# Supplementary material for: GRAFIMO: Variant and haplotype aware motif scanning on pangenome graphs
Source: PLoS Comput Biol. 2021 Sep 27;17(9):e1009444. doi: 10.1371/journal.pcbi.1009444 (PMC8519448; doi:10.1371/journal.pcbi.1009444)
Supplement: S1 Code — (ZIP) [file pcbi.1009444.s002.zip]

Archive with 203 entries (154 files):
- S1_code/
- S1_code/GRAFIMO-documentation.wiki/
- S1_code/GRAFIMO-documentation.wiki/Install-GRAFIMO-via-pip.md
- S1_code/GRAFIMO-documentation.wiki/Install-GRAFIMO-via-Bioconda-(Linux-users-only).md
- S1_code/GRAFIMO-documentation.wiki/Building-genome-variation-graphs-(VGs)-with-GRAFIMO.md
- S1_code/GRAFIMO-documentation.wiki/Quickstart.md
- S1_code/GRAFIMO-documentation.wiki/Which-file-format-for-motifs?.md
- S1_code/GRAFIMO-documentation.wiki/Home.md
- S1_code/GRAFIMO-documentation.wiki/Install-GRAFIMO-via-source-code.md
- S1_code/GRAFIMO-documentation.wiki/Use-GRAFIMO-via-Docker-(All-Operating-Systems-including-Windows-and-MacOS).md
- S1_code/GRAFIMO-documentation.wiki/Single-whole-genome-variation-graph-or-a-VG-for-each-chromosome?.md
- S1_code/GRAFIMO-documentation.wiki/_Sidebar.md
- S1_code/GRAFIMO-documentation.wiki/Required-softwares-and-dependencies.md
- S1_code/GRAFIMO-documentation.wiki/.git/
- S1_code/GRAFIMO-documentation.wiki/.git/config
- S1_code/GRAFIMO-documentation.wiki/.git/objects/
- S1_code/GRAFIMO-documentation.wiki/.git/objects/pack/
- S1_code/GRAFIMO-documentation.wiki/.git/objects/pack/pack-1e2db9486cf9901f72ee25d892d899928a1d1697.pack
- S1_code/GRAFIMO-documentation.wiki/.git/objects/pack/pack-1e2db9486cf9901f72ee25d892d899928a1d1697.idx
- S1_code/GRAFIMO-documentation.wiki/.git/objects/info/
- S1_code/GRAFIMO-documentation.wiki/.git/HEAD
- S1_code/GRAFIMO-documentation.wiki/.git/info/
- S1_code/GRAFIMO-documentation.wiki/.git/info/exclude
- S1_code/GRAFIMO-documentation.wiki/.git/logs/
- S1_code/GRAFIMO-documentation.wiki/.git/logs/HEAD
- S1_code/GRAFIMO-documentation.wiki/.git/logs/refs/
- S1_code/GRAFIMO-documentation.wiki/.git/logs/refs/heads/
- S1_code/GRAFIMO-documentation.wiki/.git/logs/refs/heads/master
- S1_code/GRAFIMO-documentation.wiki/.git/logs/refs/remotes/
- S1_code/GRAFIMO-documentation.wiki/.git/logs/refs/remotes/origin/
- S1_code/GRAFIMO-documentation.wiki/.git/logs/refs/remotes/origin/HEAD
- S1_code/GRAFIMO-documentation.wiki/.git/description
- S1_code/GRAFIMO-documentation.wiki/.git/hooks/
- S1_code/GRAFIMO-documentation.wiki/.git/hooks/commit-msg.sample
- S1_code/GRAFIMO-documentation.wiki/.git/hooks/pre-rebase.sample
- S1_code/GRAFIMO-documentation.wiki/.git/hooks/pre-commit.sample
- S1_code/GRAFIMO-documentation.wiki/.git/hooks/applypatch-msg.sample
- S1_code/GRAFIMO-documentation.wiki/.git/hooks/fsmonitor-watchman.sample
- S1_code/GRAFIMO-documentation.wiki/.git/hooks/pre-receive.sample
- S1_code/GRAFIMO-documentation.wiki/.git/hooks/prepare-commit-msg.sample
- S1_code/GRAFIMO-documentation.wiki/.git/hooks/post-update.sample
- S1_code/GRAFIMO-documentation.wiki/.git/hooks/pre-applypatch.sample
- S1_code/GRAFIMO-documentation.wiki/.git/hooks/pre-push.sample
- S1_code/GRAFIMO-documentation.wiki/.git/hooks/update.sample
- S1_code/GRAFIMO-documentation.wiki/.git/refs/
- S1_code/GRAFIMO-documentation.wiki/.git/refs/heads/
- S1_code/GRAFIMO-documentation.wiki/.git/refs/heads/master
- S1_code/GRAFIMO-documentation.wiki/.git/refs/tags/
- S1_code/GRAFIMO-documentation.wiki/.git/refs/remotes/
- S1_code/GRAFIMO-documentation.wiki/.git/refs/remotes/origin/
- S1_code/GRAFIMO-documentation.wiki/.git/refs/remotes/origin/HEAD
- S1_code/GRAFIMO-documentation.wiki/.git/index
- S1_code/GRAFIMO-documentation.wiki/.git/packed-refs
- S1_code/.DS_Store
- S1_code/test_data/
- S1_code/test_data/time-mem_benchmark/
- S1_code/test_data/time-mem_benchmark/grafimo_time_mem_1kgp_4thread.tsv
- S1_code/test_data/time-mem_benchmark/fimo_time_mem.tsv
- S1_code/test_data/time-mem_benchmark/grafimo_time_mem_1kgp_8thread.tsv
- S1_code/test_data/time-mem_benchmark/grafimo_time_mem_1kgp_16thread.tsv
- S1_code/test_data/time-mem_benchmark/grafimo_time_mem.tsv
- S1_code/test_data/time-mem_benchmark/grafimo_time_mem_1kgp_1thread.tsv
- S1_code/test_data/time-mem_benchmark/fimo_time_mem_1kgp.tsv
- S1_code/test_data/population_specific_bs.ipynb
- S1_code/test_data/grafimo_results_analysis.ipynb
- S1_code/test_data/tf_motifs/
- S1_code/test_data/tf_motifs/ATF3/
- S1_code/test_data/tf_motifs/ATF3/Cell_line_H1/
- S1_code/test_data/tf_motifs/ATF3/Cell_line_H1/ENCFF207AVV.bed
- S1_code/test_data/tf_motifs/ATF3/Cell_line_H1/ENCFF207AVV_3000.bed
- S1_code/test_data/tf_motifs/ATF3/Cell_line_H1/ENCFF207AVV.bigBed
- S1_code/test_data/tf_motifs/ATF3/Cell_line_HepG2/
- S1_code/test_data/tf_motifs/ATF3/Cell_line_HepG2/ENCFF753WNT.bigBed
- S1_code/test_data/tf_motifs/ATF3/Cell_line_HepG2/ENCFF753WNT.bed
- S1_code/test_data/tf_motifs/ATF3/Cell_line_HepG2/ENCFF753WNT_3000.bed
- S1_code/test_data/tf_motifs/ATF3/MA0605.2.meme
- S1_code/test_data/tf_motifs/ATF3/atf3.svg
- S1_code/test_data/tf_motifs/ATF3/Cell_line_K562/
- S1_code/test_data/tf_motifs/ATF3/Cell_line_K562/ENCFF787GVU.bigBed
- S1_code/test_data/tf_motifs/ATF3/Cell_line_K562/ENCFF787GVU.bed
- S1_code/test_data/tf_motifs/ATF3/Cell_line_K562/ENCFF787GVU_3000.bed
- S1_code/test_data/tf_motifs/process_bed.py
- S1_code/test_data/tf_motifs/GATA1/
- S1_code/test_data/tf_motifs/GATA1/Cell_line_K562/
- S1_code/test_data/tf_motifs/GATA1/Cell_line_K562/ENCFF811YFQ.bed
- S1_code/test_data/tf_motifs/GATA1/Cell_line_K562/ENCFF811YFQ.bigBed
- S1_code/test_data/tf_motifs/GATA1/Cell_line_K562/ENCFF939ODZ.bigBed
- S1_code/test_data/tf_motifs/GATA1/Cell_line_K562/ENCFF939ODZ.bed
- S1_code/test_data/tf_motifs/GATA1/Cell_line_K562/ENCFF811YFQ_3000.bed
- S1_code/test_data/tf_motifs/GATA1/Cell_line_K562/ENCFF939ODZ_3000.bed
- S1_code/test_data/tf_motifs/GATA1/gata1.svg
- S1_code/test_data/tf_motifs/GATA1/MA0035.4.meme
- S1_code/test_data/tf_motifs/bg_nt
- S1_code/test_data/tf_motifs/CTCF/
- S1_code/test_data/tf_motifs/CTCF/Cell_line_HepG2/
- S1_code/test_data/tf_motifs/CTCF/Cell_line_HepG2/ENCFF015OJG.bigBed
- S1_code/test_data/tf_motifs/CTCF/Cell_line_HepG2/ENCFF015OJG.bed
- S1_code/test_data/tf_motifs/CTCF/Cell_line_HepG2/ENCFF015OJG_3000.bed
- S1_code/test_data/tf_motifs/CTCF/ctcf.svg
- S1_code/test_data/tf_motifs/CTCF/MA0139.1.meme
- S1_code/test_data/tf_motifs/CTCF/Cell_line_MCF-7/
- S1_code/test_data/tf_motifs/CTCF/Cell_line_MCF-7/ENCFF088JWU.bed
- S1_code/test_data/tf_motifs/CTCF/Cell_line_MCF-7/ENCFF088JWU.bigBed
- S1_code/test_data/tf_motifs/CTCF/Cell_line_MCF-7/ENCFF088JWU_3000.bed
- S1_code/test_data/tf_motifs/CTCF/Cell_line_A549/
- S1_code/test_data/tf_motifs/CTCF/Cell_line_A549/ENCFF816XLT_3000.bed
- S1_code/test_data/tf_motifs/CTCF/Cell_line_A549/ENCFF816XLT.bigBed
- S1_code/test_data/tf_motifs/CTCF/Cell_line_A549/ENCFF816XLT.bed
- S1_code/test_data/tf_motifs/CTCF/Cell_line_K562/
- S1_code/test_data/tf_motifs/CTCF/Cell_line_K562/ENCFF895HAG_3000.bed
- S1_code/test_data/tf_motifs/CTCF/Cell_line_K562/ENCFF895HAG.bigBed
- S1_code/test_data/tf_motifs/CTCF/Cell_line_K562/ENCFF895HAG.bed
- S1_code/test_data/tf_motifs/CTCF/Cell_line_GM12878/
- S1_code/test_data/tf_motifs/CTCF/Cell_line_GM12878/ENCFF267NYF.bigBed
- S1_code/test_data/tf_motifs/CTCF/Cell_line_GM12878/ENCFF267NYF.bed
- S1_code/test_data/tf_motifs/CTCF/Cell_line_GM12878/ENCFF267NYF_3000.bed
- S1_code/test_data/get_vgs.sh
- S1_code/test_data/README.md
- S1_code/test_data/run_analysis.sh
- S1_code/test_data/.ipynb_checkpoints/
- S1_code/test_data/.ipynb_checkpoints/population_specific_bs-checkpoint.ipynb
- S1_code/test_data/.ipynb_checkpoints/grafimo_results_analysis-checkpoint.ipynb
- S1_code/test_data/run_analysis_pop.sh
- S1_code/GRAFIMO/
- S1_code/GRAFIMO/.DS_Store
- S1_code/GRAFIMO/LICENSE
- S1_code/GRAFIMO/Dockerfile
- S1_code/GRAFIMO/pyproject.toml
- S1_code/GRAFIMO/tests/
- S1_code/GRAFIMO/tests/test_data/
- S1_code/GRAFIMO/tests/test_data/input/
- S1_code/GRAFIMO/tests/test_data/input/scoring_test_input.tsv
- S1_code/GRAFIMO/tests/test_data/input/test.vcf.gz.tbi
- S1_code/GRAFIMO/tests/test_data/input/MA0139.1.meme
- S1_code/GRAFIMO/tests/test_data/input/test.fa.fai
- S1_code/GRAFIMO/tests/test_data/input/test.vcf.gz
- S1_code/GRAFIMO/tests/test_data/input/test.fa
- S1_code/GRAFIMO/tests/test_data/input/MA0139.1.jaspar
- S1_code/GRAFIMO/tests/test_data/expected_results/
- S1_code/GRAFIMO/tests/test_data/expected_results/motif_processing_test_meme.txt
- S1_code/GRAFIMO/tests/test_data/expected_results/scoring_results.tsv
- S1_code/GRAFIMO/tests/test_data/expected_results/motif_processing_test.txt
- S1_code/GRAFIMO/tests/test_data/expected_results/motif_processing_test_jaspar.txt
- S1_code/GRAFIMO/tests/test_data/expected_results/expected.vg
- S1_code/GRAFIMO/tests/test_data/expected_results/expected.gbwt
- S1_code/GRAFIMO/tests/test_data/expected_results/expected_seqs.tsv
- S1_code/GRAFIMO/tests/test_data/expected_results/expected.xg
- S1_code/GRAFIMO/tests/__init__.py
- S1_code/GRAFIMO/tests/grafimo_run_test.py
- S1_code/GRAFIMO/docs/
- S1_code/GRAFIMO/docs/.DS_Store
- S1_code/GRAFIMO/docs/wf.jpg
- S1_code/GRAFIMO/README.md
- S1_code/GRAFIMO/setup.py
- S1_code/GRAFIMO/.gitignore
- S1_code/GRAFIMO/tutorials/
- S1_code/GRAFIMO/tutorials/README.md
- S1_code/GRAFIMO/tutorials/findmotif_tutorial/
- S1_code/GRAFIMO/tutorials/findmotif_tutorial/findmotif_tutorial.sh
- S1_code/GRAFIMO/tutorials/findmotif_tutorial/data/
- S1_code/GRAFIMO/tutorials/findmotif_tutorial/data/bg_nt
- S1_code/GRAFIMO/tutorials/findmotif_tutorial/data/regions.bed
- S1_code/GRAFIMO/tutorials/findmotif_tutorial/data/example.meme
- S1_code/GRAFIMO/tutorials/findmotif_tutorial/data/mygenome/
- S1_code/GRAFIMO/tutorials/findmotif_tutorial/data/mygenome/x.xg
- S1_code/GRAFIMO/tutorials/findmotif_tutorial/data/mygenome/chry.gbwt
- S1_code/GRAFIMO/tutorials/findmotif_tutorial/data/mygenome/chrx.gbwt
- S1_code/GRAFIMO/tutorials/findmotif_tutorial/data/mygenome/y.xg
- S1_code/GRAFIMO/tutorials/findmotif_tutorial/data/mygenome/chrx.xg
- S1_code/GRAFIMO/tutorials/findmotif_tutorial/data/mygenome/chry.xg
- S1_code/GRAFIMO/tutorials/findmotif_tutorial/data/mygenome/y.gbwt
- S1_code/GRAFIMO/tutorials/findmotif_tutorial/data/mygenome/x.gbwt
- S1_code/GRAFIMO/tutorials/findmotif_tutorial/data/example.png
- S1_code/GRAFIMO/tutorials/buildvg_tutorial/
- S1_code/GRAFIMO/tutorials/buildvg_tutorial/buildvg_tutorial.sh
- S1_code/GRAFIMO/tutorials/buildvg_tutorial/data/
- S1_code/GRAFIMO/tutorials/buildvg_tutorial/data/xy.fa.fai
- S1_code/GRAFIMO/tutorials/buildvg_tutorial/data/namemap.txt
- S1_code/GRAFIMO/tutorials/buildvg_tutorial/data/xy2.vcf.gz.tbi
- S1_code/GRAFIMO/tutorials/buildvg_tutorial/data/xy2.vcf.gz
- S1_code/GRAFIMO/tutorials/buildvg_tutorial/data/xy.fa
- S1_code/GRAFIMO/.travis/
- S1_code/GRAFIMO/.travis/travis_before_install.sh
- S1_code/GRAFIMO/.travis.yml
- S1_code/GRAFIMO/src/
- S1_code/GRAFIMO/src/.DS_Store
- S1_code/GRAFIMO/src/grafimo/
- S1_code/GRAFIMO/src/grafimo/GRAFIMOArgumentParser.py
- S1_code/GRAFIMO/src/grafimo/score_sequences.py
- S1_code/GRAFIMO/src/grafimo/res_writer.py
- S1_code/GRAFIMO/src/grafimo/__init__.py
- S1_code/GRAFIMO/src/grafimo/constructVG.py
- S1_code/GRAFIMO/src/grafimo/GRAFIMOException.py
- S1_code/GRAFIMO/src/grafimo/motif_set.py
- S1_code/GRAFIMO/src/grafimo/resultsTmp.py
- S1_code/GRAFIMO/src/grafimo/motif.py
- S1_code/GRAFIMO/src/grafimo/utils.py
- S1_code/GRAFIMO/src/grafimo/motif_processing.pyx
- S1_code/GRAFIMO/src/grafimo/extract_regions.py
- S1_code/GRAFIMO/src/grafimo/grafimo.py
- S1_code/GRAFIMO/src/grafimo/workflow.py
- S1_code/GRAFIMO/src/grafimo/motif_ops.py
- S1_code/GRAFIMO/src/grafimo/__main__.py
