# Supplementary material for: GRAFIMO: Variant and haplotype aware motif scanning on pangenome graphs
Source: PLoS Comput Biol. 2021 Sep 27;17(9):e1009444. doi: 10.1371/journal.pcbi.1009444 (PMC8519448; doi:10.1371/journal.pcbi.1009444)
Supplement: S1 Code — (ZIP) [file pcbi.1009444.s002.zip › S1_code/GRAFIMO-documentation.wiki/Install-GRAFIMO-via-pip.md]

Before install GRAFIMO be sure all the requirements listed in [Required softwares and dependencies ](https://github.com/pinellolab/GRAFIMO/wiki/Required-softwares-and-dependencies) have been satisfied.

Once all the requirements are satisfied, GRAFIMO can be installed via pip by typing:
```
pip3 install grafimo
```

To test if GRAFIMO have been correctly installed, type:
```
grafimo -h
```   

If the help is correctly displayed, then GRAFIMO is installed and can be called from any location.
