# Supplementary material for: GRAFIMO: Variant and haplotype aware motif scanning on pangenome graphs
Source: PLoS Comput Biol. 2021 Sep 27;17(9):e1009444. doi: 10.1371/journal.pcbi.1009444 (PMC8519448; doi:10.1371/journal.pcbi.1009444)
Supplement: S1 Code — (ZIP) [file pcbi.1009444.s002.zip › S1_code/GRAFIMO-documentation.wiki/Install-GRAFIMO-via-Bioconda-(Linux-users-only).md]

To install GRAFIMO via Bioconda the user should first have the `conda` package installed. **If the user have an Anaconda Python installation, `conda` is already available**, otherwise it can be installed with **[Miniconda](https://conda.io/en/latest/miniconda.html)** package. For further details ([https://bioconda.github.io/user/install.html](https://bioconda.github.io/user/install.html)).

Once `conda` is available, to install GRAFIMO type:
```
conda install grafimo
```

To update GRAFIMO:
```
conda update grafimo
```
