# Supplementary material for: GRAFIMO: Variant and haplotype aware motif scanning on pangenome graphs
Source: PLoS Comput Biol. 2021 Sep 27;17(9):e1009444. doi: 10.1371/journal.pcbi.1009444 (PMC8519448; doi:10.1371/journal.pcbi.1009444)
Supplement: S1 Code — (ZIP) [file pcbi.1009444.s002.zip › S1_code/GRAFIMO-documentation.wiki/Building-genome-variation-graphs-(VGs)-with-GRAFIMO.md]

GRAFIMO allows also to build a genome variation graph from the user data. To construct the VG are required a **genome reference (in FASTA format)** and a **VCF file containing the genomic variants** to enrich the reference sequence.

**GRAFIMO builds the genome variation graph by constructing a VG for each chromosome**. As discussed [here](https://github.com/pinellolab/GRAFIMO/wiki/Single-whole-genome-variation-graph-or-a-VG-for-each-chromosome%3F), this allows a faster and more efficient motif search on the genome variation graph. This genome variation graph building method is also suggested by VG developers.

GRAFIMO will construct the XG and the GBWT index for each chromosome. The XG and GBWT indexes allow a faster and **haplotype-aware** motif search on VG.

Note that **building the genome VG using 1000 Genomes Project data will take several hours**. Please refer to [VG's wiki](https://github.com/vgteam/vg/wiki/Index-Construction) for the fastest construction and indexing methods. 

Before attempting to build the VG **it is fundamental to make sure that the chromosome names in the VCF and in the reference FASTA sequence headers match**. For example, if in the VCF chromosome 1 is named `1`, the header of chromosome 1 sequence on the reference FASTA file should be `>1`, and not `>chr1`.

To build a VG with GRAFIMO, type
```
grafimo buildvg -l /path/to/reference/genome -v /path/to/my/vcf
```

By default, GRAFIMO stores the VGs in the current location. GRAFIMO allows to specify another location where the VGs will be stored, by using the `-o` option. Note that the specified directory must already exist. In order to do this, we call GRAFIMO from command-line with
```
grafimo buildvg -l /path/to/reference/genome -v /path/to/my/vcf -o /path/to/another/directory
```

Before building the genome VG, GRAFIMO computes the index of the VCF file using Tabix (the output is the indexed VCF or TBI file). If an index  for the VCF file is already present, by default GRAFIMO skips the indexing step. It is possible to reindex the VCF in order to have a fresh index (**suggested**), by using `--reindex` option. Let us assume we want to build the VG, reindex the VCF. In order to do this, we call GRAFIMO with
```
grafimo buildvg -l /path/to/reference/genome -v /path/to/my/vcf --reindex
```
