# Supplementary material for: GRAFIMO: Variant and haplotype aware motif scanning on pangenome graphs
Source: PLoS Comput Biol. 2021 Sep 27;17(9):e1009444. doi: 10.1371/journal.pcbi.1009444 (PMC8519448; doi:10.1371/journal.pcbi.1009444)
Supplement: S1 Code — (ZIP) [file pcbi.1009444.s002.zip › S1_code/GRAFIMO-documentation.wiki/Quickstart.md]

### GRAFIMO usage options
To check out all usage instructions available for GRAFIMO type
```
grafimo --help  # or grafimo -h
```

### GRAFIMO VG scan
Scannig a genome variation graph (**built constructing graph for each chromosome**) for the occurrences of a DNA motif in a set of genomic regions defined in a BED file. Note **that all VG must have the XG and GBWT indexes stored in the same location**. Note that **the motif(s) can be given in MEME or JASPAR format**. 
```
grafimo -d /path/to/directory/storing/my/graphs/ -b /path/to/my/bedfile -m path/to/my/motif
```

Scanning a **whole genome graph** for the occurrences of a DNA motif in a set of genomic regions defined in a BED file. Note that **the whole genome VG must have the XG and GBWT indexes stored in the same location**. Note that **the motif(s) can be given in MEME or JASPAR format**.
```
grafimo -g /path/to/my/whole/genome/vg -b /path/to/my/bedfile -m /path/to/my/motif
```

### GRAFIMO VG build
Building the genome variation graph with GRAFIMO (GRAFIMO will build a graph for each single chromosome). Note that **the names of chromosomes must be identical on both the reference genome and the VCF file containing the genomic variants**; for example if in the VCF the chromosome 1 is named as `1`, the reference genome FASTA file must contain `>1` instead of `>chr1` in chromosome 1 sequence header.
```
grafimo buildvg -l /path/to/reference/genome -v /path/to/vcf/file 
```

### Running examples
Running examples are available in `tutorials` directory. In each tutorial are described the main functionalities of GRAFIMO.
