# Supplementary material for: GRAFIMO: Variant and haplotype aware motif scanning on pangenome graphs
Source: PLoS Comput Biol. 2021 Sep 27;17(9):e1009444. doi: 10.1371/journal.pcbi.1009444 (PMC8519448; doi:10.1371/journal.pcbi.1009444)
Supplement: S1 Code — (ZIP) [file pcbi.1009444.s002.zip › S1_code/GRAFIMO-documentation.wiki/Install-GRAFIMO-via-source-code.md]

Once all the requirements listed in [Required softwares and dependencies ](https://github.com/pinellolab/GRAFIMO/wiki/Required-softwares-and-dependencies) are satisfied, the user can build GRAFIMO from source code.

To build GRAFIMO from source the user should ensure to have `git` installed ([https://github.com/git-guides/install-git](https://github.com/git-guides/install-git)), in order to clone GRAFIMO github repository. 

First, let's clone GRAFIMO github repository and access it:
```
git clone https://github.com/pinellolab/GRAFIMO.git 
cd GRAFIMO
```

Now we are ready to build GRAFIMO from source:
```
python3 setup.py install --user
```

For a quick installation test type:
```
grafimo -h
```
If the help is correctly shown, then GRAFIMO has been successfully installed.

To test that all GRAFIMO functionalities work properly the user will need `pytest` ([https://docs.pytest.org/en/stable/](https://docs.pytest.org/en/stable/)). To install it:
```
pip3 install -U pytest
```

Once `pytest` has been obtained, enter the `tests` directory and launch `pytest`:
```
cd tests 
pytest
```

If no error is raised, then all works properly.
