# Supplementary material for: GRAFIMO: Variant and haplotype aware motif scanning on pangenome graphs
Source: PLoS Comput Biol. 2021 Sep 27;17(9):e1009444. doi: 10.1371/journal.pcbi.1009444 (PMC8519448; doi:10.1371/journal.pcbi.1009444)
Supplement: S1 Code — (ZIP) [file pcbi.1009444.s002.zip › S1_code/GRAFIMO-documentation.wiki/Use-GRAFIMO-via-Docker-(All-Operating-Systems-including-Windows-and-MacOS).md]

**For MacOS and Windows users is suggested to run GRAFIMO via [Docker](https://www.docker.com/get-started)**. 

The user can both pull an already built GRAFIMO docker image or build it from scratch. The user has also to ensure that Docker is currently installed and there are no too strict limits on the number of CPUs and the amount of memory that Docker can use ([https://docs.docker.com/config/containers/resource_constraints/](https://docs.docker.com/config/containers/resource_constraints/) for further details).  

To pull the pre-built Docker image:
```
docker pull pinellolab/grafimo
```
To test if the image is correctly running, type:
```
docker run -i pinellolab/grafimo grafimo -h
```
If the help is correctly displayed, then the image has been correctly pulled.

To build GRAFIMO Docker image from scratch, the user should clone or download GRAFIMO's github repository:
```
git clone https://github.com/pinellolab/GRAFIMO.git
cd GRAFIMO
```
and build the image:
```
docker build -t grafimo .
```
To test if the image has been correctly built, type:
```
docker run -i grafimo grafimo -h
```
If the help is correctly displayed, the  the image has been correctly built.
