# Supplementary material for: GRAFIMO: Variant and haplotype aware motif scanning on pangenome graphs
Source: PLoS Comput Biol. 2021 Sep 27;17(9):e1009444. doi: 10.1371/journal.pcbi.1009444 (PMC8519448; doi:10.1371/journal.pcbi.1009444)
Supplement: S1 Code — (ZIP) [file pcbi.1009444.s002.zip › S1_code/GRAFIMO-documentation.wiki/_Sidebar.md]

[Home](https://github.com/pinellolab/GRAFIMO/wiki)

[Required softwares and dependencies](https://github.com/pinellolab/GRAFIMO/wiki/Required-softwares-and-dependencies)

[Install GRAFIMO via pip](https://github.com/pinellolab/GRAFIMO/wiki/install-GRAFIMO-via-pip)

[Install GRAFIMO via source code](https://github.com/pinellolab/GRAFIMO/wiki/Install-GRAFIMO-via-source-code)

[Install GRAFIMO via Bioconda](https://github.com/pinellolab/GRAFIMO/wiki/Install-GRAFIMO-via-Bioconda-(Linux-users-only))

[Use GRAFIMO via Docker](https://github.com/pinellolab/GRAFIMO/wiki/Use-GRAFIMO-via-Docker-(All-Operating-Systems-including-Windows-and-MacOS))

[Building genome variation graphs (VGs) with GRAFIMO](https://github.com/pinellolab/GRAFIMO/wiki/Building-genome-variation-graphs-(VGs)-with-GRAFIMO)

[Single whole genome variation graph or a VG for each chromosome?](https://github.com/pinellolab/GRAFIMO/wiki/Single-whole-genome-variation-graph-or-a-VG-for-each-chromosome%3F)

[Which file format for motifs?](https://github.com/pinellolab/GRAFIMO/wiki/Which-file-format-for-motifs%3F)
