# Supplementary material for: GRAFIMO: Variant and haplotype aware motif scanning on pangenome graphs
Source: PLoS Comput Biol. 2021 Sep 27;17(9):e1009444. doi: 10.1371/journal.pcbi.1009444 (PMC8519448; doi:10.1371/journal.pcbi.1009444)
Supplement: S1 Code — (ZIP) [file pcbi.1009444.s002.zip › S1_code/GRAFIMO-documentation.wiki/Required-softwares-and-dependencies.md]

Before you install GRAFIMO the user must have installed:
- VG, v1.27.1 or later ([https://github.com/vgteam/vg](https://github.com/vgteam/vg))
- Tabix ([https://github.com/samtools/htslib](https://github.com/samtools/htslib))
- Graphviz ([https://graphviz.org/](https://graphviz.org/))

**The user should ensure that they are all reachable in Unix PATH**.

Note that is suggested to use samtools `tabix` and not the one coming with VG. If the user is not sure about which `tabix` is running, he/she can type `which tabix`, to retrieve which is the currently used `tabix`. 

GRAFIMO is written in both Python3 and Cython. Thus, **the user will need Cython to be installed** to correctly build GRAFIMO. Cython can be obtained via pip
```
pip3 install Cython
```

To build GRAFIMO are used `setuptools` and `wheel`. The user should make sure he/she has the latest version of both `setuptools` and `wheel`
```
python3 -m pip install --user --upgrade setuptools wheel
```

GRAFIMO depends on some Python packages. If the dependencies are not satisfied, by building GRAFIMO from source and via pip they should be automatically solved.  

To install all the required packages:
```
pip3 install pandas
pip3 install numpy
pip3 install statsmodels
pip3 install sphinx
pip3 install numba
pip3 install colorama
```
