# Supplementary material for: GRAFIMO: Variant and haplotype aware motif scanning on pangenome graphs
Source: PLoS Comput Biol. 2021 Sep 27;17(9):e1009444. doi: 10.1371/journal.pcbi.1009444 (PMC8519448; doi:10.1371/journal.pcbi.1009444)
Supplement: S1 Code — (ZIP) [file pcbi.1009444.s002.zip › S1_code/test_data/time-mem_benchmark/grafimo_time_mem_1kgp_4thread.tsv]

avgTime	avgMem	bp	Tool
0.0	0.0	0	GRAFIMO 1KGP 4 thread
386.32	5813764.0	1	GRAFIMO 1KGP 4 thread
641.26	12640040.0	2	GRAFIMO 1KGP 4 thread
737.98	17407380.0	3	GRAFIMO 1KGP 4 thread
857.23	23507248.0	4	GRAFIMO 1KGP 4 thread
940.85	29652544.0	5	GRAFIMO 1KGP 4 thread
1086.94	34238620.0	6	GRAFIMO 1KGP 4 thread
1120.76	37011088.0	7	GRAFIMO 1KGP 4 thread
1292.33	38075648.0	8	GRAFIMO 1KGP 4 thread
1507.99	41920986.0	9	GRAFIMO 1KGP 4 thread
