# Supplementary material for: GRAFIMO: Variant and haplotype aware motif scanning on pangenome graphs
Source: PLoS Comput Biol. 2021 Sep 27;17(9):e1009444. doi: 10.1371/journal.pcbi.1009444 (PMC8519448; doi:10.1371/journal.pcbi.1009444)
Supplement: S1 Code — (ZIP) [file pcbi.1009444.s002.zip › S1_code/test_data/time-mem_benchmark/fimo_time_mem.tsv]

avgTime	avgMem	bp	Tool
0.0	0.0	0	FIMO
0.293	7078.4	1	FIMO
0.700	7044.4	2	FIMO
1.158	7221.2	3	FIMO
1.503	7329.2	4	FIMO
1.864	7498.0	5	FIMO
2.254	7611.6	6	FIMO
2.828	7744.4	7	FIMO
3.159	7814.4	8	FIMO
3.246	7855.2	9	FIMO
