# Supplementary material for: GRAFIMO: Variant and haplotype aware motif scanning on pangenome graphs
Source: PLoS Comput Biol. 2021 Sep 27;17(9):e1009444. doi: 10.1371/journal.pcbi.1009444 (PMC8519448; doi:10.1371/journal.pcbi.1009444)
Supplement: S1 Code — (ZIP) [file pcbi.1009444.s002.zip › S1_code/test_data/time-mem_benchmark/grafimo_time_mem_1kgp_8thread.tsv]

avgTime	avgMem	bp	Tool
0.0	0.0	0	GRAFIMO 1KGP 8 thread
254.880	4942368.0	1	GRAFIMO 1KGP 8 thread
464.930	12485909.333	2	GRAFIMO 1KGP 8 thread
546.376	17278068.0	3	GRAFIMO 1KGP 8 thread
650.503	23315570.666	4	GRAFIMO 1KGP 8 thread
734.323	29541458.666	5	GRAFIMO 1KGP 8 thread
776.546	33919354.666	6	GRAFIMO 1KGP 8 thread
826.740	36763673.333	7	GRAFIMO 1KGP 8 thread
901.450	38476521.0	8	GRAFIMO 1KGP 8 thread
1203.100	42895132.0	9	GRAFIMO 1KGP 8 thread
