# Supplementary material for: GRAFIMO: Variant and haplotype aware motif scanning on pangenome graphs
Source: PLoS Comput Biol. 2021 Sep 27;17(9):e1009444. doi: 10.1371/journal.pcbi.1009444 (PMC8519448; doi:10.1371/journal.pcbi.1009444)
Supplement: S1 Code — (ZIP) [file pcbi.1009444.s002.zip › S1_code/test_data/time-mem_benchmark/grafimo_time_mem_1kgp_16thread.tsv]

avgTime	avgMem	bp	Tool
0.0	0.0	0	GRAFIMO 1KGP 16 thread
212.463	5820490.6	1	GRAFIMO 1KGP 16 thread
408.070	12489885.3	2	GRAFIMO 1KGP 16 thread
485.536	17175797.3	3	GRAFIMO 1KGP 16 thread
576.243	23207001.3	4	GRAFIMO 1KGP 16 thread
594.303	28852418.6	5	GRAFIMO 1KGP 16 thread
644.676	33818629.3	6	GRAFIMO 1KGP 16 thread
700.439	36459901.3	7	GRAFIMO 1KGP 16 thread
752.810	39423548.0	8	GRAFIMO 1KGP 16 thread
942.310	43938104.0	9	GRAFIMO 1KGP 16 thread
