# Supplementary material for: GRAFIMO: Variant and haplotype aware motif scanning on pangenome graphs
Source: PLoS Comput Biol. 2021 Sep 27;17(9):e1009444. doi: 10.1371/journal.pcbi.1009444 (PMC8519448; doi:10.1371/journal.pcbi.1009444)
Supplement: S1 Code — (ZIP) [file pcbi.1009444.s002.zip › S1_code/test_data/time-mem_benchmark/grafimo_time_mem.tsv]

avgTime	avgMem	bp	Tool
0.0	0.0	0	GRAFIMO
279.536	1719449.2	1	GRAFIMO
370.621	3333346.0	2	GRAFIMO
462.1139999999999	5209598.8	3	GRAFIMO
553.108	6560955.2	4	GRAFIMO
630.021	7916119.2	5	GRAFIMO
723.566	10315560.4	6	GRAFIMO
833.793	11664537.4	7	GRAFIMO
926.4770000000001	13016976.8	8	GRAFIMO
990.0730000000001	14368540.8	9	GRAFIMO
