# Supplementary material for: GRAFIMO: Variant and haplotype aware motif scanning on pangenome graphs
Source: PLoS Comput Biol. 2021 Sep 27;17(9):e1009444. doi: 10.1371/journal.pcbi.1009444 (PMC8519448; doi:10.1371/journal.pcbi.1009444)
Supplement: S1 Code — (ZIP) [file pcbi.1009444.s002.zip › S1_code/test_data/time-mem_benchmark/grafimo_time_mem_1kgp_1thread.tsv]

avgTime	avgMem	bp	Tool
0.0	0.0	0	GRAFIMO 1KGP 1 thread
1246.604	6222364.0	1	GRAFIMO 1KGP 1 thread
1641.164	12610040.0	2	GRAFIMO 1KGP 1 thread
1898.843	16407380.0	3	GRAFIMO 1KGP 1 thread
2269.183	22487248.0	4	GRAFIMO 1KGP 1 thread
2624.390	28622524.0	5	GRAFIMO 1KGP 1 thread
2927.317	33198620.0	6	GRAFIMO 1KGP 1 thread
3083.162	36213488.0	7	GRAFIMO 1KGP 1 thread
3250.794	37061348.0	8	GRAFIMO 1KGP 1 thread
3568.130	40774052.0	9	GRAFIMO 1KGP 1 thread
