# Supplementary material for: GRAFIMO: Variant and haplotype aware motif scanning on pangenome graphs
Source: PLoS Comput Biol. 2021 Sep 27;17(9):e1009444. doi: 10.1371/journal.pcbi.1009444 (PMC8519448; doi:10.1371/journal.pcbi.1009444)
Supplement: S1 Code — (ZIP) [file pcbi.1009444.s002.zip › S1_code/test_data/time-mem_benchmark/fimo_time_mem_1kgp.tsv]

time	memory	bp	tool
0.0	0.0	0	FIMO
746.564	7078.4	1	FIMO
1783.6	7044.4	2	FIMO
2950.584	7221.2	3	FIMO
3829.644	7329.2	4	FIMO
4752.019	7498.0	5	FIMO
5743.192	7611.6	6	FIMO
7205.744	7744.4	7	FIMO
8049.132	7814.4	8	FIMO
8270.807	7855.2	9	FIMO
