# Supplementary material for: GRAFIMO: Variant and haplotype aware motif scanning on pangenome graphs
Source: PLoS Comput Biol. 2021 Sep 27;17(9):e1009444. doi: 10.1371/journal.pcbi.1009444 (PMC8519448; doi:10.1371/journal.pcbi.1009444)
Supplement: S1 Code — (ZIP) [file pcbi.1009444.s002.zip › S1_code/test_data/tf_motifs/ATF3/Cell_line_H1/ENCFF207AVV.bed]

chr1	778564	778804	.	1000	.	67.72787	-1.00000	3.86753	120
chr1	1000779	1001019	.	1000	.	30.82913	-1.00000	3.86753	120
chr1	1080207	1080447	.	1000	.	65.50716	-1.00000	3.86753	120
chr1	1116058	1116298	.	1000	.	24.11087	-1.00000	3.86753	120
chr1	1231991	1232231	.	1000	.	58.15622	-1.00000	3.86753	120
chr1	1301997	1302237	.	542	.	11.49768	-1.00000	2.37254	120
chr1	1304747	1304987	.	1000	.	33.40449	-1.00000	3.86753	120
chr1	1471563	1471803	.	1000	.	32.97086	-1.00000	3.86753	120
chr1	1511952	1512192	.	1000	.	35.23550	-1.00000	3.86753	120
chr1	1574816	1575003	.	1000	.	210.65557	-1.00000	3.86753	97
chr1	1615253	1615493	.	1000	.	76.99554	-1.00000	3.86753	120
chr1	1658897	1659137	.	1000	.	41.08581	-1.00000	3.86753	120
chr1	1724276	1724516	.	1000	.	47.11731	-1.00000	3.86753	120
chr1	1960017	1960257	.	870	.	11.09328	-1.00000	2.20246	120
chr1	2044884	2045124	.	582	.	11.36607	-1.00000	2.33172	120
chr1	2174370	2174610	.	737	.	13.49282	-1.00000	2.95137	120
chr1	2412458	2412698	.	1000	.	46.49826	-1.00000	3.86753	120
chr1	2526125	2526365	.	1000	.	31.67515	-1.00000	3.86753	120
chr1	2545981	2546221	.	1000	.	22.11096	-1.00000	3.86753	120
chr1	3313151	3313391	.	809	.	15.16945	-1.00000	3.50862	120
chr1	3857236	3857476	.	1000	.	19.52340	-1.00000	3.86753	120
chr1	3900172	3900412	.	1000	.	29.01070	-1.00000	3.86753	120
chr1	5481875	5482115	.	1000	.	24.93042	-1.00000	3.86753	120
chr1	5828390	5828630	.	1000	.	18.40565	-1.00000	3.86753	120
chr1	6205248	6205488	.	710	.	15.70450	-1.00000	3.48719	120
chr1	6414412	6414652	.	1000	.	27.66375	-1.00000	3.86753	120
chr1	6523705	6523945	.	1000	.	19.79198	-1.00000	3.86753	120
chr1	6701779	6702019	.	991	.	16.81194	-1.00000	3.44824	120
chr1	6784460	6784700	.	1000	.	26.66682	-1.00000	3.86753	120
chr1	7224765	7225005	.	690	.	14.62617	-1.00000	3.31197	120
chr1	7771214	7771454	.	1000	.	19.37129	-1.00000	3.86753	120
chr1	7975288	7975528	.	1000	.	24.81392	-1.00000	3.86753	120
chr1	8349167	8349407	.	1000	.	18.79099	-1.00000	3.86753	120
chr1	8879175	8879415	.	1000	.	20.33255	-1.00000	3.86753	120
chr1	9267123	9267363	.	1000	.	22.25705	-1.00000	3.86753	120
chr1	9428958	9429052	.	1000	.	121.36105	-1.00000	3.86753	33
chr1	9455969	9456209	.	682	.	12.32386	-1.00000	2.66636	120
chr1	9615917	9616157	.	656	.	15.99026	-1.00000	3.47669	120
chr1	9627030	9627270	.	1000	.	30.21167	-1.00000	3.86753	120
chr1	9824156	9824396	.	1000	.	29.60943	-1.00000	3.86753	120
chr1	10472545	10472675	.	1000	.	144.02438	-1.00000	3.86753	70
chr1	10793187	10793427	.	982	.	18.53522	-1.00000	3.86753	120
chr1	10793835	10794075	.	844	.	17.56834	-1.00000	3.42056	120
chr1	11736022	11736083	.	1000	.	95.51101	-1.00000	3.86753	25
chr1	11806069	11806288	.	1000	.	331.44735	-1.00000	3.86753	112
chr1	11883231	11883471	.	1000	.	17.10983	-1.00000	3.43812	120
chr1	11926321	11926561	.	1000	.	39.37268	-1.00000	3.86753	120
chr1	11949196	11949436	.	1000	.	25.66355	-1.00000	3.86753	120
chr1	11980184	11980259	.	1000	.	76.16196	-1.00000	3.86753	62
chr1	12096055	12096295	.	1000	.	46.33155	-1.00000	3.86753	120
chr1	14961867	14962107	.	1000	.	22.51780	-1.00000	3.86753	120
chr1	14970181	14970421	.	1000	.	26.26890	-1.00000	3.86753	120
chr1	15197114	15197354	.	1000	.	18.68020	-1.00000	3.86753	120
chr1	15207170	15207410	.	691	.	19.13494	-1.00000	3.86753	120
chr1	15236297	15236537	.	1000	.	16.56718	-1.00000	3.45702	120
chr1	15272565	15272805	.	1000	.	24.36044	-1.00000	3.86753	120
chr1	15524914	15525154	.	629	.	12.07306	-1.00000	2.65312	120
chr1	15526703	15526943	.	1000	.	49.65186	-1.00000	3.86753	120
chr1	15603599	15603731	.	1000	.	162.75680	-1.00000	3.86753	76
chr1	15617239	15617479	.	1000	.	32.16409	-1.00000	3.86753	120
chr1	15835768	15836008	.	720	.	14.19205	-1.00000	3.18416	120
chr1	15976022	15976262	.	1000	.	27.07908	-1.00000	3.86753	120
chr1	16013271	16013511	.	1000	.	24.33482	-1.00000	3.86753	120
chr1	16146355	16146595	.	1000	.	26.95769	-1.00000	3.86753	120
chr1	16237067	16237307	.	564	.	16.20671	-1.00000	3.46879	120
chr1	16613447	16613687	.	1000	.	40.85301	-1.00000	3.86753	120
chr1	16621058	16621298	.	701	.	15.23217	-1.00000	3.50673	120
chr1	16921754	16921994	.	644	.	12.54564	-1.00000	2.65491	120
chr1	16971964	16972204	.	1000	.	25.40613	-1.00000	3.86753	120
chr1	17494194	17494434	.	1000	.	69.28297	-1.00000	3.86753	120
chr1	17502309	17502549	.	683	.	19.75574	-1.00000	3.86753	120
chr1	17826175	17826415	.	1000	.	24.19203	-1.00000	3.86753	120
chr1	18128416	18128656	.	644	.	13.37370	-1.00000	2.89539	120
chr1	18302876	18303116	.	902	.	18.74359	-1.00000	3.86753	120
chr1	18322500	18322740	.	699	.	18.07779	-1.00000	3.40169	120
chr1	18373941	18374181	.	597	.	14.79780	-1.00000	3.52509	120
chr1	18452741	18452802	.	1000	.	87.04416	-1.00000	3.86753	14
chr1	18592478	18592718	.	1000	.	19.57822	-1.00000	3.86753	120
chr1	18836718	18836958	.	1000	.	26.60479	-1.00000	3.86753	120
chr1	18902810	18903050	.	1000	.	21.86741	-1.00000	3.86753	120
chr1	18913100	18913340	.	1000	.	25.40601	-1.00000	3.86753	120
chr1	19210280	19210386	.	1000	.	128.16132	-1.00000	3.86753	67
chr1	19653844	19654084	.	720	.	10.63838	-1.00000	1.93841	120
chr1	19882254	19882494	.	1000	.	66.17818	-1.00000	3.86753	120
chr1	20440825	20441065	.	1000	.	63.01384	-1.00000	3.86753	120
chr1	20508003	20508243	.	1000	.	27.85834	-1.00000	3.86753	120
chr1	20633290	20633530	.	1000	.	30.73221	-1.00000	3.86753	120
chr1	20696936	20697176	.	1000	.	39.10008	-1.00000	3.86753	120
chr1	21659186	21659426	.	576	.	12.83598	-1.00000	2.73950	120
chr1	21706495	21706735	.	749	.	14.96776	-1.00000	3.51689	120
chr1	21783001	21783241	.	1000	.	26.92269	-1.00000	3.86753	120
chr1	21783580	21783820	.	1000	.	25.67612	-1.00000	3.86753	120
chr1	22048711	22048951	.	702	.	15.95999	-1.00000	3.47784	120
chr1	22185242	22185482	.	932	.	16.39597	-1.00000	3.46275	120
chr1	22250740	22250980	.	644	.	13.19935	-1.00000	2.80285	120
chr1	22428688	22428928	.	1000	.	22.37686	-1.00000	3.86753	120
chr1	22451717	22451887	.	1000	.	148.44337	-1.00000	3.86753	104
chr1	23098786	23099026	.	705	.	12.54189	-1.00000	2.65517	120
chr1	23368785	23369025	.	1000	.	50.04893	-1.00000	3.86753	120
chr1	23459391	23459631	.	596	.	13.57402	-1.00000	3.10664	120
chr1	23554977	23555217	.	721	.	12.34625	-1.00000	2.66506	120
chr1	23778296	23778536	.	1000	.	30.49226	-1.00000	3.86753	120
chr1	23799471	23799711	.	652	.	11.60047	-1.00000	2.43657	120
chr1	23809822	23810062	.	1000	.	19.68545	-1.00000	3.86753	120
chr1	23825332	23825572	.	1000	.	20.16817	-1.00000	3.86753	120
chr1	23916607	23916847	.	1000	.	25.27524	-1.00000	3.86753	120
chr1	24724750	24724990	.	677	.	10.73776	-1.00000	1.96927	120
chr1	24746160	24746400	.	898	.	19.36275	-1.00000	3.86753	120
chr1	25501802	25502042	.	1000	.	34.85010	-1.00000	3.86753	120
chr1	25503688	25503928	.	626	.	8.06372	-1.00000	0.95080	120
chr1	25716008	25716248	.	1000	.	52.43549	-1.00000	3.86753	120
chr1	25723298	25723538	.	681	.	14.43627	-1.00000	3.17314	120
chr1	25810934	25811174	.	1000	.	24.42809	-1.00000	3.86753	120
chr1	25895467	25895707	.	567	.	9.56732	-1.00000	1.57566	120
chr1	25906402	25906561	.	1000	.	152.67353	-1.00000	3.86753	81
chr1	25998154	25998394	.	1000	.	57.95339	-1.00000	3.86753	120
chr1	26035898	26036138	.	664	.	13.94317	-1.00000	3.19483	120
chr1	26164456	26164696	.	1000	.	20.19676	-1.00000	3.86753	120
chr1	26169722	26169962	.	1000	.	65.34639	-1.00000	3.86753	120
chr1	26432087	26432327	.	1000	.	101.50335	-1.00000	3.86753	120
chr1	26472303	26472543	.	1000	.	52.12794	-1.00000	3.86753	120
chr1	26723362	26723602	.	1000	.	37.51670	-1.00000	3.86753	120
chr1	26900299	26900539	.	989	.	16.80136	-1.00000	3.44835	120
chr1	27005578	27005818	.	558	.	11.11505	-1.00000	2.20928	120
chr1	27011059	27011299	.	847	.	15.77078	-1.00000	3.48425	120
chr1	27046004	27046244	.	859	.	23.65489	-1.00000	3.86753	120
chr1	27070458	27070698	.	1000	.	27.57799	-1.00000	3.86753	120
chr1	27308102	27308342	.	635	.	14.29752	-1.00000	3.17967	120
chr1	27322178	27322418	.	620	.	13.88784	-1.00000	3.19736	120
chr1	27395426	27395666	.	1000	.	24.02919	-1.00000	3.86753	120
chr1	27772956	27773196	.	610	.	12.88220	-1.00000	2.73695	120
chr1	28232934	28233123	.	1000	.	218.33942	-1.00000	3.86753	101
chr1	28296840	28297080	.	1000	.	20.76749	-1.00000	3.86753	120
chr1	28581862	28582102	.	560	.	13.02749	-1.00000	2.72906	120
chr1	28914166	28914406	.	1000	.	18.07517	-1.00000	3.40180	120
chr1	29121217	29121457	.	665	.	14.74968	-1.00000	3.52767	120
chr1	29202867	29203107	.	971	.	22.73021	-1.00000	3.86753	120
chr1	29230871	29231111	.	1000	.	43.82734	-1.00000	3.86753	120
chr1	29513425	29513665	.	1000	.	37.69691	-1.00000	3.86753	120
chr1	30854205	30854445	.	1000	.	87.85261	-1.00000	3.86753	120
chr1	31170767	31171007	.	681	.	12.99600	-1.00000	2.73096	120
chr1	31372893	31373133	.	713	.	12.04732	-1.00000	2.65480	120
chr1	31564185	31564425	.	617	.	14.52208	-1.00000	3.16997	120
chr1	31644616	31644698	.	1000	.	93.67667	-1.00000	3.86753	49
chr1	31644999	31645239	.	1000	.	33.15955	-1.00000	3.86753	120
chr1	31815906	31816146	.	1000	.	72.41604	-1.00000	3.86753	120
chr1	32013564	32013804	.	1000	.	36.96683	-1.00000	3.86753	120
chr1	32205487	32205727	.	1000	.	60.39683	-1.00000	3.86753	120
chr1	32351491	32351731	.	645	.	11.75511	-1.00000	2.51153	120
chr1	32760189	32760429	.	1000	.	26.85566	-1.00000	3.86753	120
chr1	32817249	32817489	.	1000	.	101.47848	-1.00000	3.86753	120
chr1	32886646	32886886	.	771	.	10.86259	-1.00000	2.10370	120
chr1	33086391	33086631	.	677	.	18.55027	-1.00000	3.86753	120
chr1	33119831	33120071	.	1000	.	54.34812	-1.00000	3.86753	120
chr1	33238397	33238637	.	691	.	11.25579	-1.00000	2.30565	120
chr1	33431039	33431279	.	1000	.	43.22377	-1.00000	3.86753	120
chr1	34419758	34419998	.	797	.	16.06136	-1.00000	3.47417	120
chr1	34711567	34711807	.	1000	.	26.46549	-1.00000	3.86753	120
chr1	34852694	34852934	.	1000	.	37.28648	-1.00000	3.86753	120
chr1	34918876	34919116	.	963	.	14.26676	-1.00000	3.18131	120
chr1	35031651	35031891	.	1000	.	41.05540	-1.00000	3.86753	120
chr1	35079378	35079618	.	561	.	6.36514	-1.00000	0.47096	120
chr1	35641435	35641675	.	1000	.	104.89752	-1.00000	3.86753	120
chr1	36088697	36088937	.	1000	.	25.75686	-1.00000	3.86753	120
chr1	36097133	36097373	.	681	.	13.58798	-1.00000	3.10566	120
chr1	36149522	36149762	.	1000	.	33.62503	-1.00000	3.86753	120
chr1	36155713	36155953	.	563	.	13.31939	-1.00000	2.79537	120
chr1	36224234	36224370	.	1000	.	118.43868	-1.00000	3.86753	57
chr1	36299997	36300237	.	777	.	10.65026	-1.00000	1.93744	120
chr1	36386534	36386774	.	1000	.	63.07662	-1.00000	3.86753	120
chr1	36464281	36464521	.	1000	.	47.04487	-1.00000	3.86753	120
chr1	36576104	36576344	.	716	.	13.59792	-1.00000	3.10513	120
chr1	36650560	36650800	.	1000	.	33.24013	-1.00000	3.86753	120
chr1	36703767	36704007	.	1000	.	28.98268	-1.00000	3.86753	120
chr1	36975723	36975963	.	1000	.	43.91054	-1.00000	3.86753	120
chr1	37159159	37159399	.	721	.	18.61470	-1.00000	3.86753	120
chr1	37514666	37514906	.	791	.	14.82041	-1.00000	3.52362	120
chr1	37554216	37554456	.	1000	.	25.21540	-1.00000	3.86753	120
chr1	37595799	37596039	.	1000	.	29.50045	-1.00000	3.86753	120
chr1	37690463	37690703	.	1000	.	65.96113	-1.00000	3.86753	120
chr1	37692187	37692427	.	1000	.	25.93112	-1.00000	3.86753	120
chr1	37990074	37990314	.	1000	.	17.94914	-1.00000	3.40637	120
chr1	38000520	38000760	.	822	.	13.78391	-1.00000	3.09432	120
chr1	38012489	38012729	.	1000	.	36.50427	-1.00000	3.86753	120
chr1	38502866	38503106	.	564	.	11.97748	-1.00000	2.63098	120
chr1	38859787	38859992	.	1000	.	283.21750	-1.00000	3.86753	106
chr1	39026165	39026405	.	1000	.	49.22899	-1.00000	3.86753	120
chr1	39268989	39269229	.	782	.	16.11396	-1.00000	3.47242	120
chr1	40097132	40097372	.	1000	.	31.78749	-1.00000	3.86753	120
chr1	40161209	40161388	.	1000	.	186.10935	-1.00000	3.86753	81
chr1	41268213	41268453	.	762	.	15.10119	-1.00000	3.51157	120
chr1	41417136	41417376	.	587	.	15.36465	-1.00000	3.50183	120
chr1	41435764	41436004	.	835	.	20.01779	-1.00000	3.86753	120
chr1	41496285	41496525	.	1000	.	53.54636	-1.00000	3.86753	120
chr1	42455942	42456182	.	1000	.	35.64879	-1.00000	3.86753	120
chr1	42682220	42682460	.	1000	.	41.71452	-1.00000	3.86753	120
chr1	43454582	43454822	.	1000	.	19.14281	-1.00000	3.86753	120
chr1	43529307	43529547	.	984	.	15.42362	-1.00000	3.49909	120
chr1	43912680	43912920	.	1000	.	24.55853	-1.00000	3.86753	120
chr1	43946518	43946758	.	1000	.	24.51316	-1.00000	3.86753	120
chr1	43974801	43975000	.	1000	.	252.14079	-1.00000	3.86753	106
chr1	44005716	44005956	.	623	.	12.04059	-1.00000	2.65517	120
chr1	44775377	44775617	.	1000	.	88.15836	-1.00000	3.86753	120
chr1	45012018	45012258	.	1000	.	39.80501	-1.00000	3.86753	120
chr1	45500102	45500342	.	1000	.	39.48514	-1.00000	3.86753	120
chr1	45550693	45550933	.	1000	.	31.90539	-1.00000	3.86753	120
chr1	45687054	45687294	.	830	.	17.47016	-1.00000	3.42385	120
chr1	46341006	46341246	.	561	.	11.65930	-1.00000	2.49948	120
chr1	46442581	46442821	.	1000	.	47.45839	-1.00000	3.86753	120
chr1	46675558	46675798	.	1000	.	30.17726	-1.00000	3.86753	120
chr1	46724997	46725237	.	566	.	11.59739	-1.00000	2.43686	120
chr1	47179159	47179399	.	1000	.	57.55996	-1.00000	3.86753	120
chr1	47436495	47436735	.	957	.	17.51271	-1.00000	3.42264	120
chr1	48498532	48498772	.	633	.	9.77710	-1.00000	1.62820	120
chr1	50960219	50960445	.	1000	.	289.82151	-1.00000	3.86753	106
chr1	51422097	51422337	.	1000	.	26.80464	-1.00000	3.86753	120
chr1	51729585	51729825	.	688	.	13.62141	-1.00000	3.10377	120
chr1	51878862	51879102	.	1000	.	20.41766	-1.00000	3.86753	120
chr1	52055602	52055842	.	1000	.	18.33275	-1.00000	3.39193	120
chr1	52366149	52366257	.	1000	.	99.18139	-1.00000	3.86753	65
chr1	52703320	52703560	.	1000	.	26.74272	-1.00000	3.86753	120
chr1	53220494	53220734	.	1000	.	27.15788	-1.00000	3.86753	120
chr1	53238418	53238658	.	1000	.	75.34180	-1.00000	3.86753	120
chr1	53326231	53326471	.	1000	.	25.34906	-1.00000	3.86753	120
chr1	53470197	53470437	.	1000	.	31.94761	-1.00000	3.86753	120
chr1	54053400	54053640	.	712	.	15.29900	-1.00000	3.50402	120
chr1	54199948	54200188	.	550	.	18.18542	-1.00000	3.39730	120
chr1	54489445	54489685	.	742	.	12.60468	-1.00000	2.65151	120
chr1	54514273	54514513	.	952	.	19.25956	-1.00000	3.86753	120
chr1	54775204	54775444	.	869	.	16.22996	-1.00000	3.46800	120
chr1	56663947	56664187	.	777	.	15.70764	-1.00000	3.48700	120
chr1	56780426	56780666	.	744	.	15.97462	-1.00000	3.47736	120
chr1	56831934	56832174	.	604	.	13.36392	-1.00000	2.89575	120
chr1	58432790	58433030	.	1000	.	21.13254	-1.00000	3.86753	120
chr1	59759445	59759685	.	951	.	17.91728	-1.00000	3.40739	120
chr1	60887158	60887398	.	826	.	14.63857	-1.00000	3.31137	120
chr1	61453136	61453376	.	871	.	16.46636	-1.00000	3.46095	120
chr1	62198765	62199005	.	1000	.	36.41659	-1.00000	3.86753	120
chr1	63322401	63322641	.	727	.	20.79999	-1.00000	3.86753	120
chr1	63674461	63674701	.	1000	.	18.04350	-1.00000	3.40272	120
chr1	63746110	63746350	.	1000	.	22.81642	-1.00000	3.86753	120
chr1	64396906	64397146	.	609	.	12.55102	-1.00000	2.65464	120
chr1	64500124	64500364	.	877	.	13.76340	-1.00000	3.09517	120
chr1	64744550	64744790	.	940	.	17.26021	-1.00000	3.43281	120
chr1	66242721	66242961	.	1000	.	18.28309	-1.00000	3.39369	120
chr1	68497065	68497305	.	1000	.	35.92326	-1.00000	3.86753	120
chr1	70205538	70205778	.	1000	.	69.56864	-1.00000	3.86753	120
chr1	71087111	71087351	.	1000	.	20.78506	-1.00000	3.86753	120
chr1	76074455	76074695	.	1000	.	21.15169	-1.00000	3.86753	120
chr1	76140337	76140577	.	676	.	19.09451	-1.00000	3.86753	120
chr1	77219385	77219625	.	1000	.	41.81700	-1.00000	3.86753	120
chr1	77642997	77643237	.	1000	.	17.10841	-1.00000	3.43823	120
chr1	77682844	77683084	.	1000	.	58.07517	-1.00000	3.86753	120
chr1	81254595	81254835	.	1000	.	22.79180	-1.00000	3.86753	120
chr1	85308177	85308417	.	1000	.	22.25881	-1.00000	3.86753	120
chr1	85607306	85607546	.	1000	.	17.13593	-1.00000	3.43696	120
chr1	85708337	85708577	.	1000	.	77.93604	-1.00000	3.86753	120
chr1	86500090	86500330	.	838	.	17.63788	-1.00000	3.41747	120
chr1	87226323	87226563	.	844	.	14.59507	-1.00000	3.16702	120
chr1	88684117	88684322	.	1000	.	226.00242	-1.00000	3.86753	104
chr1	89820794	89821034	.	1000	.	27.57130	-1.00000	3.86753	120
chr1	89933047	89933287	.	555	.	12.72238	-1.00000	2.67629	120
chr1	90704900	90705140	.	1000	.	36.10304	-1.00000	3.86753	120
chr1	91166190	91166430	.	987	.	19.84785	-1.00000	3.86753	120
chr1	93814071	93814311	.	1000	.	26.24570	-1.00000	3.86753	120
chr1	93879090	93879330	.	1000	.	42.91681	-1.00000	3.86753	120
chr1	94039571	94039811	.	688	.	13.81854	-1.00000	3.20151	120
chr1	94143243	94143483	.	1000	.	23.07063	-1.00000	3.86753	120
chr1	94657904	94658144	.	1000	.	22.46111	-1.00000	3.86753	120
chr1	94854494	94854734	.	1000	.	29.90520	-1.00000	3.86753	120
chr1	94925787	94926027	.	1000	.	24.07944	-1.00000	3.86753	120
chr1	95043477	95043717	.	926	.	17.43496	-1.00000	3.42515	120
chr1	100350842	100351082	.	545	.	4.53914	-1.00000	0.17556	120
chr1	101025786	101025878	.	1000	.	77.31942	-1.00000	3.86753	66
chr1	107056552	107056792	.	755	.	11.04851	-1.00000	2.18934	120
chr1	107818072	107818312	.	548	.	11.55641	-1.00000	2.42468	120
chr1	108816404	108816644	.	1000	.	21.24178	-1.00000	3.86753	120
chr1	108876942	108877182	.	573	.	12.26896	-1.00000	2.67047	120
chr1	109075973	109076213	.	825	.	17.34769	-1.00000	3.42905	120
chr1	109100028	109100268	.	740	.	9.49990	-1.00000	1.55225	120
chr1	109112739	109112979	.	978	.	18.63643	-1.00000	3.86753	120
chr1	109213826	109214066	.	756	.	16.39333	-1.00000	3.46285	120
chr1	109263651	109263891	.	1000	.	20.56124	-1.00000	3.86753	120
chr1	109466432	109466672	.	1000	.	23.72095	-1.00000	3.86753	120
chr1	109617380	109617620	.	1000	.	18.04040	-1.00000	3.40295	120
chr1	109643402	109643642	.	678	.	11.66924	-1.00000	2.49890	120
chr1	110029606	110029846	.	850	.	17.93981	-1.00000	3.40671	120
chr1	110136943	110137183	.	1000	.	36.72538	-1.00000	3.86753	120
chr1	110339112	110339352	.	1000	.	26.94457	-1.00000	3.86753	120
chr1	110407664	110407904	.	1000	.	48.94337	-1.00000	3.86753	120
chr1	111140104	111140344	.	1000	.	43.97802	-1.00000	3.86753	120
chr1	111449168	111449408	.	692	.	21.56542	-1.00000	3.86753	120
chr1	111755677	111755917	.	1000	.	29.29755	-1.00000	3.86753	120
chr1	111876687	111876927	.	593	.	15.11011	-1.00000	3.51095	120
chr1	112172352	112172592	.	1000	.	30.78909	-1.00000	3.86753	120
chr1	112466190	112466430	.	606	.	15.49576	-1.00000	3.49550	120
chr1	112619688	112619928	.	1000	.	17.89654	-1.00000	3.40818	120
chr1	112700737	112700977	.	812	.	8.20314	-1.00000	1.03798	120
chr1	113072119	113072359	.	1000	.	31.41019	-1.00000	3.86753	120
chr1	113072762	113073002	.	701	.	11.85341	-1.00000	2.63982	120
chr1	113303287	113303527	.	978	.	17.55645	-1.00000	3.42111	120
chr1	113812355	113812595	.	852	.	13.87751	-1.00000	3.19807	120
chr1	114346599	114346839	.	1000	.	38.75023	-1.00000	3.86753	120
chr1	114524986	114525226	.	878	.	15.67665	-1.00000	3.48850	120
chr1	114716727	114716864	.	1000	.	97.79890	-1.00000	3.86753	78
chr1	114757352	114757592	.	958	.	18.12580	-1.00000	3.39985	120
chr1	114757755	114757995	.	552	.	8.91370	-1.00000	1.29413	120
chr1	115771896	115772136	.	540	.	16.15439	-1.00000	3.47095	120
chr1	117122048	117122288	.	762	.	11.25965	-1.00000	2.30527	120
chr1	117573716	117573956	.	893	.	16.66492	-1.00000	3.45306	120
chr1	119475942	119476182	.	649	.	14.28051	-1.00000	3.18049	120
chr1	119611661	119611901	.	671	.	15.26596	-1.00000	3.50556	120
chr1	147084891	147085131	.	1000	.	27.86857	-1.00000	3.86753	120
chr1	147172447	147172687	.	667	.	15.63312	-1.00000	3.49047	120
chr1	147172646	147172886	.	667	.	3.88179	-1.00000	0.09088	120
chr1	147242485	147242725	.	1000	.	21.56444	-1.00000	3.86753	120
chr1	148334840	148335080	.	1000	.	15.91778	-1.00000	3.47919	120
chr1	149899456	149899627	.	1000	.	169.49251	-1.00000	3.86753	81
chr1	150067180	150067420	.	1000	.	22.52144	-1.00000	3.86753	120
chr1	150213603	150213843	.	1000	.	45.72363	-1.00000	3.86753	120
chr1	150269111	150269351	.	1000	.	32.20307	-1.00000	3.86753	120
chr1	150282364	150282604	.	614	.	24.67558	-1.00000	3.86753	120
chr1	150293697	150293937	.	860	.	15.34889	-1.00000	3.50229	120
chr1	150321338	150321578	.	1000	.	72.99772	-1.00000	3.86753	120
chr1	150363586	150363826	.	675	.	15.52306	-1.00000	3.49457	120
chr1	150979541	150979781	.	1000	.	51.93583	-1.00000	3.86753	120
chr1	150981380	150981620	.	638	.	16.98268	-1.00000	3.44326	120
chr1	151059593	151059833	.	591	.	11.48320	-1.00000	2.37379	120
chr1	151198339	151198579	.	1000	.	69.84277	-1.00000	3.86753	120
chr1	151547150	151547390	.	1000	.	20.52900	-1.00000	3.86753	120
chr1	151790544	151790784	.	755	.	14.79993	-1.00000	3.52500	120
chr1	151909387	151909627	.	1000	.	22.33361	-1.00000	3.86753	120
chr1	151945811	151946051	.	593	.	12.16798	-1.00000	2.67613	120
chr1	153511032	153511272	.	887	.	21.78806	-1.00000	3.86753	120
chr1	153538316	153538556	.	1000	.	25.85283	-1.00000	3.86753	120
chr1	153566622	153566862	.	1000	.	24.95235	-1.00000	3.86753	120
chr1	153568603	153568843	.	1000	.	24.72369	-1.00000	3.86753	120
chr1	153658581	153658821	.	790	.	12.98890	-1.00000	2.73138	120
chr1	153797272	153797512	.	721	.	13.16418	-1.00000	2.80478	120
chr1	153958591	153958831	.	947	.	17.80901	-1.00000	3.41168	120
chr1	153962080	153962320	.	1000	.	32.20601	-1.00000	3.86753	120
chr1	153967264	153967504	.	1000	.	28.84980	-1.00000	3.86753	120
chr1	153985340	153985580	.	1000	.	26.85377	-1.00000	3.86753	120
chr1	154220582	154220822	.	1000	.	71.14465	-1.00000	3.86753	120
chr1	154272500	154272740	.	1000	.	20.65364	-1.00000	3.86753	120
chr1	154272851	154273091	.	1000	.	34.60199	-1.00000	3.86753	120
chr1	154558730	154558921	.	1000	.	238.72515	-1.00000	3.86753	90
chr1	154627133	154627373	.	975	.	17.64753	-1.00000	3.41714	120
chr1	154627967	154628068	.	1000	.	101.99191	-1.00000	3.86753	46
chr1	154936425	154936665	.	1000	.	28.79407	-1.00000	3.86753	120
chr1	155017530	155017770	.	1000	.	23.03121	-1.00000	3.86753	120
chr1	155080979	155081192	.	1000	.	275.04343	-1.00000	3.86753	106
chr1	155084747	155084987	.	579	.	15.67117	-1.00000	3.48869	120
chr1	155091466	155091706	.	1000	.	21.44227	-1.00000	3.86753	120
chr1	155193532	155193772	.	641	.	10.51120	-1.00000	1.90439	120
chr1	155208600	155208840	.	1000	.	34.35125	-1.00000	3.86753	120
chr1	155218995	155219134	.	1000	.	143.17618	-1.00000	3.86753	55
chr1	155219570	155219810	.	1000	.	48.18310	-1.00000	3.86753	120
chr1	155241219	155241379	.	1000	.	188.76737	-1.00000	3.86753	69
chr1	155262287	155262527	.	1000	.	39.39352	-1.00000	3.86753	120
chr1	155273417	155273657	.	697	.	12.03499	-1.00000	2.65548	120
chr1	155308707	155308947	.	668	.	16.13349	-1.00000	3.47173	120
chr1	155324305	155324545	.	1000	.	58.00993	-1.00000	3.86753	120
chr1	156061109	156061349	.	615	.	15.13052	-1.00000	3.51014	120
chr1	156130263	156130503	.	1000	.	24.84722	-1.00000	3.86753	120
chr1	156282861	156283101	.	1000	.	22.31436	-1.00000	3.86753	120
chr1	156295581	156295821	.	1000	.	48.42248	-1.00000	3.86753	120
chr1	156338545	156338785	.	640	.	13.98107	-1.00000	3.19332	120
chr1	156457305	156457545	.	1000	.	40.58615	-1.00000	3.86753	120
chr1	156505016	156505256	.	993	.	12.59119	-1.00000	2.65291	120
chr1	156608217	156608457	.	1000	.	17.37936	-1.00000	3.42776	120
chr1	156624408	156624648	.	1000	.	26.15398	-1.00000	3.86753	120
chr1	156627589	156627829	.	625	.	14.07277	-1.00000	3.18893	120
chr1	156660034	156660274	.	1000	.	28.08141	-1.00000	3.86753	120
chr1	156673760	156674000	.	941	.	19.12351	-1.00000	3.86753	120
chr1	156678070	156678310	.	853	.	17.56331	-1.00000	3.42078	120
chr1	156703914	156704154	.	560	.	11.45848	-1.00000	2.37537	120
chr1	156728770	156729010	.	1000	.	32.12351	-1.00000	3.86753	120
chr1	156746460	156746700	.	625	.	18.23936	-1.00000	3.39568	120
chr1	156767171	156767411	.	920	.	16.84983	-1.00000	3.44700	120
chr1	156890068	156890308	.	964	.	19.53397	-1.00000	3.86753	120
chr1	156910268	156910508	.	643	.	11.30324	-1.00000	2.31357	120
chr1	157626154	157626394	.	801	.	15.35665	-1.00000	3.50202	120
chr1	159161049	159161289	.	1000	.	32.28581	-1.00000	3.86753	120
chr1	159780869	159781109	.	957	.	19.86760	-1.00000	3.86753	120
chr1	159790334	159790574	.	1000	.	32.19041	-1.00000	3.86753	120
chr1	159891637	159891877	.	1000	.	34.76132	-1.00000	3.86753	120
chr1	159945677	159945917	.	1000	.	20.16997	-1.00000	3.86753	120
chr1	160085649	160085889	.	794	.	18.87086	-1.00000	3.86753	120
chr1	160101042	160101282	.	1000	.	24.25127	-1.00000	3.86753	120
chr1	160262408	160262648	.	1000	.	17.19659	-1.00000	3.43452	120
chr1	160681588	160681828	.	572	.	11.62499	-1.00000	2.46669	120
chr1	161098211	161098451	.	1000	.	77.13217	-1.00000	3.86753	120
chr1	161314228	161314468	.	1000	.	20.34955	-1.00000	3.86753	120
chr1	165408599	165408839	.	1000	.	30.99838	-1.00000	3.86753	120
chr1	166876330	166876570	.	1000	.	37.82412	-1.00000	3.86753	120
chr1	166910480	166910720	.	1000	.	23.86301	-1.00000	3.86753	120
chr1	167059151	167059391	.	598	.	13.16163	-1.00000	2.80500	120
chr1	167489601	167489841	.	549	.	11.39118	-1.00000	2.35397	120
chr1	168386617	168386857	.	1000	.	20.10639	-1.00000	3.86753	120
chr1	168439810	168440050	.	928	.	17.30742	-1.00000	3.43152	120
chr1	169529343	169529583	.	1000	.	37.84395	-1.00000	3.86753	120
chr1	169781468	169781708	.	799	.	14.07690	-1.00000	3.18877	120
chr1	170074570	170074810	.	647	.	15.08737	-1.00000	3.51237	120
chr1	171485305	171485545	.	1000	.	94.03773	-1.00000	3.86753	120
chr1	172728045	172728285	.	1000	.	25.19888	-1.00000	3.86753	120
chr1	173476972	173477075	.	1000	.	112.64556	-1.00000	3.86753	70
chr1	173824331	173824571	.	1000	.	23.16721	-1.00000	3.86753	120
chr1	173824772	173825012	.	1000	.	20.79993	-1.00000	3.86753	120
chr1	173868092	173868332	.	808	.	19.82118	-1.00000	3.86753	120
chr1	174999272	174999512	.	1000	.	43.75378	-1.00000	3.86753	120
chr1	175023362	175023602	.	1000	.	25.21372	-1.00000	3.86753	120
chr1	176949084	176949324	.	843	.	14.56618	-1.00000	3.16812	120
chr1	178231129	178231369	.	722	.	14.38244	-1.00000	3.17539	120
chr1	178542457	178542697	.	601	.	13.40120	-1.00000	2.89391	120
chr1	179081828	179082068	.	1000	.	32.89051	-1.00000	3.86753	120
chr1	179877702	179877942	.	582	.	17.84505	-1.00000	3.41033	120
chr1	180213476	180213716	.	1000	.	25.74064	-1.00000	3.86753	120
chr1	180502318	180502558	.	1000	.	34.06420	-1.00000	3.86753	120
chr1	181022874	181023114	.	1000	.	26.28354	-1.00000	3.86753	120
chr1	181088445	181088685	.	888	.	15.58143	-1.00000	3.49225	120
chr1	181189939	181190179	.	1000	.	17.45189	-1.00000	3.42450	120
chr1	181383825	181384065	.	1000	.	27.39278	-1.00000	3.86753	120
chr1	181424943	181425183	.	870	.	16.20397	-1.00000	3.46909	120
chr1	182300125	182300365	.	1000	.	32.73990	-1.00000	3.86753	120
chr1	182616232	182616472	.	1000	.	42.40762	-1.00000	3.86753	120
chr1	182789587	182789827	.	1000	.	41.72676	-1.00000	3.86753	120
chr1	183164452	183164692	.	700	.	9.32983	-1.00000	1.49698	120
chr1	183635937	183636177	.	1000	.	28.32807	-1.00000	3.86753	120
chr1	183881679	183881919	.	725	.	17.68378	-1.00000	3.41581	120
chr1	183916117	183916357	.	1000	.	23.22249	-1.00000	3.86753	120
chr1	184051503	184051743	.	997	.	17.03807	-1.00000	3.44096	120
chr1	184974377	184974617	.	636	.	17.70786	-1.00000	3.41447	120
chr1	186375687	186375927	.	1000	.	47.63075	-1.00000	3.86753	120
chr1	193059337	193059577	.	939	.	16.82033	-1.00000	3.44783	120
chr1	193111683	193111923	.	1000	.	40.89632	-1.00000	3.86753	120
chr1	193121862	193122102	.	702	.	13.07545	-1.00000	2.76588	120
chr1	194342944	194343184	.	1000	.	24.92115	-1.00000	3.86753	120
chr1	197021713	197021953	.	684	.	15.37199	-1.00000	3.50120	120
chr1	197775782	197776022	.	1000	.	58.32998	-1.00000	3.86753	120
chr1	199422259	199422499	.	824	.	14.32386	-1.00000	3.17861	120
chr1	200535738	200535978	.	800	.	15.12706	-1.00000	3.51023	120
chr1	200916261	200916501	.	726	.	17.98604	-1.00000	3.40466	120
chr1	201114178	201114418	.	758	.	15.47257	-1.00000	3.49679	120
chr1	201289913	201290153	.	1000	.	19.20067	-1.00000	3.86753	120
chr1	201435707	201435947	.	1000	.	21.28794	-1.00000	3.86753	120
chr1	201513026	201513266	.	995	.	17.88458	-1.00000	3.40852	120
chr1	201704274	201704514	.	697	.	13.67058	-1.00000	3.10087	120
chr1	201828973	201829213	.	1000	.	18.53175	-1.00000	3.86753	120
chr1	201895966	201896206	.	1000	.	63.32905	-1.00000	3.86753	120
chr1	202008204	202008444	.	637	.	18.79262	-1.00000	3.86753	120
chr1	202236450	202236690	.	1000	.	30.20496	-1.00000	3.86753	120
chr1	202237213	202237453	.	740	.	13.74367	-1.00000	3.09633	120
chr1	202348509	202348749	.	1000	.	28.71407	-1.00000	3.86753	120
chr1	202927205	202927407	.	1000	.	256.62617	-1.00000	3.86753	110
chr1	202969152	202969392	.	570	.	12.09268	-1.00000	2.65237	120
chr1	203007207	203007447	.	1000	.	16.41363	-1.00000	3.46235	120
chr1	203026224	203026464	.	1000	.	32.32358	-1.00000	3.86753	120
chr1	203271102	203271342	.	542	.	20.48049	-1.00000	3.86753	120
chr1	203273145	203273385	.	824	.	18.02513	-1.00000	3.40329	120
chr1	203795401	203795641	.	1000	.	38.52420	-1.00000	3.86753	120
chr1	203861430	203861670	.	1000	.	18.11067	-1.00000	3.40065	120
chr1	204412018	204412099	.	1000	.	71.10908	-1.00000	3.86753	8
chr1	204507070	204507199	.	1000	.	137.68639	-1.00000	3.86753	75
chr1	204763943	204764183	.	683	.	11.73676	-1.00000	2.51313	120
chr1	204807193	204807433	.	1000	.	20.33966	-1.00000	3.86753	120
chr1	204941793	204942033	.	1000	.	20.10227	-1.00000	3.86753	120
chr1	205294645	205294885	.	1000	.	60.19849	-1.00000	3.86753	120
chr1	205321709	205321949	.	1000	.	29.18044	-1.00000	3.86753	120
chr1	205325364	205325604	.	827	.	15.42483	-1.00000	3.49891	120
chr1	205335667	205335907	.	784	.	17.94764	-1.00000	3.40648	120
chr1	205488082	205488322	.	954	.	24.86569	-1.00000	3.86753	120
chr1	205672177	205672417	.	913	.	16.77426	-1.00000	3.44907	120
chr1	205775457	205775538	.	1000	.	95.24154	-1.00000	3.86753	33
chr1	206544867	206545107	.	1000	.	27.69858	-1.00000	3.86753	120
chr1	206631228	206631468	.	1000	.	56.15830	-1.00000	3.86753	120
chr1	206634342	206634582	.	892	.	18.25951	-1.00000	3.39463	120
chr1	207316636	207316876	.	1000	.	27.87432	-1.00000	3.86753	120
chr1	207751924	207752164	.	1000	.	21.37594	-1.00000	3.86753	120
chr1	209627741	209627981	.	989	.	18.05328	-1.00000	3.40249	120
chr1	209673949	209674189	.	842	.	15.65382	-1.00000	3.48944	120
chr1	209747802	209748042	.	1000	.	37.51108	-1.00000	3.86753	120
chr1	209784511	209784751	.	1000	.	25.01634	-1.00000	3.86753	120
chr1	209827839	209828026	.	1000	.	150.85989	-1.00000	3.86753	85
chr1	210374346	210374586	.	1000	.	32.88056	-1.00000	3.86753	120
chr1	211675973	211676107	.	1000	.	119.90992	-1.00000	3.86753	53
chr1	211726575	211726815	.	579	.	12.56886	-1.00000	2.65391	120
chr1	212284728	212284968	.	953	.	17.85753	-1.00000	3.40988	120
chr1	212414800	212415040	.	768	.	12.18792	-1.00000	2.67524	120
chr1	212558941	212559181	.	1000	.	40.20113	-1.00000	3.86753	120
chr1	212608546	212608786	.	1000	.	48.81822	-1.00000	3.86753	120
chr1	212699171	212699411	.	593	.	12.77406	-1.00000	2.70685	120
chr1	214164259	214164499	.	1000	.	22.73989	-1.00000	3.86753	120
chr1	214316577	214316817	.	1000	.	30.20924	-1.00000	3.86753	120
chr1	218156673	218156913	.	865	.	17.96549	-1.00000	3.40557	120
chr1	218302183	218302423	.	1000	.	22.70217	-1.00000	3.86753	120
chr1	218459993	218460233	.	621	.	17.87227	-1.00000	3.40931	120
chr1	220046565	220046704	.	1000	.	122.96277	-1.00000	3.86753	78
chr1	220272414	220272654	.	1000	.	60.42750	-1.00000	3.86753	120
chr1	220487483	220487723	.	773	.	15.59069	-1.00000	3.49206	120
chr1	222464919	222465159	.	800	.	17.33062	-1.00000	3.43045	120
chr1	222644238	222644339	.	1000	.	94.94924	-1.00000	3.86753	45
chr1	222712689	222712929	.	1000	.	51.30561	-1.00000	3.86753	120
chr1	225378922	225379162	.	1000	.	18.52118	-1.00000	3.86753	120
chr1	225474983	225475223	.	1000	.	36.12227	-1.00000	3.86753	120
chr1	225520674	225520914	.	969	.	17.07835	-1.00000	3.43928	120
chr1	225924205	225924445	.	1000	.	29.32091	-1.00000	3.86753	120
chr1	225999251	225999491	.	1000	.	27.61346	-1.00000	3.86753	120
chr1	226083386	226083626	.	1000	.	41.68187	-1.00000	3.86753	120
chr1	226626561	226626801	.	1000	.	22.73740	-1.00000	3.86753	120
chr1	226703500	226703740	.	1000	.	41.68901	-1.00000	3.86753	120
chr1	227542573	227542813	.	629	.	15.26496	-1.00000	3.50574	120
chr1	227563299	227563539	.	1000	.	21.91482	-1.00000	3.86753	120
chr1	227730422	227730662	.	580	.	15.77967	-1.00000	3.48387	120
chr1	228103357	228103448	.	1000	.	106.05376	-1.00000	3.86753	12
chr1	228109195	228109435	.	1000	.	111.80813	-1.00000	3.86753	120
chr1	228140077	228140317	.	1000	.	20.62043	-1.00000	3.86753	120
chr1	228406831	228407071	.	1000	.	36.80776	-1.00000	3.86753	120
chr1	229342279	229342519	.	566	.	9.99368	-1.00000	1.73685	120
chr1	229508272	229508512	.	1000	.	19.21336	-1.00000	3.86753	120
chr1	229558840	229559080	.	800	.	13.51481	-1.00000	3.02310	120
chr1	230226189	230226429	.	1000	.	21.15187	-1.00000	3.86753	120
chr1	230978767	230979007	.	645	.	8.35337	-1.00000	1.12268	120
chr1	231337794	231338034	.	1000	.	29.04395	-1.00000	3.86753	120
chr1	231899121	231899361	.	991	.	17.95158	-1.00000	3.40614	120
chr1	232538317	232538557	.	1000	.	20.15562	-1.00000	3.86753	120
chr1	232880400	232880640	.	759	.	16.36790	-1.00000	3.46325	120
chr1	233904140	233904380	.	594	.	12.18500	-1.00000	2.67530	120
chr1	234125327	234125567	.	1000	.	18.95961	-1.00000	3.86753	120
chr1	234523655	234523895	.	961	.	18.45112	-1.00000	3.86753	120
chr1	235128859	235129099	.	1000	.	27.37646	-1.00000	3.86753	120
chr1	235367532	235367772	.	841	.	16.09921	-1.00000	3.47290	120
chr1	235504519	235504759	.	1000	.	34.58180	-1.00000	3.86753	120
chr1	235504947	235505187	.	727	.	13.85557	-1.00000	3.19956	120
chr1	235866998	235867238	.	1000	.	26.27530	-1.00000	3.86753	120
chr1	236524425	236524665	.	780	.	14.64923	-1.00000	3.31069	120
chr1	236686352	236686592	.	1000	.	19.76243	-1.00000	3.86753	120
chr1	237864342	237864582	.	825	.	17.61572	-1.00000	3.41880	120
chr1	240562100	240562340	.	766	.	20.20884	-1.00000	3.86753	120
chr1	241357104	241357344	.	756	.	12.11141	-1.00000	2.68009	120
chr1	241847761	241848001	.	1000	.	50.30741	-1.00000	3.86753	120
chr1	243213127	243213367	.	601	.	13.09870	-1.00000	2.80835	120
chr1	243476037	243476277	.	541	.	16.13541	-1.00000	3.47144	120
chr1	243482355	243482595	.	769	.	15.59109	-1.00000	3.49197	120
chr1	244970922	244971162	.	1000	.	25.34193	-1.00000	3.86753	120
chr1	245153696	245153936	.	838	.	19.32623	-1.00000	3.86753	120
chr1	245599411	245599651	.	873	.	15.59664	-1.00000	3.49160	120
chr1	246932129	246932369	.	1000	.	25.71624	-1.00000	3.86753	120
chr1	247936984	247937224	.	853	.	15.96969	-1.00000	3.47746	120
chr1	248906258	248906498	.	670	.	15.28205	-1.00000	3.50474	120
chr10	557888	558128	.	712	.	14.99240	-1.00000	3.51574	120
chr10	1715994	1716234	.	541	.	8.78568	-1.00000	1.25037	120
chr10	3045846	3046086	.	695	.	13.15536	-1.00000	2.80536	120
chr10	3785291	3785531	.	680	.	17.52216	-1.00000	3.42232	120
chr10	4503143	4503383	.	765	.	15.53068	-1.00000	3.49439	120
chr10	4708501	4708741	.	1000	.	19.54173	-1.00000	3.86753	120
chr10	4825968	4826208	.	735	.	14.10262	-1.00000	3.18764	120
chr10	4849787	4850027	.	635	.	13.37638	-1.00000	2.89502	120
chr10	5446431	5446671	.	1000	.	21.92401	-1.00000	3.86753	120
chr10	5666550	5666790	.	557	.	8.37405	-1.00000	1.14697	120
chr10	6086278	6086518	.	632	.	10.38920	-1.00000	1.85287	120
chr10	6088767	6089007	.	1000	.	81.60213	-1.00000	3.86753	120
chr10	6202708	6202948	.	1000	.	19.72406	-1.00000	3.86753	120
chr10	7055006	7055246	.	1000	.	21.34081	-1.00000	3.86753	120
chr10	7687316	7687556	.	1000	.	32.23672	-1.00000	3.86753	120
chr10	11874813	11875053	.	818	.	22.36750	-1.00000	3.86753	120
chr10	17228397	17228637	.	1000	.	33.54880	-1.00000	3.86753	120
chr10	18651537	18651777	.	1000	.	36.25736	-1.00000	3.86753	120
chr10	21177052	21177292	.	897	.	14.09118	-1.00000	3.18853	120
chr10	21336981	21337221	.	1000	.	19.78009	-1.00000	3.86753	120
chr10	21720186	21720426	.	1000	.	20.48834	-1.00000	3.86753	120
chr10	22316286	22316526	.	619	.	13.65339	-1.00000	3.10171	120
chr10	22340332	22340572	.	899	.	14.66484	-1.00000	3.30984	120
chr10	23438889	23439129	.	1000	.	34.74536	-1.00000	3.86753	120
chr10	24319492	24319732	.	1000	.	37.34290	-1.00000	3.86753	120
chr10	25016477	25016717	.	1000	.	35.92488	-1.00000	3.86753	120
chr10	27100419	27100659	.	1000	.	25.51023	-1.00000	3.86753	120
chr10	27742281	27742521	.	880	.	13.05772	-1.00000	2.76716	120
chr10	27745792	27746032	.	1000	.	58.83996	-1.00000	3.86753	120
chr10	29470376	29470616	.	1000	.	20.20181	-1.00000	3.86753	120
chr10	30553892	30554132	.	1000	.	21.01315	-1.00000	3.86753	120
chr10	31318954	31319194	.	1000	.	41.19232	-1.00000	3.86753	120
chr10	31468313	31468553	.	627	.	11.72325	-1.00000	2.51390	120
chr10	31928765	31929005	.	1000	.	49.77107	-1.00000	3.86753	120
chr10	32139388	32139628	.	1000	.	25.11173	-1.00000	3.86753	120
chr10	32980625	32980865	.	539	.	13.43269	-1.00000	2.89198	120
chr10	33155871	33156111	.	620	.	12.71435	-1.00000	2.67676	120
chr10	33484828	33485068	.	1000	.	30.09780	-1.00000	3.86753	120
chr10	34025173	34025413	.	942	.	17.60576	-1.00000	3.41902	120
chr10	34994714	34994954	.	1000	.	42.10881	-1.00000	3.86753	120
chr10	43397146	43397386	.	1000	.	18.91554	-1.00000	3.86753	120
chr10	44311145	44311385	.	1000	.	69.21475	-1.00000	3.86753	120
chr10	44857810	44858050	.	540	.	12.82764	-1.00000	2.74005	120
chr10	44864988	44865228	.	1000	.	23.96961	-1.00000	3.86753	120
chr10	45470260	45470500	.	1000	.	21.80260	-1.00000	3.86753	120
chr10	45594814	45595000	.	1000	.	235.15855	-1.00000	3.86753	88
chr10	47024816	47025056	.	730	.	11.77230	-1.00000	2.51075	120
chr10	49143310	49143550	.	1000	.	78.22235	-1.00000	3.86753	120
chr10	49679414	49679654	.	1000	.	36.67005	-1.00000	3.86753	120
chr10	49762221	49762461	.	1000	.	29.70440	-1.00000	3.86753	120
chr10	50067723	50067963	.	1000	.	73.95338	-1.00000	3.86753	120
chr10	50407438	50407678	.	1000	.	46.15134	-1.00000	3.86753	120
chr10	59626045	59626285	.	592	.	13.37229	-1.00000	2.89553	120
chr10	60048211	60048451	.	766	.	19.28078	-1.00000	3.86753	120
chr10	61774087	61774327	.	1000	.	19.35402	-1.00000	3.86753	120
chr10	63132965	63133205	.	566	.	14.57915	-1.00000	3.16761	120
chr10	63522014	63522254	.	1000	.	19.07934	-1.00000	3.86753	120
chr10	63629511	63629751	.	1000	.	19.78770	-1.00000	3.86753	120
chr10	63703153	63703393	.	1000	.	44.09139	-1.00000	3.86753	120
chr10	64041273	64041513	.	1000	.	24.71798	-1.00000	3.86753	120
chr10	67763540	67763780	.	642	.	13.62740	-1.00000	3.10361	120
chr10	67767320	67767560	.	871	.	14.80250	-1.00000	3.52466	120
chr10	67884540	67884600	.	1000	.	68.66268	-1.00000	3.86753	34
chr10	68471863	68472103	.	581	.	12.78828	-1.00000	2.70624	120
chr10	68527407	68527647	.	1000	.	39.05582	-1.00000	3.86753	120
chr10	68720898	68721138	.	1000	.	29.49291	-1.00000	3.86753	120
chr10	68988635	68988875	.	1000	.	25.80770	-1.00000	3.86753	120
chr10	69124107	69124250	.	1000	.	126.73948	-1.00000	3.86753	65
chr10	69180136	69180376	.	1000	.	44.40218	-1.00000	3.86753	120
chr10	69516324	69516564	.	690	.	13.29149	-1.00000	2.79727	120
chr10	69630071	69630311	.	798	.	15.67086	-1.00000	3.48879	120
chr10	69769432	69769672	.	942	.	18.66846	-1.00000	3.86753	120
chr10	69861566	69861806	.	1000	.	19.73761	-1.00000	3.86753	120
chr10	69901650	69901890	.	1000	.	35.67291	-1.00000	3.86753	120
chr10	69994355	69994595	.	1000	.	26.43249	-1.00000	3.86753	120
chr10	70107334	70107574	.	1000	.	22.34539	-1.00000	3.86753	120
chr10	70116397	70116637	.	588	.	13.81360	-1.00000	3.20198	120
chr10	70146560	70146800	.	868	.	17.83710	-1.00000	3.41055	120
chr10	70233502	70233742	.	828	.	15.04355	-1.00000	3.51415	120
chr10	70528842	70529082	.	1000	.	31.85032	-1.00000	3.86753	120
chr10	71209127	71209367	.	1000	.	20.35955	-1.00000	3.86753	120
chr10	71323541	71323781	.	911	.	28.09151	-1.00000	3.86753	120
chr10	71609209	71609449	.	654	.	15.14274	-1.00000	3.50952	120
chr10	72048573	72048813	.	1000	.	50.02322	-1.00000	3.86753	120
chr10	72260772	72261012	.	568	.	11.38967	-1.00000	2.35408	120
chr10	72272824	72273064	.	981	.	17.38729	-1.00000	3.42722	120
chr10	72320848	72321088	.	1000	.	20.43681	-1.00000	3.86753	120
chr10	72354872	72355112	.	1000	.	39.98818	-1.00000	3.86753	120
chr10	72625964	72626204	.	1000	.	33.72848	-1.00000	3.86753	120
chr10	73167943	73168183	.	1000	.	71.65454	-1.00000	3.86753	120
chr10	73247254	73247494	.	1000	.	22.73132	-1.00000	3.86753	120
chr10	73252546	73252786	.	609	.	20.11348	-1.00000	3.86753	120
chr10	73647453	73647693	.	1000	.	44.51116	-1.00000	3.86753	120
chr10	73886102	73886342	.	607	.	13.31323	-1.00000	2.79581	120
chr10	73932393	73932633	.	677	.	16.72533	-1.00000	3.45071	120
chr10	74176317	74176557	.	1000	.	30.75166	-1.00000	3.86753	120
chr10	75235918	75236158	.	1000	.	45.52064	-1.00000	3.86753	120
chr10	75402320	75402560	.	1000	.	58.19783	-1.00000	3.86753	120
chr10	76103283	76103523	.	1000	.	36.69616	-1.00000	3.86753	120
chr10	77173952	77174192	.	649	.	14.33199	-1.00000	3.17795	120
chr10	77405773	77406013	.	1000	.	25.11693	-1.00000	3.86753	120
chr10	78029441	78029681	.	1000	.	57.13135	-1.00000	3.86753	120
chr10	78134996	78135236	.	1000	.	18.70424	-1.00000	3.86753	120
chr10	78712253	78712493	.	1000	.	26.84524	-1.00000	3.86753	120
chr10	79129503	79129743	.	1000	.	27.70859	-1.00000	3.86753	120
chr10	79157666	79157770	.	1000	.	93.14499	-1.00000	3.86753	33
chr10	79487360	79487600	.	910	.	17.95585	-1.00000	3.40580	120
chr10	79929535	79929775	.	1000	.	20.35384	-1.00000	3.86753	120
chr10	80408391	80408631	.	1000	.	27.79134	-1.00000	3.86753	120
chr10	80664044	80664284	.	626	.	11.57514	-1.00000	2.43853	120
chr10	82148798	82149038	.	568	.	10.42950	-1.00000	1.86532	120
chr10	84139419	84139659	.	1000	.	52.22101	-1.00000	3.86753	120
chr10	86338023	86338263	.	853	.	11.71682	-1.00000	2.51467	120
chr10	86349563	86349803	.	551	.	12.82712	-1.00000	2.74019	120
chr10	86939469	86939709	.	1000	.	61.84456	-1.00000	3.86753	120
chr10	87862180	87862420	.	1000	.	19.15541	-1.00000	3.86753	120
chr10	88582865	88583105	.	770	.	13.16694	-1.00000	2.80457	120
chr10	88728491	88728731	.	1000	.	35.70004	-1.00000	3.86753	120
chr10	89346674	89346914	.	1000	.	28.80509	-1.00000	3.86753	120
chr10	90319575	90319815	.	1000	.	55.71994	-1.00000	3.86753	120
chr10	90363859	90364099	.	694	.	13.87750	-1.00000	3.19815	120
chr10	90779686	90779926	.	649	.	13.32335	-1.00000	2.79485	120
chr10	90921234	90921474	.	773	.	14.74904	-1.00000	3.52776	120
chr10	91006368	91006608	.	1000	.	23.52287	-1.00000	3.86753	120
chr10	91409949	91410189	.	833	.	15.42472	-1.00000	3.49900	120
chr10	91632918	91633158	.	1000	.	21.28000	-1.00000	3.86753	120
chr10	91798242	91798482	.	1000	.	74.57464	-1.00000	3.86753	120
chr10	91923639	91923879	.	1000	.	35.24962	-1.00000	3.86753	120
chr10	92290975	92291215	.	1000	.	40.81050	-1.00000	3.86753	120
chr10	92574000	92574240	.	873	.	14.85727	-1.00000	3.52188	120
chr10	93062648	93062888	.	683	.	14.44134	-1.00000	3.17281	120
chr10	93280973	93281213	.	742	.	13.78610	-1.00000	3.20307	120
chr10	93437969	93438209	.	795	.	10.85058	-1.00000	2.09813	120
chr10	93813580	93813820	.	1000	.	19.37865	-1.00000	3.86753	120
chr10	93850702	93850942	.	813	.	17.17712	-1.00000	3.43526	120
chr10	95132992	95133232	.	799	.	21.41467	-1.00000	3.86753	120
chr10	95694081	95694321	.	1000	.	27.18987	-1.00000	3.86753	120
chr10	96229623	96229863	.	1000	.	24.44426	-1.00000	3.86753	120
chr10	96337202	96337442	.	1000	.	24.96041	-1.00000	3.86753	120
chr10	96840990	96841230	.	1000	.	20.95074	-1.00000	3.86753	120
chr10	97426007	97426247	.	558	.	14.54482	-1.00000	3.16888	120
chr10	97498448	97498515	.	1000	.	76.49833	-1.00000	3.86753	45
chr10	97687460	97687700	.	1000	.	31.13294	-1.00000	3.86753	120
chr10	98269480	98269720	.	569	.	14.09862	-1.00000	3.18796	120
chr10	98446823	98447063	.	1000	.	88.67786	-1.00000	3.86753	120
chr10	99430702	99430942	.	1000	.	46.63456	-1.00000	3.86753	120
chr10	100046097	100046337	.	544	.	11.53972	-1.00000	2.41108	120
chr10	100267540	100267780	.	1000	.	82.32771	-1.00000	3.86753	120
chr10	100373469	100373709	.	934	.	12.88223	-1.00000	2.73688	120
chr10	100637850	100638090	.	670	.	12.41386	-1.00000	2.66155	120
chr10	100655412	100655652	.	687	.	14.64057	-1.00000	3.31112	120
chr10	100996729	100996969	.	1000	.	23.32762	-1.00000	3.86753	120
chr10	100997727	100997967	.	655	.	14.60104	-1.00000	3.16694	120
chr10	101272414	101272654	.	619	.	13.15495	-1.00000	2.80543	120
chr10	101353806	101354046	.	1000	.	20.10621	-1.00000	3.86753	120
chr10	101602781	101603021	.	802	.	14.05295	-1.00000	3.18965	120
chr10	101781052	101781292	.	651	.	12.39737	-1.00000	2.66273	120
chr10	101783332	101783572	.	1000	.	33.96284	-1.00000	3.86753	120
chr10	102122606	102122846	.	578	.	13.27105	-1.00000	2.79865	120
chr10	102132869	102133109	.	716	.	14.81398	-1.00000	3.52388	120
chr10	102152287	102152350	.	1000	.	74.39004	-1.00000	3.86753	39
chr10	102399566	102399806	.	556	.	10.33018	-1.00000	1.83835	120
chr10	102422677	102422917	.	689	.	13.80696	-1.00000	3.20229	120
chr10	102455971	102456211	.	1000	.	23.27409	-1.00000	3.86753	120
chr10	102461210	102461450	.	1000	.	25.32346	-1.00000	3.86753	120
chr10	102627824	102628064	.	586	.	17.05143	-1.00000	3.44054	120
chr10	102642038	102642278	.	639	.	13.12563	-1.00000	2.80757	120
chr10	102644967	102645207	.	1000	.	18.21020	-1.00000	3.39695	120
chr10	102869399	102869639	.	1000	.	25.71905	-1.00000	3.86753	120
chr10	102917595	102917835	.	565	.	10.49404	-1.00000	1.90642	120
chr10	103367832	103368072	.	1000	.	57.71155	-1.00000	3.86753	120
chr10	103696932	103697172	.	790	.	16.23844	-1.00000	3.46761	120
chr10	104074584	104074824	.	1000	.	19.20042	-1.00000	3.86753	120
chr10	104120913	104121153	.	693	.	12.49845	-1.00000	2.65729	120
chr10	104122004	104122244	.	1000	.	24.56081	-1.00000	3.86753	120
chr10	104274713	104274953	.	805	.	13.52137	-1.00000	3.02265	120
chr10	109884237	109884477	.	1000	.	19.97490	-1.00000	3.86753	120
chr10	110225724	110225964	.	1000	.	49.18523	-1.00000	3.86753	120
chr10	110304894	110305134	.	1000	.	26.51000	-1.00000	3.86753	120
chr10	110530147	110530387	.	567	.	14.34298	-1.00000	3.17754	120
chr10	110567237	110567477	.	1000	.	22.70026	-1.00000	3.86753	120
chr10	110641161	110641401	.	645	.	13.55920	-1.00000	3.10762	120
chr10	112183705	112183829	.	1000	.	121.38826	-1.00000	3.86753	71
chr10	112832637	112832877	.	1000	.	55.99883	-1.00000	3.86753	120
chr10	113524246	113524486	.	636	.	24.52749	-1.00000	3.86753	120
chr10	113736024	113736264	.	1000	.	21.71680	-1.00000	3.86753	120
chr10	114083024	114083264	.	862	.	17.99120	-1.00000	3.40443	120
chr10	114459010	114459250	.	1000	.	32.62015	-1.00000	3.86753	120
chr10	114938074	114938314	.	1000	.	101.48382	-1.00000	3.86753	120
chr10	116888595	116888835	.	561	.	27.19782	-1.00000	3.86753	120
chr10	117170337	117170577	.	1000	.	26.00599	-1.00000	3.86753	120
chr10	117187408	117187648	.	1000	.	24.62055	-1.00000	3.86753	120
chr10	117216662	117216902	.	1000	.	30.19717	-1.00000	3.86753	120
chr10	118594503	118594743	.	1000	.	36.82647	-1.00000	3.86753	120
chr10	118754994	118755102	.	1000	.	69.42947	-1.00000	3.86753	55
chr10	118755144	118755384	.	1000	.	22.84639	-1.00000	3.86753	120
chr10	119080715	119080955	.	1000	.	26.90496	-1.00000	3.86753	120
chr10	119688108	119688348	.	539	.	11.50115	-1.00000	2.38600	120
chr10	119786496	119786736	.	1000	.	27.37886	-1.00000	3.86753	120
chr10	119818354	119818594	.	570	.	11.10042	-1.00000	2.20198	120
chr10	119892438	119892678	.	1000	.	19.86114	-1.00000	3.86753	120
chr10	120942864	120943104	.	1000	.	25.82345	-1.00000	3.86753	120
chr10	120948979	120949219	.	567	.	12.50721	-1.00000	2.65682	120
chr10	121459853	121460093	.	967	.	20.69568	-1.00000	3.86753	120
chr10	122113685	122113925	.	1000	.	48.37187	-1.00000	3.86753	120
chr10	122268129	122268369	.	670	.	13.45555	-1.00000	2.95302	120
chr10	122459342	122459582	.	1000	.	19.09678	-1.00000	3.86753	120
chr10	122565767	122566007	.	552	.	11.93121	-1.00000	2.63393	120
chr10	122703923	122704163	.	553	.	12.31433	-1.00000	2.66752	120
chr10	122980482	122980722	.	1000	.	51.48383	-1.00000	3.86753	120
chr10	123154066	123154306	.	1000	.	51.44190	-1.00000	3.86753	120
chr10	123945591	123945831	.	882	.	23.35300	-1.00000	3.86753	120
chr10	124389273	124389513	.	569	.	11.89482	-1.00000	2.63667	120
chr10	124461683	124461923	.	1000	.	18.59233	-1.00000	3.86753	120
chr10	125045862	125046102	.	1000	.	26.59328	-1.00000	3.86753	120
chr10	125048155	125048395	.	1000	.	18.85024	-1.00000	3.86753	120
chr10	125229433	125229673	.	689	.	14.60441	-1.00000	3.16685	120
chr10	125405024	125405264	.	730	.	13.70685	-1.00000	3.09872	120
chr10	130045100	130045340	.	1000	.	20.02366	-1.00000	3.86753	120
chr10	130190175	130190415	.	794	.	14.25446	-1.00000	3.18188	120
chr10	130707439	130707679	.	1000	.	28.50541	-1.00000	3.86753	120
chr10	130936231	130936471	.	539	.	14.71930	-1.00000	3.30780	120
chr10	131088610	131088850	.	699	.	15.05427	-1.00000	3.51335	120
chr10	131790114	131790354	.	1000	.	30.95570	-1.00000	3.86753	120
chr10	131900847	131901087	.	1000	.	28.47200	-1.00000	3.86753	120
chr10	132204801	132205041	.	631	.	12.61149	-1.00000	2.65118	120
chr10	132537257	132537497	.	1000	.	20.61518	-1.00000	3.86753	120
chr10	132572015	132572255	.	671	.	17.26703	-1.00000	3.43260	120
chr10	133329808	133330048	.	752	.	17.53694	-1.00000	3.42199	120
chr10	133394006	133394246	.	946	.	17.62128	-1.00000	3.41847	120
chr11	447965	448205	.	1000	.	20.07800	-1.00000	3.86753	120
chr11	450117	450357	.	1000	.	27.95791	-1.00000	3.86753	120
chr11	506726	506966	.	1000	.	70.24612	-1.00000	3.86753	120
chr11	518783	519023	.	1000	.	55.91528	-1.00000	3.86753	120
chr11	694554	694794	.	1000	.	16.67936	-1.00000	3.45235	120
chr11	728052	728292	.	1000	.	29.53656	-1.00000	3.86753	120
chr11	777393	777633	.	1000	.	36.53705	-1.00000	3.86753	120
chr11	809833	809902	.	1000	.	82.97289	-1.00000	3.86753	52
chr11	898626	898866	.	724	.	15.15361	-1.00000	3.50907	120
chr11	1763919	1763979	.	1000	.	78.79390	-1.00000	3.86753	35
chr11	1825063	1825303	.	1000	.	16.61514	-1.00000	3.45540	120
chr11	1882543	1882783	.	607	.	15.70202	-1.00000	3.48737	120
chr11	2400535	2400775	.	1000	.	23.45436	-1.00000	3.86753	120
chr11	2532798	2533038	.	1000	.	31.51935	-1.00000	3.86753	120
chr11	2930226	2930466	.	1000	.	19.48567	-1.00000	3.86753	120
chr11	2930768	2931008	.	1000	.	22.31219	-1.00000	3.86753	120
chr11	3057319	3057559	.	1000	.	42.68010	-1.00000	3.86753	120
chr11	3091843	3092083	.	1000	.	21.39212	-1.00000	3.86753	120
chr11	3797799	3798039	.	1000	.	31.34801	-1.00000	3.86753	120
chr11	4094668	4094908	.	1000	.	73.33119	-1.00000	3.86753	120
chr11	6619364	6619523	.	1000	.	170.70393	-1.00000	3.86753	85
chr11	6703592	6703832	.	921	.	16.33908	-1.00000	3.46484	120
chr11	7513823	7514063	.	1000	.	27.87799	-1.00000	3.86753	120
chr11	7637844	7638084	.	1000	.	21.90037	-1.00000	3.86753	120
chr11	7977343	7977583	.	1000	.	20.28141	-1.00000	3.86753	120
chr11	7987141	7987381	.	1000	.	32.55663	-1.00000	3.86753	120
chr11	8594201	8594441	.	1000	.	32.12941	-1.00000	3.86753	120
chr11	8794748	8794988	.	559	.	11.72255	-1.00000	2.51396	120
chr11	8964326	8964566	.	1000	.	25.51411	-1.00000	3.86753	120
chr11	9004428	9004668	.	1000	.	26.12331	-1.00000	3.86753	120
chr11	9314682	9314922	.	1000	.	17.75254	-1.00000	3.41336	120
chr11	9364420	9364660	.	1000	.	28.80550	-1.00000	3.86753	120
chr11	9384412	9384652	.	1000	.	34.87731	-1.00000	3.86753	120
chr11	9460544	9460784	.	815	.	16.61683	-1.00000	3.45520	120
chr11	9460853	9461093	.	925	.	21.20315	-1.00000	3.86753	120
chr11	9572710	9572950	.	789	.	16.18136	-1.00000	3.46987	120
chr11	9613199	9613439	.	1000	.	22.91864	-1.00000	3.86753	120
chr11	10304630	10304870	.	539	.	12.37240	-1.00000	2.66396	120
chr11	10307851	10308091	.	1000	.	21.46215	-1.00000	3.86753	120
chr11	10406187	10406427	.	604	.	13.23242	-1.00000	2.80111	120
chr11	10541112	10541352	.	1000	.	67.62224	-1.00000	3.86753	120
chr11	13277467	13277707	.	1000	.	68.79992	-1.00000	3.86753	120
chr11	13955969	13956209	.	1000	.	27.56292	-1.00000	3.86753	120
chr11	14232751	14232991	.	589	.	11.53301	-1.00000	2.41142	120
chr11	15073314	15073554	.	696	.	14.84025	-1.00000	3.52292	120
chr11	17077723	17077963	.	1000	.	34.69940	-1.00000	3.86753	120
chr11	17208377	17208617	.	1000	.	22.97755	-1.00000	3.86753	120
chr11	17473424	17473664	.	1000	.	23.22874	-1.00000	3.86753	120
chr11	18322206	18322267	.	1000	.	48.46074	-1.00000	3.86753	12
chr11	18322451	18322628	.	1000	.	170.66681	-1.00000	3.86753	91
chr11	18394376	18394616	.	837	.	14.49552	-1.00000	3.17114	120
chr11	18634282	18634522	.	1000	.	18.54817	-1.00000	3.86753	120
chr11	18634681	18634921	.	584	.	15.97706	-1.00000	3.47727	120
chr11	18699012	18699252	.	1000	.	17.53940	-1.00000	3.42188	120
chr11	18802696	18802936	.	1000	.	39.31958	-1.00000	3.86753	120
chr11	19808169	19808409	.	1000	.	44.16948	-1.00000	3.86753	120
chr11	20387293	20387533	.	1000	.	36.81013	-1.00000	3.86753	120
chr11	20610105	20610345	.	545	.	9.35154	-1.00000	1.50400	120
chr11	22346354	22346594	.	1000	.	24.12155	-1.00000	3.86753	120
chr11	27158792	27159032	.	1000	.	24.22626	-1.00000	3.86753	120
chr11	27722631	27722871	.	606	.	16.31270	-1.00000	3.46563	120
chr11	31811046	31811286	.	704	.	12.42530	-1.00000	2.66103	120
chr11	32334887	32335127	.	714	.	14.26169	-1.00000	3.18164	120
chr11	33015710	33015950	.	1000	.	36.34103	-1.00000	3.86753	120
chr11	34105443	34105683	.	1000	.	60.35072	-1.00000	3.86753	120
chr11	34371574	34371814	.	1000	.	18.89107	-1.00000	3.86753	120
chr11	35274923	35275163	.	869	.	18.43424	-1.00000	3.86753	120
chr11	36149696	36149936	.	605	.	13.79355	-1.00000	3.20261	120
chr11	36289372	36289544	.	1000	.	200.87342	-1.00000	3.86753	76
chr11	42727982	42728222	.	1000	.	17.59491	-1.00000	3.41957	120
chr11	43644080	43644320	.	1000	.	67.21519	-1.00000	3.86753	120
chr11	43988349	43988589	.	814	.	16.44006	-1.00000	3.46175	120
chr11	44066153	44066393	.	1000	.	31.74501	-1.00000	3.86753	120
chr11	44095487	44095727	.	902	.	17.59699	-1.00000	3.41946	120
chr11	44400493	44400733	.	1000	.	40.09115	-1.00000	3.86753	120
chr11	44445887	44446127	.	739	.	13.85916	-1.00000	3.19948	120
chr11	44556901	44557141	.	1000	.	41.27765	-1.00000	3.86753	120
chr11	45097947	45098187	.	1000	.	28.38524	-1.00000	3.86753	120
chr11	45209649	45209889	.	561	.	12.54452	-1.00000	2.65497	120
chr11	45286318	45286558	.	1000	.	27.62498	-1.00000	3.86753	120
chr11	45646653	45646893	.	1000	.	35.99905	-1.00000	3.86753	120
chr11	45899716	45899956	.	1000	.	35.85992	-1.00000	3.86753	120
chr11	46237201	46237441	.	1000	.	21.58212	-1.00000	3.86753	120
chr11	46243262	46243502	.	1000	.	36.49465	-1.00000	3.86753	120
chr11	46296941	46297181	.	1000	.	23.17628	-1.00000	3.86753	120
chr11	46315113	46315353	.	1000	.	39.10828	-1.00000	3.86753	120
chr11	47355240	47355480	.	1000	.	30.14282	-1.00000	3.86753	120
chr11	47642409	47642649	.	1000	.	29.14313	-1.00000	3.86753	120
chr11	47918001	47918241	.	1000	.	20.64557	-1.00000	3.86753	120
chr11	57249121	57249361	.	717	.	13.99589	-1.00000	3.19277	120
chr11	57483138	57483378	.	949	.	18.50481	-1.00000	3.86753	120
chr11	57514513	57514753	.	560	.	13.88886	-1.00000	3.19728	120
chr11	57515656	57515896	.	702	.	15.47542	-1.00000	3.49633	120
chr11	57649869	57650109	.	695	.	11.51258	-1.00000	2.38510	120
chr11	57741302	57741542	.	1000	.	26.83688	-1.00000	3.86753	120
chr11	58579603	58579843	.	1000	.	50.67598	-1.00000	3.86753	120
chr11	58654122	58654362	.	625	.	14.35601	-1.00000	3.17663	120
chr11	59171496	59171736	.	1000	.	29.25557	-1.00000	3.86753	120
chr11	59669403	59669643	.	683	.	15.26894	-1.00000	3.50529	120
chr11	60841979	60842129	.	1000	.	142.02368	-1.00000	3.86753	69
chr11	60913919	60914159	.	563	.	9.37394	-1.00000	1.50914	120
chr11	60914119	60914359	.	563	.	4.99529	-1.00000	0.21797	120
chr11	61129856	61130096	.	956	.	19.27098	-1.00000	3.86753	120
chr11	61161179	61161419	.	997	.	22.08518	-1.00000	3.86753	120
chr11	61628236	61628476	.	611	.	12.81781	-1.00000	2.74060	120
chr11	61733519	61733625	.	1000	.	118.68834	-1.00000	3.86753	49
chr11	61792739	61792979	.	1000	.	46.66567	-1.00000	3.86753	120
chr11	61891952	61892192	.	1000	.	20.09963	-1.00000	3.86753	120
chr11	61917457	61917697	.	1000	.	71.55112	-1.00000	3.86753	120
chr11	61949625	61949865	.	731	.	13.73115	-1.00000	3.09695	120
chr11	61979171	61979411	.	1000	.	23.20623	-1.00000	3.86753	120
chr11	62500370	62500610	.	614	.	15.39377	-1.00000	3.50037	120
chr11	62573789	62574029	.	1000	.	19.09024	-1.00000	3.86753	120
chr11	62612494	62612734	.	1000	.	29.89971	-1.00000	3.86753	120
chr11	62622117	62622357	.	883	.	15.11327	-1.00000	3.51068	120
chr11	62678981	62679221	.	1000	.	58.61614	-1.00000	3.86753	120
chr11	62709641	62709881	.	1000	.	37.93594	-1.00000	3.86753	120
chr11	62771120	62771360	.	1000	.	37.93209	-1.00000	3.86753	120
chr11	62771498	62771738	.	1000	.	24.75261	-1.00000	3.86753	120
chr11	62805358	62805598	.	1000	.	54.23056	-1.00000	3.86753	120
chr11	62839501	62839741	.	1000	.	62.85918	-1.00000	3.86753	120
chr11	62881596	62881836	.	684	.	19.99686	-1.00000	3.86753	120
chr11	63613521	63613761	.	1000	.	32.16366	-1.00000	3.86753	120
chr11	63919422	63919662	.	670	.	13.30629	-1.00000	2.79639	120
chr11	63938668	63938908	.	1000	.	42.38022	-1.00000	3.86753	120
chr11	63939171	63939267	.	1000	.	97.66448	-1.00000	3.86753	27
chr11	64053788	64054028	.	615	.	19.19691	-1.00000	3.86753	120
chr11	64181602	64181842	.	1000	.	28.33836	-1.00000	3.86753	120
chr11	64185313	64185553	.	1000	.	29.57838	-1.00000	3.86753	120
chr11	64269784	64270024	.	1000	.	45.03694	-1.00000	3.86753	120
chr11	64317979	64318219	.	593	.	13.28998	-1.00000	2.79749	120
chr11	64372937	64373177	.	1000	.	28.49753	-1.00000	3.86753	120
chr11	64444898	64445138	.	1000	.	42.46260	-1.00000	3.86753	120
chr11	64566641	64566881	.	1000	.	44.52768	-1.00000	3.86753	120
chr11	64762829	64763069	.	575	.	12.06597	-1.00000	2.65362	120
chr11	64924522	64924762	.	540	.	12.72663	-1.00000	2.67602	120
chr11	65014005	65014073	.	1000	.	91.48366	-1.00000	3.86753	47
chr11	65084086	65084326	.	1000	.	68.50371	-1.00000	3.86753	120
chr11	65096041	65096281	.	1000	.	33.95021	-1.00000	3.86753	120
chr11	65117749	65117989	.	1000	.	55.84347	-1.00000	3.86753	120
chr11	65122109	65122349	.	1000	.	31.11138	-1.00000	3.86753	120
chr11	65180934	65181174	.	643	.	12.12867	-1.00000	2.67871	120
chr11	65182310	65182550	.	877	.	15.88080	-1.00000	3.47996	120
chr11	65261730	65261970	.	786	.	16.42967	-1.00000	3.46215	120
chr11	65418731	65418971	.	920	.	16.28714	-1.00000	3.46632	120
chr11	65422151	65422391	.	885	.	18.29076	-1.00000	3.39346	120
chr11	65477459	65477699	.	1000	.	52.21274	-1.00000	3.86753	120
chr11	65487676	65487802	.	1000	.	140.53988	-1.00000	3.86753	88
chr11	65497333	65497573	.	781	.	14.65755	-1.00000	3.31035	120
chr11	65525329	65525569	.	1000	.	16.23488	-1.00000	3.46771	120
chr11	65539838	65540078	.	1000	.	22.40047	-1.00000	3.86753	120
chr11	65552584	65552824	.	712	.	14.75567	-1.00000	3.52724	120
chr11	65570333	65570573	.	1000	.	40.18388	-1.00000	3.86753	120
chr11	65711874	65712121	.	1000	.	307.67238	-1.00000	3.86753	114
chr11	65779955	65780195	.	1000	.	24.85066	-1.00000	3.86753	120
chr11	65818238	65818478	.	1000	.	24.22441	-1.00000	3.86753	120
chr11	65833527	65833767	.	1000	.	34.69581	-1.00000	3.86753	120
chr11	65873678	65873918	.	1000	.	31.03296	-1.00000	3.86753	120
chr11	65884697	65884937	.	1000	.	49.03042	-1.00000	3.86753	120
chr11	65888386	65888626	.	1000	.	24.81128	-1.00000	3.86753	120
chr11	65932553	65932793	.	1000	.	55.39830	-1.00000	3.86753	120
chr11	66045210	66045450	.	1000	.	21.63429	-1.00000	3.86753	120
chr11	66052141	66052381	.	1000	.	22.28958	-1.00000	3.86753	120
chr11	66222852	66222930	.	1000	.	102.85859	-1.00000	3.86753	38
chr11	66282514	66282754	.	1000	.	63.70515	-1.00000	3.86753	120
chr11	66328380	66328620	.	1000	.	24.07666	-1.00000	3.86753	120
chr11	66345010	66345250	.	1000	.	80.77509	-1.00000	3.86753	120
chr11	66408479	66408719	.	1000	.	31.57239	-1.00000	3.86753	120
chr11	66418170	66418410	.	1000	.	52.59997	-1.00000	3.86753	120
chr11	66529142	66529382	.	745	.	16.68489	-1.00000	3.45214	120
chr11	66843333	66843573	.	1000	.	36.14819	-1.00000	3.86753	120
chr11	66856425	66856665	.	1000	.	18.89275	-1.00000	3.86753	120
chr11	66883194	66883434	.	707	.	10.82836	-1.00000	2.07595	120
chr11	66958562	66958802	.	1000	.	32.16387	-1.00000	3.86753	120
chr11	67006599	67006839	.	1000	.	49.93987	-1.00000	3.86753	120
chr11	67053909	67054149	.	541	.	13.82567	-1.00000	3.20105	120
chr11	67302656	67302896	.	698	.	18.68246	-1.00000	3.86753	120
chr11	67317676	67317916	.	1000	.	27.90947	-1.00000	3.86753	120
chr11	67351222	67351462	.	1000	.	17.02590	-1.00000	3.44180	120
chr11	67391772	67391977	.	1000	.	261.69292	-1.00000	3.86753	110
chr11	67428357	67428539	.	1000	.	166.08747	-1.00000	3.86753	89
chr11	67508607	67508847	.	1000	.	38.27792	-1.00000	3.86753	120
chr11	67606768	67607008	.	1000	.	58.40556	-1.00000	3.86753	120
chr11	67996789	67997029	.	1000	.	37.80202	-1.00000	3.86753	120
chr11	68780917	68781157	.	1000	.	19.63264	-1.00000	3.86753	120
chr11	68839254	68839494	.	1000	.	39.28006	-1.00000	3.86753	120
chr11	69122792	69123032	.	1000	.	43.51167	-1.00000	3.86753	120
chr11	69166602	69166842	.	600	.	13.16304	-1.00000	2.80486	120
chr11	69630100	69630340	.	1000	.	28.38658	-1.00000	3.86753	120
chr11	69799545	69799785	.	1000	.	47.14122	-1.00000	3.86753	120
chr11	69913043	69913283	.	775	.	17.54849	-1.00000	3.42155	120
chr11	69950148	69950388	.	814	.	19.09671	-1.00000	3.86753	120
chr11	70662233	70662473	.	1000	.	21.41151	-1.00000	3.86753	120
chr11	70699740	70699980	.	1000	.	40.29173	-1.00000	3.86753	120
chr11	70755587	70755827	.	648	.	13.37375	-1.00000	2.89531	120
chr11	71080360	71080600	.	706	.	14.85654	-1.00000	3.52197	120
chr11	71448594	71448834	.	804	.	17.77090	-1.00000	3.41291	120
chr11	72103386	72103508	.	1000	.	128.57312	-1.00000	3.86753	76
chr11	72183403	72183643	.	553	.	13.05543	-1.00000	2.76730	120
chr11	72434155	72434395	.	1000	.	31.83408	-1.00000	3.86753	120
chr11	72434496	72434736	.	1000	.	40.11813	-1.00000	3.86753	120
chr11	72493518	72493758	.	615	.	11.12359	-1.00000	2.21732	120
chr11	72752310	72752550	.	1000	.	22.89399	-1.00000	3.86753	120
chr11	72793573	72793813	.	697	.	16.36643	-1.00000	3.46345	120
chr11	72793980	72794220	.	678	.	14.28183	-1.00000	3.18041	120
chr11	73198701	73198941	.	649	.	22.50541	-1.00000	3.86753	120
chr11	73740291	73740531	.	788	.	14.77869	-1.00000	3.52578	120
chr11	73779144	73779384	.	1000	.	26.52029	-1.00000	3.86753	120
chr11	73779744	73779984	.	979	.	18.66280	-1.00000	3.86753	120
chr11	73983452	73983692	.	937	.	16.60296	-1.00000	3.45571	120
chr11	74170936	74171176	.	1000	.	28.86773	-1.00000	3.86753	120
chr11	74462093	74462333	.	786	.	14.93027	-1.00000	3.51917	120
chr11	74493122	74493362	.	1000	.	22.52542	-1.00000	3.86753	120
chr11	74949078	74949318	.	1000	.	21.63122	-1.00000	3.86753	120
chr11	75174759	75174999	.	845	.	16.79995	-1.00000	3.44845	120
chr11	75248703	75248943	.	1000	.	29.84701	-1.00000	3.86753	120
chr11	75280198	75280438	.	658	.	14.01662	-1.00000	3.19157	120
chr11	75399341	75399581	.	1000	.	34.38151	-1.00000	3.86753	120
chr11	75451578	75451818	.	794	.	15.38386	-1.00000	3.50092	120
chr11	75490722	75490962	.	1000	.	30.73600	-1.00000	3.86753	120
chr11	75814790	75814907	.	1000	.	124.77611	-1.00000	3.86753	41
chr11	76248310	76248550	.	1000	.	48.28426	-1.00000	3.86753	120
chr11	76838732	76838972	.	781	.	17.07788	-1.00000	3.43939	120
chr11	77091269	77091509	.	999	.	17.51275	-1.00000	3.42254	120
chr11	77192105	77192345	.	755	.	16.85963	-1.00000	3.44669	120
chr11	77474266	77474506	.	1000	.	37.54160	-1.00000	3.86753	120
chr11	78051121	78051361	.	709	.	11.23052	-1.00000	2.27549	120
chr11	78715813	78716053	.	1000	.	65.73198	-1.00000	3.86753	120
chr11	82864290	82864530	.	942	.	17.92538	-1.00000	3.40705	120
chr11	83286297	83286537	.	783	.	23.81847	-1.00000	3.86753	120
chr11	84948018	84948258	.	1000	.	36.76861	-1.00000	3.86753	120
chr11	85628470	85628710	.	1000	.	52.97137	-1.00000	3.86753	120
chr11	86069083	86069323	.	1000	.	49.14286	-1.00000	3.86753	120
chr11	86245024	86245264	.	1000	.	54.18810	-1.00000	3.86753	120
chr11	86302008	86302248	.	1000	.	30.49871	-1.00000	3.86753	120
chr11	86740667	86740907	.	1000	.	53.86763	-1.00000	3.86753	120
chr11	86990631	86990871	.	555	.	14.93449	-1.00000	3.51865	120
chr11	88509367	88509607	.	1000	.	23.75291	-1.00000	3.86753	120
chr11	88544424	88544664	.	738	.	15.23192	-1.00000	3.50682	120
chr11	88801851	88802091	.	1000	.	21.81186	-1.00000	3.86753	120
chr11	92253993	92254233	.	1000	.	19.56187	-1.00000	3.86753	120
chr11	93784207	93784447	.	558	.	8.17719	-1.00000	1.01475	120
chr11	95789753	95789993	.	1000	.	25.16542	-1.00000	3.86753	120
chr11	100677055	100677295	.	929	.	17.34355	-1.00000	3.42916	120
chr11	101862444	101862684	.	1000	.	23.05066	-1.00000	3.86753	120
chr11	102011131	102011371	.	1000	.	23.77871	-1.00000	3.86753	120
chr11	102347038	102347278	.	1000	.	67.30357	-1.00000	3.86753	120
chr11	102794555	102794795	.	664	.	11.83427	-1.00000	2.61517	120
chr11	103092098	103092338	.	758	.	14.05783	-1.00000	3.18917	120
chr11	107457736	107457976	.	1000	.	27.08747	-1.00000	3.86753	120
chr11	108008807	108009047	.	1000	.	48.11626	-1.00000	3.86753	120
chr11	108467401	108467641	.	1000	.	33.92712	-1.00000	3.86753	120
chr11	108497682	108497922	.	1000	.	23.50671	-1.00000	3.86753	120
chr11	111423051	111423291	.	660	.	18.10907	-1.00000	3.40088	120
chr11	111879035	111879275	.	1000	.	50.93170	-1.00000	3.86753	120
chr11	112025150	112025390	.	1000	.	44.94024	-1.00000	3.86753	120
chr11	112226412	112226652	.	594	.	12.15232	-1.00000	2.67707	120
chr11	113875623	113875863	.	1000	.	46.81215	-1.00000	3.86753	120
chr11	113884422	113884662	.	1000	.	28.29972	-1.00000	3.86753	120
chr11	114026442	114026682	.	1000	.	18.90096	-1.00000	3.86753	120
chr11	114280660	114280900	.	1000	.	20.48875	-1.00000	3.86753	120
chr11	114762522	114762762	.	978	.	24.36197	-1.00000	3.86753	120
chr11	116276542	116276782	.	732	.	15.41199	-1.00000	3.49964	120
chr11	116732623	116732863	.	686	.	13.26880	-1.00000	2.79880	120
chr11	117098541	117098601	.	1000	.	73.72740	-1.00000	3.86753	35
chr11	117178225	117178465	.	613	.	11.38949	-1.00000	2.35414	120
chr11	117181329	117181569	.	1000	.	39.47220	-1.00000	3.86753	120
chr11	118359434	118359674	.	1000	.	74.64060	-1.00000	3.86753	120
chr11	118436159	118436442	.	1000	.	267.76432	-1.00000	3.86753	163
chr11	118437215	118437455	.	644	.	12.91191	-1.00000	2.73473	120
chr11	118998992	118999232	.	996	.	17.03087	-1.00000	3.44138	120
chr11	119030872	119031112	.	905	.	15.36907	-1.00000	3.50147	120
chr11	119067706	119067850	.	1000	.	128.08940	-1.00000	3.86753	66
chr11	119121167	119121407	.	1000	.	55.77295	-1.00000	3.86753	120
chr11	119337778	119338018	.	868	.	14.53954	-1.00000	3.16938	120
chr11	119479768	119480008	.	687	.	12.28751	-1.00000	2.66900	120
chr11	120303131	120303371	.	997	.	19.75783	-1.00000	3.86753	120
chr11	120710453	120710693	.	1000	.	25.22209	-1.00000	3.86753	120
chr11	120773935	120774175	.	635	.	12.54114	-1.00000	2.65524	120
chr11	121023942	121024182	.	1000	.	81.37802	-1.00000	3.86753	120
chr11	121112604	121112844	.	794	.	15.31944	-1.00000	3.50329	120
chr11	121292500	121292740	.	1000	.	53.13265	-1.00000	3.86753	120
chr11	121656094	121656334	.	552	.	13.84199	-1.00000	3.20042	120
chr11	121722496	121722736	.	566	.	15.72941	-1.00000	3.48605	120
chr11	123196388	123196628	.	1000	.	48.44824	-1.00000	3.86753	120
chr11	123228896	123229136	.	816	.	14.66893	-1.00000	3.30967	120
chr11	123580646	123580886	.	1000	.	23.00130	-1.00000	3.86753	120
chr11	123741529	123741769	.	624	.	13.13336	-1.00000	2.80729	120
chr11	125592381	125592621	.	1000	.	24.48537	-1.00000	3.86753	120
chr11	125625783	125626023	.	1000	.	40.54318	-1.00000	3.86753	120
chr11	126211625	126211835	.	1000	.	304.35946	-1.00000	3.86753	109
chr11	126268848	126269088	.	1000	.	37.33472	-1.00000	3.86753	120
chr11	126716540	126716780	.	778	.	14.30334	-1.00000	3.17943	120
chr11	127056462	127056702	.	1000	.	27.14683	-1.00000	3.86753	120
chr11	128757307	128757547	.	1000	.	22.19454	-1.00000	3.86753	120
chr11	128892953	128893193	.	803	.	14.75144	-1.00000	3.52750	120
chr11	129364208	129364448	.	1000	.	46.88409	-1.00000	3.86753	120
chr11	129750896	129751136	.	966	.	17.50304	-1.00000	3.42297	120
chr11	129992435	129992675	.	1000	.	42.77996	-1.00000	3.86753	120
chr11	130522298	130522538	.	936	.	17.30153	-1.00000	3.43174	120
chr11	130827867	130828107	.	1000	.	21.84964	-1.00000	3.86753	120
chr11	130862022	130862262	.	1000	.	36.55037	-1.00000	3.86753	120
chr11	130916407	130916647	.	1000	.	17.66013	-1.00000	3.41659	120
chr11	131691603	131691843	.	669	.	13.74778	-1.00000	3.09618	120
chr11	133338071	133338311	.	901	.	14.03930	-1.00000	3.19029	120
chr11	134224460	134224700	.	792	.	17.21574	-1.00000	3.43441	120
chr11	134360187	134360427	.	537	.	10.66467	-1.00000	1.93962	120
chr11	134469751	134469991	.	1000	.	24.79992	-1.00000	3.86753	120
chr11	135033590	135033830	.	862	.	18.76918	-1.00000	3.86753	120
chr11	135075825	135076065	.	1000	.	28.94389	-1.00000	3.86753	120
chr12	219933	220173	.	655	.	15.22380	-1.00000	3.50709	120
chr12	576125	576365	.	1000	.	35.83656	-1.00000	3.86753	120
chr12	752258	752498	.	834	.	17.13843	-1.00000	3.43675	120
chr12	949725	949965	.	1000	.	76.33667	-1.00000	3.86753	120
chr12	1690824	1691064	.	1000	.	18.79509	-1.00000	3.86753	120
chr12	2057290	2057530	.	1000	.	26.93050	-1.00000	3.86753	120
chr12	2198294	2198534	.	1000	.	21.62966	-1.00000	3.86753	120
chr12	2244176	2244416	.	701	.	14.83395	-1.00000	3.52301	120
chr12	2812844	2813084	.	1000	.	41.68092	-1.00000	3.86753	120
chr12	2877087	2877327	.	1000	.	27.35227	-1.00000	3.86753	120
chr12	2885354	2885594	.	950	.	15.45900	-1.00000	3.49734	120
chr12	2944776	2945016	.	1000	.	19.93718	-1.00000	3.86753	120
chr12	4164886	4165126	.	894	.	15.00701	-1.00000	3.51530	120
chr12	4273590	4273830	.	1000	.	33.73473	-1.00000	3.86753	120
chr12	4604730	4604970	.	721	.	14.77045	-1.00000	3.52621	120
chr12	5988675	5988915	.	1000	.	24.11735	-1.00000	3.86753	120
chr12	6195697	6195937	.	1000	.	21.34419	-1.00000	3.86753	120
chr12	6323368	6323608	.	1000	.	24.86116	-1.00000	3.86753	120
chr12	6423549	6423789	.	1000	.	22.75069	-1.00000	3.86753	120
chr12	6535054	6535294	.	1000	.	30.87376	-1.00000	3.86753	120
chr12	6663259	6663499	.	851	.	21.93469	-1.00000	3.86753	120
chr12	6724150	6724390	.	1000	.	29.23943	-1.00000	3.86753	120
chr12	6852410	6852650	.	1000	.	33.95808	-1.00000	3.86753	120
chr12	6891134	6891374	.	1000	.	61.08350	-1.00000	3.86753	120
chr12	6938004	6938244	.	785	.	13.31968	-1.00000	2.79529	120
chr12	8108888	8109128	.	1000	.	24.24043	-1.00000	3.86753	120
chr12	8698640	8698880	.	1000	.	21.87920	-1.00000	3.86753	120
chr12	8823614	8823854	.	805	.	16.69369	-1.00000	3.45184	120
chr12	8949596	8949836	.	847	.	12.75118	-1.00000	2.70822	120
chr12	8949912	8950152	.	847	.	5.54375	-1.00000	0.29334	120
chr12	9798090	9798330	.	1000	.	21.30010	-1.00000	3.86753	120
chr12	10613575	10613658	.	1000	.	80.99735	-1.00000	3.86753	19
chr12	12684516	12684756	.	1000	.	101.43517	-1.00000	3.86753	120
chr12	12704673	12704913	.	1000	.	29.16216	-1.00000	3.86753	120
chr12	12725061	12725301	.	1000	.	37.96093	-1.00000	3.86753	120
chr12	12813141	12813381	.	659	.	8.63306	-1.00000	1.18739	120
chr12	12885506	12885746	.	696	.	13.54502	-1.00000	3.10845	120
chr12	13044255	13044495	.	1000	.	19.60026	-1.00000	3.86753	120
chr12	13098119	13098359	.	1000	.	43.83467	-1.00000	3.86753	120
chr12	13255826	13256066	.	867	.	16.97716	-1.00000	3.44368	120
chr12	13534828	13535068	.	646	.	8.45384	-1.00000	1.15803	120
chr12	14365841	14366081	.	1000	.	25.55128	-1.00000	3.86753	120
chr12	18951315	18951555	.	1000	.	24.69764	-1.00000	3.86753	120
chr12	20212776	20213016	.	1000	.	21.11734	-1.00000	3.86753	120
chr12	21657295	21657535	.	648	.	13.14053	-1.00000	2.80664	120
chr12	23055092	23055332	.	703	.	14.41413	-1.00000	3.17414	120
chr12	23585797	23586037	.	549	.	13.99955	-1.00000	3.19253	120
chr12	24949034	24949274	.	1000	.	37.73892	-1.00000	3.86753	120
chr12	25102456	25102696	.	554	.	17.16720	-1.00000	3.43537	120
chr12	25195212	25195452	.	1000	.	25.82651	-1.00000	3.86753	120
chr12	25256882	25257122	.	761	.	14.38633	-1.00000	3.17514	120
chr12	26114408	26114648	.	1000	.	53.55788	-1.00000	3.86753	120
chr12	28190248	28190488	.	1000	.	38.82241	-1.00000	3.86753	120
chr12	28759404	28759644	.	751	.	21.06286	-1.00000	3.86753	120
chr12	30844563	30844803	.	1000	.	24.88205	-1.00000	3.86753	120
chr12	31728360	31728600	.	815	.	16.11562	-1.00000	3.47232	120
chr12	42238273	42238513	.	1000	.	21.48297	-1.00000	3.86753	120
chr12	42326040	42326280	.	1000	.	33.23760	-1.00000	3.86753	120
chr12	43806248	43806488	.	713	.	14.34243	-1.00000	3.17762	120
chr12	44948780	44949020	.	1000	.	55.21936	-1.00000	3.86753	120
chr12	45990606	45990846	.	1000	.	42.20973	-1.00000	3.86753	120
chr12	46371318	46371558	.	1000	.	63.78506	-1.00000	3.86753	120
chr12	46383398	46383638	.	835	.	15.72909	-1.00000	3.48615	120
chr12	46430508	46430748	.	1000	.	31.02603	-1.00000	3.86753	120
chr12	47705795	47706035	.	654	.	15.27488	-1.00000	3.50492	120
chr12	47742271	47742511	.	778	.	14.54055	-1.00000	3.16913	120
chr12	47820669	47820909	.	706	.	15.58001	-1.00000	3.49234	120
chr12	48105878	48106118	.	572	.	16.22997	-1.00000	3.46790	120
chr12	48601012	48601252	.	736	.	12.24132	-1.00000	2.67251	120
chr12	48852108	48852348	.	1000	.	31.49752	-1.00000	3.86753	120
chr12	49069824	49070064	.	1000	.	28.88657	-1.00000	3.86753	120
chr12	49264920	49265160	.	1000	.	30.71040	-1.00000	3.86753	120
chr12	49567785	49568025	.	1000	.	20.43208	-1.00000	3.86753	120
chr12	50025432	50025672	.	650	.	13.48892	-1.00000	2.95160	120
chr12	50050542	50050782	.	1000	.	39.19106	-1.00000	3.86753	120
chr12	50066371	50066611	.	1000	.	45.87370	-1.00000	3.86753	120
chr12	50112101	50112341	.	692	.	14.48809	-1.00000	3.17139	120
chr12	50504855	50505095	.	1000	.	34.51656	-1.00000	3.86753	120
chr12	50614290	50614530	.	746	.	13.73102	-1.00000	3.09703	120
chr12	50763814	50764054	.	1000	.	46.89187	-1.00000	3.86753	120
chr12	51047855	51048095	.	704	.	12.76548	-1.00000	2.70733	120
chr12	51238697	51238937	.	1000	.	23.31913	-1.00000	3.86753	120
chr12	51269564	51269804	.	749	.	17.58894	-1.00000	3.41990	120
chr12	51993227	51993467	.	1000	.	54.63162	-1.00000	3.86753	120
chr12	52037665	52037905	.	1000	.	18.83985	-1.00000	3.86753	120
chr12	52156876	52157116	.	599	.	12.62762	-1.00000	2.65011	120
chr12	52164033	52164273	.	1000	.	21.95788	-1.00000	3.86753	120
chr12	52327556	52327796	.	1000	.	27.71598	-1.00000	3.86753	120
chr12	52980885	52981125	.	648	.	13.87526	-1.00000	3.19854	120
chr12	53004639	53004879	.	1000	.	40.11602	-1.00000	3.86753	120
chr12	53006277	53006517	.	1000	.	31.74403	-1.00000	3.86753	120
chr12	53053958	53054198	.	938	.	18.24021	-1.00000	3.39556	120
chr12	53159469	53159709	.	1000	.	30.07820	-1.00000	3.86753	120
chr12	53213385	53213625	.	554	.	11.36213	-1.00000	2.33211	120
chr12	53252041	53252281	.	1000	.	31.61793	-1.00000	3.86753	120
chr12	53421622	53421862	.	885	.	16.44213	-1.00000	3.46165	120
chr12	53451845	53452085	.	1000	.	16.55601	-1.00000	3.45763	120
chr12	53493065	53493305	.	1000	.	35.51787	-1.00000	3.86753	120
chr12	53496323	53496563	.	928	.	18.81041	-1.00000	3.86753	120
chr12	53500880	53501120	.	1000	.	18.32899	-1.00000	3.39205	120
chr12	53676110	53676350	.	1000	.	43.86730	-1.00000	3.86753	120
chr12	53746712	53746952	.	1000	.	27.71921	-1.00000	3.86753	120
chr12	53867726	53867966	.	1000	.	20.90151	-1.00000	3.86753	120
chr12	53938559	53938766	.	1000	.	246.28397	-1.00000	3.86753	116
chr12	53984945	53985185	.	1000	.	25.50539	-1.00000	3.86753	120
chr12	53999934	54000174	.	1000	.	34.47636	-1.00000	3.86753	120
chr12	54159216	54159456	.	1000	.	44.51447	-1.00000	3.86753	120
chr12	54214792	54215032	.	1000	.	29.52794	-1.00000	3.86753	120
chr12	54324710	54324950	.	913	.	34.68493	-1.00000	3.86753	120
chr12	54379695	54379935	.	1000	.	45.88194	-1.00000	3.86753	120
chr12	54585294	54585534	.	583	.	14.94912	-1.00000	3.51786	120
chr12	55044124	55044364	.	1000	.	20.21262	-1.00000	3.86753	120
chr12	55619699	55619939	.	998	.	17.15371	-1.00000	3.43611	120
chr12	55705850	55706090	.	585	.	13.57191	-1.00000	3.10687	120
chr12	55715943	55716138	.	1000	.	201.25087	-1.00000	3.86753	89
chr12	55842922	55843162	.	1000	.	23.90846	-1.00000	3.86753	120
chr12	56041657	56041897	.	1000	.	20.37809	-1.00000	3.86753	120
chr12	56118016	56118256	.	1000	.	27.43768	-1.00000	3.86753	120
chr12	56119445	56119685	.	812	.	17.04194	-1.00000	3.44065	120
chr12	56224106	56224346	.	1000	.	11.38948	-1.00000	2.35419	120
chr12	56224320	56224560	.	1000	.	3.63871	-1.00000	0.08673	120
chr12	56468429	56468581	.	1000	.	121.34757	-1.00000	3.86753	77
chr12	56487549	56487789	.	1000	.	21.41970	-1.00000	3.86753	120
chr12	56839990	56840230	.	655	.	14.27391	-1.00000	3.18090	120
chr12	57111745	57111985	.	613	.	13.47803	-1.00000	2.95205	120
chr12	57230072	57230312	.	1000	.	37.44252	-1.00000	3.86753	120
chr12	57239109	57239349	.	1000	.	40.19799	-1.00000	3.86753	120
chr12	57240042	57240282	.	713	.	17.39336	-1.00000	3.42689	120
chr12	57454502	57454742	.	714	.	17.39267	-1.00000	3.42700	120
chr12	57454972	57455212	.	633	.	14.80036	-1.00000	3.52492	120
chr12	57487900	57488140	.	1000	.	52.27574	-1.00000	3.86753	120
chr12	57520720	57520960	.	1000	.	33.73503	-1.00000	3.86753	120
chr12	57547198	57547438	.	1000	.	29.42197	-1.00000	3.86753	120
chr12	57583363	57583603	.	1000	.	19.03098	-1.00000	3.86753	120
chr12	57591084	57591324	.	1000	.	26.84479	-1.00000	3.86753	120
chr12	57604649	57604889	.	792	.	13.76225	-1.00000	3.09540	120
chr12	57744436	57744676	.	858	.	14.62005	-1.00000	3.31230	120
chr12	57752432	57752610	.	1000	.	173.59771	-1.00000	3.86753	60
chr12	57771969	57772209	.	1000	.	31.83877	-1.00000	3.86753	120
chr12	57782586	57782826	.	1000	.	63.47130	-1.00000	3.86753	120
chr12	57844800	57845040	.	874	.	17.06446	-1.00000	3.43991	120
chr12	57852636	57852876	.	1000	.	25.34846	-1.00000	3.86753	120
chr12	57872422	57872662	.	672	.	14.57281	-1.00000	3.16778	120
chr12	57905380	57905620	.	1000	.	58.64294	-1.00000	3.86753	120
chr12	58920516	58920756	.	1000	.	18.95296	-1.00000	3.86753	120
chr12	62006173	62006413	.	657	.	13.77395	-1.00000	3.09470	120
chr12	62098194	62098434	.	1000	.	15.61625	-1.00000	3.49085	120
chr12	62602651	62602891	.	934	.	16.31373	-1.00000	3.46543	120
chr12	62725020	62725260	.	973	.	24.60428	-1.00000	3.86753	120
chr12	62935198	62935438	.	1000	.	44.81454	-1.00000	3.86753	120
chr12	64222455	64222695	.	1000	.	29.15920	-1.00000	3.86753	120
chr12	64404219	64404459	.	1000	.	25.15615	-1.00000	3.86753	120
chr12	64451955	64452195	.	1000	.	60.97219	-1.00000	3.86753	120
chr12	64759380	64759532	.	1000	.	161.66041	-1.00000	3.86753	74
chr12	65169363	65169603	.	971	.	18.49109	-1.00000	3.86753	120
chr12	65779178	65779418	.	1000	.	25.91689	-1.00000	3.86753	120
chr12	66189049	66189289	.	924	.	18.06965	-1.00000	3.40192	120
chr12	68303879	68304119	.	646	.	14.90277	-1.00000	3.52057	120
chr12	68745970	68746210	.	1000	.	41.16046	-1.00000	3.86753	120
chr12	68808019	68808259	.	752	.	14.04023	-1.00000	3.19013	120
chr12	69154637	69154877	.	1000	.	17.19265	-1.00000	3.43462	120
chr12	70383566	70383806	.	758	.	13.75579	-1.00000	3.09556	120
chr12	71685912	71686152	.	736	.	16.71458	-1.00000	3.45133	120
chr12	71754717	71754957	.	1000	.	61.01326	-1.00000	3.86753	120
chr12	71839636	71839876	.	1000	.	17.07567	-1.00000	3.43949	120
chr12	71938818	71939058	.	676	.	12.86392	-1.00000	2.73799	120
chr12	75623987	75624050	.	1000	.	79.02184	-1.00000	3.86753	38
chr12	76559659	76559899	.	1000	.	52.77735	-1.00000	3.86753	120
chr12	78915087	78915327	.	1000	.	18.81880	-1.00000	3.86753	120
chr12	80186760	80187000	.	1000	.	57.21548	-1.00000	3.86753	120
chr12	82358324	82358564	.	1000	.	83.54150	-1.00000	3.86753	120
chr12	84912706	84912946	.	1000	.	24.45334	-1.00000	3.86753	120
chr12	85280338	85280578	.	1000	.	25.64473	-1.00000	3.86753	120
chr12	88142077	88142317	.	1000	.	68.08890	-1.00000	3.86753	120
chr12	88957453	88957693	.	1000	.	19.34091	-1.00000	3.86753	120
chr12	89709261	89709501	.	767	.	15.01741	-1.00000	3.51495	120
chr12	92929428	92929668	.	1000	.	26.20719	-1.00000	3.86753	120
chr12	93570778	93571018	.	1000	.	35.29978	-1.00000	3.86753	120
chr12	94560954	94561194	.	1000	.	23.84736	-1.00000	3.86753	120
chr12	96035538	96035778	.	979	.	18.17859	-1.00000	3.39765	120
chr12	96215344	96215584	.	1000	.	63.64622	-1.00000	3.86753	120
chr12	96985513	96985753	.	785	.	15.48892	-1.00000	3.49587	120
chr12	98593496	98593736	.	855	.	22.87115	-1.00000	3.86753	120
chr12	98857217	98857457	.	973	.	20.06684	-1.00000	3.86753	120
chr12	100128571	100128811	.	1000	.	30.81650	-1.00000	3.86753	120
chr12	101279980	101280220	.	1000	.	39.30186	-1.00000	3.86753	120
chr12	101566332	101566572	.	642	.	14.94154	-1.00000	3.51803	120
chr12	102917593	102917833	.	592	.	16.17803	-1.00000	3.47007	120
chr12	103632656	103632896	.	1000	.	37.49706	-1.00000	3.86753	120
chr12	103957131	103957371	.	1000	.	86.54286	-1.00000	3.86753	120
chr12	103965668	103965908	.	1000	.	59.03313	-1.00000	3.86753	120
chr12	104064379	104064619	.	1000	.	35.96638	-1.00000	3.86753	120
chr12	104138512	104138752	.	594	.	7.16970	-1.00000	0.68837	120
chr12	104138907	104139147	.	594	.	5.25569	-1.00000	0.30677	120
chr12	104457448	104457688	.	544	.	12.25733	-1.00000	2.67124	120
chr12	104788907	104789147	.	919	.	18.12711	-1.00000	3.39939	120
chr12	105107580	105107820	.	1000	.	36.07731	-1.00000	3.86753	120
chr12	106685449	106685689	.	1000	.	18.70853	-1.00000	3.86753	120
chr12	107093479	107093719	.	1000	.	30.24746	-1.00000	3.86753	120
chr12	107134699	107134939	.	989	.	16.84736	-1.00000	3.44711	120
chr12	107283737	107283977	.	596	.	15.67885	-1.00000	3.48841	120
chr12	107405053	107405293	.	635	.	14.04108	-1.00000	3.19005	120
chr12	107685665	107685800	.	1000	.	113.68248	-1.00000	3.86753	74
chr12	107761115	107761355	.	1000	.	26.64264	-1.00000	3.86753	120
chr12	108101287	108101527	.	866	.	14.65807	-1.00000	3.31027	120
chr12	108129496	108129736	.	1000	.	17.41369	-1.00000	3.42581	120
chr12	108562442	108562682	.	1000	.	30.88943	-1.00000	3.86753	120
chr12	109291589	109291829	.	1000	.	25.24048	-1.00000	3.86753	120
chr12	109573110	109573350	.	1000	.	23.12959	-1.00000	3.86753	120
chr12	109597696	109597936	.	711	.	15.13323	-1.00000	3.51005	120
chr12	109713431	109713671	.	1000	.	22.66450	-1.00000	3.86753	120
chr12	109910954	109911194	.	1000	.	32.85015	-1.00000	3.86753	120
chr12	109996309	109996549	.	1000	.	34.56532	-1.00000	3.86753	120
chr12	110043188	110043428	.	889	.	17.64201	-1.00000	3.41736	120
chr12	110102381	110102621	.	1000	.	55.33782	-1.00000	3.86753	120
chr12	110104317	110104557	.	624	.	13.89485	-1.00000	3.19697	120
chr12	110894445	110894685	.	850	.	15.32887	-1.00000	3.50275	120
chr12	110934545	110934785	.	657	.	11.89791	-1.00000	2.63649	120
chr12	111396990	111397230	.	1000	.	20.79823	-1.00000	3.86753	120
chr12	111405421	111405661	.	839	.	15.65821	-1.00000	3.48926	120
chr12	111422226	111422466	.	886	.	16.06004	-1.00000	3.47446	120
chr12	111437864	111438104	.	1000	.	23.71514	-1.00000	3.86753	120
chr12	111766731	111766971	.	866	.	14.66278	-1.00000	3.31001	120
chr12	111841873	111842113	.	1000	.	69.59699	-1.00000	3.86753	120
chr12	112013322	112013466	.	1000	.	139.49442	-1.00000	3.86753	71
chr12	112418803	112418875	.	1000	.	84.51689	-1.00000	3.86753	52
chr12	112584385	112584625	.	538	.	12.43238	-1.00000	2.66044	120
chr12	112716527	112716767	.	1000	.	53.32049	-1.00000	3.86753	120
chr12	112992825	112993065	.	1000	.	23.83742	-1.00000	3.86753	120
chr12	113098629	113098869	.	746	.	13.42043	-1.00000	2.89287	120
chr12	113104103	113104343	.	1000	.	33.57165	-1.00000	3.86753	120
chr12	113185457	113185697	.	1000	.	40.08710	-1.00000	3.86753	120
chr12	113190869	113191109	.	1000	.	20.04365	-1.00000	3.86753	120
chr12	113358454	113358694	.	1000	.	60.03748	-1.00000	3.86753	120
chr12	113587863	113588103	.	959	.	19.12231	-1.00000	3.86753	120
chr12	113732063	113732303	.	1000	.	45.70599	-1.00000	3.86753	120
chr12	113740756	113740996	.	1000	.	26.57616	-1.00000	3.86753	120
chr12	113747061	113747301	.	1000	.	74.33375	-1.00000	3.86753	120
chr12	113773584	113773824	.	680	.	17.30606	-1.00000	3.43163	120
chr12	113966240	113966480	.	1000	.	28.61070	-1.00000	3.86753	120
chr12	114201890	114202130	.	545	.	15.11003	-1.00000	3.51104	120
chr12	114242208	114242448	.	703	.	12.08015	-1.00000	2.65281	120
chr12	114311753	114311993	.	856	.	17.40381	-1.00000	3.42635	120
chr12	114982790	114983030	.	661	.	13.51616	-1.00000	3.02295	120
chr12	115873024	115873264	.	581	.	14.09514	-1.00000	3.18812	120
chr12	116524965	116525205	.	1000	.	20.43006	-1.00000	3.86753	120
chr12	116737969	116738209	.	1000	.	18.40371	-1.00000	3.86753	120
chr12	116819346	116819586	.	1000	.	54.48859	-1.00000	3.86753	120
chr12	116881294	116881534	.	676	.	14.03908	-1.00000	3.19037	120
chr12	117377826	117378066	.	1000	.	40.41579	-1.00000	3.86753	120
chr12	117526000	117526240	.	709	.	14.69065	-1.00000	3.30882	120
chr12	117685644	117685884	.	1000	.	34.11778	-1.00000	3.86753	120
chr12	118376186	118376426	.	1000	.	20.86329	-1.00000	3.86753	120
chr12	118618789	118619029	.	1000	.	29.52518	-1.00000	3.86753	120
chr12	119229906	119230146	.	1000	.	24.15797	-1.00000	3.86753	120
chr12	119303343	119303583	.	839	.	16.34120	-1.00000	3.46474	120
chr12	119444524	119444764	.	1000	.	27.38791	-1.00000	3.86753	120
chr12	120086952	120087192	.	1000	.	21.55749	-1.00000	3.86753	120
chr12	120116731	120116971	.	729	.	14.54051	-1.00000	3.16921	120
chr12	120302154	120302394	.	932	.	17.73489	-1.00000	3.41403	120
chr12	120317662	120317902	.	1000	.	72.24825	-1.00000	3.86753	120
chr12	120388904	120389144	.	1000	.	22.36326	-1.00000	3.86753	120
chr12	120446301	120446529	.	1000	.	353.07689	-1.00000	3.86753	118
chr12	120469696	120469936	.	943	.	18.53382	-1.00000	3.86753	120
chr12	120529055	120529295	.	1000	.	46.87594	-1.00000	3.86753	120
chr12	120646931	120647171	.	625	.	12.78657	-1.00000	2.70644	120
chr12	120904322	120904520	.	1000	.	251.24723	-1.00000	3.86753	110
chr12	121352386	121352626	.	1000	.	39.98163	-1.00000	3.86753	120
chr12	121626279	121626519	.	1000	.	30.31269	-1.00000	3.86753	120
chr12	121663914	121664154	.	1000	.	28.04376	-1.00000	3.86753	120
chr12	121738351	121738591	.	642	.	14.46938	-1.00000	3.17173	120
chr12	121776208	121776448	.	660	.	11.10199	-1.00000	2.20193	120
chr12	121794236	121794476	.	1000	.	24.26606	-1.00000	3.86753	120
chr12	121888522	121888762	.	1000	.	25.86446	-1.00000	3.86753	120
chr12	121918378	121918618	.	1000	.	98.54826	-1.00000	3.86753	120
chr12	122064167	122064407	.	1000	.	30.08609	-1.00000	3.86753	120
chr12	122225902	122226142	.	706	.	19.74809	-1.00000	3.86753	120
chr12	122266424	122266579	.	1000	.	164.31185	-1.00000	3.86753	69
chr12	122366955	122367195	.	1000	.	45.93315	-1.00000	3.86753	120
chr12	122749984	122750224	.	1000	.	34.32352	-1.00000	3.86753	120
chr12	122860309	122860549	.	595	.	15.59531	-1.00000	3.49169	120
chr12	122896058	122896298	.	966	.	28.06172	-1.00000	3.86753	120
chr12	123364785	123365025	.	829	.	5.74165	-1.00000	0.38033	120
chr12	123365243	123365483	.	1000	.	25.92480	-1.00000	3.86753	120
chr12	123571301	123571541	.	1000	.	34.85689	-1.00000	3.86753	120
chr12	123602001	123602241	.	1000	.	41.83023	-1.00000	3.86753	120
chr12	123633675	123633854	.	1000	.	160.29346	-1.00000	3.86753	70
chr12	123900843	123901083	.	1000	.	25.10701	-1.00000	3.86753	120
chr12	124053949	124054189	.	663	.	13.81410	-1.00000	3.20190	120
chr12	124109773	124110013	.	1000	.	46.36549	-1.00000	3.86753	120
chr12	124273794	124274034	.	1000	.	21.13139	-1.00000	3.86753	120
chr12	124496659	124496899	.	1000	.	15.57170	-1.00000	3.49243	120
chr12	124744746	124744986	.	1000	.	44.27230	-1.00000	3.86753	120
chr12	124767028	124767268	.	563	.	10.03276	-1.00000	1.76719	120
chr12	124786653	124786831	.	1000	.	254.77581	-1.00000	3.86753	80
chr12	124906797	124907037	.	1000	.	31.18885	-1.00000	3.86753	120
chr12	124913985	124914225	.	565	.	15.26415	-1.00000	3.50583	120
chr12	124914860	124915100	.	838	.	17.77018	-1.00000	3.41302	120
chr12	124917184	124917424	.	1000	.	37.35849	-1.00000	3.86753	120
chr12	125225721	125225961	.	1000	.	38.71051	-1.00000	3.86753	120
chr12	125683864	125684104	.	944	.	24.13101	-1.00000	3.86753	120
chr12	126093993	126094233	.	1000	.	46.66016	-1.00000	3.86753	120
chr12	126193708	126193948	.	863	.	16.53022	-1.00000	3.45823	120
chr12	127280757	127280997	.	1000	.	28.01663	-1.00000	3.86753	120
chr12	128823868	128824108	.	696	.	13.07841	-1.00000	2.76574	120
chr12	130031656	130031896	.	1000	.	31.86762	-1.00000	3.86753	120
chr12	130042255	130042495	.	704	.	15.39689	-1.00000	3.50001	120
chr12	130070078	130070318	.	561	.	18.40906	-1.00000	3.86753	120
chr12	130127607	130127847	.	821	.	15.47357	-1.00000	3.49661	120
chr12	130826391	130826631	.	760	.	28.26760	-1.00000	3.86753	120
chr12	130916219	130916459	.	847	.	13.00013	-1.00000	2.73075	120
chr12	131194158	131194398	.	1000	.	29.70539	-1.00000	3.86753	120
chr12	131243010	131243250	.	1000	.	30.56147	-1.00000	3.86753	120
chr12	131415833	131416073	.	709	.	15.46353	-1.00000	3.49725	120
chr12	131620613	131620853	.	1000	.	28.59475	-1.00000	3.86753	120
chr12	131860778	131861018	.	767	.	15.32837	-1.00000	3.50284	120
chr12	131929146	131929386	.	1000	.	18.16902	-1.00000	3.39788	120
chr12	132144269	132144508	.	1000	.	236.21990	-1.00000	3.86753	103
chr12	132446083	132446323	.	1000	.	89.44300	-1.00000	3.86753	120
chr12	132887596	132887836	.	1000	.	19.00566	-1.00000	3.86753	120
chr12	132956201	132956441	.	1000	.	19.34902	-1.00000	3.86753	120
chr12	132986262	132986400	.	1000	.	117.07758	-1.00000	3.86753	78
chr12	133037353	133037593	.	1000	.	20.45891	-1.00000	3.86753	120
chr12	133080083	133080323	.	1000	.	78.10979	-1.00000	3.86753	120
chr12	133080742	133080982	.	1000	.	22.04764	-1.00000	3.86753	120
chr12	133130206	133130446	.	967	.	20.31595	-1.00000	3.86753	120
chr12	133181401	133181478	.	1000	.	106.72230	-1.00000	3.86753	65
chr13	20127292	20127532	.	1000	.	22.78086	-1.00000	3.86753	120
chr13	20773851	20774091	.	715	.	15.11081	-1.00000	3.51086	120
chr13	20902676	20902916	.	1000	.	32.13245	-1.00000	3.86753	120
chr13	21061472	21061712	.	1000	.	30.11843	-1.00000	3.86753	120
chr13	21298016	21298256	.	1000	.	64.87351	-1.00000	3.86753	120
chr13	21477049	21477289	.	872	.	17.38052	-1.00000	3.42754	120
chr13	21717936	21718176	.	1000	.	46.51922	-1.00000	3.86753	120
chr13	23889322	23889562	.	1000	.	84.22141	-1.00000	3.86753	120
chr13	24694193	24694433	.	1000	.	41.55061	-1.00000	3.86753	120
chr13	24728048	24728288	.	713	.	13.90970	-1.00000	3.19657	120
chr13	26253774	26254014	.	1000	.	40.86889	-1.00000	3.86753	120
chr13	27177983	27178223	.	1000	.	43.57149	-1.00000	3.86753	120
chr13	27424419	27424659	.	859	.	16.70594	-1.00000	3.45153	120
chr13	27919793	27920033	.	1000	.	33.71031	-1.00000	3.86753	120
chr13	27968730	27968970	.	575	.	10.34272	-1.00000	1.83767	120
chr13	28744119	28744359	.	1000	.	16.96004	-1.00000	3.44410	120
chr13	29472400	29472640	.	972	.	17.48852	-1.00000	3.42319	120
chr13	29543271	29543511	.	769	.	14.95420	-1.00000	3.51750	120
chr13	29850610	29850850	.	665	.	13.52032	-1.00000	3.02280	120
chr13	29929327	29929567	.	1000	.	21.88408	-1.00000	3.86753	120
chr13	30395533	30395655	.	1000	.	104.88134	-1.00000	3.86753	65
chr13	30408554	30408794	.	1000	.	20.75469	-1.00000	3.86753	120
chr13	30617560	30617800	.	799	.	15.65193	-1.00000	3.48963	120
chr13	30802941	30803181	.	742	.	15.27885	-1.00000	3.50483	120
chr13	31162259	31162499	.	1000	.	20.20958	-1.00000	3.86753	120
chr13	32046457	32046697	.	1000	.	24.20284	-1.00000	3.86753	120
chr13	32141567	32141807	.	1000	.	22.21736	-1.00000	3.86753	120
chr13	32315339	32315579	.	1000	.	30.59663	-1.00000	3.86753	120
chr13	32409588	32409828	.	1000	.	96.21808	-1.00000	3.86753	120
chr13	33213827	33214067	.	642	.	14.03836	-1.00000	3.19045	120
chr13	33285711	33285951	.	1000	.	73.73875	-1.00000	3.86753	120
chr13	33817990	33818230	.	616	.	10.26617	-1.00000	1.83800	120
chr13	36297747	36297987	.	1000	.	23.33582	-1.00000	3.86753	120
chr13	39130311	39130551	.	1000	.	17.67376	-1.00000	3.41603	120
chr13	39565687	39565927	.	1000	.	18.99891	-1.00000	3.86753	120
chr13	39942861	39943101	.	1000	.	26.34372	-1.00000	3.86753	120
chr13	40540461	40540701	.	1000	.	17.62221	-1.00000	3.41836	120
chr13	41132752	41132992	.	1000	.	40.54272	-1.00000	3.86753	120
chr13	41194465	41194705	.	581	.	13.23600	-1.00000	2.80083	120
chr13	42750963	42751203	.	1000	.	20.28367	-1.00000	3.86753	120
chr13	42876528	42876768	.	1000	.	21.19484	-1.00000	3.86753	120
chr13	44918293	44918533	.	1000	.	23.00369	-1.00000	3.86753	120
chr13	44989408	44989648	.	1000	.	20.34056	-1.00000	3.86753	120
chr13	45341135	45341375	.	1000	.	57.47138	-1.00000	3.86753	120
chr13	45371053	45371293	.	635	.	13.57056	-1.00000	3.10702	120
chr13	45807565	45807805	.	1000	.	25.91498	-1.00000	3.86753	120
chr13	45941350	45941590	.	828	.	17.62810	-1.00000	3.41825	120
chr13	46052631	46052871	.	1000	.	20.38942	-1.00000	3.86753	120
chr13	46687891	46688131	.	883	.	16.40070	-1.00000	3.46265	120
chr13	46796519	46796759	.	926	.	18.14102	-1.00000	3.39881	120
chr13	47696689	47696929	.	1000	.	18.80690	-1.00000	3.86753	120
chr13	48769170	48769410	.	1000	.	19.49329	-1.00000	3.86753	120
chr13	49110165	49110313	.	1000	.	154.52155	-1.00000	3.86753	82
chr13	49247782	49248022	.	1000	.	45.97756	-1.00000	3.86753	120
chr13	49585504	49585665	.	1000	.	121.43730	-1.00000	3.86753	75
chr13	49792654	49792894	.	851	.	22.18971	-1.00000	3.86753	120
chr13	50125613	50125853	.	622	.	12.42427	-1.00000	2.66123	120
chr13	51153575	51153815	.	1000	.	25.02342	-1.00000	3.86753	120
chr13	51470888	51471128	.	1000	.	27.78173	-1.00000	3.86753	120
chr13	51797758	51797998	.	779	.	14.44743	-1.00000	3.17256	120
chr13	51803837	51804077	.	1000	.	15.06140	-1.00000	3.51291	120
chr13	52851716	52851956	.	1000	.	22.52678	-1.00000	3.86753	120
chr13	52948507	52948747	.	556	.	12.70477	-1.00000	2.67703	120
chr13	52968143	52968383	.	951	.	18.73753	-1.00000	3.86753	120
chr13	59588262	59588502	.	840	.	20.56475	-1.00000	3.86753	120
chr13	62512256	62512496	.	699	.	12.99087	-1.00000	2.73131	120
chr13	66994230	66994470	.	572	.	12.62273	-1.00000	2.65044	120
chr13	70897028	70897268	.	1000	.	21.58177	-1.00000	3.86753	120
chr13	73860583	73860823	.	1000	.	17.31435	-1.00000	3.43120	120
chr13	74052444	74052684	.	1000	.	28.94892	-1.00000	3.86753	120
chr13	74133851	74134091	.	797	.	16.13467	-1.00000	3.47163	120
chr13	75219762	75220002	.	574	.	14.67606	-1.00000	3.30959	120
chr13	76980229	76980469	.	659	.	15.23641	-1.00000	3.50655	120
chr13	76991975	76992215	.	1000	.	23.57572	-1.00000	3.86753	120
chr13	77329138	77329378	.	858	.	9.48204	-1.00000	1.54528	120
chr13	81875388	81875628	.	788	.	16.38269	-1.00000	3.46305	120
chr13	83867792	83868032	.	1000	.	24.28026	-1.00000	3.86753	120
chr13	94416496	94416736	.	1000	.	36.22380	-1.00000	3.86753	120
chr13	94433477	94433717	.	1000	.	43.95519	-1.00000	3.86753	120
chr13	94596071	94596311	.	1000	.	40.42700	-1.00000	3.86753	120
chr13	97433039	97433279	.	1000	.	32.02516	-1.00000	3.86753	120
chr13	99436942	99437182	.	1000	.	29.04137	-1.00000	3.86753	120
chr13	99498531	99498771	.	1000	.	18.99353	-1.00000	3.86753	120
chr13	99501581	99501821	.	750	.	13.84842	-1.00000	3.19979	120
chr13	99687814	99688054	.	1000	.	18.47329	-1.00000	3.86753	120
chr13	100392790	100393030	.	1000	.	23.97369	-1.00000	3.86753	120
chr13	100588746	100588986	.	733	.	20.52817	-1.00000	3.86753	120
chr13	102592017	102592257	.	567	.	9.06349	-1.00000	1.37627	120
chr13	102592382	102592622	.	630	.	6.92083	-1.00000	0.63370	120
chr13	102596729	102596969	.	1000	.	26.97174	-1.00000	3.86753	120
chr13	102845637	102845877	.	1000	.	26.75128	-1.00000	3.86753	120
chr13	107205380	107205620	.	740	.	14.98662	-1.00000	3.51592	120
chr13	107650134	107650374	.	1000	.	25.84012	-1.00000	3.86753	120
chr13	108215480	108215720	.	747	.	15.07139	-1.00000	3.51255	120
chr13	108915789	108916029	.	1000	.	26.11455	-1.00000	3.86753	120
chr13	110412288	110412528	.	1000	.	15.37413	-1.00000	3.50110	120
chr13	110455972	110456212	.	538	.	13.73479	-1.00000	3.09679	120
chr13	110915515	110915755	.	1000	.	21.72447	-1.00000	3.86753	120
chr13	111153508	111153748	.	1000	.	48.80095	-1.00000	3.86753	120
chr13	112942807	112943047	.	589	.	13.01200	-1.00000	2.72990	120
chr13	113153842	113154082	.	1000	.	31.40919	-1.00000	3.86753	120
chr13	113296944	113297297	.	1000	.	430.00049	-1.00000	3.86753	129
chr13	113741965	113742205	.	626	.	24.10178	-1.00000	3.86753	120
chr13	114065177	114065417	.	1000	.	29.88159	-1.00000	3.86753	120
chr14	20343495	20343735	.	1000	.	27.81641	-1.00000	3.86753	120
chr14	20455098	20455227	.	1000	.	157.32479	-1.00000	3.86753	65
chr14	20461574	20461670	.	1000	.	105.71039	-1.00000	3.86753	60
chr14	20657709	20657949	.	910	.	17.60454	-1.00000	3.41913	120
chr14	20680023	20680263	.	842	.	19.41226	-1.00000	3.86753	120
chr14	20828241	20828481	.	832	.	14.35100	-1.00000	3.17712	120
chr14	20970963	20971203	.	716	.	15.41457	-1.00000	3.49955	120
chr14	21092556	21092796	.	1000	.	50.87857	-1.00000	3.86753	120
chr14	21103036	21103276	.	557	.	7.20453	-1.00000	0.69555	120
chr14	21103587	21103827	.	1000	.	29.01539	-1.00000	3.86753	120
chr14	21384109	21384349	.	1000	.	47.24426	-1.00000	3.86753	120
chr14	21477004	21477244	.	960	.	18.05071	-1.00000	3.40261	120
chr14	21511243	21511483	.	691	.	11.64701	-1.00000	2.48255	120
chr14	22557108	22557348	.	546	.	14.95288	-1.00000	3.51768	120
chr14	22822789	22823029	.	1000	.	85.96822	-1.00000	3.86753	120
chr14	22882854	22883094	.	663	.	13.29634	-1.00000	2.79690	120
chr14	22918839	22919079	.	1000	.	27.12469	-1.00000	3.86753	120
chr14	22977718	22977958	.	1000	.	39.14066	-1.00000	3.86753	120
chr14	23058058	23058298	.	590	.	10.50233	-1.00000	1.90534	120
chr14	23120868	23121108	.	1000	.	27.45271	-1.00000	3.86753	120
chr14	23301416	23301656	.	904	.	17.68526	-1.00000	3.41570	120
chr14	23306699	23306759	.	1000	.	75.52300	-1.00000	3.86753	47
chr14	23443138	23443378	.	555	.	11.50913	-1.00000	2.38538	120
chr14	23450478	23450718	.	1000	.	36.48945	-1.00000	3.86753	120
chr14	23469598	23469838	.	1000	.	31.22690	-1.00000	3.86753	120
chr14	23929820	23930060	.	1000	.	19.79433	-1.00000	3.86753	120
chr14	24095533	24095773	.	1000	.	19.81122	-1.00000	3.86753	120
chr14	24114902	24115142	.	761	.	10.26503	-1.00000	1.83804	120
chr14	24161072	24161312	.	1000	.	67.11395	-1.00000	3.86753	120
chr14	24213512	24213588	.	1000	.	92.43302	-1.00000	3.86753	39
chr14	24215980	24216220	.	1000	.	20.24979	-1.00000	3.86753	120
chr14	24271461	24271701	.	781	.	10.23233	-1.00000	1.83499	120
chr14	24299773	24299915	.	1000	.	129.46451	-1.00000	3.86753	53
chr14	24442251	24442491	.	1000	.	21.03701	-1.00000	3.86753	120
chr14	24678987	24679227	.	1000	.	26.09437	-1.00000	3.86753	120
chr14	28661499	28661739	.	703	.	13.70836	-1.00000	3.09841	120
chr14	31026574	31026814	.	597	.	11.13897	-1.00000	2.22528	120
chr14	31561282	31561522	.	1000	.	20.19385	-1.00000	3.86753	120
chr14	33676129	33676369	.	1000	.	57.16909	-1.00000	3.86753	120
chr14	34098721	34098961	.	691	.	8.21978	-1.00000	1.04472	120
chr14	34331697	34331937	.	554	.	13.77089	-1.00000	3.09478	120
chr14	34714619	34714859	.	783	.	15.04504	-1.00000	3.51406	120
chr14	34982540	34982780	.	764	.	14.53217	-1.00000	3.16955	120
chr14	35122156	35122396	.	1000	.	26.48356	-1.00000	3.86753	120
chr14	35809156	35809396	.	1000	.	40.45682	-1.00000	3.86753	120
chr14	36320541	36320781	.	1000	.	31.06575	-1.00000	3.86753	120
chr14	37181580	37181820	.	732	.	17.74573	-1.00000	3.41380	120
chr14	37591620	37591860	.	1000	.	18.71728	-1.00000	3.86753	120
chr14	39432392	39432632	.	587	.	14.25550	-1.00000	3.18180	120
chr14	44615634	44615874	.	985	.	17.33629	-1.00000	3.42959	120
chr14	44962053	44962293	.	1000	.	58.54896	-1.00000	3.86753	120
chr14	45083979	45084219	.	1000	.	38.35085	-1.00000	3.86753	120
chr14	45253194	45253434	.	620	.	8.81167	-1.00000	1.25500	120
chr14	47442378	47442618	.	778	.	14.36540	-1.00000	3.17605	120
chr14	49586420	49586660	.	1000	.	16.47314	-1.00000	3.46035	120
chr14	49853887	49854127	.	712	.	13.48482	-1.00000	2.95182	120
chr14	49862123	49862363	.	1000	.	29.97482	-1.00000	3.86753	120
chr14	49862807	49863047	.	1000	.	18.73929	-1.00000	3.86753	120
chr14	50116448	50116688	.	1000	.	44.03728	-1.00000	3.86753	120
chr14	50335385	50335625	.	1000	.	20.18447	-1.00000	3.86753	120
chr14	51099435	51099675	.	771	.	16.27362	-1.00000	3.46662	120
chr14	51989409	51989649	.	1000	.	22.87069	-1.00000	3.86753	120
chr14	52553982	52554222	.	664	.	11.33962	-1.00000	2.33437	120
chr14	53953344	53953584	.	560	.	12.50875	-1.00000	2.65663	120
chr14	54488960	54489200	.	1000	.	56.66926	-1.00000	3.86753	120
chr14	54565580	54565820	.	671	.	12.96454	-1.00000	2.73222	120
chr14	55027014	55027254	.	1000	.	37.96549	-1.00000	3.86753	120
chr14	55107865	55108105	.	669	.	13.44488	-1.00000	2.95361	120
chr14	55271133	55271373	.	1000	.	22.87746	-1.00000	3.86753	120
chr14	55411741	55411981	.	1000	.	33.41591	-1.00000	3.86753	120
chr14	56556064	56556304	.	1000	.	19.29030	-1.00000	3.86753	120
chr14	56847023	56847263	.	1000	.	27.29606	-1.00000	3.86753	120
chr14	57390434	57390674	.	1000	.	41.02679	-1.00000	3.86753	120
chr14	57617585	57617825	.	1000	.	20.18254	-1.00000	3.86753	120
chr14	58298287	58298527	.	1000	.	42.68302	-1.00000	3.86753	120
chr14	59044822	59045062	.	682	.	25.99860	-1.00000	3.86753	120
chr14	59919864	59920104	.	698	.	21.88062	-1.00000	3.86753	120
chr14	60091913	60092153	.	1000	.	25.12496	-1.00000	3.86753	120
chr14	60980994	60981234	.	1000	.	59.57186	-1.00000	3.86753	120
chr14	61103848	61104088	.	1000	.	20.13056	-1.00000	3.86753	120
chr14	61537516	61537756	.	830	.	19.37742	-1.00000	3.86753	120
chr14	61553003	61553243	.	1000	.	38.88568	-1.00000	3.86753	120
chr14	61695112	61695352	.	1000	.	20.76879	-1.00000	3.86753	120
chr14	64503700	64503940	.	569	.	21.54029	-1.00000	3.86753	120
chr14	64992531	64992771	.	735	.	14.56404	-1.00000	3.16829	120
chr14	65102527	65102632	.	1000	.	82.20398	-1.00000	3.86753	57
chr14	67359700	67359940	.	1000	.	22.39727	-1.00000	3.86753	120
chr14	67695705	67695945	.	1000	.	23.25526	-1.00000	3.86753	120
chr14	67729345	67729585	.	1000	.	48.54520	-1.00000	3.86753	120
chr14	67816550	67816790	.	1000	.	48.92504	-1.00000	3.86753	120
chr14	68473897	68474137	.	810	.	18.29748	-1.00000	3.39287	120
chr14	68521005	68521245	.	1000	.	18.01710	-1.00000	3.40375	120
chr14	68796016	68796256	.	572	.	11.04293	-1.00000	2.18187	120
chr14	68796437	68796677	.	1000	.	41.16428	-1.00000	3.86753	120
chr14	68816721	68816961	.	567	.	10.66294	-1.00000	1.93996	120
chr14	68941926	68942166	.	1000	.	71.43922	-1.00000	3.86753	120
chr14	69056466	69056706	.	1000	.	22.72092	-1.00000	3.86753	120
chr14	70046096	70046336	.	763	.	15.81717	-1.00000	3.48206	120
chr14	70600544	70600784	.	1000	.	62.31709	-1.00000	3.86753	120
chr14	71753094	71753334	.	1000	.	18.82500	-1.00000	3.86753	120
chr14	72169615	72169855	.	1000	.	22.64970	-1.00000	3.86753	120
chr14	73027143	73027383	.	1000	.	16.52903	-1.00000	3.45834	120
chr14	73662480	73662720	.	605	.	15.05485	-1.00000	3.51326	120
chr14	73759955	73760195	.	643	.	14.27582	-1.00000	3.18082	120
chr14	73760436	73760676	.	676	.	11.21725	-1.00000	2.26647	120
chr14	74084841	74085081	.	1000	.	24.67361	-1.00000	3.86753	120
chr14	74257468	74257708	.	543	.	16.68611	-1.00000	3.45204	120
chr14	74612523	74612763	.	1000	.	19.07967	-1.00000	3.86753	120
chr14	74713050	74713290	.	1000	.	29.10986	-1.00000	3.86753	120
chr14	74905791	74906031	.	1000	.	25.68439	-1.00000	3.86753	120
chr14	74946409	74946649	.	873	.	15.01993	-1.00000	3.51477	120
chr14	75002335	75002575	.	663	.	6.16663	-1.00000	0.43941	120
chr14	75176519	75176759	.	1000	.	44.85061	-1.00000	3.86753	120
chr14	75258948	75259188	.	1000	.	50.26289	-1.00000	3.86753	120
chr14	75427857	75428097	.	1000	.	23.58657	-1.00000	3.86753	120
chr14	75661064	75661304	.	1000	.	30.19276	-1.00000	3.86753	120
chr14	75861337	75861577	.	1000	.	20.36965	-1.00000	3.86753	120
chr14	76267832	76268072	.	1000	.	23.60184	-1.00000	3.86753	120
chr14	76812862	76813007	.	1000	.	143.28123	-1.00000	3.86753	73
chr14	76894366	76894606	.	899	.	18.02507	-1.00000	3.40341	120
chr14	76913640	76913880	.	944	.	17.08619	-1.00000	3.43896	120
chr14	76924581	76924821	.	1000	.	27.04961	-1.00000	3.86753	120
chr14	77014216	77014456	.	1000	.	16.69650	-1.00000	3.45174	120
chr14	77033265	77033505	.	550	.	13.38679	-1.00000	2.89465	120
chr14	77098088	77098328	.	840	.	31.75672	-1.00000	3.86753	120
chr14	77457550	77457790	.	618	.	13.63476	-1.00000	3.10323	120
chr14	77799905	77800145	.	937	.	15.80158	-1.00000	3.48264	120
chr14	77800253	77800493	.	912	.	28.07652	-1.00000	3.86753	120
chr14	81164206	81164446	.	562	.	18.93950	-1.00000	3.86753	120
chr14	81221254	81221494	.	1000	.	52.17322	-1.00000	3.86753	120
chr14	81534051	81534291	.	1000	.	21.84022	-1.00000	3.86753	120
chr14	81831504	81831744	.	981	.	18.83292	-1.00000	3.86753	120
chr14	81831703	81831943	.	981	.	4.63174	-1.00000	0.20284	120
chr14	87132036	87132276	.	846	.	18.05503	-1.00000	3.40226	120
chr14	87522697	87522937	.	754	.	16.38532	-1.00000	3.46295	120
chr14	87993067	87993307	.	1000	.	20.23547	-1.00000	3.86753	120
chr14	88554934	88555174	.	688	.	17.88051	-1.00000	3.40886	120
chr14	89013162	89013402	.	836	.	15.01837	-1.00000	3.51486	120
chr14	89032159	89032399	.	1000	.	59.02236	-1.00000	3.86753	120
chr14	89773698	89773938	.	545	.	12.34420	-1.00000	2.66519	120
chr14	90235401	90235641	.	788	.	15.00939	-1.00000	3.51521	120
chr14	90399602	90399842	.	1000	.	20.93154	-1.00000	3.86753	120
chr14	90646109	90646349	.	766	.	16.65328	-1.00000	3.45368	120
chr14	90697673	90697913	.	1000	.	51.83176	-1.00000	3.86753	120
chr14	90758430	90758670	.	629	.	13.35737	-1.00000	2.89612	120
chr14	91351871	91352111	.	598	.	7.82035	-1.00000	0.90533	120
chr14	91352074	91352314	.	597	.	5.02677	-1.00000	0.23601	120
chr14	91413621	91413861	.	1000	.	38.45042	-1.00000	3.86753	120
chr14	91510412	91510652	.	1000	.	48.08770	-1.00000	3.86753	120
chr14	92106664	92106791	.	1000	.	129.51914	-1.00000	3.86753	79
chr14	92472028	92472268	.	1000	.	21.60351	-1.00000	3.86753	120
chr14	92793961	92794201	.	1000	.	22.83859	-1.00000	3.86753	120
chr14	92951966	92952206	.	1000	.	29.10788	-1.00000	3.86753	120
chr14	93333013	93333253	.	1000	.	30.81302	-1.00000	3.86753	120
chr14	93683367	93683607	.	1000	.	35.92488	-1.00000	3.86753	120
chr14	93970669	93970909	.	616	.	13.68549	-1.00000	3.10003	120
chr14	94144853	94145093	.	1000	.	23.36575	-1.00000	3.86753	120
chr14	94486615	94486855	.	1000	.	18.33677	-1.00000	3.39158	120
chr14	94599258	94599498	.	904	.	19.16806	-1.00000	3.86753	120
chr14	94681338	94681578	.	921	.	16.10919	-1.00000	3.47261	120
chr14	95320157	95320397	.	703	.	12.59814	-1.00000	2.65245	120
chr14	95561036	95561276	.	705	.	17.60928	-1.00000	3.41891	120
chr14	95895801	95896041	.	1000	.	34.63900	-1.00000	3.86753	120
chr14	96100634	96100874	.	1000	.	27.99333	-1.00000	3.86753	120
chr14	96180076	96180316	.	694	.	14.72295	-1.00000	3.30762	120
chr14	96363262	96363502	.	708	.	18.76150	-1.00000	3.86753	120
chr14	96462336	96462576	.	744	.	23.52794	-1.00000	3.86753	120
chr14	96502234	96502474	.	1000	.	18.16253	-1.00000	3.39811	120
chr14	96762769	96763009	.	871	.	20.23125	-1.00000	3.86753	120
chr14	96797138	96797378	.	856	.	17.26887	-1.00000	3.43238	120
chr14	97021870	97022110	.	1000	.	31.35084	-1.00000	3.86753	120
chr14	99481277	99481517	.	1000	.	33.99236	-1.00000	3.86753	120
chr14	99628915	99629155	.	1000	.	26.85162	-1.00000	3.86753	120
chr14	99682781	99683021	.	727	.	15.45549	-1.00000	3.49771	120
chr14	99683801	99684041	.	1000	.	63.38194	-1.00000	3.86753	120
chr14	99971143	99971383	.	730	.	14.15340	-1.00000	3.18578	120
chr14	100192895	100193135	.	1000	.	30.92821	-1.00000	3.86753	120
chr14	100285381	100285621	.	845	.	14.42777	-1.00000	3.17356	120
chr14	100904418	100904658	.	646	.	12.11376	-1.00000	2.67990	120
chr14	101120197	101120437	.	610	.	12.93668	-1.00000	2.73362	120
chr14	101496288	101496528	.	755	.	13.15243	-1.00000	2.80586	120
chr14	101948226	101948417	.	1000	.	180.81550	-1.00000	3.86753	100
chr14	102096617	102096857	.	663	.	15.87092	-1.00000	3.48044	120
chr14	102314238	102314478	.	1000	.	20.02099	-1.00000	3.86753	120
chr14	102524649	102524889	.	1000	.	31.98414	-1.00000	3.86753	120
chr14	103108940	103109180	.	606	.	12.60063	-1.00000	2.65211	120
chr14	103333568	103333808	.	557	.	7.37146	-1.00000	0.75963	120
chr14	103529109	103529349	.	1000	.	28.11163	-1.00000	3.86753	120
chr14	103562841	103563081	.	1000	.	35.27760	-1.00000	3.86753	120
chr14	103629027	103629267	.	1000	.	44.40954	-1.00000	3.86753	120
chr14	103921485	103921725	.	1000	.	29.95046	-1.00000	3.86753	120
chr14	104078023	104078263	.	1000	.	17.56101	-1.00000	3.42089	120
chr14	104650387	104650627	.	1000	.	22.10411	-1.00000	3.86753	120
chr14	104752995	104753235	.	1000	.	43.32332	-1.00000	3.86753	120
chr14	104815939	104816179	.	1000	.	51.43473	-1.00000	3.86753	120
chr14	105021331	105021571	.	1000	.	45.10310	-1.00000	3.86753	120
chr14	105045760	105046000	.	888	.	17.82793	-1.00000	3.41089	120
chr14	105090527	105090767	.	735	.	12.98448	-1.00000	2.73173	120
chr14	105491051	105491291	.	550	.	8.92085	-1.00000	1.29731	120
chr14	105999361	105999601	.	920	.	18.52495	-1.00000	3.86753	120
chr14	106308919	106309159	.	1000	.	47.71273	-1.00000	3.86753	120
chr14	106417627	106417867	.	1000	.	60.04752	-1.00000	3.86753	120
chr14	106691688	106691928	.	581	.	13.73928	-1.00000	3.09672	120
chr14	106830645	106830885	.	1000	.	23.33222	-1.00000	3.86753	120
chr15	20363699	20363939	.	848	.	14.85458	-1.00000	3.52205	120
chr15	22838543	22838783	.	1000	.	30.57596	-1.00000	3.86753	120
chr15	22902623	22902863	.	1000	.	37.98933	-1.00000	3.86753	120
chr15	24956173	24956413	.	754	.	16.08303	-1.00000	3.47319	120
chr15	25670147	25670387	.	565	.	11.65777	-1.00000	2.49972	120
chr15	26690804	26691044	.	1000	.	36.71672	-1.00000	3.86753	120
chr15	28885575	28885815	.	614	.	19.85226	-1.00000	3.86753	120
chr15	28918409	28918649	.	611	.	13.57819	-1.00000	3.10619	120
chr15	29550935	29551175	.	701	.	13.14149	-1.00000	2.80650	120
chr15	31365853	31366093	.	1000	.	24.38029	-1.00000	3.86753	120
chr15	34101840	34102080	.	1000	.	71.11333	-1.00000	3.86753	120
chr15	34224873	34225113	.	1000	.	39.28084	-1.00000	3.86753	120
chr15	34318718	34318958	.	1000	.	26.70234	-1.00000	3.86753	120
chr15	34343043	34343283	.	1000	.	50.60268	-1.00000	3.86753	120
chr15	36811128	36811368	.	1000	.	33.29709	-1.00000	3.86753	120
chr15	37083718	37083958	.	1000	.	20.76496	-1.00000	3.86753	120
chr15	38817748	38817988	.	1000	.	25.26833	-1.00000	3.86753	120
chr15	39920855	39921095	.	1000	.	24.81954	-1.00000	3.86753	120
chr15	40115805	40116045	.	1000	.	23.30982	-1.00000	3.86753	120
chr15	40274764	40275004	.	1000	.	52.66184	-1.00000	3.86753	120
chr15	40368126	40368366	.	1000	.	28.17243	-1.00000	3.86753	120
chr15	40382630	40382870	.	1000	.	67.99760	-1.00000	3.86753	120
chr15	40511920	40512160	.	1000	.	53.34257	-1.00000	3.86753	120
chr15	40565070	40565310	.	1000	.	42.11664	-1.00000	3.86753	120
chr15	40569191	40569431	.	1000	.	24.88676	-1.00000	3.86753	120
chr15	40593941	40594003	.	1000	.	83.74997	-1.00000	3.86753	1
chr15	40747000	40747240	.	809	.	17.38047	-1.00000	3.42765	120
chr15	40755162	40755402	.	1000	.	95.10723	-1.00000	3.86753	120
chr15	40894337	40894577	.	1000	.	43.92190	-1.00000	3.86753	120
chr15	40904070	40904310	.	539	.	15.15543	-1.00000	3.50898	120
chr15	40953158	40953398	.	1000	.	69.68774	-1.00000	3.86753	120
chr15	41230667	41230907	.	980	.	20.86615	-1.00000	3.86753	120
chr15	41416797	41417037	.	956	.	18.57551	-1.00000	3.86753	120
chr15	41621343	41621583	.	1000	.	61.84021	-1.00000	3.86753	120
chr15	41621871	41622111	.	1000	.	30.42591	-1.00000	3.86753	120
chr15	41661783	41662023	.	1000	.	38.41509	-1.00000	3.86753	120
chr15	41989550	41989790	.	852	.	12.94488	-1.00000	2.73313	120
chr15	42057049	42057289	.	562	.	12.13719	-1.00000	2.67814	120
chr15	42491037	42491277	.	1000	.	47.85603	-1.00000	3.86753	120
chr15	42548683	42548923	.	1000	.	30.88588	-1.00000	3.86753	120
chr15	42584001	42584241	.	898	.	13.37945	-1.00000	2.89494	120
chr15	43219047	43219287	.	1000	.	20.95735	-1.00000	3.86753	120
chr15	43541869	43542109	.	562	.	11.73880	-1.00000	2.51289	120
chr15	43791947	43792187	.	1000	.	91.17469	-1.00000	3.86753	120
chr15	43903802	43904042	.	630	.	14.21736	-1.00000	3.18311	120
chr15	44663605	44663845	.	1000	.	31.60682	-1.00000	3.86753	120
chr15	45118122	45118362	.	1000	.	20.64476	-1.00000	3.86753	120
chr15	45163084	45163324	.	884	.	14.78534	-1.00000	3.52552	120
chr15	45430290	45430530	.	1000	.	36.10234	-1.00000	3.86753	120
chr15	45705703	45705943	.	1000	.	43.70538	-1.00000	3.86753	120
chr15	49169872	49170112	.	1000	.	24.78741	-1.00000	3.86753	120
chr15	50003770	50004010	.	1000	.	38.78823	-1.00000	3.86753	120
chr15	50424244	50424484	.	1000	.	33.62428	-1.00000	3.86753	120
chr15	50686698	50686938	.	1000	.	81.30158	-1.00000	3.86753	120
chr15	50885892	50886132	.	1000	.	27.55956	-1.00000	3.86753	120
chr15	50908502	50908742	.	1000	.	40.98864	-1.00000	3.86753	120
chr15	51162871	51163111	.	1000	.	16.47260	-1.00000	3.46045	120
chr15	51681431	51681671	.	1000	.	26.95764	-1.00000	3.86753	120
chr15	51726354	51726594	.	661	.	13.24767	-1.00000	2.80003	120
chr15	51971702	51971942	.	1000	.	80.05822	-1.00000	3.86753	120
chr15	52208345	52208585	.	628	.	11.85210	-1.00000	2.63988	120
chr15	52679278	52679518	.	1000	.	37.81150	-1.00000	3.86753	120
chr15	53197398	53197638	.	1000	.	25.46810	-1.00000	3.86753	120
chr15	55196813	55197053	.	1000	.	25.07725	-1.00000	3.86753	120
chr15	55408270	55408510	.	923	.	17.84863	-1.00000	3.41021	120
chr15	55789137	55789377	.	811	.	13.17614	-1.00000	2.80421	120
chr15	56040578	56040818	.	669	.	17.14727	-1.00000	3.43632	120
chr15	56246192	56246253	.	1000	.	84.58495	-1.00000	3.86753	14
chr15	57031761	57032001	.	1000	.	26.59334	-1.00000	3.86753	120
chr15	57253171	57253411	.	1000	.	54.05247	-1.00000	3.86753	120
chr15	57306531	57306771	.	1000	.	13.59888	-1.00000	3.10506	120
chr15	58749754	58749994	.	1000	.	60.93316	-1.00000	3.86753	120
chr15	58803671	58803911	.	646	.	13.77673	-1.00000	3.09463	120
chr15	58987519	58987759	.	1000	.	27.88132	-1.00000	3.86753	120
chr15	60044978	60045218	.	684	.	13.54440	-1.00000	3.10860	120
chr15	60479001	60479241	.	1000	.	41.16061	-1.00000	3.86753	120
chr15	61752081	61752321	.	706	.	18.13633	-1.00000	3.39904	120
chr15	62060395	62060635	.	1000	.	21.27016	-1.00000	3.86753	120
chr15	62390338	62390578	.	1000	.	22.24920	-1.00000	3.86753	120
chr15	63189370	63189444	.	1000	.	66.29602	-1.00000	3.86753	46
chr15	63274486	63274726	.	1000	.	30.70257	-1.00000	3.86753	120
chr15	63276891	63277131	.	554	.	7.00165	-1.00000	0.65527	120
chr15	63945179	63945419	.	719	.	13.41112	-1.00000	2.89339	120
chr15	64024743	64024983	.	1000	.	21.64398	-1.00000	3.86753	120
chr15	64093331	64093571	.	1000	.	25.88826	-1.00000	3.86753	120
chr15	64989403	64989643	.	1000	.	20.64348	-1.00000	3.86753	120
chr15	65133749	65133989	.	1000	.	19.23619	-1.00000	3.86753	120
chr15	65517537	65517777	.	621	.	11.93019	-1.00000	2.63411	120
chr15	65862729	65862969	.	863	.	15.47105	-1.00000	3.49688	120
chr15	65954307	65954547	.	648	.	11.54869	-1.00000	2.41073	120
chr15	66386595	66386835	.	1000	.	58.00315	-1.00000	3.86753	120
chr15	66497669	66497909	.	1000	.	44.15538	-1.00000	3.86753	120
chr15	66702107	66702347	.	881	.	19.88786	-1.00000	3.86753	120
chr15	66774246	66774486	.	540	.	11.56501	-1.00000	2.43939	120
chr15	66883395	66883635	.	1000	.	20.48498	-1.00000	3.86753	120
chr15	67030494	67030734	.	659	.	14.65474	-1.00000	3.31061	120
chr15	67044440	67044680	.	1000	.	40.99952	-1.00000	3.86753	120
chr15	67840221	67840461	.	1000	.	47.95208	-1.00000	3.86753	120
chr15	68229343	68229583	.	725	.	12.00493	-1.00000	2.62944	120
chr15	68875882	68876122	.	559	.	12.25481	-1.00000	2.67149	120
chr15	68924935	68925175	.	1000	.	29.85619	-1.00000	3.86753	120
chr15	69017947	69018187	.	1000	.	18.57218	-1.00000	3.86753	120
chr15	69394633	69394873	.	1000	.	24.68334	-1.00000	3.86753	120
chr15	69462796	69463036	.	748	.	15.61758	-1.00000	3.49075	120
chr15	70459986	70460226	.	1000	.	12.45771	-1.00000	2.65893	120
chr15	70460199	70460439	.	1000	.	7.09353	-1.00000	0.67427	120
chr15	70512836	70513076	.	1000	.	17.82580	-1.00000	3.41100	120
chr15	71468796	71469036	.	613	.	11.62175	-1.00000	2.45034	120
chr15	72118124	72118364	.	1000	.	71.71503	-1.00000	3.86753	120
chr15	72272548	72272788	.	803	.	13.60561	-1.00000	3.10460	120
chr15	72375906	72376149	.	1000	.	419.38485	-1.00000	3.86753	122
chr15	72783704	72783849	.	1000	.	124.34361	-1.00000	3.86753	69
chr15	73633463	73633625	.	1000	.	167.45761	-1.00000	3.86753	74
chr15	74373701	74373941	.	626	.	14.01960	-1.00000	3.19133	120
chr15	74598293	74598533	.	1000	.	56.55509	-1.00000	3.86753	120
chr15	74621118	74621358	.	1000	.	38.14882	-1.00000	3.86753	120
chr15	74695930	74696170	.	1000	.	29.70694	-1.00000	3.86753	120
chr15	74835408	74835648	.	1000	.	38.99885	-1.00000	3.86753	120
chr15	74843179	74843419	.	1000	.	27.27069	-1.00000	3.86753	120
chr15	74906760	74907000	.	1000	.	16.18239	-1.00000	3.46977	120
chr15	74938127	74938367	.	819	.	14.19340	-1.00000	3.18400	120
chr15	74956232	74956472	.	1000	.	34.62463	-1.00000	3.86753	120
chr15	75029356	75029596	.	1000	.	23.78147	-1.00000	3.86753	120
chr15	75335933	75336173	.	1000	.	63.90205	-1.00000	3.86753	120
chr15	75758419	75758659	.	1000	.	37.08490	-1.00000	3.86753	120
chr15	75840693	75840933	.	1000	.	25.28331	-1.00000	3.86753	120
chr15	76169121	76169361	.	1000	.	26.10346	-1.00000	3.86753	120
chr15	76336338	76336578	.	1000	.	24.53492	-1.00000	3.86753	120
chr15	76905308	76905548	.	1000	.	47.25314	-1.00000	3.86753	120
chr15	77543473	77543713	.	1000	.	16.05417	-1.00000	3.47475	120
chr15	77599917	77600157	.	844	.	15.34739	-1.00000	3.50238	120
chr15	77633500	77633740	.	1000	.	29.66670	-1.00000	3.86753	120
chr15	78299462	78299702	.	1000	.	39.96765	-1.00000	3.86753	120
chr15	78353148	78353388	.	607	.	11.56687	-1.00000	2.43922	120
chr15	78872706	78872946	.	1000	.	68.94867	-1.00000	3.86753	120
chr15	79172026	79172266	.	960	.	15.75661	-1.00000	3.48511	120
chr15	79596069	79596309	.	1000	.	45.09956	-1.00000	3.86753	120
chr15	80289821	80290061	.	559	.	12.13117	-1.00000	2.67852	120
chr15	80840889	80841129	.	588	.	7.74059	-1.00000	0.89456	120
chr15	80989575	80989815	.	707	.	10.60906	-1.00000	1.92817	120
chr15	82105446	82105686	.	628	.	13.31115	-1.00000	2.79603	120
chr15	82540467	82540707	.	616	.	13.72506	-1.00000	3.09710	120
chr15	83011531	83011771	.	1000	.	25.33225	-1.00000	3.86753	120
chr15	85840624	85840864	.	612	.	11.47377	-1.00000	2.37441	120
chr15	87215225	87215465	.	555	.	10.96618	-1.00000	2.15041	120
chr15	87582266	87582506	.	1000	.	29.05600	-1.00000	3.86753	120
chr15	88476700	88476940	.	772	.	17.63634	-1.00000	3.41791	120
chr15	88638818	88639058	.	1000	.	48.80228	-1.00000	3.86753	120
chr15	88884699	88884939	.	1000	.	25.53174	-1.00000	3.86753	120
chr15	89057574	89057814	.	716	.	19.15593	-1.00000	3.86753	120
chr15	89411503	89411743	.	1000	.	64.12351	-1.00000	3.86753	120
chr15	89457198	89457438	.	1000	.	25.38984	-1.00000	3.86753	120
chr15	89655367	89655607	.	628	.	8.29907	-1.00000	1.10170	120
chr15	89971604	89971844	.	980	.	21.04800	-1.00000	3.86753	120
chr15	90087913	90088153	.	1000	.	17.45197	-1.00000	3.42439	120
chr15	90954726	90954966	.	1000	.	51.25104	-1.00000	3.86753	120
chr15	90994585	90994825	.	1000	.	23.17972	-1.00000	3.86753	120
chr15	91268628	91268868	.	1000	.	40.74132	-1.00000	3.86753	120
chr15	91291755	91291995	.	1000	.	41.08882	-1.00000	3.86753	120
chr15	91855964	91856204	.	632	.	6.87135	-1.00000	0.60073	120
chr15	91856167	91856407	.	632	.	3.55872	-1.00000	0.08006	120
chr15	92510271	92510511	.	1000	.	19.19284	-1.00000	3.86753	120
chr15	92694101	92694341	.	595	.	12.94741	-1.00000	2.73285	120
chr15	92809210	92809450	.	1000	.	23.90588	-1.00000	3.86753	120
chr15	92831661	92831901	.	1000	.	35.67648	-1.00000	3.86753	120
chr15	93036024	93036264	.	725	.	14.45461	-1.00000	3.17223	120
chr15	94119959	94120199	.	631	.	18.17514	-1.00000	3.39777	120
chr15	96356912	96357152	.	722	.	14.90828	-1.00000	3.52022	120
chr15	97904137	97904377	.	555	.	7.52031	-1.00000	0.84582	120
chr15	98241095	98241335	.	901	.	18.58440	-1.00000	3.86753	120
chr15	98548241	98548481	.	1000	.	35.97143	-1.00000	3.86753	120
chr15	98609684	98609924	.	856	.	17.12291	-1.00000	3.43759	120
chr15	98865391	98865631	.	1000	.	46.03143	-1.00000	3.86753	120
chr15	99059018	99059258	.	1000	.	27.98871	-1.00000	3.86753	120
chr15	99328741	99328981	.	586	.	12.93806	-1.00000	2.73355	120
chr15	100129757	100129997	.	588	.	20.12287	-1.00000	3.86753	120
chr15	100350155	100350395	.	707	.	13.72275	-1.00000	3.09726	120
chr15	100602306	100602546	.	741	.	20.20535	-1.00000	3.86753	120
chr15	100869650	100869890	.	598	.	12.23448	-1.00000	2.67283	120
chr15	101015276	101015516	.	958	.	17.12627	-1.00000	3.43749	120
chr15	101145355	101145595	.	1000	.	20.16081	-1.00000	3.86753	120
chr16	72590	72830	.	1000	.	22.97729	-1.00000	3.86753	120
chr16	96961	97201	.	1000	.	41.35145	-1.00000	3.86753	120
chr16	229381	229621	.	1000	.	18.20288	-1.00000	3.39707	120
chr16	527480	527720	.	1000	.	17.81163	-1.00000	3.41145	120
chr16	611160	611400	.	623	.	16.13059	-1.00000	3.47183	120
chr16	649150	649390	.	1000	.	41.23758	-1.00000	3.86753	120
chr16	740909	741159	.	1000	.	296.98311	-1.00000	3.86753	125
chr16	807867	808107	.	1000	.	28.07112	-1.00000	3.86753	120
chr16	1106323	1106563	.	1000	.	66.84457	-1.00000	3.86753	120
chr16	1308968	1309208	.	810	.	14.90424	-1.00000	3.52040	120
chr16	1351831	1352007	.	1000	.	180.15119	-1.00000	3.86753	94
chr16	1408202	1408442	.	1000	.	44.32263	-1.00000	3.86753	120
chr16	1420739	1420838	.	1000	.	138.11251	-1.00000	3.86753	58
chr16	1474947	1475167	.	1000	.	298.43559	-1.00000	3.86753	112
chr16	1782678	1782918	.	897	.	14.69426	-1.00000	3.30874	120
chr16	1827134	1827275	.	1000	.	155.27360	-1.00000	3.86753	69
chr16	1964912	1965152	.	1000	.	35.75711	-1.00000	3.86753	120
chr16	1971923	1972132	.	1000	.	302.13596	-1.00000	3.86753	110
chr16	2003928	2004168	.	1000	.	24.41796	-1.00000	3.86753	120
chr16	2047800	2047977	.	1000	.	166.68124	-1.00000	3.86753	87
chr16	2155577	2155817	.	1000	.	25.38588	-1.00000	3.86753	120
chr16	2214848	2215088	.	1000	.	34.35463	-1.00000	3.86753	120
chr16	2223538	2223657	.	1000	.	108.70855	-1.00000	3.86753	43
chr16	2268022	2268262	.	1000	.	74.64075	-1.00000	3.86753	120
chr16	2340782	2341022	.	1000	.	77.36128	-1.00000	3.86753	120
chr16	2513795	2514035	.	1000	.	29.22369	-1.00000	3.86753	120
chr16	2520220	2520443	.	1000	.	319.39158	-1.00000	3.86753	118
chr16	2551592	2551832	.	936	.	26.53362	-1.00000	3.86753	120
chr16	2603183	2603423	.	1000	.	25.85510	-1.00000	3.86753	120
chr16	2682316	2682556	.	829	.	19.29347	-1.00000	3.86753	120
chr16	2839024	2839264	.	719	.	9.07425	-1.00000	1.38023	120
chr16	2914288	2914528	.	703	.	15.04690	-1.00000	3.51397	120
chr16	2961810	2962050	.	543	.	14.12121	-1.00000	3.18716	120
chr16	3022351	3022591	.	1000	.	27.51732	-1.00000	3.86753	120
chr16	3024237	3024477	.	1000	.	35.62780	-1.00000	3.86753	120
chr16	3038334	3038574	.	1000	.	49.97311	-1.00000	3.86753	120
chr16	3059284	3059524	.	736	.	14.93371	-1.00000	3.51882	120
chr16	3124131	3124371	.	979	.	17.90702	-1.00000	3.40784	120
chr16	3174299	3174539	.	1000	.	17.55884	-1.00000	3.42100	120
chr16	3264432	3264672	.	618	.	8.61151	-1.00000	1.18231	120
chr16	3283362	3283602	.	1000	.	21.50429	-1.00000	3.86753	120
chr16	3457864	3458104	.	1000	.	19.94705	-1.00000	3.86753	120
chr16	3717520	3717760	.	1000	.	22.76959	-1.00000	3.86753	120
chr16	3793316	3793556	.	699	.	14.62169	-1.00000	3.31214	120
chr16	4254063	4254303	.	1000	.	32.17421	-1.00000	3.86753	120
chr16	4371551	4371791	.	574	.	10.47575	-1.00000	1.89641	120
chr16	4377065	4377305	.	1000	.	19.46082	-1.00000	3.86753	120
chr16	4416695	4416935	.	1000	.	31.58277	-1.00000	3.86753	120
chr16	4425455	4425695	.	1000	.	22.96142	-1.00000	3.86753	120
chr16	4425654	4425894	.	965	.	10.07012	-1.00000	1.78996	120
chr16	4537560	4537800	.	1000	.	34.02978	-1.00000	3.86753	120
chr16	4538735	4538975	.	1000	.	55.54348	-1.00000	3.86753	120
chr16	4614767	4615007	.	1000	.	24.48005	-1.00000	3.86753	120
chr16	4650517	4650757	.	1000	.	38.43458	-1.00000	3.86753	120
chr16	4745243	4745483	.	1000	.	32.01412	-1.00000	3.86753	120
chr16	4847316	4847484	.	1000	.	176.82814	-1.00000	3.86753	88
chr16	4944830	4945070	.	1000	.	22.11284	-1.00000	3.86753	120
chr16	5033840	5034050	.	1000	.	241.58638	-1.00000	3.86753	111
chr16	5071697	5071937	.	1000	.	48.53024	-1.00000	3.86753	120
chr16	5134954	5135194	.	634	.	15.79527	-1.00000	3.48292	120
chr16	6193788	6194028	.	1000	.	27.11686	-1.00000	3.86753	120
chr16	7236978	7237218	.	1000	.	16.00725	-1.00000	3.47601	120
chr16	8173199	8173439	.	919	.	17.29330	-1.00000	3.43195	120
chr16	8567778	8568018	.	962	.	17.76930	-1.00000	3.41313	120
chr16	8572989	8573229	.	1000	.	89.41204	-1.00000	3.86753	120
chr16	8635441	8635681	.	1000	.	20.72375	-1.00000	3.86753	120
chr16	9053156	9053396	.	1000	.	101.69680	-1.00000	3.86753	120
chr16	9079065	9079305	.	651	.	12.51446	-1.00000	2.65630	120
chr16	9091113	9091353	.	1000	.	44.82185	-1.00000	3.86753	120
chr16	9139969	9140209	.	1000	.	49.43587	-1.00000	3.86753	120
chr16	9297542	9297782	.	1000	.	43.98004	-1.00000	3.86753	120
chr16	9318872	9319112	.	1000	.	21.29815	-1.00000	3.86753	120
chr16	9648195	9648435	.	931	.	21.43670	-1.00000	3.86753	120
chr16	10944432	10944560	.	1000	.	133.25634	-1.00000	3.86753	71
chr16	11396255	11396495	.	700	.	16.31287	-1.00000	3.46553	120
chr16	11615750	11615990	.	1000	.	20.25352	-1.00000	3.86753	120
chr16	11851484	11851724	.	641	.	12.21086	-1.00000	2.67385	120
chr16	11915981	11916221	.	1000	.	23.65683	-1.00000	3.86753	120
chr16	12340469	12340709	.	1000	.	24.20036	-1.00000	3.86753	120
chr16	13168362	13168602	.	1000	.	32.49865	-1.00000	3.86753	120
chr16	13594846	13595086	.	1000	.	22.88034	-1.00000	3.86753	120
chr16	14321648	14321888	.	977	.	18.16405	-1.00000	3.39800	120
chr16	14630172	14630412	.	723	.	14.63940	-1.00000	3.31120	120
chr16	15509227	15509467	.	549	.	11.89251	-1.00000	2.63685	120
chr16	15682143	15682383	.	1000	.	18.52367	-1.00000	3.86753	120
chr16	15888459	15888699	.	980	.	16.92329	-1.00000	3.44493	120
chr16	15970254	15970494	.	1000	.	48.80654	-1.00000	3.86753	120
chr16	16083835	16084075	.	1000	.	33.98927	-1.00000	3.86753	120
chr16	16127676	16127916	.	917	.	16.63057	-1.00000	3.45449	120
chr16	16788121	16788361	.	1000	.	24.85476	-1.00000	3.86753	120
chr16	17101724	17101964	.	1000	.	63.93433	-1.00000	3.86753	120
chr16	18983822	18984062	.	1000	.	18.87738	-1.00000	3.86753	120
chr16	19067746	19067986	.	1000	.	62.85163	-1.00000	3.86753	120
chr16	19228154	19228394	.	1000	.	26.81712	-1.00000	3.86753	120
[truncated: 3,666 more rows]
