# Supplementary material for: GRAFIMO: Variant and haplotype aware motif scanning on pangenome graphs
Source: PLoS Comput Biol. 2021 Sep 27;17(9):e1009444. doi: 10.1371/journal.pcbi.1009444 (PMC8519448; doi:10.1371/journal.pcbi.1009444)
Supplement: S1 Code — (ZIP) [file pcbi.1009444.s002.zip › S1_code/test_data/tf_motifs/ATF3/Cell_line_H1/ENCFF207AVV_3000.bed]

chr8	53843201	53843386	.	1000	.	200.73551	-1.00000	3.86753	99
chr8	103020970	103021131	.	1000	.	155.33070	-1.00000	3.86753	99
chr16	58684668	58684870	.	1000	.	286.96115	-1.00000	3.86753	98
chr9	97922178	97922386	.	1000	.	214.34014	-1.00000	3.86753	97
chr16	88706372	88706563	.	1000	.	169.36960	-1.00000	3.86753	97
chr1	1574816	1575003	.	1000	.	210.65557	-1.00000	3.86753	97
chr6	84227596	84227764	.	1000	.	189.45547	-1.00000	3.86753	96
chr3	158801945	158802131	.	1000	.	231.15582	-1.00000	3.86753	96
chr19	40348466	40348630	.	1000	.	159.22775	-1.00000	3.86753	96
chr7	99408778	99408956	.	1000	.	136.04306	-1.00000	3.86753	95
chr3	194929389	194929496	.	1000	.	94.01330	-1.00000	3.86753	95
chr5	126676214	126676391	.	1000	.	242.30888	-1.00000	3.86753	94
chr2	28870228	28870414	.	1000	.	220.67453	-1.00000	3.86753	94
chr16	1351831	1352007	.	1000	.	180.15119	-1.00000	3.86753	94
chr21	43789420	43789617	.	1000	.	170.47656	-1.00000	3.86753	93
chr19	32345513	32345692	.	1000	.	160.99081	-1.00000	3.86753	93
chr17	39927557	39927745	.	1000	.	206.77770	-1.00000	3.86753	92
chr19	2427851	2427999	.	1000	.	136.31512	-1.00000	3.86753	91
chr11	18322451	18322628	.	1000	.	170.66681	-1.00000	3.86753	91
chr9	114587623	114587806	.	1000	.	218.84464	-1.00000	3.86753	90
chr3	128879397	128879518	.	1000	.	133.53391	-1.00000	3.86753	90
chr16	69762213	69762396	.	1000	.	212.96031	-1.00000	3.86753	90
chr1	154558730	154558921	.	1000	.	238.72515	-1.00000	3.86753	90
chr6	151452127	151452291	.	1000	.	162.30451	-1.00000	3.86753	89
chr5	132963578	132963733	.	1000	.	169.90504	-1.00000	3.86753	89
chr2	177164674	177164844	.	1000	.	224.22317	-1.00000	3.86753	89
chr12	55715943	55716138	.	1000	.	201.25087	-1.00000	3.86753	89
chr11	67428357	67428539	.	1000	.	166.08747	-1.00000	3.86753	89
chr9	6704162	6704354	.	1000	.	305.70824	-1.00000	3.86753	88
chr7	66844904	66845054	.	1000	.	125.20624	-1.00000	3.86753	88
chr16	4847316	4847484	.	1000	.	176.82814	-1.00000	3.86753	88
chr16	28974646	28974824	.	1000	.	169.61119	-1.00000	3.86753	88
chr16	28491997	28492173	.	1000	.	204.66520	-1.00000	3.86753	88
chr11	65487676	65487802	.	1000	.	140.53988	-1.00000	3.86753	88
chr10	45594814	45595000	.	1000	.	235.15855	-1.00000	3.86753	88
chrX	102720601	102720773	.	1000	.	149.56744	-1.00000	3.86753	87
chr6	44257274	44257455	.	1000	.	165.05915	-1.00000	3.86753	87
chr18	9136678	9136833	.	1000	.	143.42607	-1.00000	3.86753	87
chr16	2047800	2047977	.	1000	.	166.68124	-1.00000	3.86753	87
chr17	1724602	1724766	.	1000	.	173.77752	-1.00000	3.86753	86
chr16	67227021	67227168	.	1000	.	156.55658	-1.00000	3.86753	86
chr22	41957735	41957893	.	1000	.	161.68724	-1.00000	3.86753	85
chr20	23361869	23362059	.	1000	.	202.87918	-1.00000	3.86753	85
chr11	6619364	6619523	.	1000	.	170.70393	-1.00000	3.86753	85
chr1	209827839	209828026	.	1000	.	150.85989	-1.00000	3.86753	85
chr17	80101436	80101589	.	1000	.	124.26689	-1.00000	3.86753	84
chr7	27156598	27156777	.	1000	.	195.16698	-1.00000	3.86753	83
chr17	18315200	18315342	.	1000	.	111.60019	-1.00000	3.86753	83
chrX	71068430	71068613	.	1000	.	206.13024	-1.00000	3.86753	82
chr6	33418323	33418457	.	1000	.	117.96035	-1.00000	3.86753	82
chr22	30969089	30969224	.	1000	.	109.12965	-1.00000	3.86753	82
chr19	29606194	29606348	.	1000	.	159.28281	-1.00000	3.86753	82
chr13	49110165	49110313	.	1000	.	154.52155	-1.00000	3.86753	82
chr6	26596846	26596971	.	1000	.	140.66042	-1.00000	3.86753	81
chr1	40161209	40161388	.	1000	.	186.10935	-1.00000	3.86753	81
chr1	25906402	25906561	.	1000	.	152.67353	-1.00000	3.86753	81
chr1	149899456	149899627	.	1000	.	169.49251	-1.00000	3.86753	81
chr9	6757835	6758004	.	1000	.	148.81759	-1.00000	3.86753	80
chr6	149546015	149546178	.	1000	.	170.13131	-1.00000	3.86753	80
chr21	44339353	44339502	.	1000	.	155.99814	-1.00000	3.86753	80
chr12	124786653	124786831	.	1000	.	254.77581	-1.00000	3.86753	80
chr2	30711783	30711843	.	1000	.	89.95135	-1.00000	3.86753	8
chr1	204412018	204412099	.	1000	.	71.10908	-1.00000	3.86753	8
chr5	181184224	181184371	.	1000	.	144.56366	-1.00000	3.86753	79
chr17	7012291	7012411	.	1000	.	146.57120	-1.00000	3.86753	79
chr17	44345003	44345153	.	1000	.	148.93999	-1.00000	3.86753	79
chr14	92106664	92106791	.	1000	.	129.51914	-1.00000	3.86753	79
chr12	132986262	132986400	.	1000	.	117.07758	-1.00000	3.86753	78
chr1	220046565	220046704	.	1000	.	122.96277	-1.00000	3.86753	78
chr1	114716727	114716864	.	1000	.	97.79890	-1.00000	3.86753	78
chr3	184314441	184314542	.	1000	.	103.59513	-1.00000	3.86753	77
chr12	56468429	56468581	.	1000	.	121.34757	-1.00000	3.86753	77
chr4	8440691	8440860	.	1000	.	160.75465	-1.00000	3.86753	76
chr17	48610981	48611137	.	1000	.	149.36835	-1.00000	3.86753	76
chr11	72103386	72103508	.	1000	.	128.57312	-1.00000	3.86753	76
chr11	36289372	36289544	.	1000	.	200.87342	-1.00000	3.86753	76
chr1	15603599	15603731	.	1000	.	162.75680	-1.00000	3.86753	76
chr9	33290372	33290526	.	1000	.	181.85435	-1.00000	3.86753	75
chr13	49585504	49585665	.	1000	.	121.43730	-1.00000	3.86753	75
chr1	204507070	204507199	.	1000	.	137.68639	-1.00000	3.86753	75
chrX	386914	387009	.	1000	.	117.34782	-1.00000	3.86753	74
chr9	96417358	96417522	.	1000	.	126.43820	-1.00000	3.86753	74
chr6	159074449	159074597	.	1000	.	151.17695	-1.00000	3.86753	74
chr5	151447504	151447651	.	1000	.	163.86574	-1.00000	3.86753	74
chr15	73633463	73633625	.	1000	.	167.45761	-1.00000	3.86753	74
chr12	64759380	64759532	.	1000	.	161.66041	-1.00000	3.86753	74
chr12	107685665	107685800	.	1000	.	113.68248	-1.00000	3.86753	74
chr9	128947565	128947712	.	1000	.	121.09782	-1.00000	3.86753	73
chr17	17476905	17477041	.	1000	.	114.35944	-1.00000	3.86753	73
chr14	76812862	76813007	.	1000	.	143.28123	-1.00000	3.86753	73
chr17	6493017	6493168	.	1000	.	141.65922	-1.00000	3.86753	72
chrX	102659845	102659983	.	1000	.	125.32248	-1.00000	3.86753	71
chr9	131125507	131125616	.	1000	.	119.98322	-1.00000	3.86753	71
chr4	47463635	47463789	.	1000	.	155.27031	-1.00000	3.86753	71
chr19	33521715	33521835	.	1000	.	98.96616	-1.00000	3.86753	71
chr16	10944432	10944560	.	1000	.	133.25634	-1.00000	3.86753	71
chr12	112013322	112013466	.	1000	.	139.49442	-1.00000	3.86753	71
chr10	112183705	112183829	.	1000	.	121.38826	-1.00000	3.86753	71
chr5	173616667	173616813	.	1000	.	156.90657	-1.00000	3.86753	70
chr17	3636610	3636792	.	1000	.	192.00060	-1.00000	3.86753	70
chr12	123633675	123633854	.	1000	.	160.29346	-1.00000	3.86753	70
chr1	173476972	173477075	.	1000	.	112.64556	-1.00000	3.86753	70
chr1	10472545	10472675	.	1000	.	144.02438	-1.00000	3.86753	70
chr3	10026317	10026473	.	1000	.	162.21985	-1.00000	3.86753	69
chr17	7242972	7243107	.	1000	.	129.47417	-1.00000	3.86753	69
chr16	1827134	1827275	.	1000	.	155.27360	-1.00000	3.86753	69
chr15	72783704	72783849	.	1000	.	124.34361	-1.00000	3.86753	69
chr12	122266424	122266579	.	1000	.	164.31185	-1.00000	3.86753	69
chr11	60841979	60842129	.	1000	.	142.02368	-1.00000	3.86753	69
chr1	155241219	155241379	.	1000	.	188.76737	-1.00000	3.86753	69
chr3	51391107	51391245	.	1000	.	151.48030	-1.00000	3.86753	68
chr17	82497183	82497328	.	1000	.	137.54885	-1.00000	3.86753	68
chr17	44070600	44070746	.	1000	.	138.83588	-1.00000	3.86753	68
chr16	74695959	74696103	.	1000	.	122.63986	-1.00000	3.86753	68
chr6	158559999	158560149	.	1000	.	140.40626	-1.00000	3.86753	67
chr1	19210280	19210386	.	1000	.	128.16132	-1.00000	3.86753	67
chrX	101408136	101408246	.	1000	.	107.59086	-1.00000	3.86753	66
chr11	119067706	119067850	.	1000	.	128.08940	-1.00000	3.86753	66
chr1	101025786	101025878	.	1000	.	77.31942	-1.00000	3.86753	66
chr7	151062431	151062569	.	1000	.	121.19891	-1.00000	3.86753	65
chr7	1160194	1160281	.	1000	.	74.70797	-1.00000	3.86753	65
chr3	20186226	20186366	.	1000	.	171.05972	-1.00000	3.86753	65
chr19	54115645	54115791	.	1000	.	136.97036	-1.00000	3.86753	65
chr14	20455098	20455227	.	1000	.	157.32479	-1.00000	3.86753	65
chr13	30395533	30395655	.	1000	.	104.88134	-1.00000	3.86753	65
chr12	133181401	133181478	.	1000	.	106.72230	-1.00000	3.86753	65
chr10	69124107	69124250	.	1000	.	126.73948	-1.00000	3.86753	65
chr1	52366149	52366257	.	1000	.	99.18139	-1.00000	3.86753	65
chr18	79069200	79069334	.	1000	.	117.97034	-1.00000	3.86753	64
chr7	144127829	144127892	.	1000	.	92.85958	-1.00000	3.86753	63
chr6	52598369	52598433	.	1000	.	103.53324	-1.00000	3.86753	63
chr3	16264931	16265060	.	1000	.	132.77190	-1.00000	3.86753	63
chr3	4467208	4467354	.	1000	.	148.74164	-1.00000	3.86753	62
chr1	11980184	11980259	.	1000	.	76.16196	-1.00000	3.86753	62
chr6	106325748	106325868	.	1000	.	134.57375	-1.00000	3.86753	61
chr22	29313259	29313340	.	1000	.	103.65762	-1.00000	3.86753	61
chr2	121755553	121755675	.	1000	.	121.43978	-1.00000	3.86753	61
chr19	12722658	12722745	.	1000	.	80.92054	-1.00000	3.86753	61
chr9	6015595	6015727	.	1000	.	110.34750	-1.00000	3.86753	60
chr6	158232105	158232230	.	1000	.	100.73948	-1.00000	3.86753	60
chr20	18288166	18288280	.	1000	.	77.92496	-1.00000	3.86753	60
chr17	74873318	74873475	.	1000	.	147.87577	-1.00000	3.86753	60
chr17	7329375	7329435	.	1000	.	77.01622	-1.00000	3.86753	60
chr17	35587193	35587283	.	1000	.	99.09690	-1.00000	3.86753	60
chr14	20461574	20461670	.	1000	.	105.71039	-1.00000	3.86753	60
chr12	57752432	57752610	.	1000	.	173.59771	-1.00000	3.86753	60
chr19	12696641	12696703	.	1000	.	78.27722	-1.00000	3.86753	6
chr5	71455522	71455640	.	1000	.	120.73900	-1.00000	3.86753	59
chr4	158672221	158672327	.	1000	.	86.39930	-1.00000	3.86753	59
chr20	45791866	45791957	.	1000	.	93.05483	-1.00000	3.86753	59
chr2	99490182	99490277	.	1000	.	84.96923	-1.00000	3.86753	59
chr18	79679724	79679844	.	1000	.	74.38573	-1.00000	3.86753	59
chr16	86555175	86555305	.	1000	.	129.90998	-1.00000	3.86753	59
chr6	43059376	43059448	.	1000	.	108.74737	-1.00000	3.86753	58
chr19	17932935	17933075	.	1000	.	105.10941	-1.00000	3.86753	58
chr17	81977552	81977672	.	1000	.	113.13665	-1.00000	3.86753	58
chr17	74514452	74514583	.	1000	.	55.16377	-1.00000	3.86753	58
chr17	50550884	50551008	.	1000	.	123.16928	-1.00000	3.86753	58
chr17	32007306	32007386	.	1000	.	74.69607	-1.00000	3.86753	58
chr16	1420739	1420838	.	1000	.	138.11251	-1.00000	3.86753	58
chr9	126705412	126705490	.	1000	.	87.60102	-1.00000	3.86753	57
chr5	41904294	41904389	.	1000	.	97.40670	-1.00000	3.86753	57
chr4	56387459	56387561	.	1000	.	138.43119	-1.00000	3.86753	57
chr3	40309582	40309690	.	1000	.	94.07291	-1.00000	3.86753	57
chr2	88691495	88691615	.	1000	.	130.22976	-1.00000	3.86753	57
chr2	68062986	68063050	.	1000	.	105.47401	-1.00000	3.86753	57
chr19	34734495	34734566	.	1000	.	75.42818	-1.00000	3.86753	57
chr17	81927703	81927829	.	1000	.	108.77448	-1.00000	3.86753	57
chr14	65102527	65102632	.	1000	.	82.20398	-1.00000	3.86753	57
chr1	36224234	36224370	.	1000	.	118.43868	-1.00000	3.86753	57
chr9	122093326	122093406	.	1000	.	86.41431	-1.00000	3.86753	56
chr7	93232281	93232371	.	1000	.	116.11787	-1.00000	3.86753	56
chr4	42302525	42302643	.	1000	.	111.65049	-1.00000	3.86753	56
chr20	38962128	38962250	.	1000	.	104.20787	-1.00000	3.86753	56
chr3	9986797	9986920	.	1000	.	116.05586	-1.00000	3.86753	55
chr22	37561884	37561955	.	1000	.	97.25091	-1.00000	3.86753	55
chr22	35299800	35299912	.	1000	.	106.75750	-1.00000	3.86753	55
chr17	59565513	59565592	.	1000	.	104.93823	-1.00000	3.86753	55
chr10	118754994	118755102	.	1000	.	69.42947	-1.00000	3.86753	55
chr1	155218995	155219134	.	1000	.	143.17618	-1.00000	3.86753	55
chr7	115707397	115707457	.	1000	.	87.08916	-1.00000	3.86753	54
chr22	26483772	26483908	.	1000	.	127.45633	-1.00000	3.86753	54
chr16	71845898	71845988	.	1000	.	95.40040	-1.00000	3.86753	54
chr19	47130668	47130730	.	1000	.	104.39843	-1.00000	3.86753	53
chr14	24299773	24299915	.	1000	.	129.46451	-1.00000	3.86753	53
chr1	211675973	211676107	.	1000	.	119.90992	-1.00000	3.86753	53
chr6	43229449	43229521	.	1000	.	103.13613	-1.00000	3.86753	52
chr19	5720148	5720219	.	1000	.	87.73899	-1.00000	3.86753	52
chr18	59139764	59139862	.	1000	.	108.89498	-1.00000	3.86753	52
chr12	112418803	112418875	.	1000	.	84.51689	-1.00000	3.86753	52
chr11	809833	809902	.	1000	.	82.97289	-1.00000	3.86753	52
chr3	196568518	196568643	.	1000	.	113.66168	-1.00000	3.86753	51
chr5	134370998	134371105	.	1000	.	131.29698	-1.00000	3.86753	50
chr3	122793784	122793857	.	1000	.	92.88649	-1.00000	3.86753	50
chr11	61733519	61733625	.	1000	.	118.68834	-1.00000	3.86753	49
chr1	31644616	31644698	.	1000	.	93.67667	-1.00000	3.86753	49
chr7	140398494	140398600	.	1000	.	125.20885	-1.00000	3.86753	48
chr20	34112301	34112407	.	1000	.	95.56123	-1.00000	3.86753	48
chr2	189441068	189441164	.	1000	.	114.38412	-1.00000	3.86753	48
chr19	48619205	48619301	.	1000	.	90.42039	-1.00000	3.86753	48
chr8	50398328	50398419	.	1000	.	91.62527	-1.00000	3.86753	47
chr4	17614529	17614651	.	1000	.	119.60103	-1.00000	3.86753	47
chr14	23306699	23306759	.	1000	.	75.52300	-1.00000	3.86753	47
chr11	65014005	65014073	.	1000	.	91.48366	-1.00000	3.86753	47
chr17	37609462	37609574	.	1000	.	115.55200	-1.00000	3.86753	46
chr15	63189370	63189444	.	1000	.	66.29602	-1.00000	3.86753	46
chr1	154627967	154628068	.	1000	.	101.99191	-1.00000	3.86753	46
chr7	55366268	55366372	.	1000	.	99.46774	-1.00000	3.86753	45
chr5	62412719	62412795	.	1000	.	93.26092	-1.00000	3.86753	45
chr10	97498448	97498515	.	1000	.	76.49833	-1.00000	3.86753	45
chr1	222644238	222644339	.	1000	.	94.94924	-1.00000	3.86753	45
chr17	782284	782399	.	1000	.	134.72567	-1.00000	3.86753	44
chr16	2223538	2223657	.	1000	.	108.70855	-1.00000	3.86753	43
chr5	172983712	172983828	.	1000	.	113.83080	-1.00000	3.86753	42
chr6	87155473	87155602	.	1000	.	133.84873	-1.00000	3.86753	41
chr19	10701375	10701478	.	1000	.	106.39284	-1.00000	3.86753	41
chr17	8192273	8192370	.	1000	.	128.20637	-1.00000	3.86753	41
chr11	75814790	75814907	.	1000	.	124.77611	-1.00000	3.86753	41
chr20	33811141	33811258	.	1000	.	121.02505	-1.00000	3.86753	40
chr6	36986152	36986217	.	1000	.	72.70083	-1.00000	3.86753	39
chr14	24213512	24213588	.	1000	.	92.43302	-1.00000	3.86753	39
chr10	102152287	102152350	.	1000	.	74.39004	-1.00000	3.86753	39
chr2	237085813	237085901	.	1000	.	87.40153	-1.00000	3.86753	38
chr18	2571432	2571516	.	1000	.	128.94379	-1.00000	3.86753	38
chr17	82292848	82292926	.	1000	.	87.12394	-1.00000	3.86753	38
chr12	75623987	75624050	.	1000	.	79.02184	-1.00000	3.86753	38
chr11	66222852	66222930	.	1000	.	102.85859	-1.00000	3.86753	38
chr7	105581492	105581569	.	1000	.	98.00686	-1.00000	3.86753	37
chr6	149963808	149963870	.	1000	.	91.65413	-1.00000	3.86753	37
chr5	1345120	1345209	.	1000	.	89.66753	-1.00000	3.86753	37
chr18	158524	158594	.	1000	.	62.74567	-1.00000	3.86753	37
chr9	92115401	92115494	.	1000	.	105.15344	-1.00000	3.86753	36
chr4	83455861	83455943	.	1000	.	116.84815	-1.00000	3.86753	36
chr19	11482696	11482796	.	1000	.	101.67711	-1.00000	3.86753	36
chr4	82599477	82599571	.	1000	.	85.62161	-1.00000	3.86753	35
chr3	52409994	52410116	.	1000	.	115.51529	-1.00000	3.86753	35
chr11	1763919	1763979	.	1000	.	78.79390	-1.00000	3.86753	35
chr11	117098541	117098601	.	1000	.	73.72740	-1.00000	3.86753	35
chr9	68779957	68780049	.	1000	.	129.47169	-1.00000	3.86753	34
chr18	49460687	49460784	.	1000	.	99.12052	-1.00000	3.86753	34
chr10	67884540	67884600	.	1000	.	68.66268	-1.00000	3.86753	34
chr4	499168	499261	.	1000	.	105.62621	-1.00000	3.86753	33
chr17	4796081	4796173	.	1000	.	105.72440	-1.00000	3.86753	33
chr10	79157666	79157770	.	1000	.	93.14499	-1.00000	3.86753	33
chr1	9428958	9429052	.	1000	.	121.36105	-1.00000	3.86753	33
chr1	205775457	205775538	.	1000	.	95.24154	-1.00000	3.86753	33
chr17	42567033	42567098	.	1000	.	92.37468	-1.00000	3.86753	3
chr19	35612692	35612768	.	1000	.	108.50324	-1.00000	3.86753	29
chr17	38853791	38853879	.	1000	.	107.91285	-1.00000	3.86753	27
chr11	63939171	63939267	.	1000	.	97.66448	-1.00000	3.86753	27
chr8	33513152	33513244	.	1000	.	120.40055	-1.00000	3.86753	26
chr3	8963474	8963569	.	1000	.	107.81439	-1.00000	3.86753	26
chr1	11736022	11736083	.	1000	.	95.51101	-1.00000	3.86753	25
chr17	39730525	39730604	.	1000	.	105.42984	-1.00000	3.86753	24
chr8	10839873	10839934	.	1000	.	90.80015	-1.00000	3.86753	23
chr7	30594812	30594874	.	1000	.	78.60864	-1.00000	3.86753	22
chr9	129607600	129607666	.	1000	.	81.79306	-1.00000	3.86753	21
chr4	6640610	6640670	.	1000	.	85.54872	-1.00000	3.86753	19
chr12	10613575	10613658	.	1000	.	80.99735	-1.00000	3.86753	19
chr7	37052880	37052947	.	1000	.	89.33674	-1.00000	3.86753	18
chr16	24610187	24610256	.	1000	.	83.19217	-1.00000	3.86753	18
chr7	876213	876386	.	1000	.	321.23173	-1.00000	3.86753	165
chrX	318846	319139	.	1000	.	175.71873	-1.00000	3.86753	163
chr11	118436159	118436442	.	1000	.	267.76432	-1.00000	3.86753	163
chr2	197499967	197500054	.	1000	.	71.67270	-1.00000	3.86753	16
chr16	27375243	27375304	.	1000	.	72.19539	-1.00000	3.86753	16
chr7	1423033	1423093	.	1000	.	80.39018	-1.00000	3.86753	15
chr3	45842141	45842205	.	1000	.	120.26928	-1.00000	3.86753	15
chr20	3118086	3118156	.	1000	.	77.61057	-1.00000	3.86753	14
chr15	56246192	56246253	.	1000	.	84.58495	-1.00000	3.86753	14
chr1	18452741	18452802	.	1000	.	87.04416	-1.00000	3.86753	14
chr6	35259531	35259765	.	1000	.	237.28027	-1.00000	3.86753	129
chr13	113296944	113297297	.	1000	.	430.00049	-1.00000	3.86753	129
chr17	7234478	7234686	.	1000	.	234.76340	-1.00000	3.86753	125
chr16	740909	741159	.	1000	.	296.98311	-1.00000	3.86753	125
chr7	4775467	4775711	.	1000	.	437.14404	-1.00000	3.86753	124
chr19	10653896	10654110	.	1000	.	184.42994	-1.00000	3.86753	124
chr15	72375906	72376149	.	1000	.	419.38485	-1.00000	3.86753	122
chrX	9995838	9996078	.	1000	.	36.57738	-1.00000	3.86753	120
chrX	9463109	9463349	.	1000	.	42.62234	-1.00000	3.86753	120
chrX	77910428	77910668	.	948	.	19.82203	-1.00000	3.86753	120
chrX	68710964	68711204	.	1000	.	23.72601	-1.00000	3.86753	120
chrX	55717595	55717835	.	1000	.	57.25969	-1.00000	3.86753	120
chrX	54639275	54639515	.	1000	.	40.42948	-1.00000	3.86753	120
chrX	54358648	54358888	.	661	.	18.47689	-1.00000	3.86753	120
chrX	49879108	49879348	.	1000	.	20.42155	-1.00000	3.86753	120
chrX	49123763	49124003	.	1000	.	45.06700	-1.00000	3.86753	120
chrX	49074021	49074261	.	1000	.	23.65706	-1.00000	3.86753	120
chrX	48801415	48801655	.	1000	.	29.49397	-1.00000	3.86753	120
chrX	41333463	41333703	.	1000	.	19.89763	-1.00000	3.86753	120
chrX	41084544	41084784	.	1000	.	52.77499	-1.00000	3.86753	120
chrX	3295813	3296053	.	1000	.	24.05287	-1.00000	3.86753	120
chrX	24693664	24693904	.	1000	.	26.23927	-1.00000	3.86753	120
chrX	24054540	24054780	.	1000	.	52.88219	-1.00000	3.86753	120
chrX	17361691	17361931	.	1000	.	43.79922	-1.00000	3.86753	120
chrX	16786251	16786491	.	948	.	20.35717	-1.00000	3.86753	120
chrX	1648690	1648930	.	1000	.	28.17075	-1.00000	3.86753	120
chrX	154411387	154411627	.	1000	.	31.87747	-1.00000	3.86753	120
chrX	153928453	153928693	.	1000	.	19.97113	-1.00000	3.86753	120
chrX	153470863	153471103	.	1000	.	61.76622	-1.00000	3.86753	120
chrX	153400151	153400391	.	1000	.	24.11508	-1.00000	3.86753	120
chrX	1481827	1482067	.	1000	.	51.16543	-1.00000	3.86753	120
chrX	14029367	14029607	.	1000	.	23.63968	-1.00000	3.86753	120
chrX	1391608	1391848	.	1000	.	49.35675	-1.00000	3.86753	120
chrX	136497115	136497355	.	1000	.	20.76870	-1.00000	3.86753	120
chrX	129115177	129115417	.	1000	.	46.54117	-1.00000	3.86753	120
chrX	119729962	119730202	.	972	.	18.83831	-1.00000	3.86753	120
chrX	119565302	119565542	.	1000	.	66.66409	-1.00000	3.86753	120
chrX	119237731	119237971	.	1000	.	28.91277	-1.00000	3.86753	120
chrX	118839417	118839657	.	1000	.	97.74947	-1.00000	3.86753	120
chrX	115562612	115562852	.	1000	.	30.64777	-1.00000	3.86753	120
chrX	111681063	111681303	.	988	.	18.71088	-1.00000	3.86753	120
chrX	110442661	110442901	.	801	.	21.54877	-1.00000	3.86753	120
chrX	107718191	107718431	.	1000	.	37.11189	-1.00000	3.86753	120
chrX	104156683	104156923	.	1000	.	21.49172	-1.00000	3.86753	120
chrX	103554870	103555110	.	1000	.	31.92476	-1.00000	3.86753	120
chrX	103376357	103376597	.	1000	.	27.71000	-1.00000	3.86753	120
chrX	103064072	103064312	.	1000	.	25.46001	-1.00000	3.86753	120
chrX	102769021	102769261	.	1000	.	27.89624	-1.00000	3.86753	120
chrX	101932095	101932335	.	889	.	19.13884	-1.00000	3.86753	120
chrX	101659781	101660021	.	1000	.	30.03797	-1.00000	3.86753	120
chrX	101623006	101623246	.	1000	.	20.69822	-1.00000	3.86753	120
chrX	101617886	101618126	.	1000	.	28.36039	-1.00000	3.86753	120
chrX	10119554	10119794	.	1000	.	59.67863	-1.00000	3.86753	120
chrX	100654319	100654559	.	1000	.	24.76647	-1.00000	3.86753	120
chr9	99820082	99820322	.	1000	.	26.98486	-1.00000	3.86753	120
chr9	97696907	97697147	.	1000	.	23.07924	-1.00000	3.86753	120
chr9	97543618	97543858	.	915	.	19.86854	-1.00000	3.86753	120
chr9	97411750	97411990	.	1000	.	18.77291	-1.00000	3.86753	120
chr9	97046330	97046570	.	1000	.	18.68721	-1.00000	3.86753	120
chr9	96245530	96245770	.	1000	.	30.45607	-1.00000	3.86753	120
chr9	95516753	95516993	.	1000	.	21.93590	-1.00000	3.86753	120
chr9	95510720	95510960	.	1000	.	33.57703	-1.00000	3.86753	120
chr9	94726562	94726802	.	1000	.	74.29781	-1.00000	3.86753	120
chr9	94165834	94166074	.	1000	.	31.48012	-1.00000	3.86753	120
chr9	94030632	94030872	.	1000	.	55.97617	-1.00000	3.86753	120
chr9	93071616	93071856	.	1000	.	38.73448	-1.00000	3.86753	120
chr9	92764861	92765101	.	1000	.	21.63945	-1.00000	3.86753	120
chr9	92325221	92325461	.	1000	.	38.69957	-1.00000	3.86753	120
chr9	92293564	92293804	.	1000	.	35.79563	-1.00000	3.86753	120
chr9	89318889	89319129	.	1000	.	32.40709	-1.00000	3.86753	120
chr9	89318344	89318584	.	1000	.	63.05044	-1.00000	3.86753	120
chr9	88173451	88173691	.	1000	.	19.25636	-1.00000	3.86753	120
chr9	87974650	87974890	.	1000	.	47.56368	-1.00000	3.86753	120
chr9	86354328	86354568	.	562	.	20.04087	-1.00000	3.86753	120
chr9	86287083	86287323	.	1000	.	61.28845	-1.00000	3.86753	120
chr9	84397817	84398057	.	1000	.	28.79308	-1.00000	3.86753	120
chr9	83707963	83708203	.	1000	.	36.66243	-1.00000	3.86753	120
chr9	83334368	83334608	.	1000	.	23.49050	-1.00000	3.86753	120
chr9	7799718	7799958	.	1000	.	56.81211	-1.00000	3.86753	120
chr9	76755605	76755845	.	861	.	19.99050	-1.00000	3.86753	120
chr9	76718242	76718482	.	1000	.	23.94510	-1.00000	3.86753	120
chr9	76393942	76394182	.	1000	.	20.56291	-1.00000	3.86753	120
chr9	73023017	73023257	.	1000	.	36.51653	-1.00000	3.86753	120
chr9	72025058	72025298	.	1000	.	40.45070	-1.00000	3.86753	120
chr9	71911487	71911727	.	969	.	22.78941	-1.00000	3.86753	120
chr9	70418395	70418635	.	1000	.	22.31341	-1.00000	3.86753	120
chr9	6681143	6681383	.	1000	.	48.06952	-1.00000	3.86753	120
chr9	6008514	6008754	.	1000	.	26.39110	-1.00000	3.86753	120
chr9	5628481	5628721	.	1000	.	22.67021	-1.00000	3.86753	120
chr9	37920499	37920739	.	852	.	24.71937	-1.00000	3.86753	120
chr9	37904042	37904282	.	1000	.	25.62156	-1.00000	3.86753	120
chr9	37576268	37576508	.	1000	.	30.73431	-1.00000	3.86753	120
chr9	37465344	37465584	.	1000	.	19.68892	-1.00000	3.86753	120
chr9	36757923	36758163	.	1000	.	26.47553	-1.00000	3.86753	120
chr9	35869017	35869257	.	1000	.	22.01214	-1.00000	3.86753	120
chr9	35646793	35647033	.	1000	.	22.63252	-1.00000	3.86753	120
chr9	34664324	34664564	.	1000	.	25.13866	-1.00000	3.86753	120
chr9	34646475	34646715	.	1000	.	78.54693	-1.00000	3.86753	120
chr9	34049154	34049394	.	1000	.	28.53767	-1.00000	3.86753	120
chr9	34048839	34049079	.	1000	.	47.67682	-1.00000	3.86753	120
chr9	33722160	33722400	.	1000	.	24.23674	-1.00000	3.86753	120
chr9	33076546	33076786	.	1000	.	47.60205	-1.00000	3.86753	120
chr9	33001502	33001742	.	1000	.	51.32454	-1.00000	3.86753	120
chr9	326716	326956	.	1000	.	38.57534	-1.00000	3.86753	120
chr9	32573035	32573275	.	1000	.	48.11485	-1.00000	3.86753	120
chr9	32552146	32552386	.	1000	.	36.73838	-1.00000	3.86753	120
chr9	2844172	2844412	.	1000	.	53.95480	-1.00000	3.86753	120
chr9	28389509	28389749	.	1000	.	38.00165	-1.00000	3.86753	120
chr9	27888752	27888992	.	1000	.	19.87848	-1.00000	3.86753	120
chr9	26947164	26947404	.	1000	.	28.24454	-1.00000	3.86753	120
chr9	26892700	26892940	.	1000	.	32.56375	-1.00000	3.86753	120
chr9	19127443	19127683	.	1000	.	35.76456	-1.00000	3.86753	120
chr9	19108097	19108337	.	854	.	19.15438	-1.00000	3.86753	120
chr9	1871888	1872128	.	1000	.	47.89076	-1.00000	3.86753	120
chr9	17742163	17742403	.	1000	.	30.31182	-1.00000	3.86753	120
chr9	1722486	1722726	.	819	.	18.68435	-1.00000	3.86753	120
chr9	14846847	14847087	.	1000	.	18.58642	-1.00000	3.86753	120
chr9	14400742	14400982	.	1000	.	57.45185	-1.00000	3.86753	120
chr9	137534934	137535174	.	1000	.	47.42759	-1.00000	3.86753	120
chr9	137205559	137205799	.	1000	.	52.25361	-1.00000	3.86753	120
chr9	137114641	137114881	.	1000	.	33.64599	-1.00000	3.86753	120
chr9	137086673	137086913	.	1000	.	25.88544	-1.00000	3.86753	120
chr9	136950011	136950251	.	1000	.	85.96614	-1.00000	3.86753	120
chr9	136944688	136944928	.	1000	.	25.82809	-1.00000	3.86753	120
chr9	136866291	136866531	.	1000	.	39.13334	-1.00000	3.86753	120
chr9	136849060	136849300	.	1000	.	31.77977	-1.00000	3.86753	120
chr9	136773761	136774001	.	1000	.	56.66040	-1.00000	3.86753	120
chr9	136728079	136728319	.	1000	.	36.83778	-1.00000	3.86753	120
chr9	136482970	136483210	.	1000	.	38.38464	-1.00000	3.86753	120
chr9	136400169	136400409	.	1000	.	23.20250	-1.00000	3.86753	120
chr9	136363714	136363954	.	1000	.	25.38174	-1.00000	3.86753	120
chr9	135961292	135961532	.	1000	.	44.68785	-1.00000	3.86753	120
chr9	135499813	135500053	.	1000	.	45.68764	-1.00000	3.86753	120
chr9	135412642	135412882	.	1000	.	25.88282	-1.00000	3.86753	120
chr9	135139476	135139716	.	1000	.	29.58036	-1.00000	3.86753	120
chr9	134698570	134698810	.	870	.	19.24889	-1.00000	3.86753	120
chr9	133793054	133793294	.	1000	.	21.03431	-1.00000	3.86753	120
chr9	133743033	133743273	.	1000	.	19.75677	-1.00000	3.86753	120
chr9	133558891	133559131	.	657	.	20.57146	-1.00000	3.86753	120
chr9	133022412	133022652	.	1000	.	44.85044	-1.00000	3.86753	120
chr9	132878216	132878456	.	1000	.	29.64040	-1.00000	3.86753	120
chr9	132812438	132812678	.	1000	.	26.61832	-1.00000	3.86753	120
chr9	132670350	132670590	.	1000	.	35.25234	-1.00000	3.86753	120
chr9	132079808	132080048	.	1000	.	70.11673	-1.00000	3.86753	120
chr9	131755654	131755894	.	792	.	19.19987	-1.00000	3.86753	120
chr9	131740037	131740277	.	1000	.	27.49365	-1.00000	3.86753	120
chr9	131110059	131110299	.	1000	.	35.77298	-1.00000	3.86753	120
chr9	130579394	130579634	.	1000	.	42.83329	-1.00000	3.86753	120
chr9	130549126	130549366	.	1000	.	23.16434	-1.00000	3.86753	120
chr9	130254452	130254692	.	1000	.	19.77974	-1.00000	3.86753	120
chr9	130240665	130240905	.	1000	.	71.14968	-1.00000	3.86753	120
chr9	129835147	129835387	.	1000	.	27.55067	-1.00000	3.86753	120
chr9	129626269	129626509	.	1000	.	65.57147	-1.00000	3.86753	120
chr9	129584140	129584380	.	1000	.	60.29837	-1.00000	3.86753	120
chr9	129334130	129334370	.	1000	.	24.92613	-1.00000	3.86753	120
chr9	129317615	129317855	.	1000	.	41.16440	-1.00000	3.86753	120
chr9	129268725	129268965	.	1000	.	45.14879	-1.00000	3.86753	120
chr9	129258487	129258727	.	725	.	18.72735	-1.00000	3.86753	120
chr9	129221972	129222212	.	1000	.	25.39447	-1.00000	3.86753	120
chr9	129081280	129081520	.	667	.	18.90014	-1.00000	3.86753	120
chr9	129080800	129081040	.	1000	.	31.18024	-1.00000	3.86753	120
chr9	128881977	128882217	.	1000	.	25.03168	-1.00000	3.86753	120
chr9	128787005	128787245	.	1000	.	29.82674	-1.00000	3.86753	120
chr9	128684371	128684611	.	1000	.	20.28288	-1.00000	3.86753	120
chr9	128635348	128635588	.	1000	.	23.84045	-1.00000	3.86753	120
chr9	128322118	128322358	.	1000	.	19.41312	-1.00000	3.86753	120
chr9	128128214	128128454	.	826	.	20.01170	-1.00000	3.86753	120
chr9	128117692	128117932	.	1000	.	44.28816	-1.00000	3.86753	120
chr9	127608410	127608650	.	1000	.	39.86247	-1.00000	3.86753	120
chr9	127424255	127424495	.	974	.	37.02249	-1.00000	3.86753	120
chr9	126591185	126591425	.	1000	.	34.26049	-1.00000	3.86753	120
chr9	126558116	126558356	.	1000	.	22.81445	-1.00000	3.86753	120
chr9	126150470	126150710	.	1000	.	18.60730	-1.00000	3.86753	120
chr9	125343579	125343819	.	1000	.	23.67723	-1.00000	3.86753	120
chr9	125189780	125190020	.	1000	.	41.62538	-1.00000	3.86753	120
chr9	124940986	124941226	.	1000	.	49.57109	-1.00000	3.86753	120
chr9	123912560	123912800	.	1000	.	21.96058	-1.00000	3.86753	120
chr9	123326762	123327002	.	1000	.	29.46138	-1.00000	3.86753	120
chr9	122905385	122905625	.	1000	.	39.99063	-1.00000	3.86753	120
chr9	122264742	122264982	.	1000	.	68.20284	-1.00000	3.86753	120
chr9	122123042	122123282	.	1000	.	25.98279	-1.00000	3.86753	120
chr9	121320140	121320380	.	1000	.	47.21476	-1.00000	3.86753	120
chr9	121287114	121287354	.	1000	.	21.38800	-1.00000	3.86753	120
chr9	121281923	121282163	.	1000	.	21.17738	-1.00000	3.86753	120
chr9	120793307	120793547	.	916	.	22.55358	-1.00000	3.86753	120
chr9	120714469	120714709	.	1000	.	57.26230	-1.00000	3.86753	120
chr9	120580097	120580337	.	1000	.	19.49360	-1.00000	3.86753	120
chr9	117224775	117225015	.	1000	.	30.70017	-1.00000	3.86753	120
chr9	116272091	116272331	.	1000	.	31.02852	-1.00000	3.86753	120
chr9	114906980	114907220	.	1000	.	19.43597	-1.00000	3.86753	120
chr9	113623047	113623287	.	1000	.	25.85657	-1.00000	3.86753	120
chr9	113221198	113221438	.	1000	.	52.86207	-1.00000	3.86753	120
chr9	113150806	113151046	.	1000	.	44.91241	-1.00000	3.86753	120
chr9	112903255	112903495	.	1000	.	25.81012	-1.00000	3.86753	120
chr9	112890579	112890819	.	1000	.	19.26322	-1.00000	3.86753	120
chr9	112764917	112765157	.	1000	.	19.57954	-1.00000	3.86753	120
chr9	109993354	109993594	.	1000	.	19.73499	-1.00000	3.86753	120
chr9	109321012	109321252	.	1000	.	31.62676	-1.00000	3.86753	120
chr9	108933986	108934226	.	1000	.	34.05683	-1.00000	3.86753	120
chr9	108241418	108241658	.	1000	.	22.61339	-1.00000	3.86753	120
chr9	107422258	107422498	.	1000	.	63.06817	-1.00000	3.86753	120
chr9	106892756	106892996	.	1000	.	37.75015	-1.00000	3.86753	120
chr9	105842124	105842364	.	1000	.	48.69456	-1.00000	3.86753	120
chr9	105557984	105558224	.	1000	.	78.75822	-1.00000	3.86753	120
chr9	101487050	101487290	.	1000	.	33.60759	-1.00000	3.86753	120
chr9	100352843	100353083	.	1000	.	39.19913	-1.00000	3.86753	120
chr9	100098962	100099202	.	1000	.	20.83532	-1.00000	3.86753	120
chr8	98117131	98117371	.	1000	.	62.25053	-1.00000	3.86753	120
chr8	97775631	97775871	.	1000	.	23.17900	-1.00000	3.86753	120
chr8	97644058	97644298	.	1000	.	25.68299	-1.00000	3.86753	120
chr8	97560113	97560353	.	1000	.	27.48484	-1.00000	3.86753	120
chr8	96134572	96134812	.	1000	.	47.21132	-1.00000	3.86753	120
chr8	9555801	9556041	.	1000	.	20.29322	-1.00000	3.86753	120
chr8	94640907	94641147	.	1000	.	29.56623	-1.00000	3.86753	120
chr8	94262297	94262537	.	543	.	20.45959	-1.00000	3.86753	120
chr8	93916613	93916853	.	771	.	22.64521	-1.00000	3.86753	120
chr8	91069926	91070166	.	1000	.	23.71926	-1.00000	3.86753	120
chr8	90670950	90671190	.	1000	.	18.52827	-1.00000	3.86753	120
chr8	89901698	89901938	.	1000	.	24.71130	-1.00000	3.86753	120
chr8	89757602	89757842	.	988	.	21.02719	-1.00000	3.86753	120
chr8	85297498	85297738	.	1000	.	33.11026	-1.00000	3.86753	120
chr8	8386907	8387147	.	1000	.	18.85305	-1.00000	3.86753	120
chr8	81842094	81842334	.	1000	.	34.54237	-1.00000	3.86753	120
chr8	76506422	76506662	.	1000	.	53.33359	-1.00000	3.86753	120
chr8	71848635	71848875	.	1000	.	39.11321	-1.00000	3.86753	120
chr8	71651879	71652119	.	1000	.	26.94169	-1.00000	3.86753	120
chr8	70669118	70669358	.	1000	.	55.03375	-1.00000	3.86753	120
chr8	69720946	69721186	.	1000	.	22.18334	-1.00000	3.86753	120
chr8	66667162	66667402	.	1000	.	30.89689	-1.00000	3.86753	120
chr8	64577404	64577644	.	1000	.	25.94078	-1.00000	3.86753	120
chr8	60792915	60793155	.	1000	.	22.91943	-1.00000	3.86753	120
chr8	58318373	58318613	.	1000	.	24.85258	-1.00000	3.86753	120
chr8	55930582	55930822	.	1000	.	24.37999	-1.00000	3.86753	120
chr8	55680963	55681203	.	1000	.	19.92071	-1.00000	3.86753	120
chr8	55101864	55102104	.	1000	.	19.69112	-1.00000	3.86753	120
chr8	54135096	54135336	.	1000	.	66.82663	-1.00000	3.86753	120
chr8	42338356	42338596	.	1000	.	20.21326	-1.00000	3.86753	120
chr8	42152694	42152934	.	1000	.	62.08433	-1.00000	3.86753	120
chr8	42052097	42052337	.	1000	.	36.52669	-1.00000	3.86753	120
chr8	41828420	41828660	.	1000	.	22.14883	-1.00000	3.86753	120
chr8	41712464	41712704	.	1000	.	22.18706	-1.00000	3.86753	120
chr8	41490392	41490632	.	1000	.	30.10768	-1.00000	3.86753	120
chr8	38996810	38997050	.	1000	.	29.94605	-1.00000	3.86753	120
chr8	37747954	37748194	.	1000	.	24.48094	-1.00000	3.86753	120
chr8	37736480	37736720	.	1000	.	50.10198	-1.00000	3.86753	120
chr8	32928130	32928370	.	1000	.	19.33051	-1.00000	3.86753	120
chr8	32549127	32549367	.	1000	.	19.26932	-1.00000	3.86753	120
chr8	28890204	28890444	.	1000	.	27.34276	-1.00000	3.86753	120
chr8	28622290	28622530	.	1000	.	35.02993	-1.00000	3.86753	120
chr8	28402020	28402260	.	1000	.	28.19839	-1.00000	3.86753	120
chr8	28092983	28093223	.	1000	.	58.88763	-1.00000	3.86753	120
chr8	27614669	27614909	.	1000	.	55.06024	-1.00000	3.86753	120
chr8	27426240	27426480	.	1000	.	19.53101	-1.00000	3.86753	120
chr8	26571278	26571518	.	1000	.	26.48349	-1.00000	3.86753	120
chr8	26382880	26383120	.	1000	.	29.43854	-1.00000	3.86753	120
chr8	24415177	24415417	.	1000	.	33.69166	-1.00000	3.86753	120
chr8	23353961	23354201	.	1000	.	28.90243	-1.00000	3.86753	120
chr8	23074683	23074923	.	1000	.	73.39158	-1.00000	3.86753	120
chr8	22973889	22974129	.	1000	.	19.54287	-1.00000	3.86753	120
chr8	22604468	22604708	.	1000	.	25.47018	-1.00000	3.86753	120
chr8	22574431	22574671	.	1000	.	24.14373	-1.00000	3.86753	120
chr8	22367884	22368124	.	1000	.	32.24915	-1.00000	3.86753	120
chr8	22188800	22189040	.	1000	.	39.18246	-1.00000	3.86753	120
chr8	21456066	21456306	.	1000	.	49.68072	-1.00000	3.86753	120
chr8	19936995	19937235	.	1000	.	19.91065	-1.00000	3.86753	120
chr8	17922716	17922956	.	1000	.	24.33579	-1.00000	3.86753	120
chr8	17787195	17787435	.	1000	.	23.55330	-1.00000	3.86753	120
chr8	17246755	17246995	.	1000	.	70.28610	-1.00000	3.86753	120
chr8	17246391	17246631	.	1000	.	27.96244	-1.00000	3.86753	120
chr8	145052370	145052610	.	1000	.	31.53358	-1.00000	3.86753	120
chr8	144792349	144792589	.	1000	.	77.68801	-1.00000	3.86753	120
chr8	144685860	144686100	.	1000	.	27.25811	-1.00000	3.86753	120
chr8	144575474	144575714	.	883	.	21.78463	-1.00000	3.86753	120
chr8	144522348	144522588	.	1000	.	34.19909	-1.00000	3.86753	120
chr8	144517858	144518098	.	1000	.	32.57051	-1.00000	3.86753	120
chr8	144466822	144467062	.	1000	.	43.03770	-1.00000	3.86753	120
chr8	144462807	144463047	.	1000	.	40.60199	-1.00000	3.86753	120
chr8	144104858	144105098	.	1000	.	27.71771	-1.00000	3.86753	120
chr8	143597004	143597244	.	958	.	18.38126	-1.00000	3.86753	120
chr8	143541377	143541617	.	1000	.	64.06422	-1.00000	3.86753	120
chr8	142403354	142403594	.	1000	.	21.02434	-1.00000	3.86753	120
chr8	141417722	141417962	.	1000	.	37.73866	-1.00000	3.86753	120
chr8	141391837	141392077	.	1000	.	41.83874	-1.00000	3.86753	120
chr8	141001305	141001545	.	1000	.	21.73697	-1.00000	3.86753	120
chr8	139675805	139676045	.	1000	.	26.99109	-1.00000	3.86753	120
chr8	138727494	138727734	.	1000	.	22.73871	-1.00000	3.86753	120
chr8	137763855	137764095	.	945	.	18.98700	-1.00000	3.86753	120
chr8	135539128	135539368	.	1000	.	22.51778	-1.00000	3.86753	120
chr8	134832411	134832651	.	1000	.	24.33591	-1.00000	3.86753	120
chr8	132775216	132775456	.	1000	.	57.46699	-1.00000	3.86753	120
chr8	132120419	132120659	.	1000	.	21.34501	-1.00000	3.86753	120
chr8	129984365	129984605	.	1000	.	28.36012	-1.00000	3.86753	120
chr8	125700260	125700500	.	1000	.	32.91611	-1.00000	3.86753	120
chr8	124474545	124474785	.	1000	.	89.06512	-1.00000	3.86753	120
chr8	123447843	123448083	.	1000	.	34.81635	-1.00000	3.86753	120
chr8	119208157	119208397	.	1000	.	56.77268	-1.00000	3.86753	120
chr8	117976772	117977012	.	905	.	18.60285	-1.00000	3.86753	120
chr8	109644709	109644949	.	801	.	18.87009	-1.00000	3.86753	120
chr8	10928489	10928729	.	1000	.	25.46362	-1.00000	3.86753	120
chr8	108443492	108443732	.	1000	.	44.61352	-1.00000	3.86753	120
chr8	103415231	103415471	.	1000	.	39.52075	-1.00000	3.86753	120
chr8	10334790	10335030	.	1000	.	42.95811	-1.00000	3.86753	120
chr8	102906353	102906593	.	1000	.	25.63812	-1.00000	3.86753	120
chr8	102751147	102751387	.	1000	.	27.49711	-1.00000	3.86753	120
chr8	102585236	102585476	.	1000	.	21.17788	-1.00000	3.86753	120
chr8	102518105	102518345	.	729	.	20.21834	-1.00000	3.86753	120
chr8	101538251	101538491	.	992	.	18.60177	-1.00000	3.86753	120
chr8	101504688	101504928	.	1000	.	23.08406	-1.00000	3.86753	120
chr8	101205764	101206004	.	1000	.	46.83605	-1.00000	3.86753	120
chr8	101153769	101154009	.	1000	.	29.22014	-1.00000	3.86753	120
chr8	100900458	100900698	.	1000	.	18.53016	-1.00000	3.86753	120
chr8	100816207	100816447	.	785	.	22.97741	-1.00000	3.86753	120
chr8	100667562	100667802	.	1000	.	96.57608	-1.00000	3.86753	120
chr8	100150504	100150744	.	1000	.	26.70241	-1.00000	3.86753	120
chr7	99472602	99472842	.	1000	.	43.56309	-1.00000	3.86753	120
chr7	993207	993447	.	1000	.	31.15010	-1.00000	3.86753	120
chr7	98106731	98106971	.	1000	.	29.75102	-1.00000	3.86753	120
chr7	97872372	97872612	.	958	.	24.91130	-1.00000	3.86753	120
chr7	97731775	97732015	.	1000	.	25.85257	-1.00000	3.86753	120
chr7	96322150	96322390	.	1000	.	41.95618	-1.00000	3.86753	120
chr7	94004262	94004502	.	1000	.	61.98367	-1.00000	3.86753	120
chr7	92424629	92424869	.	1000	.	73.56343	-1.00000	3.86753	120
chr7	91880701	91880941	.	1000	.	25.64530	-1.00000	3.86753	120
chr7	90346542	90346782	.	1000	.	87.04831	-1.00000	3.86753	120
chr7	8973675	8973915	.	1000	.	30.56071	-1.00000	3.86753	120
chr7	873426	873666	.	1000	.	22.42833	-1.00000	3.86753	120
chr7	86469752	86469992	.	1000	.	35.68237	-1.00000	3.86753	120
chr7	8443080	8443320	.	1000	.	26.87933	-1.00000	3.86753	120
chr7	83162867	83163107	.	908	.	21.73269	-1.00000	3.86753	120
chr7	79452248	79452488	.	1000	.	46.72079	-1.00000	3.86753	120
chr7	76314308	76314548	.	1000	.	21.27964	-1.00000	3.86753	120
chr7	76291612	76291852	.	1000	.	27.14570	-1.00000	3.86753	120
chr7	76227006	76227246	.	884	.	20.52371	-1.00000	3.86753	120
chr7	76191925	76192165	.	1000	.	32.95911	-1.00000	3.86753	120
chr7	74285024	74285264	.	1000	.	25.72482	-1.00000	3.86753	120
chr7	74067907	74068147	.	1000	.	19.19033	-1.00000	3.86753	120
chr7	73742948	73743188	.	1000	.	36.15020	-1.00000	3.86753	120
chr7	73742301	73742541	.	1000	.	46.29642	-1.00000	3.86753	120
chr7	73683457	73683697	.	1000	.	64.69578	-1.00000	3.86753	120
chr7	73564420	73564660	.	1000	.	37.64282	-1.00000	3.86753	120
chr7	72924898	72925138	.	1000	.	42.58228	-1.00000	3.86753	120
chr7	7099582	7099822	.	1000	.	39.26144	-1.00000	3.86753	120
chr7	67378289	67378529	.	1000	.	20.59156	-1.00000	3.86753	120
chr7	66493473	66493713	.	1000	.	30.19861	-1.00000	3.86753	120
chr7	65982140	65982380	.	1000	.	71.71407	-1.00000	3.86753	120
chr7	6447883	6448123	.	1000	.	30.04780	-1.00000	3.86753	120
chr7	6348923	6349163	.	1000	.	37.04800	-1.00000	3.86753	120
chr7	6272553	6272793	.	1000	.	35.28938	-1.00000	3.86753	120
chr7	6104651	6104891	.	1000	.	49.09230	-1.00000	3.86753	120
chr7	5822957	5823197	.	1000	.	50.19677	-1.00000	3.86753	120
chr7	55951776	55952016	.	1000	.	47.99101	-1.00000	3.86753	120
chr7	5513707	5513947	.	1000	.	55.11924	-1.00000	3.86753	120
chr7	52018492	52018732	.	1000	.	51.88405	-1.00000	3.86753	120
chr7	4830170	4830410	.	1000	.	32.16756	-1.00000	3.86753	120
chr7	48089379	48089619	.	1000	.	30.33947	-1.00000	3.86753	120
chr7	45768938	45769178	.	1000	.	64.35214	-1.00000	3.86753	120
chr7	45111598	45111838	.	1000	.	59.02885	-1.00000	3.86753	120
chr7	44885469	44885709	.	1000	.	46.55768	-1.00000	3.86753	120
chr7	44606360	44606600	.	1000	.	41.72263	-1.00000	3.86753	120
chr7	44490834	44491074	.	1000	.	43.09940	-1.00000	3.86753	120
chr7	43838934	43839174	.	1000	.	22.28549	-1.00000	3.86753	120
chr7	43582767	43583007	.	952	.	19.41801	-1.00000	3.86753	120
chr7	42911967	42912207	.	1000	.	58.96347	-1.00000	3.86753	120
chr7	3995338	3995578	.	1000	.	32.94852	-1.00000	3.86753	120
chr7	38909087	38909327	.	1000	.	40.32565	-1.00000	3.86753	120
chr7	37031982	37032222	.	1000	.	19.45646	-1.00000	3.86753	120
chr7	36389645	36389885	.	1000	.	21.01198	-1.00000	3.86753	120
chr7	35593922	35594162	.	1000	.	18.63037	-1.00000	3.86753	120
chr7	30908733	30908973	.	1000	.	19.70130	-1.00000	3.86753	120
chr7	30284206	30284446	.	1000	.	21.15658	-1.00000	3.86753	120
chr7	28685913	28686153	.	1000	.	25.42427	-1.00000	3.86753	120
chr7	27165468	27165708	.	1000	.	25.66511	-1.00000	3.86753	120
chr7	27130845	27131085	.	1000	.	67.34287	-1.00000	3.86753	120
chr7	27095967	27096207	.	1000	.	43.81048	-1.00000	3.86753	120
chr7	26864720	26864960	.	1000	.	90.93969	-1.00000	3.86753	120
chr7	26667567	26667807	.	1000	.	19.32666	-1.00000	3.86753	120
chr7	26101954	26102194	.	1000	.	35.29018	-1.00000	3.86753	120
chr7	25565931	25566171	.	1000	.	25.11765	-1.00000	3.86753	120
chr7	24419184	24419424	.	1000	.	69.88923	-1.00000	3.86753	120
chr7	2353968	2354208	.	1000	.	59.81912	-1.00000	3.86753	120
chr7	23181876	23182116	.	1000	.	64.02793	-1.00000	3.86753	120
chr7	2314290	2314530	.	1000	.	43.51025	-1.00000	3.86753	120
chr7	23105581	23105821	.	1000	.	36.05273	-1.00000	3.86753	120
chr7	22822744	22822984	.	1000	.	60.16778	-1.00000	3.86753	120
chr7	2104325	2104565	.	1000	.	22.33934	-1.00000	3.86753	120
chr7	20217381	20217621	.	1000	.	28.03180	-1.00000	3.86753	120
chr7	19708940	19709180	.	1000	.	58.70992	-1.00000	3.86753	120
chr7	17940445	17940685	.	1000	.	33.28340	-1.00000	3.86753	120
chr7	157738114	157738354	.	1000	.	31.37970	-1.00000	3.86753	120
chr7	157387238	157387478	.	1000	.	28.82127	-1.00000	3.86753	120
chr7	157273590	157273830	.	1000	.	21.23294	-1.00000	3.86753	120
chr7	156893171	156893411	.	1000	.	29.88553	-1.00000	3.86753	120
chr7	155644226	155644466	.	1000	.	24.55424	-1.00000	3.86753	120
chr7	155457351	155457591	.	1000	.	29.17511	-1.00000	3.86753	120
chr7	155297749	155297989	.	1000	.	20.78181	-1.00000	3.86753	120
chr7	154431102	154431342	.	1000	.	22.90359	-1.00000	3.86753	120
chr7	153190506	153190746	.	1000	.	36.27392	-1.00000	3.86753	120
chr7	152676147	152676387	.	1000	.	23.99464	-1.00000	3.86753	120
chr7	151754194	151754434	.	1000	.	21.81985	-1.00000	3.86753	120
chr7	151687685	151687925	.	1000	.	22.24336	-1.00000	3.86753	120
chr7	151227257	151227497	.	1000	.	54.44475	-1.00000	3.86753	120
chr7	151172622	151172862	.	1000	.	38.57481	-1.00000	3.86753	120
chr7	151124007	151124247	.	1000	.	20.51538	-1.00000	3.86753	120
chr7	150992797	150993037	.	570	.	23.45844	-1.00000	3.86753	120
chr7	1504310	1504550	.	1000	.	18.45923	-1.00000	3.86753	120
chr7	150379106	150379346	.	1000	.	25.22303	-1.00000	3.86753	120
chr7	150368673	150368913	.	1000	.	32.21388	-1.00000	3.86753	120
chr7	150335123	150335363	.	1000	.	58.60375	-1.00000	3.86753	120
chr7	149838250	149838490	.	1000	.	44.61358	-1.00000	3.86753	120
chr7	149624681	149624921	.	1000	.	28.37348	-1.00000	3.86753	120
chr7	149262066	149262306	.	1000	.	25.76263	-1.00000	3.86753	120
chr7	149126296	149126536	.	1000	.	22.59241	-1.00000	3.86753	120
chr7	148940687	148940927	.	1000	.	19.53289	-1.00000	3.86753	120
chr7	1474097	1474337	.	1000	.	31.62360	-1.00000	3.86753	120
chr7	142925466	142925706	.	1000	.	24.21699	-1.00000	3.86753	120
chr7	142783346	142783586	.	903	.	25.47411	-1.00000	3.86753	120
chr7	1425669	1425909	.	1000	.	58.10199	-1.00000	3.86753	120
chr7	142483408	142483648	.	1000	.	25.26974	-1.00000	3.86753	120
chr7	141512102	141512342	.	1000	.	19.15189	-1.00000	3.86753	120
chr7	141377490	141377730	.	1000	.	20.51763	-1.00000	3.86753	120
chr7	140924936	140925176	.	781	.	21.31226	-1.00000	3.86753	120
chr7	13991495	13991735	.	1000	.	20.46440	-1.00000	3.86753	120
chr7	139341604	139341844	.	1000	.	19.35529	-1.00000	3.86753	120
chr7	139340425	139340665	.	1000	.	50.61228	-1.00000	3.86753	120
chr7	136086864	136087104	.	987	.	22.91360	-1.00000	3.86753	120
chr7	135281545	135281785	.	1000	.	23.74037	-1.00000	3.86753	120
chr7	134316929	134317169	.	1000	.	25.75931	-1.00000	3.86753	120
chr7	131557927	131558167	.	1000	.	25.03078	-1.00000	3.86753	120
chr7	131546679	131546919	.	1000	.	34.74470	-1.00000	3.86753	120
chr7	131513556	131513796	.	1000	.	20.85441	-1.00000	3.86753	120
chr7	131108050	131108290	.	1000	.	25.45846	-1.00000	3.86753	120
chr7	130897059	130897299	.	1000	.	23.69081	-1.00000	3.86753	120
chr7	130278105	130278345	.	1000	.	27.31925	-1.00000	3.86753	120
chr7	129952915	129953155	.	1000	.	22.06035	-1.00000	3.86753	120
chr7	129224398	129224638	.	1000	.	20.65924	-1.00000	3.86753	120
chr7	128267122	128267362	.	1000	.	49.74045	-1.00000	3.86753	120
chr7	128020212	128020452	.	1000	.	28.55951	-1.00000	3.86753	120
chr7	127651760	127652000	.	1000	.	20.78486	-1.00000	3.86753	120
chr7	127585492	127585732	.	1000	.	39.20421	-1.00000	3.86753	120
chr7	125316571	125316811	.	1000	.	31.82319	-1.00000	3.86753	120
chr7	124263507	124263747	.	1000	.	52.50636	-1.00000	3.86753	120
chr7	116802927	116803167	.	1000	.	32.33727	-1.00000	3.86753	120
chr7	1138267	1138507	.	1000	.	52.79111	-1.00000	3.86753	120
chr7	112869237	112869477	.	1000	.	30.76167	-1.00000	3.86753	120
chr7	10908579	10908819	.	865	.	19.40105	-1.00000	3.86753	120
chr7	108569702	108569942	.	1000	.	70.26221	-1.00000	3.86753	120
chr7	107890993	107891233	.	1000	.	19.36405	-1.00000	3.86753	120
chr7	107563843	107564083	.	1000	.	36.82946	-1.00000	3.86753	120
chr7	107169690	107169930	.	1000	.	44.02526	-1.00000	3.86753	120
chr7	107044433	107044673	.	1000	.	41.82558	-1.00000	3.86753	120
chr7	106009569	106009809	.	1000	.	38.74531	-1.00000	3.86753	120
chr7	105776068	105776308	.	1000	.	24.79111	-1.00000	3.86753	120
chr7	102396257	102396497	.	1000	.	79.53298	-1.00000	3.86753	120
chr7	101252328	101252568	.	1000	.	23.72888	-1.00000	3.86753	120
chr7	101165511	101165751	.	1000	.	54.04246	-1.00000	3.86753	120
chr7	100867167	100867407	.	1000	.	78.22045	-1.00000	3.86753	120
chr7	100837381	100837621	.	1000	.	28.54005	-1.00000	3.86753	120
chr7	100694420	100694660	.	1000	.	39.39599	-1.00000	3.86753	120
chr7	100673382	100673622	.	1000	.	35.15856	-1.00000	3.86753	120
chr7	100429224	100429464	.	1000	.	25.41246	-1.00000	3.86753	120
chr7	100101290	100101530	.	1000	.	47.42055	-1.00000	3.86753	120
chr7	100081762	100082002	.	1000	.	18.85082	-1.00000	3.86753	120
chr6	98525842	98526082	.	1000	.	21.81937	-1.00000	3.86753	120
chr6	92922436	92922676	.	892	.	19.56051	-1.00000	3.86753	120
chr6	90587206	90587446	.	1000	.	80.16068	-1.00000	3.86753	120
chr6	90369044	90369284	.	1000	.	31.63305	-1.00000	3.86753	120
chr6	90298710	90298950	.	696	.	19.11294	-1.00000	3.86753	120
chr6	89819651	89819891	.	1000	.	53.74975	-1.00000	3.86753	120
chr6	87702231	87702471	.	1000	.	19.40411	-1.00000	3.86753	120
chr6	86192246	86192486	.	1000	.	49.85355	-1.00000	3.86753	120
chr6	83998275	83998515	.	938	.	21.46950	-1.00000	3.86753	120
chr6	8064357	8064597	.	1000	.	42.31666	-1.00000	3.86753	120
chr6	79947457	79947697	.	1000	.	34.37609	-1.00000	3.86753	120
chr6	76441914	76442154	.	1000	.	44.33735	-1.00000	3.86753	120
chr6	7590045	7590285	.	1000	.	42.52464	-1.00000	3.86753	120
chr6	75334703	75334943	.	763	.	23.05079	-1.00000	3.86753	120
chr6	73580394	73580634	.	1000	.	23.82307	-1.00000	3.86753	120
chr6	7313207	7313447	.	1000	.	20.78036	-1.00000	3.86753	120
chr6	72412249	72412489	.	1000	.	28.53862	-1.00000	3.86753	120
chr6	68559174	68559414	.	1000	.	46.79064	-1.00000	3.86753	120
chr6	6547139	6547379	.	1000	.	27.55023	-1.00000	3.86753	120
chr6	53548074	53548314	.	1000	.	27.35028	-1.00000	3.86753	120
chr6	53171935	53172175	.	1000	.	26.80000	-1.00000	3.86753	120
chr6	52517655	52517895	.	1000	.	30.29165	-1.00000	3.86753	120
chr6	49463168	49463408	.	1000	.	29.26675	-1.00000	3.86753	120
chr6	44469884	44470124	.	1000	.	20.20407	-1.00000	3.86753	120
chr6	44350292	44350532	.	1000	.	18.50564	-1.00000	3.86753	120
chr6	44237983	44238223	.	1000	.	49.61333	-1.00000	3.86753	120
chr6	43926660	43926900	.	1000	.	23.06440	-1.00000	3.86753	120
chr6	43369696	43369936	.	1000	.	58.53854	-1.00000	3.86753	120
chr6	43014113	43014353	.	1000	.	19.55721	-1.00000	3.86753	120
chr6	42563775	42564015	.	1000	.	35.88656	-1.00000	3.86753	120
chr6	42260691	42260931	.	1000	.	72.08660	-1.00000	3.86753	120
chr6	41921016	41921256	.	1000	.	36.65892	-1.00000	3.86753	120
chr6	41787494	41787734	.	1000	.	60.36648	-1.00000	3.86753	120
chr6	41735548	41735788	.	1000	.	28.22920	-1.00000	3.86753	120
chr6	40329067	40329307	.	1000	.	33.60150	-1.00000	3.86753	120
chr6	4018625	4018865	.	1000	.	31.03730	-1.00000	3.86753	120
chr6	37820369	37820609	.	1000	.	31.22644	-1.00000	3.86753	120
chr6	37791456	37791696	.	1000	.	26.81550	-1.00000	3.86753	120
chr6	37653986	37654226	.	1000	.	56.76366	-1.00000	3.86753	120
chr6	37566299	37566539	.	1000	.	35.81574	-1.00000	3.86753	120
chr6	37560516	37560756	.	1000	.	34.57014	-1.00000	3.86753	120
chr6	37433082	37433322	.	1000	.	56.71530	-1.00000	3.86753	120
chr6	37172258	37172498	.	1000	.	29.41194	-1.00000	3.86753	120
chr6	36667132	36667372	.	1000	.	77.21467	-1.00000	3.86753	120
chr6	36615155	36615395	.	1000	.	43.74252	-1.00000	3.86753	120
chr6	36599823	36600063	.	1000	.	26.70201	-1.00000	3.86753	120
chr6	36423312	36423552	.	1000	.	42.47370	-1.00000	3.86753	120
chr6	36302525	36302765	.	1000	.	19.58775	-1.00000	3.86753	120
chr6	35776429	35776669	.	793	.	18.79346	-1.00000	3.86753	120
chr6	35485441	35485681	.	1000	.	23.60190	-1.00000	3.86753	120
chr6	34901459	34901699	.	1000	.	19.28241	-1.00000	3.86753	120
chr6	34887933	34888173	.	1000	.	39.35115	-1.00000	3.86753	120
chr6	34792797	34793037	.	1000	.	39.21874	-1.00000	3.86753	120
chr6	34757374	34757614	.	1000	.	52.13496	-1.00000	3.86753	120
chr6	33822608	33822848	.	1000	.	24.98001	-1.00000	3.86753	120
chr6	33711311	33711551	.	1000	.	31.12108	-1.00000	3.86753	120
chr6	33702443	33702683	.	656	.	19.32497	-1.00000	3.86753	120
chr6	33297611	33297851	.	1000	.	32.80864	-1.00000	3.86753	120
chr6	32968769	32969009	.	1000	.	25.28598	-1.00000	3.86753	120
chr6	32195816	32196056	.	1000	.	23.24277	-1.00000	3.86753	120
chr6	32154012	32154252	.	1000	.	42.05696	-1.00000	3.86753	120
chr6	31972218	31972458	.	1000	.	66.58052	-1.00000	3.86753	120
chr6	31958863	31959103	.	1000	.	41.44282	-1.00000	3.86753	120
chr6	31897592	31897832	.	1000	.	27.52116	-1.00000	3.86753	120
chr6	31862801	31863041	.	1000	.	35.34019	-1.00000	3.86753	120
chr6	31806610	31806850	.	1000	.	19.69924	-1.00000	3.86753	120
chr6	31734697	31734937	.	1000	.	27.20759	-1.00000	3.86753	120
chr6	31665874	31666114	.	1000	.	27.73097	-1.00000	3.86753	120
chr6	31196995	31197235	.	1000	.	32.74188	-1.00000	3.86753	120
chr6	30914129	30914369	.	880	.	21.14295	-1.00000	3.86753	120
chr6	30721472	30721712	.	1000	.	66.09389	-1.00000	3.86753	120
chr6	30679042	30679282	.	1000	.	18.96705	-1.00000	3.86753	120
chr6	30061118	30061358	.	1000	.	23.26307	-1.00000	3.86753	120
chr6	29072139	29072379	.	953	.	18.69520	-1.00000	3.86753	120
chr6	28988571	28988811	.	1000	.	55.91918	-1.00000	3.86753	120
chr6	28489385	28489625	.	1000	.	41.10570	-1.00000	3.86753	120
chr6	28080754	28080994	.	753	.	25.11534	-1.00000	3.86753	120
chr6	26595886	26596126	.	1000	.	20.17850	-1.00000	3.86753	120
chr6	26241013	26241253	.	939	.	21.57821	-1.00000	3.86753	120
chr6	24721195	24721435	.	1000	.	31.72424	-1.00000	3.86753	120
chr6	24359715	24359955	.	1000	.	26.15178	-1.00000	3.86753	120
chr6	20811254	20811494	.	1000	.	41.30973	-1.00000	3.86753	120
chr6	18122570	18122810	.	1000	.	19.27566	-1.00000	3.86753	120
chr6	17394139	17394379	.	1000	.	33.50677	-1.00000	3.86753	120
chr6	170554232	170554472	.	1000	.	24.44307	-1.00000	3.86753	120
chr6	169831697	169831937	.	1000	.	24.96251	-1.00000	3.86753	120
chr6	169751518	169751758	.	1000	.	59.87794	-1.00000	3.86753	120
chr6	168225493	168225733	.	1000	.	26.66951	-1.00000	3.86753	120
chr6	166605011	166605251	.	1000	.	20.14504	-1.00000	3.86753	120
chr6	166586805	166587045	.	1000	.	32.79877	-1.00000	3.86753	120
chr6	163413986	163414226	.	1000	.	32.50764	-1.00000	3.86753	120
chr6	163181140	163181380	.	1000	.	21.92798	-1.00000	3.86753	120
chr6	163170339	163170579	.	1000	.	25.53692	-1.00000	3.86753	120
chr6	162882913	162883153	.	1000	.	30.09690	-1.00000	3.86753	120
chr6	162727816	162728056	.	1000	.	30.11874	-1.00000	3.86753	120
chr6	160750240	160750480	.	1000	.	19.55477	-1.00000	3.86753	120
chr6	160394317	160394557	.	1000	.	32.56958	-1.00000	3.86753	120
chr6	159968845	159969085	.	1000	.	59.80635	-1.00000	3.86753	120
chr6	157790018	157790258	.	1000	.	50.42142	-1.00000	3.86753	120
chr6	151325424	151325664	.	995	.	21.09556	-1.00000	3.86753	120
chr6	151313051	151313291	.	1000	.	35.16042	-1.00000	3.86753	120
chr6	150866228	150866468	.	1000	.	40.36017	-1.00000	3.86753	120
chr6	150005347	150005587	.	1000	.	25.58528	-1.00000	3.86753	120
chr6	148144987	148145227	.	1000	.	22.20842	-1.00000	3.86753	120
chr6	14799974	14800214	.	1000	.	33.71711	-1.00000	3.86753	120
chr6	147291893	147292133	.	1000	.	25.81683	-1.00000	3.86753	120
chr6	144307947	144308187	.	1000	.	38.46694	-1.00000	3.86753	120
chr6	144265480	144265720	.	990	.	19.84923	-1.00000	3.86753	120
chr6	144095516	144095756	.	1000	.	51.86914	-1.00000	3.86753	120
chr6	143337657	143337897	.	1000	.	27.18059	-1.00000	3.86753	120
chr6	14210949	14211189	.	1000	.	23.83200	-1.00000	3.86753	120
chr6	139881838	139882078	.	1000	.	21.97457	-1.00000	3.86753	120
chr6	139134835	139135075	.	1000	.	20.35442	-1.00000	3.86753	120
chr6	138336254	138336494	.	1000	.	33.05899	-1.00000	3.86753	120
chr6	13814104	13814344	.	1000	.	25.02752	-1.00000	3.86753	120
chr6	137867080	137867320	.	1000	.	35.41728	-1.00000	3.86753	120
chr6	136822387	136822627	.	1000	.	26.27786	-1.00000	3.86753	120
chr6	13615135	13615375	.	1000	.	20.55972	-1.00000	3.86753	120
chr6	13560669	13560909	.	1000	.	25.65627	-1.00000	3.86753	120
chr6	135054730	135054970	.	1000	.	44.67731	-1.00000	3.86753	120
chr6	13406909	13407149	.	1000	.	24.19186	-1.00000	3.86753	120
chr6	131628238	131628478	.	1000	.	37.21823	-1.00000	3.86753	120
chr6	131510231	131510471	.	1000	.	51.42054	-1.00000	3.86753	120
chr6	131199741	131199981	.	1000	.	27.00032	-1.00000	3.86753	120
chr6	130365359	130365599	.	1000	.	18.58699	-1.00000	3.86753	120
chr6	126339989	126340229	.	1000	.	68.00157	-1.00000	3.86753	120
chr6	125956605	125956845	.	1000	.	107.59464	-1.00000	3.86753	120
chr6	122399449	122399689	.	1000	.	32.09432	-1.00000	3.86753	120
chr6	116229319	116229559	.	820	.	18.98847	-1.00000	3.86753	120
chr6	112087429	112087669	.	1000	.	49.59332	-1.00000	3.86753	120
chr6	111768452	111768692	.	1000	.	32.04672	-1.00000	3.86753	120
chr6	111565905	111566145	.	1000	.	25.03781	-1.00000	3.86753	120
chr6	111259189	111259429	.	1000	.	73.32605	-1.00000	3.86753	120
chr6	11093592	11093832	.	1000	.	19.20246	-1.00000	3.86753	120
chr6	11044472	11044712	.	1000	.	23.66175	-1.00000	3.86753	120
chr6	109944512	109944752	.	1000	.	36.17680	-1.00000	3.86753	120
chr6	109382727	109382967	.	1000	.	72.80409	-1.00000	3.86753	120
chr6	109382363	109382603	.	1000	.	26.68384	-1.00000	3.86753	120
chr6	109095335	109095575	.	1000	.	32.92121	-1.00000	3.86753	120
chr6	108914360	108914600	.	1000	.	19.53550	-1.00000	3.86753	120
chr6	108562668	108562908	.	1000	.	19.74850	-1.00000	3.86753	120
chr6	107459471	107459711	.	1000	.	54.57851	-1.00000	3.86753	120
chr6	10694754	10694994	.	1000	.	63.89196	-1.00000	3.86753	120
chr6	106692135	106692375	.	1000	.	20.15483	-1.00000	3.86753	120
chr6	105992496	105992736	.	1000	.	33.69121	-1.00000	3.86753	120
chr6	104683174	104683414	.	911	.	18.41733	-1.00000	3.86753	120
chr5	97183133	97183373	.	1000	.	37.53852	-1.00000	3.86753	120
chr5	96734228	96734468	.	1000	.	28.72795	-1.00000	3.86753	120
chr5	96714945	96715185	.	1000	.	23.77099	-1.00000	3.86753	120
chr5	95646622	95646862	.	1000	.	30.36067	-1.00000	3.86753	120
chr5	95554885	95555125	.	1000	.	25.35033	-1.00000	3.86753	120
chr5	91381714	91381954	.	1000	.	18.68095	-1.00000	3.86753	120
chr5	87412811	87413051	.	1000	.	40.53151	-1.00000	3.86753	120
chr5	86880897	86881137	.	1000	.	23.32553	-1.00000	3.86753	120
chr5	82221091	82221331	.	1000	.	27.16398	-1.00000	3.86753	120
chr5	81301424	81301664	.	1000	.	25.29711	-1.00000	3.86753	120
chr5	79235975	79236215	.	1000	.	19.49596	-1.00000	3.86753	120
chr5	77087194	77087434	.	1000	.	27.46461	-1.00000	3.86753	120
chr5	7495208	7495448	.	1000	.	26.43428	-1.00000	3.86753	120
chr5	74685068	74685308	.	1000	.	21.50802	-1.00000	3.86753	120
chr5	73565610	73565850	.	1000	.	52.51606	-1.00000	3.86753	120
chr5	73201907	73202147	.	1000	.	32.81060	-1.00000	3.86753	120
chr5	72320242	72320482	.	1000	.	22.04022	-1.00000	3.86753	120
chr5	71587143	71587383	.	1000	.	26.07772	-1.00000	3.86753	120
chr5	69415062	69415302	.	1000	.	38.94452	-1.00000	3.86753	120
chr5	69332713	69332953	.	577	.	21.93157	-1.00000	3.86753	120
chr5	69234648	69234888	.	1000	.	66.69117	-1.00000	3.86753	120
chr5	66770377	66770617	.	1000	.	28.88740	-1.00000	3.86753	120
chr5	65563149	65563389	.	1000	.	49.75407	-1.00000	3.86753	120
chr5	65481846	65482086	.	1000	.	26.05152	-1.00000	3.86753	120
chr5	62305826	62306066	.	1000	.	25.21505	-1.00000	3.86753	120
chr5	61768807	61769047	.	1000	.	36.63814	-1.00000	3.86753	120
chr5	61659279	61659519	.	1000	.	29.46899	-1.00000	3.86753	120
chr5	59496859	59497099	.	1000	.	24.65867	-1.00000	3.86753	120
chr5	58582852	58583092	.	1000	.	31.56478	-1.00000	3.86753	120
chr5	57693145	57693385	.	1000	.	28.58506	-1.00000	3.86753	120
chr5	5497188	5497428	.	1000	.	21.45039	-1.00000	3.86753	120
chr5	54883482	54883722	.	1000	.	41.53788	-1.00000	3.86753	120
chr5	43105745	43105985	.	1000	.	36.82015	-1.00000	3.86753	120
chr5	41094915	41095155	.	825	.	18.37140	-1.00000	3.86753	120
chr5	40755915	40756155	.	1000	.	31.49300	-1.00000	3.86753	120
chr5	39716535	39716775	.	1000	.	33.70092	-1.00000	3.86753	120
chr5	38207391	38207631	.	1000	.	23.09481	-1.00000	3.86753	120
chr5	37370987	37371227	.	1000	.	56.89915	-1.00000	3.86753	120
chr5	36242171	36242411	.	1000	.	19.33626	-1.00000	3.86753	120
chr5	36151047	36151287	.	1000	.	22.47945	-1.00000	3.86753	120
chr5	33440841	33441081	.	1000	.	48.52228	-1.00000	3.86753	120
chr5	32585392	32585632	.	1000	.	44.56268	-1.00000	3.86753	120
chr5	27652594	27652834	.	1000	.	31.30517	-1.00000	3.86753	120
chr5	271439	271679	.	1000	.	38.97408	-1.00000	3.86753	120
chr5	1799755	1799995	.	1000	.	92.27349	-1.00000	3.86753	120
chr5	179818999	179819239	.	1000	.	35.97648	-1.00000	3.86753	120
chr5	179698886	179699126	.	1000	.	25.21659	-1.00000	3.86753	120
chr5	179678479	179678719	.	1000	.	46.42462	-1.00000	3.86753	120
chr5	179668459	179668699	.	1000	.	27.96594	-1.00000	3.86753	120
chr5	179143536	179143776	.	1000	.	29.76788	-1.00000	3.86753	120
chr5	178859731	178859971	.	1000	.	22.34977	-1.00000	3.86753	120
chr5	178730605	178730845	.	1000	.	21.87811	-1.00000	3.86753	120
chr5	178627003	178627243	.	1000	.	30.57623	-1.00000	3.86753	120
chr5	177456452	177456692	.	1000	.	19.50837	-1.00000	3.86753	120
chr5	177390500	177390740	.	1000	.	50.37878	-1.00000	3.86753	120
chr5	177303613	177303853	.	1000	.	63.98847	-1.00000	3.86753	120
chr5	177131636	177131876	.	1000	.	25.74623	-1.00000	3.86753	120
chr5	177116903	177117143	.	1000	.	65.95662	-1.00000	3.86753	120
chr5	176870069	176870309	.	1000	.	22.59974	-1.00000	3.86753	120
chr5	176823937	176824177	.	1000	.	30.14133	-1.00000	3.86753	120
chr5	175797855	175798095	.	636	.	19.61773	-1.00000	3.86753	120
chr5	175746897	175747137	.	1000	.	50.53608	-1.00000	3.86753	120
chr5	175534134	175534374	.	1000	.	47.43123	-1.00000	3.86753	120
chr5	174323961	174324201	.	1000	.	27.94637	-1.00000	3.86753	120
chr5	173329790	173330030	.	1000	.	26.59644	-1.00000	3.86753	120
chr5	173056118	173056358	.	1000	.	75.73812	-1.00000	3.86753	120
chr5	172573589	172573829	.	1000	.	21.93593	-1.00000	3.86753	120
chr5	172503035	172503275	.	1000	.	26.71300	-1.00000	3.86753	120
chr5	171667862	171668102	.	1000	.	24.47614	-1.00000	3.86753	120
chr5	171388515	171388755	.	1000	.	25.71772	-1.00000	3.86753	120
chr5	169020154	169020394	.	1000	.	27.00903	-1.00000	3.86753	120
chr5	168941965	168942205	.	1000	.	22.24549	-1.00000	3.86753	120
chr5	168579529	168579769	.	1000	.	77.23782	-1.00000	3.86753	120
chr5	168529157	168529397	.	1000	.	36.31340	-1.00000	3.86753	120
chr5	167723328	167723568	.	919	.	20.78873	-1.00000	3.86753	120
chr5	16736276	16736516	.	1000	.	29.76972	-1.00000	3.86753	120
chr5	166382119	166382359	.	1000	.	38.09711	-1.00000	3.86753	120
chr5	163534445	163534685	.	1000	.	20.00294	-1.00000	3.86753	120
chr5	1633943	1634183	.	1000	.	19.91261	-1.00000	3.86753	120
chr5	160370538	160370778	.	1000	.	30.59563	-1.00000	3.86753	120
chr5	160008961	160009201	.	1000	.	46.20527	-1.00000	3.86753	120
chr5	158591648	158591888	.	1000	.	30.96732	-1.00000	3.86753	120
chr5	158213013	158213253	.	1000	.	33.48457	-1.00000	3.86753	120
chr5	158136005	158136245	.	1000	.	31.24201	-1.00000	3.86753	120
chr5	157743551	157743791	.	1000	.	38.56836	-1.00000	3.86753	120
chr5	154850561	154850801	.	1000	.	19.06396	-1.00000	3.86753	120
chr5	154754958	154755198	.	1000	.	22.10168	-1.00000	3.86753	120
chr5	154682890	154683130	.	1000	.	35.91729	-1.00000	3.86753	120
chr5	154647251	154647491	.	1000	.	24.79614	-1.00000	3.86753	120
chr5	153832078	153832318	.	1000	.	29.54702	-1.00000	3.86753	120
chr5	151157705	151157945	.	1000	.	33.01005	-1.00000	3.86753	120
chr5	150847081	150847321	.	1000	.	23.17869	-1.00000	3.86753	120
chr5	150758905	150759145	.	1000	.	58.28953	-1.00000	3.86753	120
chr5	150700959	150701199	.	1000	.	33.81758	-1.00000	3.86753	120
chr5	150560436	150560676	.	1000	.	39.39735	-1.00000	3.86753	120
chr5	150350574	150350814	.	1000	.	32.23281	-1.00000	3.86753	120
chr5	150175601	150175841	.	1000	.	35.48135	-1.00000	3.86753	120
chr5	150000545	150000785	.	1000	.	43.21512	-1.00000	3.86753	120
chr5	149960628	149960868	.	1000	.	31.53311	-1.00000	3.86753	120
chr5	149837730	149837970	.	1000	.	31.09252	-1.00000	3.86753	120
chr5	149035332	149035572	.	1000	.	18.63724	-1.00000	3.86753	120
chr5	148383796	148384036	.	1000	.	19.47383	-1.00000	3.86753	120
chr5	148320704	148320944	.	1000	.	35.00118	-1.00000	3.86753	120
chr5	146182526	146182766	.	1000	.	22.50742	-1.00000	3.86753	120
chr5	146049460	146049700	.	1000	.	24.23801	-1.00000	3.86753	120
chr5	145681689	145681929	.	1000	.	25.67821	-1.00000	3.86753	120
chr5	142362803	142363043	.	1000	.	19.65243	-1.00000	3.86753	120
chr5	142325014	142325254	.	964	.	19.37806	-1.00000	3.86753	120
chr5	142012948	142013188	.	1000	.	29.99415	-1.00000	3.86753	120
chr5	14174445	14174685	.	1000	.	27.67908	-1.00000	3.86753	120
chr5	141619125	141619365	.	1000	.	25.51857	-1.00000	3.86753	120
chr5	141560883	141561123	.	1000	.	25.17478	-1.00000	3.86753	120
chr5	141524786	141525026	.	1000	.	19.47064	-1.00000	3.86753	120
chr5	141041066	141041306	.	1000	.	22.93461	-1.00000	3.86753	120
chr5	140700281	140700521	.	1000	.	58.02551	-1.00000	3.86753	120
chr5	140547525	140547765	.	1000	.	20.02639	-1.00000	3.86753	120
chr5	140302983	140303223	.	1000	.	22.64402	-1.00000	3.86753	120
chr5	140174990	140175230	.	1000	.	23.05689	-1.00000	3.86753	120
chr5	139968819	139969059	.	1000	.	26.99442	-1.00000	3.86753	120
chr5	139787457	139787697	.	1000	.	21.30218	-1.00000	3.86753	120
chr5	139517983	139518223	.	1000	.	40.80176	-1.00000	3.86753	120
chr5	139513626	139513866	.	1000	.	23.20623	-1.00000	3.86753	120
chr5	138461397	138461637	.	936	.	20.34442	-1.00000	3.86753	120
chr5	138352387	138352627	.	1000	.	35.09641	-1.00000	3.86753	120
chr5	136770107	136770347	.	1000	.	41.86486	-1.00000	3.86753	120
chr5	135977395	135977635	.	1000	.	50.96249	-1.00000	3.86753	120
chr5	135559386	135559626	.	1000	.	28.06365	-1.00000	3.86753	120
chr5	134738303	134738543	.	1000	.	38.85868	-1.00000	3.86753	120
chr5	1345464	1345704	.	1000	.	20.51217	-1.00000	3.86753	120
chr5	134039606	134039846	.	618	.	20.93943	-1.00000	3.86753	120
chr5	134007949	134008189	.	1000	.	24.82807	-1.00000	3.86753	120
chr5	132556877	132557117	.	1000	.	30.03912	-1.00000	3.86753	120
chr5	131796987	131797227	.	1000	.	66.70769	-1.00000	3.86753	120
chr5	131170784	131171024	.	982	.	19.01018	-1.00000	3.86753	120
chr5	126776872	126777112	.	1000	.	41.81904	-1.00000	3.86753	120
chr5	122774969	122775209	.	1000	.	19.71100	-1.00000	3.86753	120
chr5	121961787	121962027	.	1000	.	21.78440	-1.00000	3.86753	120
chr5	11563890	11564130	.	1000	.	31.25015	-1.00000	3.86753	120
chr5	113806879	113807119	.	1000	.	22.56277	-1.00000	3.86753	120
chr5	113199571	113199811	.	1000	.	33.24966	-1.00000	3.86753	120
chr5	112737713	112737953	.	1000	.	62.17275	-1.00000	3.86753	120
chr5	110738848	110739088	.	1000	.	52.68047	-1.00000	3.86753	120
chr5	110726593	110726833	.	1000	.	39.92111	-1.00000	3.86753	120
chr5	108748791	108749031	.	883	.	20.70685	-1.00000	3.86753	120
chr5	10627953	10628193	.	1000	.	24.69768	-1.00000	3.86753	120
chr5	10551346	10551586	.	1000	.	30.76809	-1.00000	3.86753	120
chr5	10485126	10485366	.	1000	.	89.61881	-1.00000	3.86753	120
chr4	99950490	99950730	.	1000	.	24.92200	-1.00000	3.86753	120
chr4	99949101	99949341	.	1000	.	39.22100	-1.00000	3.86753	120
chr4	99894297	99894537	.	738	.	21.72479	-1.00000	3.86753	120
chr4	99563924	99564164	.	1000	.	33.87867	-1.00000	3.86753	120
chr4	98929098	98929338	.	1000	.	90.28376	-1.00000	3.86753	120
chr4	98610041	98610281	.	1000	.	30.12834	-1.00000	3.86753	120
chr4	95264942	95265182	.	1000	.	35.01753	-1.00000	3.86753	120
chr4	94207500	94207740	.	1000	.	48.65593	-1.00000	3.86753	120
chr4	932282	932522	.	1000	.	33.33607	-1.00000	3.86753	120
chr4	93203815	93204055	.	1000	.	28.74838	-1.00000	3.86753	120
chr4	89057104	89057344	.	647	.	18.90138	-1.00000	3.86753	120
chr4	8853334	8853574	.	1000	.	39.45573	-1.00000	3.86753	120
chr4	87422467	87422707	.	1000	.	107.32691	-1.00000	3.86753	120
chr4	85127674	85127914	.	1000	.	45.71367	-1.00000	3.86753	120
chr4	8428401	8428641	.	1000	.	61.16667	-1.00000	3.86753	120
chr4	83012965	83013205	.	1000	.	33.36202	-1.00000	3.86753	120
chr4	82891169	82891409	.	1000	.	30.88042	-1.00000	3.86753	120
chr4	82739368	82739608	.	947	.	22.80752	-1.00000	3.86753	120
chr4	82430485	82430725	.	1000	.	19.11624	-1.00000	3.86753	120
chr4	82373885	82374125	.	1000	.	25.03412	-1.00000	3.86753	120
chr4	78939284	78939524	.	941	.	20.46844	-1.00000	3.86753	120
chr4	78775847	78776087	.	1000	.	48.19815	-1.00000	3.86753	120
chr4	78653724	78653964	.	923	.	20.49114	-1.00000	3.86753	120
chr4	781749	781989	.	1000	.	85.28207	-1.00000	3.86753	120
chr4	78057960	78058200	.	1000	.	18.95232	-1.00000	3.86753	120
chr4	78056803	78057043	.	1000	.	26.31839	-1.00000	3.86753	120
chr4	75514330	75514570	.	1000	.	23.49169	-1.00000	3.86753	120
chr4	73259056	73259296	.	1000	.	43.47130	-1.00000	3.86753	120
chr4	73069700	73069940	.	1000	.	52.00957	-1.00000	3.86753	120
chr4	70993390	70993630	.	1000	.	47.09972	-1.00000	3.86753	120
chr4	7073655	7073895	.	1000	.	79.72731	-1.00000	3.86753	120
chr4	674294	674534	.	1000	.	32.44680	-1.00000	3.86753	120
chr4	6709778	6710018	.	1000	.	64.22873	-1.00000	3.86753	120
chr4	6673867	6674107	.	1000	.	42.36184	-1.00000	3.86753	120
chr4	6583193	6583433	.	1000	.	32.43672	-1.00000	3.86753	120
chr4	6546668	6546908	.	1000	.	23.97796	-1.00000	3.86753	120
chr4	6372987	6373227	.	1000	.	56.81608	-1.00000	3.86753	120
chr4	6110299	6110539	.	1000	.	18.74306	-1.00000	3.86753	120
chr4	6047363	6047603	.	1000	.	20.88467	-1.00000	3.86753	120
chr4	56544612	56544852	.	904	.	18.49770	-1.00000	3.86753	120
chr4	55948813	55949053	.	983	.	19.14743	-1.00000	3.86753	120
chr4	55853534	55853774	.	1000	.	55.91202	-1.00000	3.86753	120
chr4	53365939	53366179	.	1000	.	29.33205	-1.00000	3.86753	120
chr4	51844683	51844923	.	1000	.	26.29273	-1.00000	3.86753	120
chr4	48963132	48963372	.	1000	.	23.06465	-1.00000	3.86753	120
chr4	4541937	4542177	.	1000	.	33.95899	-1.00000	3.86753	120
chr4	44678308	44678548	.	1000	.	45.64763	-1.00000	3.86753	120
chr4	4248117	4248357	.	1000	.	18.76350	-1.00000	3.86753	120
chr4	41620685	41620925	.	1000	.	24.64519	-1.00000	3.86753	120
chr4	39458870	39459110	.	1000	.	53.55653	-1.00000	3.86753	120
chr4	39366216	39366456	.	1000	.	36.58844	-1.00000	3.86753	120
chr4	38667184	38667424	.	1000	.	23.97666	-1.00000	3.86753	120
chr4	37762702	37762942	.	1000	.	49.34837	-1.00000	3.86753	120
chr4	3756421	3756661	.	1000	.	60.06800	-1.00000	3.86753	120
chr4	37453741	37453981	.	1000	.	23.91164	-1.00000	3.86753	120
chr4	2963430	2963670	.	1000	.	19.51816	-1.00000	3.86753	120
chr4	27123156	27123396	.	1000	.	21.69291	-1.00000	3.86753	120
chr4	27084834	27085074	.	1000	.	38.83444	-1.00000	3.86753	120
chr4	26263247	26263487	.	1000	.	31.13473	-1.00000	3.86753	120
chr4	25312583	25312823	.	1000	.	25.99878	-1.00000	3.86753	120
chr4	24472921	24473161	.	1000	.	28.09927	-1.00000	3.86753	120
chr4	2418758	2418998	.	1000	.	73.20875	-1.00000	3.86753	120
chr4	20700264	20700504	.	1000	.	38.01469	-1.00000	3.86753	120
chr4	2009189	2009429	.	1000	.	32.53995	-1.00000	3.86753	120
chr4	188822756	188822996	.	1000	.	34.47234	-1.00000	3.86753	120
chr4	186726606	186726846	.	1000	.	23.41798	-1.00000	3.86753	120
chr4	185597642	185597882	.	1000	.	35.56893	-1.00000	3.86753	120
chr4	185018477	185018717	.	1000	.	20.22654	-1.00000	3.86753	120
chr4	183610095	183610335	.	1000	.	18.85789	-1.00000	3.86753	120
chr4	183183386	183183626	.	1000	.	35.38686	-1.00000	3.86753	120
chr4	183096361	183096601	.	1000	.	29.98884	-1.00000	3.86753	120
chr4	180617273	180617513	.	1000	.	25.09187	-1.00000	3.86753	120
chr4	176065693	176065933	.	1000	.	52.41416	-1.00000	3.86753	120
chr4	169612390	169612630	.	1000	.	18.47285	-1.00000	3.86753	120
chr4	168921520	168921760	.	1000	.	23.17527	-1.00000	3.86753	120
chr4	166501960	166502200	.	1000	.	50.22055	-1.00000	3.86753	120
chr4	165874807	165875047	.	653	.	21.52461	-1.00000	3.86753	120
chr4	165112272	165112512	.	1000	.	35.57245	-1.00000	3.86753	120
chr4	163550318	163550558	.	1000	.	31.63076	-1.00000	3.86753	120
chr4	163332532	163332772	.	1000	.	27.29430	-1.00000	3.86753	120
chr4	163166814	163167054	.	1000	.	59.67858	-1.00000	3.86753	120
chr4	159175275	159175515	.	971	.	19.08883	-1.00000	3.86753	120
chr4	15655369	15655609	.	1000	.	25.73029	-1.00000	3.86753	120
chr4	15479370	15479610	.	1000	.	34.42812	-1.00000	3.86753	120
chr4	154550286	154550526	.	889	.	18.63679	-1.00000	3.86753	120
chr4	153205818	153206058	.	1000	.	19.84991	-1.00000	3.86753	120
chr4	152536082	152536322	.	1000	.	57.99698	-1.00000	3.86753	120
chr4	151760890	151761130	.	1000	.	69.41943	-1.00000	3.86753	120
chr4	151484791	151485031	.	1000	.	19.07745	-1.00000	3.86753	120
chr4	1511705	1511945	.	1000	.	65.47673	-1.00000	3.86753	120
chr4	147843248	147843488	.	1000	.	18.76597	-1.00000	3.86753	120
chr4	147684088	147684328	.	1000	.	28.96555	-1.00000	3.86753	120
chr4	147378868	147379108	.	1000	.	31.37554	-1.00000	3.86753	120
chr4	145098105	145098345	.	1000	.	51.97787	-1.00000	3.86753	120
chr4	1447901	1448141	.	1000	.	44.97155	-1.00000	3.86753	120
chr4	141220760	141221000	.	1000	.	30.98909	-1.00000	3.86753	120
chr4	139461093	139461333	.	1000	.	48.54133	-1.00000	3.86753	120
chr4	138242310	138242550	.	1000	.	48.10711	-1.00000	3.86753	120
chr4	13627696	13627936	.	1000	.	23.93463	-1.00000	3.86753	120
chr4	1346876	1347116	.	1000	.	45.65967	-1.00000	3.86753	120
chr4	1309283	1309523	.	1000	.	37.94132	-1.00000	3.86753	120
chr4	129093515	129093755	.	1000	.	54.00375	-1.00000	3.86753	120
chr4	12852460	12852700	.	860	.	20.07136	-1.00000	3.86753	120
chr4	128454390	128454630	.	1000	.	66.03974	-1.00000	3.86753	120
chr4	127632799	127633039	.	1000	.	29.87166	-1.00000	3.86753	120
chr4	123564835	123565075	.	1000	.	24.84017	-1.00000	3.86753	120
chr4	123547277	123547517	.	1000	.	28.43802	-1.00000	3.86753	120
chr4	122797005	122797245	.	1000	.	38.41324	-1.00000	3.86753	120
chr4	122152178	122152418	.	1000	.	58.70228	-1.00000	3.86753	120
chr4	121823825	121824065	.	1000	.	82.80796	-1.00000	3.86753	120
chr4	121801194	121801434	.	1000	.	66.81527	-1.00000	3.86753	120
chr4	121711634	121711874	.	1000	.	44.35397	-1.00000	3.86753	120
chr4	120067066	120067306	.	1000	.	22.89790	-1.00000	3.86753	120
chr4	118888671	118888911	.	1000	.	31.33812	-1.00000	3.86753	120
chr4	118685203	118685443	.	1000	.	25.70440	-1.00000	3.86753	120
chr4	118591643	118591883	.	1000	.	35.54373	-1.00000	3.86753	120
chr4	113762613	113762853	.	1000	.	62.39345	-1.00000	3.86753	120
chr4	106316174	106316414	.	1000	.	29.05385	-1.00000	3.86753	120
chr4	10495723	10495963	.	1000	.	24.33701	-1.00000	3.86753	120
chr4	1043698	1043938	.	1000	.	59.84680	-1.00000	3.86753	120
chr4	103996692	103996932	.	1000	.	23.02980	-1.00000	3.86753	120
chr4	103019609	103019849	.	1000	.	49.61697	-1.00000	3.86753	120
chr4	102869175	102869415	.	1000	.	27.74050	-1.00000	3.86753	120
chr4	10018778	10019018	.	1000	.	36.53862	-1.00000	3.86753	120
chr3	99846499	99846739	.	1000	.	19.46327	-1.00000	3.86753	120
chr3	9765960	9766200	.	1000	.	23.58078	-1.00000	3.86753	120
chr3	9422764	9423004	.	1000	.	45.31618	-1.00000	3.86753	120
chr3	9102442	9102682	.	968	.	19.69615	-1.00000	3.86753	120
chr3	9101311	9101551	.	1000	.	29.01328	-1.00000	3.86753	120
chr3	8741592	8741832	.	1000	.	20.39622	-1.00000	3.86753	120
chr3	84965196	84965436	.	1000	.	59.82617	-1.00000	3.86753	120
chr3	71055654	71055894	.	1000	.	21.73439	-1.00000	3.86753	120
chr3	69739236	69739476	.	1000	.	22.60323	-1.00000	3.86753	120
chr3	68932572	68932812	.	1000	.	20.09071	-1.00000	3.86753	120
chr3	67377388	67377628	.	1000	.	52.18050	-1.00000	3.86753	120
chr3	66220878	66221118	.	1000	.	25.91016	-1.00000	3.86753	120
chr3	65713097	65713337	.	1000	.	33.78389	-1.00000	3.86753	120
chr3	64489365	64489605	.	1000	.	22.07492	-1.00000	3.86753	120
chr3	64023488	64023728	.	1000	.	31.70547	-1.00000	3.86753	120
chr3	60555682	60555922	.	1000	.	22.14539	-1.00000	3.86753	120
chr3	58306058	58306298	.	1000	.	32.49814	-1.00000	3.86753	120
chr3	58049281	58049521	.	1000	.	28.76355	-1.00000	3.86753	120
chr3	57693047	57693287	.	1000	.	51.51984	-1.00000	3.86753	120
chr3	57597355	57597595	.	1000	.	28.61023	-1.00000	3.86753	120
chr3	56468589	56468829	.	1000	.	28.89209	-1.00000	3.86753	120
chr3	53375099	53375339	.	946	.	18.54165	-1.00000	3.86753	120
chr3	53130350	53130590	.	1000	.	36.57499	-1.00000	3.86753	120
chr3	52685818	52686058	.	1000	.	52.79595	-1.00000	3.86753	120
chr3	52536326	52536566	.	1000	.	27.83909	-1.00000	3.86753	120
chr3	52057157	52057397	.	1000	.	22.05425	-1.00000	3.86753	120
chr3	52001539	52001779	.	1000	.	22.81596	-1.00000	3.86753	120
chr3	51719165	51719405	.	1000	.	27.20433	-1.00000	3.86753	120
chr3	51637934	51638174	.	1000	.	27.25176	-1.00000	3.86753	120
chr3	50350994	50351234	.	1000	.	26.46338	-1.00000	3.86753	120
chr3	50292415	50292655	.	1000	.	70.03307	-1.00000	3.86753	120
chr3	50276277	50276517	.	1000	.	51.04334	-1.00000	3.86753	120
chr3	5026518	5026758	.	1000	.	21.43365	-1.00000	3.86753	120
chr3	49929867	49930107	.	1000	.	21.75175	-1.00000	3.86753	120
chr3	49786614	49786854	.	1000	.	74.56950	-1.00000	3.86753	120
chr3	49723882	49724122	.	1000	.	33.32072	-1.00000	3.86753	120
chr3	49422367	49422607	.	1000	.	47.61416	-1.00000	3.86753	120
chr3	49358245	49358485	.	1000	.	31.38560	-1.00000	3.86753	120
chr3	49029339	49029579	.	1000	.	45.30550	-1.00000	3.86753	120
chr3	49007074	49007314	.	1000	.	67.48897	-1.00000	3.86753	120
chr3	48989685	48989925	.	1000	.	22.91943	-1.00000	3.86753	120
chr3	48446584	48446824	.	1000	.	63.05368	-1.00000	3.86753	120
chr3	48436049	48436289	.	1000	.	57.18400	-1.00000	3.86753	120
chr3	47522159	47522399	.	930	.	18.54029	-1.00000	3.86753	120
chr3	47475919	47476159	.	1000	.	31.96238	-1.00000	3.86753	120
chr3	46935511	46935751	.	1000	.	49.91773	-1.00000	3.86753	120
chr3	46717871	46718111	.	1000	.	37.46003	-1.00000	3.86753	120
chr3	46630027	46630267	.	1000	.	21.79928	-1.00000	3.86753	120
chr3	46488747	46488987	.	1000	.	20.00245	-1.00000	3.86753	120
chr3	46078880	46079120	.	1000	.	23.86350	-1.00000	3.86753	120
chr3	44861736	44861976	.	1000	.	85.27300	-1.00000	3.86753	120
chr3	44761549	44761789	.	1000	.	38.11231	-1.00000	3.86753	120
chr3	44729490	44729730	.	1000	.	34.84651	-1.00000	3.86753	120
chr3	44712521	44712761	.	1000	.	35.95399	-1.00000	3.86753	120
chr3	44235987	44236227	.	1000	.	63.92171	-1.00000	3.86753	120
chr3	43999037	43999277	.	1000	.	23.93287	-1.00000	3.86753	120
chr3	42025626	42025866	.	1000	.	25.12284	-1.00000	3.86753	120
chr3	41711028	41711268	.	1000	.	35.71747	-1.00000	3.86753	120
chr3	39383215	39383455	.	1000	.	43.44899	-1.00000	3.86753	120
chr3	38651310	38651550	.	891	.	22.82027	-1.00000	3.86753	120
chr3	37996903	37997143	.	1000	.	72.77785	-1.00000	3.86753	120
chr3	34285049	34285289	.	1000	.	26.73988	-1.00000	3.86753	120
chr3	33798404	33798644	.	1000	.	83.87262	-1.00000	3.86753	120
chr3	33277258	33277498	.	1000	.	39.88873	-1.00000	3.86753	120
chr3	32178027	32178267	.	1000	.	23.09754	-1.00000	3.86753	120
chr3	23945822	23946062	.	1000	.	38.35140	-1.00000	3.86753	120
chr3	19946841	19947081	.	1000	.	31.24820	-1.00000	3.86753	120
chr3	197959955	197960195	.	1000	.	19.45137	-1.00000	3.86753	120
chr3	197298038	197298278	.	1000	.	24.93104	-1.00000	3.86753	120
chr3	196942505	196942745	.	1000	.	43.98480	-1.00000	3.86753	120
chr3	196867796	196868036	.	1000	.	46.41376	-1.00000	3.86753	120
chr3	195850932	195851172	.	1000	.	38.44926	-1.00000	3.86753	120
chr3	195443236	195443476	.	1000	.	28.78904	-1.00000	3.86753	120
chr3	194985278	194985518	.	1000	.	42.07238	-1.00000	3.86753	120
chr3	194333842	194334082	.	929	.	19.54396	-1.00000	3.86753	120
chr3	194300436	194300676	.	1000	.	59.41918	-1.00000	3.86753	120
chr3	194089717	194089957	.	1000	.	19.33947	-1.00000	3.86753	120
chr3	187745668	187745908	.	1000	.	32.78861	-1.00000	3.86753	120
chr3	187745317	187745557	.	1000	.	40.85709	-1.00000	3.86753	120
chr3	186570428	186570668	.	1000	.	43.41728	-1.00000	3.86753	120
chr3	185768537	185768777	.	1000	.	30.62611	-1.00000	3.86753	120
chr3	185586175	185586415	.	1000	.	29.70088	-1.00000	3.86753	120
chr3	185282765	185283005	.	1000	.	28.70257	-1.00000	3.86753	120
chr3	184812046	184812286	.	1000	.	40.04043	-1.00000	3.86753	120
chr3	184803340	184803580	.	879	.	23.49494	-1.00000	3.86753	120
chr3	184185855	184186095	.	592	.	27.12773	-1.00000	3.86753	120
chr3	183428518	183428758	.	1000	.	38.95123	-1.00000	3.86753	120
chr3	183099547	183099787	.	1000	.	27.93130	-1.00000	3.86753	120
chr3	180989622	180989862	.	1000	.	77.49560	-1.00000	3.86753	120
chr3	17742592	17742832	.	1000	.	22.26356	-1.00000	3.86753	120
chr3	177359982	177360222	.	1000	.	43.24631	-1.00000	3.86753	120
chr3	174440880	174441120	.	1000	.	19.66511	-1.00000	3.86753	120
chr3	173866201	173866441	.	1000	.	33.85294	-1.00000	3.86753	120
chr3	173395539	173395779	.	1000	.	24.41309	-1.00000	3.86753	120
chr3	170908703	170908943	.	1000	.	67.38527	-1.00000	3.86753	120
chr3	170181654	170181894	.	1000	.	73.64772	-1.00000	3.86753	120
chr3	16550835	16551075	.	1000	.	35.85200	-1.00000	3.86753	120
chr3	16536099	16536339	.	1000	.	24.67491	-1.00000	3.86753	120
chr3	156555213	156555453	.	1000	.	91.28131	-1.00000	3.86753	120
chr3	156455831	156456071	.	1000	.	25.41411	-1.00000	3.86753	120
chr3	155854617	155854857	.	1000	.	69.11271	-1.00000	3.86753	120
chr3	151305183	151305423	.	1000	.	30.10377	-1.00000	3.86753	120
chr3	150546533	150546773	.	1000	.	72.27709	-1.00000	3.86753	120
chr3	149129470	149129710	.	1000	.	28.39352	-1.00000	3.86753	120
chr3	147409205	147409445	.	1000	.	38.06842	-1.00000	3.86753	120
chr3	14651598	14651838	.	1000	.	72.32628	-1.00000	3.86753	120
chr3	14538184	14538424	.	1000	.	27.61174	-1.00000	3.86753	120
chr3	1439500	1439740	.	1000	.	19.22258	-1.00000	3.86753	120
chr3	14319644	14319884	.	1000	.	30.11815	-1.00000	3.86753	120
chr3	143001348	143001588	.	1000	.	58.01821	-1.00000	3.86753	120
chr3	14275638	14275878	.	823	.	20.63350	-1.00000	3.86753	120
chr3	142447899	142448139	.	1000	.	34.33770	-1.00000	3.86753	120
chr3	142434579	142434819	.	1000	.	29.71727	-1.00000	3.86753	120
chr3	14216299	14216539	.	1000	.	35.69927	-1.00000	3.86753	120
chr3	141789361	141789601	.	1000	.	34.28458	-1.00000	3.86753	120
chr3	141738077	141738317	.	1000	.	32.10476	-1.00000	3.86753	120
chr3	141441431	141441671	.	1000	.	30.16777	-1.00000	3.86753	120
chr3	141370269	141370509	.	1000	.	80.74419	-1.00000	3.86753	120
chr3	141368340	141368580	.	1000	.	18.51615	-1.00000	3.86753	120
chr3	141308672	141308912	.	1000	.	44.36407	-1.00000	3.86753	120
chr3	14124840	14125080	.	1000	.	24.41399	-1.00000	3.86753	120
chr3	139329430	139329670	.	1000	.	21.72325	-1.00000	3.86753	120
chr3	138936233	138936473	.	1000	.	25.79883	-1.00000	3.86753	120
chr3	136957798	136958038	.	865	.	19.43578	-1.00000	3.86753	120
chr3	136752245	136752485	.	1000	.	19.27608	-1.00000	3.86753	120
chr3	136250251	136250491	.	999	.	18.88297	-1.00000	3.86753	120
chr3	13461597	13461837	.	1000	.	39.18888	-1.00000	3.86753	120
chr3	134485921	134486161	.	1000	.	38.37379	-1.00000	3.86753	120
chr3	134281957	134282197	.	1000	.	18.82287	-1.00000	3.86753	120
chr3	133038095	133038335	.	1000	.	34.92221	-1.00000	3.86753	120
chr3	13301512	13301752	.	1000	.	19.25911	-1.00000	3.86753	120
chr3	132417350	132417590	.	1000	.	83.85612	-1.00000	3.86753	120
chr3	131216856	131217096	.	1000	.	28.54463	-1.00000	3.86753	120
chr3	129690447	129690687	.	1000	.	31.63234	-1.00000	3.86753	120
chr3	129439841	129440081	.	1000	.	23.14046	-1.00000	3.86753	120
chr3	129161319	129161559	.	1000	.	28.21041	-1.00000	3.86753	120
chr3	128970332	128970572	.	976	.	19.99928	-1.00000	3.86753	120
chr3	128725990	128726230	.	1000	.	45.27215	-1.00000	3.86753	120
chr3	128617678	128617918	.	1000	.	30.49273	-1.00000	3.86753	120
chr3	12841772	12842012	.	1000	.	19.38415	-1.00000	3.86753	120
chr3	127697532	127697772	.	1000	.	32.69157	-1.00000	3.86753	120
chr3	127598269	127598509	.	1000	.	23.89789	-1.00000	3.86753	120
chr3	126261042	126261282	.	1000	.	39.58658	-1.00000	3.86753	120
chr3	126156661	126156901	.	639	.	18.98391	-1.00000	3.86753	120
chr3	12484328	12484568	.	1000	.	62.39768	-1.00000	3.86753	120
chr3	124730316	124730556	.	1000	.	28.28071	-1.00000	3.86753	120
chr3	124700928	124701168	.	1000	.	23.56512	-1.00000	3.86753	120
chr3	123723674	123723914	.	1000	.	79.38558	-1.00000	3.86753	120
chr3	123642347	123642587	.	1000	.	28.98059	-1.00000	3.86753	120
chr3	123201791	123202031	.	1000	.	31.30071	-1.00000	3.86753	120
chr3	121593304	121593544	.	1000	.	35.80651	-1.00000	3.86753	120
chr3	120742591	120742831	.	756	.	32.81403	-1.00000	3.86753	120
chr3	120742199	120742439	.	1000	.	30.37455	-1.00000	3.86753	120
chr3	119463531	119463771	.	1000	.	91.40290	-1.00000	3.86753	120
chr3	115399759	115399999	.	1000	.	33.20799	-1.00000	3.86753	120
chr3	114056606	114056846	.	1000	.	63.78481	-1.00000	3.86753	120
chr3	113051307	113051547	.	1000	.	40.97305	-1.00000	3.86753	120
chr3	11272247	11272487	.	1000	.	59.40305	-1.00000	3.86753	120
chr3	112561075	112561315	.	1000	.	22.50619	-1.00000	3.86753	120
chr3	10320989	10321229	.	1000	.	21.29597	-1.00000	3.86753	120
chr3	101686717	101686957	.	1000	.	47.43110	-1.00000	3.86753	120
chr3	101561711	101561951	.	1000	.	31.11968	-1.00000	3.86753	120
chr3	100260877	100261117	.	1000	.	19.99274	-1.00000	3.86753	120
chr22	50525563	50525803	.	1000	.	39.19893	-1.00000	3.86753	120
chr22	50508089	50508329	.	1000	.	47.75369	-1.00000	3.86753	120
chr22	50399752	50399992	.	1000	.	25.52656	-1.00000	3.86753	120
chr22	50276209	50276449	.	1000	.	47.30322	-1.00000	3.86753	120
chr22	50244918	50245158	.	1000	.	75.49480	-1.00000	3.86753	120
chr22	49970800	49971040	.	1000	.	38.44122	-1.00000	3.86753	120
chr22	49632536	49632776	.	1000	.	33.04005	-1.00000	3.86753	120
chr22	48796573	48796813	.	1000	.	74.56601	-1.00000	3.86753	120
chr22	48575155	48575395	.	1000	.	22.83333	-1.00000	3.86753	120
chr22	46762451	46762691	.	1000	.	67.88289	-1.00000	3.86753	120
chr22	46561592	46561832	.	1000	.	60.89423	-1.00000	3.86753	120
chr22	46122511	46122751	.	1000	.	20.18579	-1.00000	3.86753	120
chr22	46035965	46036205	.	1000	.	56.15360	-1.00000	3.86753	120
chr22	45602797	45603037	.	899	.	19.30239	-1.00000	3.86753	120
chr22	45163690	45163930	.	1000	.	26.51415	-1.00000	3.86753	120
chr22	45101935	45102175	.	914	.	20.14153	-1.00000	3.86753	120
chr22	44684816	44685056	.	1000	.	23.69901	-1.00000	3.86753	120
chr22	42867734	42867974	.	1000	.	74.23342	-1.00000	3.86753	120
chr22	42757598	42757838	.	1000	.	43.62867	-1.00000	3.86753	120
chr22	42473515	42473755	.	1000	.	19.45185	-1.00000	3.86753	120
chr22	42169032	42169272	.	1000	.	21.71308	-1.00000	3.86753	120
chr22	42090879	42091119	.	1000	.	20.92567	-1.00000	3.86753	120
chr22	41947062	41947302	.	1000	.	34.12082	-1.00000	3.86753	120
chr22	41666721	41666961	.	1000	.	40.90830	-1.00000	3.86753	120
chr22	41469012	41469252	.	1000	.	34.27658	-1.00000	3.86753	120
chr22	41381338	41381578	.	1000	.	42.82831	-1.00000	3.86753	120
chr22	41197480	41197720	.	1000	.	41.36286	-1.00000	3.86753	120
chr22	41022531	41022771	.	1000	.	32.04138	-1.00000	3.86753	120
chr22	40856910	40857150	.	1000	.	28.15026	-1.00000	3.86753	120
chr22	39520336	39520576	.	1000	.	55.34634	-1.00000	3.86753	120
chr22	39490224	39490464	.	1000	.	79.21626	-1.00000	3.86753	120
chr22	39174811	39175051	.	1000	.	64.36052	-1.00000	3.86753	120
chr22	38872230	38872470	.	1000	.	28.22397	-1.00000	3.86753	120
chr22	38218674	38218914	.	1000	.	25.41605	-1.00000	3.86753	120
chr22	38181747	38181987	.	1000	.	44.77765	-1.00000	3.86753	120
chr22	37545246	37545486	.	1000	.	22.77945	-1.00000	3.86753	120
chr22	37538945	37539185	.	1000	.	18.94350	-1.00000	3.86753	120
chr22	37161532	37161772	.	944	.	22.30206	-1.00000	3.86753	120
chr22	36856405	36856645	.	1000	.	54.18203	-1.00000	3.86753	120
chr22	36741511	36741751	.	1000	.	28.13990	-1.00000	3.86753	120
chr22	36529080	36529320	.	1000	.	29.94753	-1.00000	3.86753	120
chr22	36506986	36507226	.	1000	.	38.52048	-1.00000	3.86753	120
chr22	36124049	36124289	.	1000	.	25.19063	-1.00000	3.86753	120
chr22	36066210	36066450	.	1000	.	32.22956	-1.00000	3.86753	120
chr22	36065755	36065995	.	1000	.	26.42417	-1.00000	3.86753	120
chr22	35961494	35961734	.	1000	.	19.24773	-1.00000	3.86753	120
chr22	35437134	35437374	.	1000	.	63.92484	-1.00000	3.86753	120
chr22	35380922	35381162	.	1000	.	35.98087	-1.00000	3.86753	120
chr22	35376942	35377182	.	1000	.	58.46755	-1.00000	3.86753	120
chr22	35156377	35156617	.	1000	.	27.98630	-1.00000	3.86753	120
chr22	33969127	33969367	.	968	.	19.62186	-1.00000	3.86753	120
chr22	32904095	32904335	.	1000	.	59.87615	-1.00000	3.86753	120
chr22	31676675	31676915	.	1000	.	31.11144	-1.00000	3.86753	120
chr22	31662157	31662397	.	1000	.	28.61030	-1.00000	3.86753	120
chr22	31650333	31650573	.	1000	.	21.07997	-1.00000	3.86753	120
chr22	31160047	31160287	.	1000	.	64.14509	-1.00000	3.86753	120
chr22	30606681	30606921	.	1000	.	56.73733	-1.00000	3.86753	120
chr22	30592111	30592351	.	881	.	20.84718	-1.00000	3.86753	120
chr22	30424091	30424331	.	1000	.	25.98946	-1.00000	3.86753	120
chr22	30356819	30357059	.	1000	.	31.10178	-1.00000	3.86753	120
chr22	30196556	30196796	.	1000	.	21.88428	-1.00000	3.86753	120
chr22	28873655	28873895	.	1000	.	48.12914	-1.00000	3.86753	120
chr22	28799298	28799538	.	1000	.	22.55154	-1.00000	3.86753	120
chr22	28629464	28629704	.	766	.	21.36366	-1.00000	3.86753	120
chr22	27919182	27919422	.	1000	.	21.40761	-1.00000	3.86753	120
chr22	27712360	27712600	.	1000	.	19.81263	-1.00000	3.86753	120
chr22	27688001	27688241	.	1000	.	23.32100	-1.00000	3.86753	120
chr22	26970853	26971093	.	1000	.	23.14266	-1.00000	3.86753	120
chr22	26658954	26659194	.	1000	.	27.21956	-1.00000	3.86753	120
chr22	26512373	26512613	.	1000	.	44.95318	-1.00000	3.86753	120
chr22	26416988	26417228	.	1000	.	22.47360	-1.00000	3.86753	120
chr22	25110694	25110934	.	1000	.	23.67413	-1.00000	3.86753	120
chr22	24525506	24525746	.	1000	.	23.43631	-1.00000	3.86753	120
chr22	23717256	23717496	.	1000	.	24.55240	-1.00000	3.86753	120
chr22	23376369	23376609	.	1000	.	25.12532	-1.00000	3.86753	120
chr22	23243163	23243403	.	1000	.	23.60472	-1.00000	3.86753	120
chr22	22959269	22959509	.	1000	.	28.65054	-1.00000	3.86753	120
chr22	22559169	22559409	.	1000	.	23.63976	-1.00000	3.86753	120
chr22	22357313	22357553	.	1000	.	36.92154	-1.00000	3.86753	120
chr22	22168593	22168833	.	1000	.	40.06204	-1.00000	3.86753	120
chr22	21867722	21867962	.	1000	.	19.28311	-1.00000	3.86753	120
chr22	21102860	21103100	.	1000	.	25.10060	-1.00000	3.86753	120
chr22	20858699	20858939	.	1000	.	56.17821	-1.00000	3.86753	120
chr22	20564388	20564628	.	1000	.	38.04162	-1.00000	3.86753	120
chr22	20495772	20496012	.	1000	.	32.29726	-1.00000	3.86753	120
chr22	20117161	20117401	.	1000	.	48.15605	-1.00000	3.86753	120
chr22	19171542	19171782	.	1000	.	58.54061	-1.00000	3.86753	120
chr22	19144672	19144912	.	949	.	24.17413	-1.00000	3.86753	120
chr22	18035888	18036128	.	1000	.	27.95715	-1.00000	3.86753	120
chr22	17638626	17638866	.	1000	.	23.37630	-1.00000	3.86753	120
chr22	17628665	17628905	.	1000	.	57.13645	-1.00000	3.86753	120
chr22	17430587	17430827	.	1000	.	20.04144	-1.00000	3.86753	120
chr21	45012400	45012640	.	846	.	19.99865	-1.00000	3.86753	120
chr21	44818005	44818245	.	1000	.	22.69684	-1.00000	3.86753	120
chr21	44517321	44517561	.	1000	.	60.09912	-1.00000	3.86753	120
chr21	44012156	44012396	.	1000	.	21.08297	-1.00000	3.86753	120
chr21	43939120	43939360	.	1000	.	61.32723	-1.00000	3.86753	120
chr21	43776180	43776420	.	1000	.	45.85436	-1.00000	3.86753	120
chr21	43659398	43659638	.	1000	.	42.40171	-1.00000	3.86753	120
chr21	42974439	42974679	.	1000	.	26.28702	-1.00000	3.86753	120
chr21	42879475	42879715	.	1000	.	96.02558	-1.00000	3.86753	120
chr21	42878972	42879212	.	1000	.	31.18972	-1.00000	3.86753	120
chr21	42010229	42010469	.	1000	.	22.85988	-1.00000	3.86753	120
chr21	39349296	39349536	.	1000	.	37.46056	-1.00000	3.86753	120
chr21	39030665	39030905	.	1000	.	38.06301	-1.00000	3.86753	120
chr21	38966127	38966367	.	1000	.	20.15499	-1.00000	3.86753	120
chr21	38448639	38448879	.	1000	.	32.68238	-1.00000	3.86753	120
chr21	37563760	37564000	.	1000	.	47.42647	-1.00000	3.86753	120
chr21	37366494	37366734	.	1000	.	83.68986	-1.00000	3.86753	120
chr21	37267291	37267531	.	1000	.	36.74197	-1.00000	3.86753	120
chr21	37073128	37073368	.	1000	.	31.90501	-1.00000	3.86753	120
chr21	34615266	34615506	.	1000	.	41.24647	-1.00000	3.86753	120
chr21	34030137	34030377	.	1000	.	73.25736	-1.00000	3.86753	120
chr21	33968359	33968599	.	1000	.	45.86401	-1.00000	3.86753	120
chr21	33915761	33916001	.	1000	.	24.48690	-1.00000	3.86753	120
chr21	33901781	33902021	.	1000	.	25.55078	-1.00000	3.86753	120
chr21	32094891	32095131	.	855	.	25.76818	-1.00000	3.86753	120
chr21	29298770	29299010	.	1000	.	19.51088	-1.00000	3.86753	120
chr21	29024581	29024821	.	1000	.	38.91056	-1.00000	3.86753	120
chr21	28885276	28885516	.	1000	.	31.07507	-1.00000	3.86753	120
chr21	26686352	26686592	.	1000	.	27.56840	-1.00000	3.86753	120
chr21	26170734	26170974	.	1000	.	32.93070	-1.00000	3.86753	120
chr21	23575022	23575262	.	1000	.	34.82574	-1.00000	3.86753	120
chr21	21003757	21003997	.	1000	.	44.25568	-1.00000	3.86753	120
chr20	968184	968424	.	1000	.	57.98760	-1.00000	3.86753	120
chr20	64285974	64286214	.	1000	.	19.96666	-1.00000	3.86753	120
chr20	64120512	64120752	.	781	.	22.83679	-1.00000	3.86753	120
chr20	64069797	64070037	.	1000	.	21.08555	-1.00000	3.86753	120
chr20	64062978	64063218	.	1000	.	29.23530	-1.00000	3.86753	120
chr20	63980947	63981187	.	1000	.	32.29149	-1.00000	3.86753	120
chr20	63956472	63956712	.	1000	.	37.18236	-1.00000	3.86753	120
chr20	63865101	63865341	.	1000	.	64.48785	-1.00000	3.86753	120
chr20	63707928	63708168	.	1000	.	18.80518	-1.00000	3.86753	120
chr20	63434833	63435073	.	1000	.	28.77618	-1.00000	3.86753	120
chr20	63216258	63216498	.	1000	.	43.64559	-1.00000	3.86753	120
chr20	62182897	62183137	.	1000	.	31.91648	-1.00000	3.86753	120
chr20	61436710	61436950	.	1000	.	34.19448	-1.00000	3.86753	120
chr20	61422701	61422941	.	1000	.	43.72849	-1.00000	3.86753	120
chr20	6005931	6006171	.	1000	.	56.09970	-1.00000	3.86753	120
chr20	59940457	59940697	.	1000	.	22.02642	-1.00000	3.86753	120
chr20	589395	589635	.	1000	.	18.86527	-1.00000	3.86753	120
chr20	58888712	58888952	.	1000	.	42.23158	-1.00000	3.86753	120
chr20	584478	584718	.	1000	.	30.76700	-1.00000	3.86753	120
chr20	58209913	58210153	.	1000	.	28.34121	-1.00000	3.86753	120
chr20	57071244	57071484	.	1000	.	40.76984	-1.00000	3.86753	120
chr20	56949400	56949640	.	1000	.	39.80305	-1.00000	3.86753	120
chr20	56468507	56468747	.	1000	.	41.00948	-1.00000	3.86753	120
chr20	54479634	54479874	.	1000	.	18.76271	-1.00000	3.86753	120
chr20	54217834	54218074	.	1000	.	30.57311	-1.00000	3.86753	120
chr20	53413321	53413561	.	1000	.	20.44727	-1.00000	3.86753	120
chr20	52340074	52340314	.	1000	.	26.13877	-1.00000	3.86753	120
chr20	52191421	52191661	.	1000	.	26.55140	-1.00000	3.86753	120
chr20	51595025	51595265	.	957	.	20.60383	-1.00000	3.86753	120
chr20	5113016	5113256	.	1000	.	74.85002	-1.00000	3.86753	120
chr20	50992721	50992961	.	1000	.	20.17948	-1.00000	3.86753	120
chr20	50645612	50645852	.	1000	.	28.42026	-1.00000	3.86753	120
chr20	50499466	50499706	.	1000	.	39.80190	-1.00000	3.86753	120
chr20	50468082	50468322	.	1000	.	62.08448	-1.00000	3.86753	120
chr20	50313306	50313546	.	1000	.	34.65379	-1.00000	3.86753	120
chr20	50192299	50192539	.	1000	.	33.05231	-1.00000	3.86753	120
chr20	50130058	50130298	.	1000	.	48.58686	-1.00000	3.86753	120
chr20	50121940	50122180	.	1000	.	23.01689	-1.00000	3.86753	120
chr20	49979074	49979314	.	1000	.	35.53360	-1.00000	3.86753	120
chr20	49611198	49611438	.	1000	.	24.74693	-1.00000	3.86753	120
chr20	49508666	49508906	.	1000	.	22.89580	-1.00000	3.86753	120
chr20	49447905	49448145	.	1000	.	34.99077	-1.00000	3.86753	120
chr20	49402488	49402728	.	1000	.	27.13100	-1.00000	3.86753	120
chr20	49385500	49385740	.	1000	.	46.70766	-1.00000	3.86753	120
chr20	49334019	49334259	.	1000	.	32.16389	-1.00000	3.86753	120
chr20	49188379	49188619	.	1000	.	23.97733	-1.00000	3.86753	120
chr20	48921574	48921814	.	1000	.	85.06150	-1.00000	3.86753	120
chr20	48725570	48725810	.	922	.	31.68017	-1.00000	3.86753	120
chr20	48467653	48467893	.	1000	.	22.85862	-1.00000	3.86753	120
chr20	48295576	48295816	.	1000	.	23.84354	-1.00000	3.86753	120
chr20	47501765	47502005	.	1000	.	22.32259	-1.00000	3.86753	120
chr20	47400716	47400956	.	1000	.	27.60300	-1.00000	3.86753	120
chr20	47196397	47196637	.	1000	.	30.46418	-1.00000	3.86753	120
chr20	47181362	47181602	.	1000	.	41.37407	-1.00000	3.86753	120
chr20	47150792	47151032	.	1000	.	35.88068	-1.00000	3.86753	120
chr20	46971345	46971585	.	1000	.	64.26453	-1.00000	3.86753	120
chr20	46939088	46939328	.	1000	.	26.18149	-1.00000	3.86753	120
chr20	46694647	46694887	.	1000	.	19.94329	-1.00000	3.86753	120
chr20	46583526	46583766	.	1000	.	19.54049	-1.00000	3.86753	120
chr20	46459236	46459476	.	1000	.	42.05463	-1.00000	3.86753	120
chr20	462461	462701	.	1000	.	56.30168	-1.00000	3.86753	120
chr20	46089923	46090163	.	1000	.	85.64756	-1.00000	3.86753	120
chr20	45972269	45972509	.	771	.	21.63699	-1.00000	3.86753	120
chr20	45910910	45911150	.	1000	.	42.99577	-1.00000	3.86753	120
chr20	45771250	45771490	.	1000	.	41.82727	-1.00000	3.86753	120
chr20	44966298	44966538	.	1000	.	29.28658	-1.00000	3.86753	120
chr20	44738925	44739165	.	1000	.	33.23113	-1.00000	3.86753	120
chr20	44736343	44736583	.	1000	.	30.88111	-1.00000	3.86753	120
chr20	44247092	44247332	.	1000	.	21.73910	-1.00000	3.86753	120
chr20	44210811	44211051	.	552	.	25.49385	-1.00000	3.86753	120
chr20	43657414	43657654	.	1000	.	76.33563	-1.00000	3.86753	120
chr20	43238919	43239159	.	1000	.	25.95220	-1.00000	3.86753	120
chr20	41692736	41692976	.	1000	.	58.31428	-1.00000	3.86753	120
chr20	39468776	39469016	.	1000	.	22.21923	-1.00000	3.86753	120
chr20	39110620	39110860	.	1000	.	49.35010	-1.00000	3.86753	120
chr20	38392398	38392638	.	1000	.	43.68887	-1.00000	3.86753	120
chr20	38337735	38337975	.	1000	.	31.15710	-1.00000	3.86753	120
chr20	3820654	3820894	.	1000	.	70.68020	-1.00000	3.86753	120
chr20	38033381	38033621	.	1000	.	36.30372	-1.00000	3.86753	120
chr20	37693874	37694114	.	1000	.	45.08037	-1.00000	3.86753	120
chr20	3767766	3768006	.	1000	.	29.33394	-1.00000	3.86753	120
chr20	3687713	3687953	.	1000	.	19.80622	-1.00000	3.86753	120
chr20	36605519	36605759	.	1000	.	19.90283	-1.00000	3.86753	120
chr20	36585699	36585939	.	1000	.	32.74981	-1.00000	3.86753	120
chr20	35954438	35954678	.	1000	.	23.52855	-1.00000	3.86753	120
chr20	35771917	35772157	.	1000	.	18.79446	-1.00000	3.86753	120
chr20	35699341	35699581	.	1000	.	27.95349	-1.00000	3.86753	120
chr20	35454779	35455019	.	968	.	18.43489	-1.00000	3.86753	120
chr20	35092757	35092997	.	673	.	19.58392	-1.00000	3.86753	120
chr20	34825665	34825905	.	1000	.	30.50909	-1.00000	3.86753	120
chr20	34677128	34677368	.	1000	.	62.74368	-1.00000	3.86753	120
chr20	34312762	34313002	.	1000	.	37.62988	-1.00000	3.86753	120
chr20	33095980	33096220	.	1000	.	20.72230	-1.00000	3.86753	120
chr20	32819630	32819870	.	1000	.	36.97228	-1.00000	3.86753	120
chr20	32109581	32109821	.	1000	.	19.55129	-1.00000	3.86753	120
chr20	31951984	31952224	.	1000	.	36.45271	-1.00000	3.86753	120
chr20	31836246	31836486	.	1000	.	25.39808	-1.00000	3.86753	120
chr20	3173133	3173373	.	1000	.	25.61300	-1.00000	3.86753	120
chr20	31612883	31613123	.	1000	.	32.01756	-1.00000	3.86753	120
chr20	31547238	31547478	.	1000	.	66.36473	-1.00000	3.86753	120
chr20	31494214	31494454	.	923	.	19.22737	-1.00000	3.86753	120
chr20	2840546	2840786	.	1000	.	43.42354	-1.00000	3.86753	120
chr20	266971	267211	.	1000	.	29.60348	-1.00000	3.86753	120
chr20	2664113	2664353	.	1000	.	52.57099	-1.00000	3.86753	120
chr20	25696794	25697034	.	1000	.	41.62303	-1.00000	3.86753	120
chr20	23421412	23421652	.	1000	.	24.71098	-1.00000	3.86753	120
chr20	23358055	23358295	.	1000	.	65.39035	-1.00000	3.86753	120
chr20	21303206	21303446	.	975	.	19.49451	-1.00000	3.86753	120
chr20	21096352	21096592	.	1000	.	35.45649	-1.00000	3.86753	120
chr20	20712843	20713083	.	1000	.	18.54336	-1.00000	3.86753	120
chr20	20635093	20635333	.	1000	.	19.95282	-1.00000	3.86753	120
chr20	1965676	1965916	.	867	.	23.92077	-1.00000	3.86753	120
chr20	19628672	19628912	.	1000	.	93.66820	-1.00000	3.86753	120
chr20	18793922	18794162	.	1000	.	58.37916	-1.00000	3.86753	120
chr20	18467179	18467419	.	1000	.	82.20195	-1.00000	3.86753	120
chr20	18137718	18137958	.	1000	.	27.19388	-1.00000	3.86753	120
chr20	17761679	17761919	.	1000	.	46.16942	-1.00000	3.86753	120
chr20	17533493	17533733	.	1000	.	26.27130	-1.00000	3.86753	120
chr20	17525723	17525963	.	1000	.	36.56300	-1.00000	3.86753	120
chr20	14633007	14633247	.	1000	.	23.10619	-1.00000	3.86753	120
chr20	13784800	13785040	.	1000	.	51.06259	-1.00000	3.86753	120
chr20	13638861	13639101	.	1000	.	25.18169	-1.00000	3.86753	120
chr20	12249663	12249903	.	1000	.	21.57814	-1.00000	3.86753	120
chr20	11581347	11581587	.	1000	.	37.72438	-1.00000	3.86753	120
chr20	11267372	11267612	.	1000	.	22.32332	-1.00000	3.86753	120
chr20	10671431	10671671	.	1000	.	32.54048	-1.00000	3.86753	120
chr2	99180923	99181163	.	1000	.	31.58564	-1.00000	3.86753	120
chr2	97996129	97996369	.	1000	.	58.14570	-1.00000	3.86753	120
chr2	96265950	96266190	.	1000	.	48.75885	-1.00000	3.86753	120
chr2	96148527	96148767	.	1000	.	23.74094	-1.00000	3.86753	120
chr2	95165590	95165830	.	1000	.	54.66809	-1.00000	3.86753	120
chr2	88600164	88600404	.	1000	.	30.54218	-1.00000	3.86753	120
chr2	88545233	88545473	.	1000	.	28.31657	-1.00000	3.86753	120
chr2	8837478	8837718	.	1000	.	34.44776	-1.00000	3.86753	120
chr2	8827808	8828048	.	1000	.	22.41885	-1.00000	3.86753	120
chr2	86807560	86807800	.	941	.	19.37850	-1.00000	3.86753	120
chr2	85561415	85561655	.	1000	.	74.28321	-1.00000	3.86753	120
chr2	85300362	85300602	.	1000	.	26.25932	-1.00000	3.86753	120
chr2	84958138	84958378	.	1000	.	19.57675	-1.00000	3.86753	120
chr2	74529699	74529939	.	1000	.	26.47228	-1.00000	3.86753	120
chr2	74507278	74507518	.	1000	.	32.17131	-1.00000	3.86753	120
chr2	74199107	74199347	.	1000	.	24.79340	-1.00000	3.86753	120
chr2	73908019	73908259	.	1000	.	23.61675	-1.00000	3.86753	120
chr2	73260384	73260624	.	1000	.	23.70289	-1.00000	3.86753	120
chr2	73113373	73113613	.	764	.	18.50989	-1.00000	3.86753	120
chr2	72825948	72826188	.	1000	.	23.47799	-1.00000	3.86753	120
chr2	71068459	71068699	.	1000	.	25.65200	-1.00000	3.86753	120
chr2	70686894	70687134	.	1000	.	25.27207	-1.00000	3.86753	120
chr2	70477484	70477724	.	1000	.	27.84760	-1.00000	3.86753	120
chr2	70190930	70191170	.	1000	.	25.84163	-1.00000	3.86753	120
chr2	70142699	70142939	.	1000	.	82.31403	-1.00000	3.86753	120
chr2	70030050	70030290	.	1000	.	21.81666	-1.00000	3.86753	120
chr2	69581813	69582053	.	1000	.	25.18999	-1.00000	3.86753	120
chr2	69306977	69307217	.	653	.	24.19192	-1.00000	3.86753	120
chr2	68715339	68715579	.	1000	.	40.09862	-1.00000	3.86753	120
chr2	68467359	68467599	.	1000	.	39.28233	-1.00000	3.86753	120
chr2	68362063	68362303	.	1000	.	39.54171	-1.00000	3.86753	120
chr2	65436433	65436673	.	1000	.	25.44127	-1.00000	3.86753	120
chr2	65130108	65130348	.	1000	.	25.03811	-1.00000	3.86753	120
chr2	61888568	61888808	.	1000	.	50.55599	-1.00000	3.86753	120
chr2	58870802	58871042	.	1000	.	20.47478	-1.00000	3.86753	120
chr2	54558248	54558488	.	1000	.	18.66311	-1.00000	3.86753	120
chr2	48420737	48420977	.	1000	.	20.59941	-1.00000	3.86753	120
chr2	47369098	47369338	.	1000	.	33.18451	-1.00000	3.86753	120
chr2	47344994	47345234	.	1000	.	39.13124	-1.00000	3.86753	120
chr2	47319754	47319994	.	1000	.	21.19707	-1.00000	3.86753	120
chr2	46987119	46987359	.	1000	.	31.56667	-1.00000	3.86753	120
chr2	46542191	46542431	.	1000	.	19.01714	-1.00000	3.86753	120
chr2	45650131	45650371	.	1000	.	36.25181	-1.00000	3.86753	120
chr2	45610461	45610701	.	1000	.	45.62575	-1.00000	3.86753	120
chr2	44479503	44479743	.	1000	.	25.70921	-1.00000	3.86753	120
chr2	44087260	44087500	.	1000	.	42.71237	-1.00000	3.86753	120
chr2	43995921	43996161	.	1000	.	19.01988	-1.00000	3.86753	120
chr2	43773905	43774145	.	1000	.	91.32151	-1.00000	3.86753	120
chr2	43221945	43222185	.	1000	.	40.21853	-1.00000	3.86753	120
chr2	43170018	43170258	.	1000	.	28.02954	-1.00000	3.86753	120
chr2	42169126	42169366	.	1000	.	24.63717	-1.00000	3.86753	120
chr2	42046844	42047084	.	1000	.	36.91009	-1.00000	3.86753	120
chr2	39779123	39779363	.	1000	.	22.17104	-1.00000	3.86753	120
chr2	39124187	39124427	.	1000	.	23.61537	-1.00000	3.86753	120
chr2	36625397	36625637	.	1000	.	52.70888	-1.00000	3.86753	120
chr2	36618423	36618663	.	1000	.	33.43082	-1.00000	3.86753	120
chr2	3558224	3558464	.	1000	.	36.16917	-1.00000	3.86753	120
chr2	3518953	3519193	.	1000	.	38.90283	-1.00000	3.86753	120
chr2	3303638	3303878	.	1000	.	59.06353	-1.00000	3.86753	120
chr2	32039703	32039943	.	1000	.	28.33725	-1.00000	3.86753	120
chr2	30165126	30165366	.	1000	.	26.29207	-1.00000	3.86753	120
chr2	30147778	30148018	.	1000	.	53.19421	-1.00000	3.86753	120
chr2	28956419	28956659	.	1000	.	40.68491	-1.00000	3.86753	120
chr2	28894520	28894760	.	1000	.	42.45673	-1.00000	3.86753	120
chr2	28566836	28567076	.	1000	.	27.36482	-1.00000	3.86753	120
chr2	28390218	28390458	.	773	.	20.26526	-1.00000	3.86753	120
chr2	27683565	27683805	.	545	.	23.87644	-1.00000	3.86753	120
chr2	27582765	27583005	.	611	.	19.92420	-1.00000	3.86753	120
chr2	27489650	27489890	.	1000	.	47.83795	-1.00000	3.86753	120
chr2	27356677	27356917	.	1000	.	33.14328	-1.00000	3.86753	120
chr2	27322952	27323192	.	1000	.	22.20635	-1.00000	3.86753	120
chr2	27265084	27265324	.	1000	.	23.83122	-1.00000	3.86753	120
chr2	27134521	27134761	.	995	.	23.52344	-1.00000	3.86753	120
chr2	27086520	27086760	.	908	.	18.42468	-1.00000	3.86753	120
chr2	26764138	26764378	.	1000	.	46.14368	-1.00000	3.86753	120
chr2	2613382	2613622	.	1000	.	35.78175	-1.00000	3.86753	120
chr2	25878397	25878637	.	1000	.	19.94775	-1.00000	3.86753	120
chr2	25376711	25376951	.	1000	.	49.18593	-1.00000	3.86753	120
chr2	25252270	25252510	.	1000	.	21.18977	-1.00000	3.86753	120
chr2	241881722	241881962	.	1000	.	21.19021	-1.00000	3.86753	120
chr2	241686739	241686979	.	1000	.	21.64029	-1.00000	3.86753	120
chr2	241637539	241637779	.	1000	.	79.98588	-1.00000	3.86753	120
chr2	241508685	241508925	.	1000	.	58.19061	-1.00000	3.86753	120
chr2	241315707	241315947	.	1000	.	18.89919	-1.00000	3.86753	120
chr2	241315139	241315379	.	1000	.	30.92133	-1.00000	3.86753	120
chr2	241279525	241279765	.	1000	.	32.24168	-1.00000	3.86753	120
chr2	241150253	241150493	.	1000	.	41.07604	-1.00000	3.86753	120
chr2	240820720	240820960	.	1000	.	22.37327	-1.00000	3.86753	120
chr2	240586550	240586790	.	1000	.	30.90254	-1.00000	3.86753	120
chr2	240025263	240025503	.	1000	.	56.55440	-1.00000	3.86753	120
chr2	239934536	239934776	.	917	.	19.50577	-1.00000	3.86753	120
chr2	239893192	239893432	.	1000	.	19.16449	-1.00000	3.86753	120
chr2	239401539	239401779	.	1000	.	30.46908	-1.00000	3.86753	120
chr2	238970576	238970816	.	1000	.	66.28316	-1.00000	3.86753	120
chr2	238060748	238060988	.	1000	.	25.70368	-1.00000	3.86753	120
chr2	237512798	237513038	.	1000	.	21.79821	-1.00000	3.86753	120
chr2	236168327	236168567	.	1000	.	52.63249	-1.00000	3.86753	120
chr2	234881701	234881941	.	1000	.	25.07872	-1.00000	3.86753	120
chr2	234840332	234840572	.	1000	.	19.92908	-1.00000	3.86753	120
chr2	233868308	233868548	.	1000	.	21.03933	-1.00000	3.86753	120
chr2	233251446	233251686	.	1000	.	67.20048	-1.00000	3.86753	120
chr2	231781491	231781731	.	1000	.	26.27536	-1.00000	3.86753	120
chr2	231717288	231717528	.	1000	.	49.95911	-1.00000	3.86753	120
chr2	231687302	231687542	.	1000	.	21.54402	-1.00000	3.86753	120
chr2	231464409	231464649	.	1000	.	34.25210	-1.00000	3.86753	120
chr2	231463672	231463912	.	1000	.	25.87833	-1.00000	3.86753	120
chr2	231198460	231198700	.	1000	.	60.56261	-1.00000	3.86753	120
chr2	227325108	227325348	.	1000	.	36.17375	-1.00000	3.86753	120
chr2	224585666	224585906	.	1000	.	31.84944	-1.00000	3.86753	120
chr2	223909080	223909320	.	1000	.	31.13248	-1.00000	3.86753	120
chr2	223725605	223725845	.	1000	.	43.71674	-1.00000	3.86753	120
chr2	222982092	222982332	.	1000	.	39.24087	-1.00000	3.86753	120
chr2	222860850	222861090	.	1000	.	26.93258	-1.00000	3.86753	120
chr2	222690664	222690904	.	1000	.	28.26412	-1.00000	3.86753	120
chr2	221372486	221372726	.	1000	.	26.55758	-1.00000	3.86753	120
chr2	220736826	220737066	.	1000	.	22.23763	-1.00000	3.86753	120
chr2	219713160	219713400	.	1000	.	37.04349	-1.00000	3.86753	120
chr2	219642515	219642755	.	1000	.	40.91619	-1.00000	3.86753	120
chr2	219495508	219495748	.	1000	.	24.51243	-1.00000	3.86753	120
chr2	219294881	219295121	.	882	.	23.81205	-1.00000	3.86753	120
chr2	219245333	219245573	.	1000	.	32.06462	-1.00000	3.86753	120
chr2	219219016	219219256	.	1000	.	32.81083	-1.00000	3.86753	120
chr2	218847720	218847960	.	1000	.	45.97228	-1.00000	3.86753	120
chr2	218710648	218710888	.	599	.	38.56662	-1.00000	3.86753	120
chr2	218270287	218270527	.	1000	.	26.77740	-1.00000	3.86753	120
chr2	217713547	217713787	.	1000	.	25.91397	-1.00000	3.86753	120
chr2	216412286	216412526	.	1000	.	18.41429	-1.00000	3.86753	120
chr2	216081667	216081907	.	1000	.	25.21525	-1.00000	3.86753	120
chr2	215436366	215436606	.	1000	.	19.95438	-1.00000	3.86753	120
chr2	215311922	215312162	.	1000	.	49.86789	-1.00000	3.86753	120
chr2	214707053	214707293	.	1000	.	25.83705	-1.00000	3.86753	120
chr2	210170645	210170885	.	1000	.	68.26669	-1.00000	3.86753	120
chr2	20822986	20823226	.	1000	.	101.09493	-1.00000	3.86753	120
chr2	207711296	207711536	.	1000	.	64.18041	-1.00000	3.86753	120
chr2	207008150	207008390	.	813	.	20.78213	-1.00000	3.86753	120
chr2	206423257	206423497	.	1000	.	28.25593	-1.00000	3.86753	120
chr2	205885686	205885926	.	1000	.	22.86429	-1.00000	3.86753	120
chr2	20584583	20584823	.	1000	.	31.71140	-1.00000	3.86753	120
chr2	20510047	20510287	.	1000	.	25.40509	-1.00000	3.86753	120
chr2	203239144	203239384	.	1000	.	43.38466	-1.00000	3.86753	120
chr2	20291088	20291328	.	558	.	22.28233	-1.00000	3.86753	120
chr2	202870808	202871048	.	1000	.	28.61022	-1.00000	3.86753	120
chr2	201901881	201902121	.	1000	.	24.09143	-1.00000	3.86753	120
chr2	201642613	201642853	.	1000	.	59.40763	-1.00000	3.86753	120
chr2	201451457	201451697	.	1000	.	55.26540	-1.00000	3.86753	120
chr2	197705243	197705483	.	995	.	23.20825	-1.00000	3.86753	120
chr2	197435013	197435253	.	1000	.	42.76444	-1.00000	3.86753	120
chr2	196639449	196639689	.	1000	.	57.45233	-1.00000	3.86753	120
chr2	196206934	196207174	.	1000	.	24.80604	-1.00000	3.86753	120
chr2	196171545	196171785	.	1000	.	23.67152	-1.00000	3.86753	120
chr2	192194861	192195101	.	1000	.	23.86891	-1.00000	3.86753	120
chr2	189762537	189762777	.	656	.	20.76472	-1.00000	3.86753	120
chr2	189143221	189143461	.	975	.	20.07638	-1.00000	3.86753	120
chr2	186542105	186542345	.	1000	.	23.68283	-1.00000	3.86753	120
chr2	185738921	185739161	.	1000	.	22.42288	-1.00000	3.86753	120
chr2	181680798	181681038	.	1000	.	25.56558	-1.00000	3.86753	120
chr2	177212759	177212999	.	1000	.	20.05678	-1.00000	3.86753	120
chr2	176188512	176188752	.	1000	.	42.11187	-1.00000	3.86753	120
chr2	176122546	176122786	.	1000	.	28.75461	-1.00000	3.86753	120
chr2	176116558	176116798	.	1000	.	43.27383	-1.00000	3.86753	120
chr2	176107150	176107390	.	837	.	18.76297	-1.00000	3.86753	120
chr2	176002224	176002464	.	1000	.	36.55519	-1.00000	3.86753	120
chr2	174748995	174749235	.	1000	.	25.18439	-1.00000	3.86753	120
chr2	172182681	172182921	.	1000	.	30.85626	-1.00000	3.86753	120
chr2	172102816	172103056	.	1000	.	56.47615	-1.00000	3.86753	120
chr2	172099235	172099475	.	1000	.	19.48400	-1.00000	3.86753	120
chr2	171999851	172000091	.	1000	.	22.82914	-1.00000	3.86753	120
chr2	170917517	170917757	.	1000	.	34.49426	-1.00000	3.86753	120
chr2	169584227	169584467	.	1000	.	47.20319	-1.00000	3.86753	120
chr2	16900485	16900725	.	1000	.	27.33660	-1.00000	3.86753	120
chr2	16774092	16774332	.	1000	.	22.26190	-1.00000	3.86753	120
chr2	16675857	16676097	.	861	.	19.56046	-1.00000	3.86753	120
chr2	160270231	160270471	.	1000	.	29.69501	-1.00000	3.86753	120
chr2	159921766	159922006	.	983	.	18.51843	-1.00000	3.86753	120
chr2	159036077	159036317	.	1000	.	26.07854	-1.00000	3.86753	120
chr2	15800941	15801181	.	1000	.	47.63294	-1.00000	3.86753	120
chr2	152334907	152335147	.	1000	.	27.09330	-1.00000	3.86753	120
chr2	151947250	151947490	.	1000	.	32.49088	-1.00000	3.86753	120
chr2	149040511	149040751	.	1000	.	33.71921	-1.00000	3.86753	120
chr2	14903872	14904112	.	1000	.	20.08812	-1.00000	3.86753	120
chr2	142181246	142181486	.	1000	.	23.30067	-1.00000	3.86753	120
chr2	135797568	135797808	.	1000	.	24.88369	-1.00000	3.86753	120
chr2	135741420	135741660	.	1000	.	38.66962	-1.00000	3.86753	120
chr2	134918523	134918763	.	1000	.	69.80565	-1.00000	3.86753	120
chr2	134450887	134451127	.	1000	.	37.77647	-1.00000	3.86753	120
chr2	132670162	132670402	.	1000	.	33.54179	-1.00000	3.86753	120
chr2	131492937	131493177	.	1000	.	30.59419	-1.00000	3.86753	120
chr2	131093389	131093629	.	1000	.	28.40754	-1.00000	3.86753	120
chr2	130181507	130181747	.	1000	.	21.72682	-1.00000	3.86753	120
chr2	129877439	129877679	.	1000	.	36.46306	-1.00000	3.86753	120
chr2	128179265	128179505	.	1000	.	36.08722	-1.00000	3.86753	120
chr2	120456853	120457093	.	1000	.	19.88115	-1.00000	3.86753	120
chr2	120223011	120223251	.	1000	.	28.85382	-1.00000	3.86753	120
chr2	12006957	12007197	.	1000	.	27.15433	-1.00000	3.86753	120
chr2	119476312	119476552	.	997	.	21.03770	-1.00000	3.86753	120
chr2	119366752	119366992	.	1000	.	22.31449	-1.00000	3.86753	120
chr2	119255774	119256014	.	1000	.	24.79257	-1.00000	3.86753	120
chr2	118197366	118197606	.	1000	.	34.99342	-1.00000	3.86753	120
chr2	118003360	118003600	.	1000	.	73.13666	-1.00000	3.86753	120
chr2	11779240	11779480	.	1000	.	23.71934	-1.00000	3.86753	120
chr2	11509	11749	.	1000	.	53.04098	-1.00000	3.86753	120
chr2	113756631	113756871	.	1000	.	73.21742	-1.00000	3.86753	120
chr2	112600070	112600310	.	1000	.	22.01905	-1.00000	3.86753	120
chr2	110204911	110205151	.	1000	.	86.40790	-1.00000	3.86753	120
chr2	108719300	108719540	.	1000	.	45.61777	-1.00000	3.86753	120
chr2	108636515	108636755	.	542	.	19.53377	-1.00000	3.86753	120
chr2	10689839	10690079	.	1000	.	53.22538	-1.00000	3.86753	120
chr2	105337338	105337578	.	1000	.	70.69462	-1.00000	3.86753	120
chr2	105287836	105288076	.	1000	.	42.04102	-1.00000	3.86753	120
chr2	10412446	10412686	.	1000	.	28.59922	-1.00000	3.86753	120
chr2	101252760	101253000	.	1000	.	54.12042	-1.00000	3.86753	120
chr2	101038665	101038905	.	1000	.	70.51129	-1.00000	3.86753	120
chr2	101002048	101002288	.	1000	.	28.80505	-1.00000	3.86753	120
chr19	984578	984818	.	935	.	19.80595	-1.00000	3.86753	120
chr19	984182	984422	.	1000	.	23.64074	-1.00000	3.86753	120
chr19	9834855	9835095	.	702	.	22.37913	-1.00000	3.86753	120
chr19	9538527	9538767	.	1000	.	43.06219	-1.00000	3.86753	120
chr19	9435443	9435683	.	1000	.	30.43257	-1.00000	3.86753	120
chr19	8580789	8581029	.	1000	.	35.34234	-1.00000	3.86753	120
chr19	8444799	8445039	.	1000	.	49.38772	-1.00000	3.86753	120
chr19	8389827	8390067	.	1000	.	20.36015	-1.00000	3.86753	120
chr19	8321257	8321497	.	1000	.	25.62701	-1.00000	3.86753	120
chr19	8240384	8240624	.	1000	.	24.92301	-1.00000	3.86753	120
chr19	797056	797296	.	1000	.	46.92517	-1.00000	3.86753	120
chr19	7943576	7943816	.	1000	.	67.00925	-1.00000	3.86753	120
chr19	7680682	7680922	.	1000	.	37.97590	-1.00000	3.86753	120
chr19	7629417	7629657	.	1000	.	40.95776	-1.00000	3.86753	120
chr19	7565372	7565612	.	1000	.	20.00389	-1.00000	3.86753	120
chr19	7535523	7535763	.	1000	.	37.58575	-1.00000	3.86753	120
chr19	7219919	7220159	.	827	.	18.54546	-1.00000	3.86753	120
chr19	6765936	6766176	.	1000	.	26.27175	-1.00000	3.86753	120
chr19	6761065	6761305	.	1000	.	21.10619	-1.00000	3.86753	120
chr19	6753377	6753617	.	1000	.	28.13301	-1.00000	3.86753	120
chr19	6604052	6604292	.	1000	.	26.09290	-1.00000	3.86753	120
chr19	6464136	6464376	.	1000	.	46.71016	-1.00000	3.86753	120
chr19	6424228	6424468	.	1000	.	24.49399	-1.00000	3.86753	120
chr19	6199501	6199741	.	1000	.	25.62245	-1.00000	3.86753	120
chr19	5903752	5903992	.	1000	.	26.87951	-1.00000	3.86753	120
chr19	58581203	58581443	.	1000	.	20.71336	-1.00000	3.86753	120
chr19	58575260	58575500	.	1000	.	70.31428	-1.00000	3.86753	120
chr19	58573441	58573681	.	1000	.	91.67093	-1.00000	3.86753	120
chr19	58401274	58401514	.	1000	.	25.24912	-1.00000	3.86753	120
chr19	58326831	58327071	.	1000	.	21.92757	-1.00000	3.86753	120
chr19	58305155	58305395	.	1000	.	19.70251	-1.00000	3.86753	120
chr19	58155062	58155302	.	726	.	23.87164	-1.00000	3.86753	120
chr19	5804085	5804325	.	1000	.	32.11947	-1.00000	3.86753	120
chr19	58022018	58022258	.	1000	.	22.11153	-1.00000	3.86753	120
chr19	5790707	5790947	.	1000	.	62.65668	-1.00000	3.86753	120
chr19	57889020	57889260	.	1000	.	40.18609	-1.00000	3.86753	120
chr19	57559768	57560008	.	1000	.	40.68373	-1.00000	3.86753	120
chr19	57435094	57435334	.	862	.	20.40677	-1.00000	3.86753	120
chr19	57351156	57351396	.	1000	.	28.92801	-1.00000	3.86753	120
chr19	57280357	57280597	.	1000	.	35.78205	-1.00000	3.86753	120
chr19	57279786	57280026	.	761	.	26.01471	-1.00000	3.86753	120
chr19	57240517	57240757	.	1000	.	47.93774	-1.00000	3.86753	120
chr19	572273	572513	.	1000	.	62.83045	-1.00000	3.86753	120
chr19	5720535	5720775	.	806	.	18.77457	-1.00000	3.86753	120
chr19	5690075	5690315	.	1000	.	46.64765	-1.00000	3.86753	120
chr19	5680836	5681076	.	1000	.	58.61665	-1.00000	3.86753	120
chr19	56393162	56393402	.	1000	.	45.81275	-1.00000	3.86753	120
chr19	56309615	56309855	.	994	.	22.83488	-1.00000	3.86753	120
chr19	56140874	56141114	.	1000	.	44.72050	-1.00000	3.86753	120
chr19	55653680	55653920	.	1000	.	56.30291	-1.00000	3.86753	120
chr19	55504085	55504325	.	1000	.	32.89950	-1.00000	3.86753	120
chr19	55476387	55476627	.	1000	.	67.26701	-1.00000	3.86753	120
chr19	55461520	55461760	.	760	.	24.11120	-1.00000	3.86753	120
chr19	55338721	55338961	.	653	.	23.98784	-1.00000	3.86753	120
chr19	55305575	55305815	.	1000	.	24.68962	-1.00000	3.86753	120
chr19	55166030	55166270	.	1000	.	36.87464	-1.00000	3.86753	120
chr19	55117655	55117895	.	1000	.	22.74524	-1.00000	3.86753	120
chr19	5452921	5453161	.	1000	.	21.88399	-1.00000	3.86753	120
chr19	54464703	54464943	.	1000	.	20.92628	-1.00000	3.86753	120
chr19	54178566	54178806	.	775	.	20.20505	-1.00000	3.86753	120
chr19	54102665	54102905	.	1000	.	32.46349	-1.00000	3.86753	120
chr19	53879345	53879585	.	1000	.	23.13238	-1.00000	3.86753	120
chr19	53793091	53793331	.	1000	.	69.86769	-1.00000	3.86753	120
chr19	53520815	53521055	.	1000	.	58.18827	-1.00000	3.86753	120
chr19	5340887	5341127	.	1000	.	58.48785	-1.00000	3.86753	120
chr19	52028316	52028556	.	1000	.	55.54286	-1.00000	3.86753	120
chr19	51887904	51888144	.	1000	.	69.00821	-1.00000	3.86753	120
chr19	5137874	5138114	.	1000	.	22.19314	-1.00000	3.86753	120
chr19	51340056	51340296	.	1000	.	22.55508	-1.00000	3.86753	120
chr19	510636	510876	.	1000	.	22.25225	-1.00000	3.86753	120
chr19	50994170	50994410	.	1000	.	22.09611	-1.00000	3.86753	120
chr19	50804977	50805217	.	1000	.	42.86862	-1.00000	3.86753	120
chr19	507809	508049	.	1000	.	25.30478	-1.00000	3.86753	120
chr19	50759929	50760169	.	1000	.	26.14746	-1.00000	3.86753	120
chr19	50639224	50639464	.	1000	.	22.47533	-1.00000	3.86753	120
chr19	5057970	5058210	.	1000	.	44.54960	-1.00000	3.86753	120
chr19	50476317	50476557	.	1000	.	25.40743	-1.00000	3.86753	120
chr19	50334176	50334416	.	1000	.	22.52816	-1.00000	3.86753	120
chr19	49997748	49997988	.	1000	.	37.40720	-1.00000	3.86753	120
chr19	49890063	49890303	.	667	.	20.70307	-1.00000	3.86753	120
chr19	49877385	49877625	.	1000	.	37.07769	-1.00000	3.86753	120
chr19	49749443	49749683	.	1000	.	59.07053	-1.00000	3.86753	120
chr19	4968727	4968967	.	1000	.	31.28255	-1.00000	3.86753	120
chr19	49665860	49666100	.	1000	.	25.21852	-1.00000	3.86753	120
chr19	49641922	49642162	.	1000	.	27.81100	-1.00000	3.86753	120
chr19	49513224	49513464	.	1000	.	22.90116	-1.00000	3.86753	120
chr19	49487314	49487554	.	1000	.	47.92957	-1.00000	3.86753	120
chr19	49443777	49444017	.	1000	.	40.36967	-1.00000	3.86753	120
chr19	49347840	49348080	.	1000	.	29.53393	-1.00000	3.86753	120
chr19	49331669	49331909	.	1000	.	24.06152	-1.00000	3.86753	120
chr19	49113691	49113931	.	1000	.	30.89947	-1.00000	3.86753	120
chr19	48976252	48976492	.	1000	.	26.35244	-1.00000	3.86753	120
chr19	48918816	48919056	.	1000	.	25.14500	-1.00000	3.86753	120
chr19	48881803	48882043	.	1000	.	19.62177	-1.00000	3.86753	120
chr19	48835830	48836070	.	1000	.	50.76263	-1.00000	3.86753	120
chr19	48795292	48795532	.	602	.	18.80759	-1.00000	3.86753	120
chr19	48721013	48721253	.	1000	.	31.42492	-1.00000	3.86753	120
chr19	48644860	48645100	.	1000	.	21.65723	-1.00000	3.86753	120
chr19	48510620	48510860	.	1000	.	20.57793	-1.00000	3.86753	120
chr19	48501752	48501992	.	1000	.	27.72785	-1.00000	3.86753	120
chr19	48419352	48419592	.	1000	.	18.99380	-1.00000	3.86753	120
chr19	48329612	48329852	.	1000	.	18.66074	-1.00000	3.86753	120
chr19	48190484	48190724	.	1000	.	33.76950	-1.00000	3.86753	120
chr19	4815656	4815896	.	1000	.	52.01104	-1.00000	3.86753	120
chr19	48111341	48111581	.	1000	.	45.67048	-1.00000	3.86753	120
chr19	4809637	4809877	.	1000	.	41.90757	-1.00000	3.86753	120
chr19	4803948	4804188	.	824	.	20.27122	-1.00000	3.86753	120
chr19	4791422	4791662	.	1000	.	34.30670	-1.00000	3.86753	120
chr19	4759807	4760047	.	1000	.	47.73347	-1.00000	3.86753	120
chr19	47515303	47515543	.	1000	.	83.64392	-1.00000	3.86753	120
chr19	47514935	47515175	.	1000	.	23.25964	-1.00000	3.86753	120
chr19	47484126	47484366	.	1000	.	74.93028	-1.00000	3.86753	120
chr19	47352143	47352383	.	1000	.	26.78320	-1.00000	3.86753	120
chr19	47257082	47257322	.	1000	.	28.92481	-1.00000	3.86753	120
chr19	47256444	47256684	.	1000	.	52.76563	-1.00000	3.86753	120
chr19	47244196	47244436	.	1000	.	60.63598	-1.00000	3.86753	120
chr19	47226057	47226297	.	1000	.	42.35100	-1.00000	3.86753	120
chr19	47113095	47113335	.	1000	.	44.23481	-1.00000	3.86753	120
chr19	46850933	46851173	.	1000	.	26.35489	-1.00000	3.86753	120
chr19	4670286	4670526	.	1000	.	47.00849	-1.00000	3.86753	120
chr19	46546595	46546835	.	1000	.	43.38626	-1.00000	3.86753	120
chr19	46347377	46347617	.	1000	.	32.58558	-1.00000	3.86753	120
chr19	46346886	46347126	.	1000	.	44.40159	-1.00000	3.86753	120
chr19	46077614	46077854	.	1000	.	23.02101	-1.00000	3.86753	120
chr19	45994993	45995233	.	914	.	21.68223	-1.00000	3.86753	120
chr19	45927757	45927997	.	1000	.	27.66189	-1.00000	3.86753	120
chr19	45883402	45883642	.	1000	.	29.52668	-1.00000	3.86753	120
chr19	45817235	45817475	.	1000	.	50.36597	-1.00000	3.86753	120
chr19	4580365	4580605	.	1000	.	48.86399	-1.00000	3.86753	120
chr19	4575404	4575644	.	1000	.	22.67578	-1.00000	3.86753	120
chr19	45717272	45717512	.	881	.	25.29101	-1.00000	3.86753	120
chr19	45607262	45607502	.	1000	.	54.42694	-1.00000	3.86753	120
chr19	45591014	45591254	.	1000	.	22.41840	-1.00000	3.86753	120
chr19	45523816	45524056	.	1000	.	27.41954	-1.00000	3.86753	120
chr19	45501701	45501941	.	1000	.	19.73986	-1.00000	3.86753	120
chr19	45485377	45485617	.	1000	.	35.30785	-1.00000	3.86753	120
chr19	45455805	45456045	.	1000	.	38.24173	-1.00000	3.86753	120
chr19	45178430	45178670	.	1000	.	28.24890	-1.00000	3.86753	120
chr19	45001195	45001435	.	1000	.	49.26835	-1.00000	3.86753	120
chr19	44911229	44911469	.	1000	.	21.80518	-1.00000	3.86753	120
chr19	4472016	4472256	.	1000	.	82.70514	-1.00000	3.86753	120
chr19	44713222	44713462	.	1000	.	19.78054	-1.00000	3.86753	120
chr19	44657207	44657447	.	1000	.	29.96152	-1.00000	3.86753	120
chr19	4457725	4457965	.	1000	.	21.76348	-1.00000	3.86753	120
chr19	44500621	44500861	.	1000	.	33.13800	-1.00000	3.86753	120
chr19	44448436	44448676	.	1000	.	22.47960	-1.00000	3.86753	120
chr19	44094164	44094404	.	1000	.	18.40720	-1.00000	3.86753	120
chr19	4402442	4402682	.	1000	.	47.15459	-1.00000	3.86753	120
chr19	4400567	4400807	.	1000	.	25.03729	-1.00000	3.86753	120
chr19	43984063	43984303	.	1000	.	18.88574	-1.00000	3.86753	120
chr19	43951015	43951255	.	1000	.	27.98949	-1.00000	3.86753	120
chr19	43596232	43596472	.	1000	.	42.71856	-1.00000	3.86753	120
chr19	4342812	4343052	.	1000	.	57.97151	-1.00000	3.86753	120
chr19	42279858	42280098	.	1000	.	18.69559	-1.00000	3.86753	120
chr19	42244756	42244996	.	1000	.	73.29394	-1.00000	3.86753	120
chr19	42108563	42108803	.	1000	.	42.96514	-1.00000	3.86753	120
chr19	4182462	4182702	.	923	.	23.68824	-1.00000	3.86753	120
chr19	4180204	4180444	.	1000	.	50.66397	-1.00000	3.86753	120
chr19	41397282	41397522	.	1000	.	24.71537	-1.00000	3.86753	120
chr19	40799008	40799248	.	1000	.	28.47700	-1.00000	3.86753	120
chr19	40750416	40750656	.	1000	.	61.38288	-1.00000	3.86753	120
chr19	40662840	40663080	.	1000	.	68.27632	-1.00000	3.86753	120
chr19	40634567	40634807	.	1000	.	40.89037	-1.00000	3.86753	120
chr19	40529184	40529424	.	1000	.	31.11283	-1.00000	3.86753	120
chr19	40443006	40443246	.	1000	.	18.58920	-1.00000	3.86753	120
chr19	4007575	4007815	.	1000	.	29.66064	-1.00000	3.86753	120
chr19	3990280	3990520	.	1000	.	45.50583	-1.00000	3.86753	120
chr19	3987787	3988027	.	1000	.	32.45190	-1.00000	3.86753	120
chr19	3985400	3985640	.	1000	.	66.35878	-1.00000	3.86753	120
chr19	3968693	3968933	.	1000	.	37.90954	-1.00000	3.86753	120
chr19	39532778	39533018	.	1000	.	42.01601	-1.00000	3.86753	120
chr19	39435901	39436141	.	1000	.	38.91268	-1.00000	3.86753	120
chr19	39412202	39412442	.	861	.	21.73752	-1.00000	3.86753	120
chr19	39303392	39303632	.	1000	.	24.98698	-1.00000	3.86753	120
chr19	38930371	38930611	.	1000	.	23.26523	-1.00000	3.86753	120
chr19	38899597	38899837	.	1000	.	38.58734	-1.00000	3.86753	120
chr19	38851835	38852075	.	1000	.	23.22679	-1.00000	3.86753	120
chr19	38849250	38849490	.	893	.	19.88508	-1.00000	3.86753	120
chr19	38683741	38683981	.	1000	.	40.79542	-1.00000	3.86753	120
chr19	38618974	38619214	.	1000	.	90.17558	-1.00000	3.86753	120
chr19	38389128	38389368	.	1000	.	26.60195	-1.00000	3.86753	120
chr19	3761595	3761835	.	1000	.	21.66095	-1.00000	3.86753	120
chr19	37594536	37594776	.	1000	.	30.69047	-1.00000	3.86753	120
chr19	3626736	3626976	.	1000	.	45.45843	-1.00000	3.86753	120
chr19	36139908	36140148	.	1000	.	22.66966	-1.00000	3.86753	120
chr19	36127822	36128062	.	1000	.	50.89305	-1.00000	3.86753	120
chr19	36054308	36054548	.	1000	.	77.52817	-1.00000	3.86753	120
chr19	35545461	35545701	.	1000	.	88.32213	-1.00000	3.86753	120
chr19	35087462	35087702	.	697	.	19.67845	-1.00000	3.86753	120
chr19	3500569	3500809	.	1000	.	69.32845	-1.00000	3.86753	120
chr19	3435156	3435396	.	1000	.	31.55570	-1.00000	3.86753	120
chr19	33778045	33778285	.	1000	.	48.81351	-1.00000	3.86753	120
chr19	33132610	33132850	.	1000	.	21.14329	-1.00000	3.86753	120
chr19	32816789	32817029	.	1000	.	32.82658	-1.00000	3.86753	120
chr19	31220640	31220880	.	1000	.	27.93152	-1.00000	3.86753	120
chr19	3108796	3109036	.	970	.	19.00375	-1.00000	3.86753	120
chr19	29855103	29855343	.	1000	.	19.57520	-1.00000	3.86753	120
chr19	29844322	29844562	.	916	.	19.19596	-1.00000	3.86753	120
chr19	29841747	29841987	.	1000	.	26.79617	-1.00000	3.86753	120
chr19	29691027	29691267	.	998	.	19.52002	-1.00000	3.86753	120
chr19	29532142	29532382	.	1000	.	27.55498	-1.00000	3.86753	120
chr19	29213073	29213313	.	1000	.	29.41439	-1.00000	3.86753	120
chr19	2819689	2819929	.	1000	.	58.69580	-1.00000	3.86753	120
chr19	2783431	2783671	.	1000	.	74.04557	-1.00000	3.86753	120
chr19	2599033	2599273	.	1000	.	25.45595	-1.00000	3.86753	120
chr19	2427443	2427683	.	1000	.	56.37569	-1.00000	3.86753	120
chr19	19489343	19489583	.	1000	.	50.21087	-1.00000	3.86753	120
chr19	1940962	1941202	.	1000	.	28.47183	-1.00000	3.86753	120
chr19	19342774	19343014	.	1000	.	30.99551	-1.00000	3.86753	120
chr19	19259817	19260057	.	1000	.	24.10386	-1.00000	3.86753	120
chr19	1905106	1905346	.	1000	.	31.55116	-1.00000	3.86753	120
chr19	1897652	1897892	.	1000	.	24.28883	-1.00000	3.86753	120
chr19	18919537	18919777	.	1000	.	65.06257	-1.00000	3.86753	120
chr19	1876088	1876328	.	1000	.	57.09869	-1.00000	3.86753	120
chr19	18571612	18571852	.	1000	.	55.05726	-1.00000	3.86753	120
chr19	1853383	1853623	.	780	.	19.62501	-1.00000	3.86753	120
chr19	18374406	18374646	.	1000	.	43.25629	-1.00000	3.86753	120
chr19	18323151	18323391	.	1000	.	20.41913	-1.00000	3.86753	120
chr19	18093533	18093773	.	1000	.	27.90747	-1.00000	3.86753	120
chr19	18060585	18060825	.	1000	.	19.12052	-1.00000	3.86753	120
chr19	18022184	18022424	.	1000	.	52.25599	-1.00000	3.86753	120
chr19	17946376	17946616	.	1000	.	29.34851	-1.00000	3.86753	120
chr19	17932529	17932769	.	1000	.	27.90405	-1.00000	3.86753	120
chr19	17671985	17672225	.	1000	.	41.65144	-1.00000	3.86753	120
[truncated: 1,000 more rows]
