# Supplementary material for: GRAFIMO: Variant and haplotype aware motif scanning on pangenome graphs
Source: PLoS Comput Biol. 2021 Sep 27;17(9):e1009444. doi: 10.1371/journal.pcbi.1009444 (PMC8519448; doi:10.1371/journal.pcbi.1009444)
Supplement: S1 Code — (ZIP) [file pcbi.1009444.s002.zip › S1_code/test_data/tf_motifs/ATF3/Cell_line_HepG2/ENCFF753WNT.bed]

chr1	778566	778796	.	1000	.	34.06301	-1.00000	3.01101	115
chr1	1000764	1000994	.	1000	.	38.39822	-1.00000	3.48558	115
chr1	1064226	1064456	.	1000	.	28.93344	-1.00000	2.88184	115
chr1	1080206	1080436	.	1000	.	51.15711	-1.00000	3.48558	115
chr1	1116101	1116331	.	1000	.	26.71035	-1.00000	2.39104	115
chr1	1231989	1232219	.	1000	.	73.55310	-1.00000	3.48558	115
chr1	1304721	1304951	.	622	.	22.96845	-1.00000	1.94819	115
chr1	1471597	1471827	.	1000	.	31.06009	-1.00000	2.84497	115
chr1	1511940	1512170	.	958	.	21.61010	-1.00000	1.73231	115
chr1	1574825	1574977	.	1000	.	168.87553	-1.00000	3.48558	79
chr1	1615284	1615514	.	1000	.	60.90192	-1.00000	3.48558	115
chr1	1658930	1659160	.	1000	.	54.35878	-1.00000	3.48558	115
chr1	1724248	1724478	.	1000	.	30.04635	-1.00000	2.86153	115
chr1	2412472	2412702	.	1000	.	51.50527	-1.00000	3.48558	115
chr1	2526158	2526388	.	1000	.	67.14230	-1.00000	3.48558	115
chr1	2555647	2555877	.	633	.	17.91297	-1.00000	1.14934	115
chr1	3197942	3198172	.	1000	.	21.78018	-1.00000	1.75491	115
chr1	3423469	3423699	.	1000	.	41.05660	-1.00000	3.48558	115
chr1	3454378	3454608	.	835	.	17.86389	-1.00000	1.14073	115
chr1	3900188	3900418	.	1000	.	22.21451	-1.00000	1.80232	115
chr1	6410337	6410567	.	544	.	21.65320	-1.00000	1.74827	115
chr1	6601164	6601394	.	900	.	19.11389	-1.00000	1.31802	115
chr1	6613551	6613781	.	571	.	11.54125	-1.00000	0.23421	115
chr1	6701819	6702049	.	922	.	17.89112	-1.00000	1.14870	115
chr1	7771201	7771431	.	1000	.	26.44059	-1.00000	2.34810	115
chr1	8027419	8027649	.	1000	.	23.24201	-1.00000	1.97129	115
chr1	8212057	8212287	.	1000	.	54.91086	-1.00000	3.48558	115
chr1	8259129	8259359	.	879	.	24.72195	-1.00000	2.17413	115
chr1	8879173	8879403	.	1000	.	62.11224	-1.00000	3.48558	115
chr1	9428932	9429038	.	1000	.	138.61289	-1.00000	3.48558	52
chr1	9539309	9539539	.	1000	.	39.76595	-1.00000	3.48558	115
chr1	9553875	9554105	.	1000	.	46.47944	-1.00000	3.48558	115
chr1	9627046	9627276	.	1000	.	30.41986	-1.00000	2.85503	115
chr1	9717640	9717870	.	1000	.	26.19910	-1.00000	2.31034	115
chr1	9824155	9824385	.	1000	.	26.07032	-1.00000	2.31316	115
chr1	9900499	9900729	.	612	.	20.20224	-1.00000	1.48216	115
chr1	10032836	10033066	.	1000	.	23.74383	-1.00000	2.09369	115
chr1	10472501	10472731	.	1000	.	110.38962	-1.00000	3.48558	115
chr1	11735940	11736170	.	1000	.	60.82843	-1.00000	3.48558	115
chr1	11806084	11806279	.	1000	.	250.76425	-1.00000	3.48558	93
chr1	11926318	11926548	.	1000	.	94.24949	-1.00000	3.48558	115
chr1	11980300	11980530	.	1000	.	42.77149	-1.00000	3.48558	115
chr1	12229812	12230042	.	831	.	19.14581	-1.00000	1.32317	115
chr1	14970218	14970448	.	712	.	20.35161	-1.00000	1.50099	115
chr1	15236339	15236569	.	647	.	17.55157	-1.00000	1.10886	115
chr1	15524902	15525132	.	1000	.	19.62011	-1.00000	1.41350	115
chr1	15526696	15526926	.	1000	.	47.96861	-1.00000	3.48558	115
chr1	15603610	15603753	.	1000	.	203.77748	-1.00000	3.48558	78
chr1	15617275	15617505	.	1000	.	54.99356	-1.00000	3.48558	115
chr1	15976037	15976267	.	1000	.	23.50013	-1.00000	2.03796	115
chr1	16146402	16146632	.	997	.	21.79069	-1.00000	1.75427	115
chr1	16179147	16179377	.	1000	.	28.00525	-1.00000	2.64202	115
chr1	16613512	16613742	.	1000	.	18.39599	-1.00000	1.23071	115
chr1	18452654	18452884	.	1000	.	45.84397	-1.00000	3.48558	115
chr1	18902833	18903063	.	1000	.	25.49192	-1.00000	2.21631	115
chr1	19210217	19210447	.	1000	.	59.77954	-1.00000	3.48558	115
chr1	19222970	19223200	.	785	.	16.25755	-1.00000	0.89601	115
chr1	19312202	19312432	.	696	.	14.93988	-1.00000	0.70500	115
chr1	19882256	19882486	.	1000	.	57.53036	-1.00000	3.48558	115
chr1	20440840	20441070	.	1000	.	33.76118	-1.00000	3.01494	115
chr1	20508043	20508273	.	1000	.	40.83757	-1.00000	3.48558	115
chr1	20633328	20633558	.	1000	.	23.47523	-1.00000	2.03849	115
chr1	21783062	21783292	.	1000	.	77.90423	-1.00000	3.48558	115
chr1	21783593	21783823	.	1000	.	35.46866	-1.00000	3.48558	115
chr1	22048708	22048938	.	1000	.	29.76614	-1.00000	2.86723	115
chr1	22428679	22428909	.	1000	.	66.44196	-1.00000	3.48558	115
chr1	22451715	22451874	.	1000	.	137.57891	-1.00000	3.48558	111
chr1	23170056	23170286	.	1000	.	20.17016	-1.00000	1.48289	115
chr1	23368808	23369038	.	1000	.	53.76466	-1.00000	3.48558	115
chr1	23554934	23555164	.	1000	.	27.56178	-1.00000	2.65289	115
chr1	23778289	23778519	.	936	.	18.11130	-1.00000	1.17406	115
chr1	23825320	23825550	.	1000	.	24.99062	-1.00000	2.19647	115
chr1	25568996	25569226	.	884	.	23.48101	-1.00000	2.03831	115
chr1	25906421	25906522	.	1000	.	102.03823	-1.00000	3.48558	61
chr1	25998063	25998293	.	1000	.	47.76407	-1.00000	3.48558	115
chr1	26169722	26169952	.	1000	.	37.49740	-1.00000	3.48558	115
chr1	26387462	26387692	.	1000	.	33.52096	-1.00000	3.01828	115
chr1	26432061	26432291	.	1000	.	67.69078	-1.00000	3.48558	115
chr1	26472304	26472534	.	1000	.	36.27819	-1.00000	3.48558	115
chr1	26500468	26500698	.	830	.	15.95468	-1.00000	0.85900	115
chr1	27489887	27490117	.	719	.	16.03392	-1.00000	0.86789	115
chr1	27542426	27542656	.	811	.	16.95941	-1.00000	1.00240	115
chr1	27773423	27773653	.	555	.	14.58802	-1.00000	0.65556	115
chr1	28232981	28233097	.	1000	.	153.71086	-1.00000	3.48558	59
chr1	28643062	28643292	.	952	.	26.23616	-1.00000	2.30973	115
chr1	29230850	29231080	.	1000	.	57.90566	-1.00000	3.48558	115
chr1	30854203	30854433	.	1000	.	50.51880	-1.00000	3.48558	115
chr1	31644528	31644758	.	1000	.	30.29636	-1.00000	2.85697	115
chr1	31645069	31645299	.	1000	.	35.21527	-1.00000	3.48558	115
chr1	31815913	31816143	.	1000	.	22.82853	-1.00000	1.90746	115
chr1	32013559	32013789	.	1000	.	30.62220	-1.00000	2.85260	115
chr1	32205495	32205725	.	1000	.	28.19119	-1.00000	2.63915	115
chr1	32650850	32651080	.	864	.	21.06992	-1.00000	1.60367	115
chr1	32814341	32814571	.	578	.	15.95436	-1.00000	0.85911	115
chr1	32817255	32817485	.	1000	.	43.52493	-1.00000	3.48558	115
chr1	32886648	32886878	.	776	.	17.44587	-1.00000	1.08842	115
chr1	32964778	32965008	.	1000	.	24.93223	-1.00000	2.19742	115
chr1	33181184	33181414	.	553	.	13.47629	-1.00000	0.48264	115
chr1	33431039	33431269	.	1000	.	31.56583	-1.00000	2.83493	115
chr1	35031687	35031917	.	1000	.	46.81565	-1.00000	3.48558	115
chr1	35641440	35641670	.	1000	.	93.42562	-1.00000	3.48558	115
chr1	36088725	36088955	.	772	.	15.55013	-1.00000	0.78984	115
chr1	36149511	36149741	.	1000	.	23.71813	-1.00000	2.07287	115
chr1	36218221	36218451	.	731	.	17.18833	-1.00000	1.05954	115
chr1	36224160	36224390	.	1000	.	90.92013	-1.00000	3.48558	115
chr1	36248435	36248665	.	812	.	19.40509	-1.00000	1.38754	115
chr1	36386538	36386768	.	1000	.	45.49803	-1.00000	3.48558	115
chr1	36464336	36464566	.	1000	.	83.63182	-1.00000	3.48558	115
chr1	37514724	37514954	.	1000	.	24.73983	-1.00000	2.17356	115
chr1	37534549	37534779	.	1000	.	24.04347	-1.00000	2.10950	115
chr1	37554221	37554451	.	1000	.	32.58044	-1.00000	3.03383	115
chr1	37595809	37596039	.	603	.	13.69809	-1.00000	0.51691	115
chr1	37690475	37690705	.	1000	.	83.78471	-1.00000	3.48558	115
chr1	37692233	37692463	.	1000	.	46.57678	-1.00000	3.48558	115
chr1	37990072	37990302	.	561	.	20.26548	-1.00000	1.48830	115
chr1	38012551	38012781	.	894	.	21.29115	-1.00000	1.64072	115
chr1	38859808	38859973	.	1000	.	181.82687	-1.00000	3.48558	72
chr1	39026204	39026434	.	1000	.	38.58346	-1.00000	3.48558	115
chr1	40161222	40161372	.	1000	.	175.17551	-1.00000	3.48558	77
chr1	40450871	40451101	.	1000	.	27.23384	-1.00000	2.57065	115
chr1	42455984	42456214	.	1000	.	33.27956	-1.00000	3.02298	115
chr1	42682215	42682445	.	1000	.	49.70446	-1.00000	3.48558	115
chr1	43523219	43523449	.	663	.	15.80204	-1.00000	0.83377	115
chr1	43929583	43929813	.	740	.	15.06691	-1.00000	0.72317	115
chr1	43946508	43946738	.	675	.	19.67496	-1.00000	1.41971	115
chr1	43974816	43974985	.	1000	.	206.79855	-1.00000	3.48558	88
chr1	44283542	44283772	.	1000	.	23.31708	-1.00000	1.98695	115
chr1	44631926	44632156	.	1000	.	17.76614	-1.00000	1.12857	115
chr1	44700676	44700906	.	1000	.	28.72030	-1.00000	2.88660	115
chr1	44775372	44775602	.	1000	.	96.20639	-1.00000	3.48558	115
chr1	45012014	45012244	.	1000	.	20.35334	-1.00000	1.50070	115
chr1	45172060	45172290	.	1000	.	24.40300	-1.00000	2.12757	115
chr1	45500026	45500256	.	932	.	20.56867	-1.00000	1.51408	115
chr1	46341022	46341252	.	1000	.	21.14177	-1.00000	1.60695	115
chr1	47179114	47179344	.	681	.	17.96485	-1.00000	1.15496	115
chr1	50960196	50960423	.	1000	.	386.17973	-1.00000	3.48558	114
chr1	51690733	51690963	.	1000	.	25.03179	-1.00000	2.19533	115
chr1	51878895	51879125	.	1000	.	33.65587	-1.00000	3.01662	115
chr1	52366142	52366259	.	1000	.	137.37564	-1.00000	3.48558	63
chr1	52703300	52703530	.	1000	.	54.66849	-1.00000	3.48558	115
chr1	52814527	52814757	.	1000	.	30.63043	-1.00000	2.85236	115
chr1	53121679	53121909	.	1000	.	23.16101	-1.00000	1.95852	115
chr1	53183501	53183731	.	1000	.	45.64486	-1.00000	3.48558	115
chr1	53220480	53220710	.	1000	.	34.11964	-1.00000	3.00959	115
chr1	53238416	53238646	.	1000	.	63.74102	-1.00000	3.48558	115
chr1	54860373	54860603	.	589	.	9.53371	-1.00000	0.06637	115
chr1	56508584	56508814	.	1000	.	64.22844	-1.00000	3.48558	115
chr1	56780444	56780674	.	1000	.	34.42292	-1.00000	3.48558	115
chr1	58438564	58438794	.	957	.	21.70234	-1.00000	1.75571	115
chr1	58899068	58899298	.	745	.	24.31026	-1.00000	2.12886	115
chr1	59296800	59297030	.	1000	.	23.10357	-1.00000	1.95939	115
chr1	61184243	61184473	.	1000	.	36.33953	-1.00000	3.48558	115
chr1	61337993	61338223	.	774	.	21.13276	-1.00000	1.60726	115
chr1	62198792	62199022	.	1000	.	34.66946	-1.00000	3.48558	115
chr1	62423882	62424112	.	803	.	18.46450	-1.00000	1.23743	115
chr1	62621918	62622148	.	1000	.	23.73168	-1.00000	2.07215	115
chr1	64898256	64898486	.	756	.	16.92728	-1.00000	1.00064	115
chr1	64987660	64987890	.	1000	.	21.18649	-1.00000	1.63099	115
chr1	67552382	67552612	.	930	.	20.98138	-1.00000	1.58200	115
chr1	67700791	67701021	.	591	.	20.53297	-1.00000	1.51467	115
chr1	68497024	68497254	.	1000	.	27.95177	-1.00000	2.64378	115
chr1	70205516	70205746	.	1000	.	82.93298	-1.00000	3.48558	115
chr1	75991619	75991849	.	1000	.	19.39725	-1.00000	1.38768	115
chr1	77219330	77219560	.	1000	.	41.38779	-1.00000	3.48558	115
chr1	77682870	77683100	.	1000	.	58.25523	-1.00000	3.48558	115
chr1	85708409	85708489	.	1000	.	113.90706	-1.00000	3.48558	62
chr1	86500069	86500299	.	1000	.	25.45886	-1.00000	2.18586	115
chr1	87226377	87226607	.	1000	.	19.64812	-1.00000	1.41336	115
chr1	88175798	88176028	.	946	.	19.64908	-1.00000	1.41322	115
chr1	88684122	88684333	.	1000	.	271.21097	-1.00000	3.48558	102
chr1	89820811	89821041	.	1000	.	21.16730	-1.00000	1.61855	115
chr1	89821235	89821465	.	542	.	15.15206	-1.00000	0.73525	115
chr1	91500731	91500961	.	574	.	14.57746	-1.00000	0.65183	115
chr1	93180560	93180790	.	813	.	17.75808	-1.00000	1.12869	115
chr1	93617592	93617822	.	1000	.	20.71322	-1.00000	1.55132	115
chr1	93759024	93759254	.	1000	.	19.39111	-1.00000	1.38125	115
chr1	93879103	93879333	.	1000	.	22.07391	-1.00000	1.78566	115
chr1	93964769	93964999	.	1000	.	27.75583	-1.00000	2.64771	115
chr1	94713771	94714001	.	613	.	15.25324	-1.00000	0.74834	115
chr1	101025765	101025890	.	1000	.	119.47778	-1.00000	3.48558	70
chr1	101291713	101291943	.	845	.	18.28836	-1.00000	1.20277	115
chr1	108876971	108877201	.	1000	.	40.91185	-1.00000	3.48558	115
chr1	109298704	109298934	.	1000	.	42.04573	-1.00000	3.48558	115
chr1	109299384	109299614	.	647	.	16.69549	-1.00000	0.96820	115
chr1	110339039	110339269	.	1000	.	24.06236	-1.00000	2.10913	115
chr1	110407671	110407901	.	1000	.	26.10572	-1.00000	2.31216	115
chr1	111140105	111140335	.	1000	.	70.21550	-1.00000	3.48558	115
chr1	111755569	111755799	.	1000	.	21.18283	-1.00000	1.63130	115
chr1	112956287	112956517	.	1000	.	62.65624	-1.00000	3.48558	115
chr1	114346561	114346791	.	1000	.	28.83811	-1.00000	2.88298	115
chr1	114716738	114716854	.	1000	.	115.88505	-1.00000	3.48558	69
chr1	116416573	116416803	.	687	.	15.06681	-1.00000	0.72327	115
chr1	118963687	118963917	.	1000	.	31.65957	-1.00000	2.83213	115
chr1	145996600	145996726	.	1000	.	152.01899	-1.00000	3.48558	71
chr1	149899419	149899649	.	1000	.	116.05433	-1.00000	3.48558	115
chr1	150067173	150067403	.	855	.	21.06301	-1.00000	1.59786	115
chr1	150213600	150213830	.	1000	.	26.25517	-1.00000	2.30892	115
chr1	150321338	150321568	.	1000	.	64.68007	-1.00000	3.48558	115
chr1	150604811	150605041	.	1000	.	26.73847	-1.00000	2.39000	115
chr1	150979540	150979770	.	1000	.	21.14324	-1.00000	1.60680	115
chr1	151165887	151166117	.	720	.	16.06706	-1.00000	0.87114	115
chr1	151198327	151198557	.	1000	.	55.86171	-1.00000	3.48558	115
chr1	151763406	151763636	.	1000	.	34.16408	-1.00000	3.00931	115
chr1	151832697	151832927	.	1000	.	27.69089	-1.00000	2.64879	115
chr1	153566595	153566825	.	1000	.	21.03201	-1.00000	1.59275	115
chr1	153967260	153967490	.	1000	.	26.61852	-1.00000	2.34481	115
chr1	154220571	154220801	.	1000	.	64.63298	-1.00000	3.48558	115
chr1	154272497	154272727	.	1000	.	89.86256	-1.00000	3.48558	115
chr1	154418208	154418438	.	538	.	21.46688	-1.00000	1.67990	115
chr1	154558760	154558916	.	1000	.	177.99103	-1.00000	3.48558	61
chr1	154627903	154628133	.	1000	.	94.90564	-1.00000	3.48558	115
chr1	154936448	154936678	.	578	.	20.56597	-1.00000	1.51423	115
chr1	154983062	154983292	.	1000	.	22.86732	-1.00000	1.92096	115
chr1	155017576	155017806	.	1000	.	53.99917	-1.00000	3.48558	115
chr1	155050617	155050847	.	582	.	5.92279	-1.00000	0.00514	115
chr1	155050875	155051105	.	582	.	6.35995	-1.00000	0.02032	115
chr1	155080970	155081200	.	1000	.	38.63075	-1.00000	3.48558	115
chr1	155173171	155173401	.	1000	.	22.53092	-1.00000	1.84941	115
chr1	155218941	155219171	.	1000	.	29.88668	-1.00000	2.86415	115
chr1	155241236	155241359	.	1000	.	154.02612	-1.00000	3.48558	48
chr1	155262248	155262478	.	1000	.	63.13635	-1.00000	3.48558	115
chr1	155324331	155324561	.	1000	.	54.60711	-1.00000	3.48558	115
chr1	156295589	156295819	.	1000	.	56.46564	-1.00000	3.48558	115
chr1	156457304	156457534	.	1000	.	33.72153	-1.00000	3.01550	115
chr1	156505064	156505294	.	1000	.	22.91276	-1.00000	1.91994	115
chr1	156660075	156660305	.	770	.	24.55332	-1.00000	2.12460	115
chr1	156705104	156705334	.	588	.	12.52862	-1.00000	0.34802	115
chr1	156728321	156728551	.	694	.	15.02759	-1.00000	0.71811	115
chr1	160262392	160262622	.	1000	.	83.20099	-1.00000	3.48558	115
chr1	161098221	161098451	.	1000	.	90.90019	-1.00000	3.48558	115
chr1	161314206	161314436	.	1000	.	25.38036	-1.00000	2.18859	115
chr1	166839210	166839440	.	714	.	18.70248	-1.00000	1.27571	115
chr1	166876350	166876580	.	1000	.	20.23280	-1.00000	1.48085	115
chr1	167220479	167220709	.	911	.	28.19030	-1.00000	2.63938	115
chr1	167524732	167524962	.	739	.	14.05641	-1.00000	0.57436	115
chr1	168811269	168811499	.	1000	.	40.81076	-1.00000	3.48558	115
chr1	171485434	171485492	.	1000	.	74.33114	-1.00000	3.48558	16
chr1	173123098	173123328	.	652	.	16.68975	-1.00000	0.96843	115
chr1	173476936	173477166	.	1000	.	95.85594	-1.00000	3.48558	115
chr1	174999260	174999490	.	1000	.	51.28548	-1.00000	3.48558	115
chr1	175023282	175023512	.	833	.	17.20948	-1.00000	1.06305	115
chr1	178542893	178543123	.	693	.	14.26983	-1.00000	0.60534	115
chr1	179000293	179000523	.	646	.	15.14635	-1.00000	0.73448	115
chr1	179081842	179082072	.	1000	.	32.40537	-1.00000	3.03729	115
chr1	179104978	179105208	.	1000	.	35.88852	-1.00000	3.48558	115
chr1	180502283	180502513	.	1000	.	35.47195	-1.00000	3.48558	115
chr1	180521616	180521846	.	674	.	17.12836	-1.00000	1.03869	115
chr1	181022880	181023110	.	1000	.	23.77703	-1.00000	2.09261	115
chr1	181042952	181043182	.	807	.	17.86409	-1.00000	1.14060	115
chr1	182288872	182289102	.	1000	.	19.20004	-1.00000	1.33302	115
chr1	182293381	182293611	.	1000	.	52.37890	-1.00000	3.48558	115
chr1	182300133	182300363	.	1000	.	40.32873	-1.00000	3.48558	115
chr1	182789617	182789847	.	1000	.	51.39629	-1.00000	3.48558	115
chr1	183635940	183636170	.	1000	.	48.16763	-1.00000	3.48558	115
chr1	183881704	183881934	.	1000	.	27.46638	-1.00000	2.56767	115
chr1	184051456	184051686	.	975	.	20.68341	-1.00000	1.54692	115
chr1	186375654	186375884	.	1000	.	48.19281	-1.00000	3.48558	115
chr1	193111667	193111897	.	1000	.	42.05422	-1.00000	3.48558	115
chr1	201895983	201896213	.	1000	.	19.01301	-1.00000	1.30314	115
chr1	202348390	202348620	.	1000	.	35.97161	-1.00000	3.48558	115
chr1	202927214	202927381	.	1000	.	221.41551	-1.00000	3.48558	90
chr1	203007190	203007420	.	953	.	18.19419	-1.00000	1.18566	115
chr1	203795397	203795627	.	1000	.	29.86022	-1.00000	2.86534	115
chr1	204102111	204102341	.	966	.	18.52841	-1.00000	1.24676	115
chr1	204411830	204412060	.	1000	.	32.30293	-1.00000	3.03941	115
chr1	204507051	204507281	.	1000	.	77.17755	-1.00000	3.48558	115
chr1	205775347	205775577	.	1000	.	69.69546	-1.00000	3.48558	115
chr1	206631220	206631450	.	761	.	21.08142	-1.00000	1.60321	115
chr1	207241638	207241868	.	714	.	17.03752	-1.00000	1.02304	115
chr1	207751940	207752170	.	791	.	17.02682	-1.00000	1.02028	115
chr1	209784504	209784734	.	726	.	16.42076	-1.00000	0.91919	115
chr1	209827853	209828047	.	1000	.	226.46687	-1.00000	3.48558	99
chr1	211603460	211603690	.	1000	.	33.29148	-1.00000	3.02270	115
chr1	211675990	211676108	.	1000	.	124.58723	-1.00000	3.48558	47
chr1	212255064	212255294	.	1000	.	27.96806	-1.00000	2.64334	115
chr1	212558946	212559176	.	627	.	15.13214	-1.00000	0.73421	115
chr1	212608607	212608837	.	1000	.	52.85270	-1.00000	3.48558	115
chr1	214331664	214331894	.	547	.	6.90877	-1.00000	0.00140	115
chr1	220046591	220046821	.	1000	.	112.90012	-1.00000	3.48558	115
chr1	220272445	220272675	.	1000	.	77.18160	-1.00000	3.48558	115
chr1	222644147	222644377	.	1000	.	46.74111	-1.00000	3.48558	115
chr1	222712645	222712875	.	1000	.	34.07584	-1.00000	3.01044	115
chr1	225475033	225475263	.	1000	.	31.78076	-1.00000	3.05192	115
chr1	225924167	225924397	.	1000	.	33.90753	-1.00000	3.01298	115
chr1	225999260	225999490	.	1000	.	33.53161	-1.00000	3.01801	115
chr1	226083403	226083633	.	1000	.	37.23516	-1.00000	3.48558	115
chr1	226407927	226408157	.	565	.	13.47959	-1.00000	0.48272	115
chr1	228103338	228103408	.	1000	.	108.02616	-1.00000	3.48558	26
chr1	228109189	228109419	.	1000	.	106.50796	-1.00000	3.48558	115
chr1	228140114	228140344	.	1000	.	35.63496	-1.00000	3.48558	115
chr1	228165720	228165950	.	860	.	18.77840	-1.00000	1.28143	115
chr1	228406848	228407078	.	1000	.	32.73017	-1.00000	3.03060	115
chr1	229221241	229221471	.	1000	.	31.18645	-1.00000	2.84273	115
chr1	229508220	229508450	.	1000	.	41.10720	-1.00000	3.48558	115
chr1	230978870	230979100	.	805	.	16.86792	-1.00000	0.99136	115
chr1	231337817	231338047	.	1000	.	29.88553	-1.00000	2.86439	115
chr1	234779351	234779581	.	553	.	15.16402	-1.00000	0.73519	115
chr1	234957434	234957664	.	1000	.	24.21950	-1.00000	2.10602	115
chr1	234975246	234975476	.	630	.	13.82490	-1.00000	0.54065	115
chr1	235504504	235504734	.	1000	.	30.31077	-1.00000	2.85673	115
chr1	235866579	235866809	.	552	.	12.21697	-1.00000	0.30882	115
chr1	236039721	236039951	.	1000	.	34.80590	-1.00000	3.48558	115
chr1	236604731	236604961	.	762	.	14.10112	-1.00000	0.58016	115
chr1	237864378	237864608	.	1000	.	20.20221	-1.00000	1.48231	115
chr1	240562101	240562331	.	1000	.	31.27312	-1.00000	2.84048	115
chr1	243506008	243506238	.	1000	.	93.60451	-1.00000	3.48558	115
chr1	244214448	244214678	.	1000	.	23.57651	-1.00000	2.05575	115
chr1	244970934	244971164	.	1000	.	31.21237	-1.00000	2.84198	115
chr1	248826188	248826418	.	1000	.	32.37639	-1.00000	3.03756	115
chr10	3810259	3810489	.	1000	.	30.07550	-1.00000	2.86106	115
chr10	4849733	4849963	.	889	.	19.88635	-1.00000	1.45282	115
chr10	5446382	5446612	.	1000	.	28.72275	-1.00000	2.88638	115
chr10	5813691	5813921	.	959	.	24.12784	-1.00000	2.10803	115
chr10	6088837	6089067	.	1000	.	66.83179	-1.00000	3.48558	115
chr10	6299308	6299538	.	716	.	15.29194	-1.00000	0.75734	115
chr10	7788256	7788486	.	680	.	14.86734	-1.00000	0.69549	115
chr10	12043280	12043510	.	843	.	23.96844	-1.00000	2.11132	115
chr10	13352449	13352679	.	567	.	10.91098	-1.00000	0.16171	115
chr10	15097254	15097484	.	1000	.	24.99864	-1.00000	2.19628	115
chr10	15344919	15345149	.	691	.	27.64263	-1.00000	2.65074	115
chr10	23438888	23439118	.	1000	.	30.05483	-1.00000	2.86130	115
chr10	25016474	25016704	.	1000	.	53.19207	-1.00000	3.48558	115
chr10	27100435	27100665	.	1000	.	37.29447	-1.00000	3.48558	115
chr10	28677106	28677336	.	628	.	14.36678	-1.00000	0.61962	115
chr10	31318961	31319191	.	1000	.	74.35206	-1.00000	3.48558	115
chr10	31928770	31929000	.	1000	.	45.57859	-1.00000	3.48558	115
chr10	32346404	32346634	.	1000	.	20.46106	-1.00000	1.51645	115
chr10	32980532	32980762	.	1000	.	23.63745	-1.00000	2.07448	115
chr10	43397148	43397378	.	1000	.	39.14144	-1.00000	3.48558	115
chr10	43455586	43455816	.	617	.	18.16175	-1.00000	1.18058	115
chr10	44236851	44237081	.	1000	.	29.27920	-1.00000	2.87541	115
chr10	44245635	44245865	.	1000	.	42.55981	-1.00000	3.48558	115
chr10	44935744	44935974	.	1000	.	55.20083	-1.00000	3.48558	115
chr10	45594822	45595005	.	1000	.	253.82557	-1.00000	3.48558	79
chr10	45727039	45727269	.	1000	.	25.59851	-1.00000	2.24699	115
chr10	49539033	49539263	.	919	.	21.35727	-1.00000	1.64636	115
chr10	49762237	49762467	.	1000	.	40.27344	-1.00000	3.48558	115
chr10	50067876	50067957	.	1000	.	35.15109	-1.00000	3.48558	59
chr10	50606607	50606837	.	1000	.	33.01575	-1.00000	3.02789	115
chr10	50624534	50624764	.	1000	.	14.86550	-1.00000	0.69531	115
chr10	50624795	50625025	.	1000	.	12.05752	-1.00000	0.28517	115
chr10	58269010	58269240	.	1000	.	22.40850	-1.00000	1.81846	115
chr10	59073500	59073730	.	749	.	17.30109	-1.00000	1.07829	115
chr10	63114104	63114334	.	1000	.	31.63978	-1.00000	2.83315	115
chr10	63132982	63133212	.	1000	.	23.94788	-1.00000	2.11222	115
chr10	67803732	67803962	.	1000	.	51.15503	-1.00000	3.48558	115
chr10	67838116	67838346	.	649	.	15.84875	-1.00000	0.84447	115
chr10	67884546	67884612	.	1000	.	88.78207	-1.00000	3.48558	8
chr10	68331511	68331741	.	671	.	15.02356	-1.00000	0.71830	115
chr10	68471858	68472088	.	977	.	14.03645	-1.00000	0.57174	115
chr10	68527386	68527616	.	1000	.	69.99692	-1.00000	3.48558	115
chr10	68988630	68988860	.	1000	.	79.82163	-1.00000	3.48558	115
chr10	69124045	69124275	.	1000	.	64.02626	-1.00000	3.48558	115
chr10	69180113	69180343	.	1000	.	60.33866	-1.00000	3.48558	115
chr10	69425910	69426140	.	1000	.	30.61766	-1.00000	2.85285	115
chr10	70109431	70109661	.	1000	.	42.33520	-1.00000	3.48558	115
chr10	70528904	70529134	.	706	.	16.50067	-1.00000	0.93281	115
chr10	71638163	71638393	.	1000	.	25.13067	-1.00000	2.19303	115
chr10	72216199	72216429	.	1000	.	22.26859	-1.00000	1.80050	115
chr10	72276961	72277191	.	1000	.	45.44558	-1.00000	3.48558	115
chr10	72354839	72355069	.	1000	.	79.16630	-1.00000	3.48558	115
chr10	72625984	72626214	.	1000	.	19.37577	-1.00000	1.37849	115
chr10	73110303	73110533	.	1000	.	19.98029	-1.00000	1.45359	115
chr10	73167956	73168186	.	1000	.	119.71719	-1.00000	3.48558	115
chr10	73247240	73247470	.	1000	.	43.81750	-1.00000	3.48558	115
chr10	73252596	73252826	.	1000	.	66.30372	-1.00000	3.48558	115
chr10	74176341	74176571	.	1000	.	42.26015	-1.00000	3.48558	115
chr10	75235897	75236127	.	1000	.	43.06238	-1.00000	3.48558	115
chr10	75402303	75402533	.	1000	.	78.90336	-1.00000	3.48558	115
chr10	75755595	75755825	.	1000	.	27.66029	-1.00000	2.64944	115
chr10	76150097	76150327	.	707	.	15.04569	-1.00000	0.71967	115
chr10	78029440	78029670	.	1000	.	44.69500	-1.00000	3.48558	115
chr10	78459070	78459300	.	1000	.	49.58445	-1.00000	3.48558	115
chr10	79157608	79157838	.	1000	.	44.40172	-1.00000	3.48558	115
chr10	79335662	79335892	.	1000	.	34.05907	-1.00000	3.01157	115
chr10	79347397	79347627	.	545	.	11.70023	-1.00000	0.24912	115
chr10	79348010	79348240	.	593	.	14.06267	-1.00000	0.57585	115
chr10	80408390	80408620	.	1000	.	58.37180	-1.00000	3.48558	115
chr10	84139382	84139612	.	1000	.	66.44012	-1.00000	3.48558	115
chr10	85888073	85888303	.	1000	.	26.30628	-1.00000	2.35117	115
chr10	86939498	86939728	.	1000	.	59.82303	-1.00000	3.48558	115
chr10	87500790	87501020	.	1000	.	31.31854	-1.00000	2.83948	115
chr10	87862044	87862274	.	764	.	21.34561	-1.00000	1.64683	115
chr10	90921214	90921444	.	1000	.	26.32855	-1.00000	2.35076	115
chr10	91633144	91633374	.	871	.	20.02520	-1.00000	1.45639	115
chr10	91798253	91798483	.	1000	.	86.25807	-1.00000	3.48558	115
chr10	92111629	92111859	.	552	.	11.72313	-1.00000	0.25225	115
chr10	92291043	92291273	.	1000	.	29.08063	-1.00000	2.87887	115
chr10	92695758	92695988	.	712	.	13.90390	-1.00000	0.55250	115
chr10	93542083	93542313	.	734	.	13.48007	-1.00000	0.48264	115
chr10	94232774	94233004	.	610	.	15.94555	-1.00000	0.85898	115
chr10	96840992	96841222	.	1000	.	27.72363	-1.00000	2.64858	115
chr10	97140557	97140787	.	551	.	14.75922	-1.00000	0.67834	115
chr10	97279433	97279663	.	701	.	16.16963	-1.00000	0.88713	115
chr10	97425985	97426215	.	817	.	24.09926	-1.00000	2.10858	115
chr10	97498359	97498589	.	1000	.	32.26467	-1.00000	3.04021	115
chr10	97687451	97687681	.	695	.	17.63334	-1.00000	1.11603	115
chr10	98446884	98447030	.	1000	.	161.12888	-1.00000	3.48558	68
chr10	98460890	98461120	.	970	.	21.82517	-1.00000	1.77182	115
chr10	99732609	99732839	.	717	.	14.51267	-1.00000	0.64132	115
chr10	100163823	100164053	.	787	.	11.61573	-1.00000	0.24081	115
chr10	100267564	100267794	.	1000	.	71.01306	-1.00000	3.48558	115
chr10	101353809	101354039	.	641	.	15.20338	-1.00000	0.73931	115
chr10	101783370	101783600	.	1000	.	17.20464	-1.00000	1.06329	115
chr10	102065282	102065512	.	1000	.	18.40863	-1.00000	1.23240	115
chr10	102132807	102133037	.	1000	.	27.29740	-1.00000	2.56937	115
chr10	102152220	102152450	.	1000	.	70.68237	-1.00000	3.48558	115
chr10	102399601	102399831	.	709	.	15.62740	-1.00000	0.80386	115
chr10	102714448	102714678	.	612	.	18.47855	-1.00000	1.24333	115
chr10	102849989	102850219	.	888	.	18.34896	-1.00000	1.21187	115
chr10	103367818	103368048	.	1000	.	59.56320	-1.00000	3.48558	115
chr10	104353594	104353824	.	667	.	14.09906	-1.00000	0.57985	115
chr10	110225745	110225975	.	1000	.	32.00795	-1.00000	3.04702	115
chr10	110567251	110567481	.	942	.	19.93382	-1.00000	1.45531	115
chr10	112261467	112261697	.	1000	.	35.36961	-1.00000	3.48558	115
chr10	112275941	112276171	.	1000	.	20.82225	-1.00000	1.56956	115
chr10	112643675	112643905	.	1000	.	25.41194	-1.00000	2.18723	115
chr10	112898574	112898804	.	910	.	17.01866	-1.00000	1.02052	115
chr10	113004300	113004530	.	1000	.	26.36785	-1.00000	2.34933	115
chr10	113093519	113093749	.	1000	.	26.34805	-1.00000	2.35015	115
chr10	113736073	113736303	.	666	.	16.55777	-1.00000	0.94132	115
chr10	114938067	114938297	.	1000	.	98.20403	-1.00000	3.48558	115
chr10	117216709	117216939	.	1000	.	24.71757	-1.00000	2.17431	115
chr10	118754993	118755060	.	1000	.	73.19394	-1.00000	3.48558	11
chr10	118755160	118755390	.	1000	.	43.70611	-1.00000	3.48558	115
chr10	119080731	119080961	.	1000	.	25.79958	-1.00000	2.27826	115
chr10	119165406	119165636	.	564	.	21.08184	-1.00000	1.60306	115
chr10	119207278	119207508	.	567	.	13.50353	-1.00000	0.48643	115
chr10	119316802	119317032	.	959	.	19.77916	-1.00000	1.42826	115
chr10	122113695	122113925	.	1000	.	38.20317	-1.00000	3.48558	115
chr10	122310421	122310651	.	1000	.	45.77182	-1.00000	3.48558	115
chr10	122980528	122980758	.	1000	.	29.72607	-1.00000	2.86770	115
chr10	123154090	123154320	.	1000	.	42.35387	-1.00000	3.48558	115
chr10	124461689	124461919	.	1000	.	24.87171	-1.00000	2.17036	115
chr10	124470756	124470986	.	1000	.	46.03231	-1.00000	3.48558	115
chr10	127033724	127033954	.	643	.	19.88604	-1.00000	1.45296	115
chr10	130190126	130190356	.	972	.	18.36046	-1.00000	1.21346	115
chr10	131900791	131901021	.	1000	.	32.50860	-1.00000	3.03490	115
chr10	132311406	132311636	.	1000	.	29.42492	-1.00000	2.87239	115
chr10	132332032	132332262	.	846	.	22.04171	-1.00000	1.78631	115
chr10	133394047	133394277	.	1000	.	32.36715	-1.00000	3.03809	115
chr11	207456	207686	.	787	.	13.50613	-1.00000	0.48699	115
chr11	450161	450391	.	1000	.	36.23349	-1.00000	3.48558	115
chr11	506769	506999	.	1000	.	77.01770	-1.00000	3.48558	115
chr11	518764	518994	.	1000	.	71.31794	-1.00000	3.48558	115
chr11	777395	777625	.	1000	.	81.72801	-1.00000	3.48558	115
chr11	809850	809919	.	1000	.	80.68376	-1.00000	3.48558	38
chr11	1309617	1309847	.	1000	.	42.26127	-1.00000	3.48558	115
chr11	1763899	1764014	.	1000	.	123.22477	-1.00000	3.48558	55
chr11	2400528	2400758	.	1000	.	30.46942	-1.00000	2.85479	115
chr11	2532827	2533057	.	804	.	18.80010	-1.00000	1.28575	115
chr11	2533849	2534079	.	1000	.	22.15409	-1.00000	1.78385	115
chr11	3057315	3057545	.	1000	.	25.02313	-1.00000	2.19590	115
chr11	3797765	3797995	.	717	.	22.35521	-1.00000	1.79851	115
chr11	4094664	4094894	.	1000	.	92.36224	-1.00000	3.48558	115
chr11	6619361	6619456	.	1000	.	127.60957	-1.00000	3.48558	61
chr11	7513794	7514024	.	1000	.	28.49355	-1.00000	2.74407	115
chr11	7573804	7574034	.	1000	.	40.73104	-1.00000	3.48558	115
chr11	7600277	7600507	.	1000	.	46.37793	-1.00000	3.48558	115
chr11	7987149	7987379	.	1000	.	45.80409	-1.00000	3.48558	115
chr11	8594163	8594393	.	941	.	21.03881	-1.00000	1.59260	115
chr11	8964313	8964543	.	1000	.	20.94938	-1.00000	1.57697	115
chr11	9364406	9364636	.	1000	.	31.18020	-1.00000	2.84298	115
chr11	9384417	9384647	.	1000	.	23.29271	-1.00000	1.98712	115
chr11	9460885	9461115	.	1000	.	41.70478	-1.00000	3.48558	115
chr11	9510836	9511066	.	1000	.	28.54451	-1.00000	2.74250	115
chr11	10541106	10541336	.	1000	.	62.99851	-1.00000	3.48558	115
chr11	12066261	12066491	.	1000	.	21.44251	-1.00000	1.68069	115
chr11	12845960	12846190	.	1000	.	24.11724	-1.00000	2.10822	115
chr11	17077731	17077961	.	1000	.	30.97707	-1.00000	2.84597	115
chr11	17208395	17208625	.	1000	.	29.86655	-1.00000	2.86510	115
chr11	18322103	18322333	.	1000	.	51.68761	-1.00000	3.48558	115
chr11	18322452	18322617	.	1000	.	166.42053	-1.00000	3.48558	97
chr11	19978830	19979060	.	1000	.	36.91970	-1.00000	3.48558	115
chr11	20387390	20387620	.	1000	.	71.36386	-1.00000	3.48558	115
chr11	34105461	34105691	.	1000	.	63.17588	-1.00000	3.48558	115
chr11	34345300	34345530	.	1000	.	56.10412	-1.00000	3.48558	115
chr11	34371610	34371840	.	1000	.	45.39323	-1.00000	3.48558	115
chr11	36289371	36289534	.	1000	.	236.79247	-1.00000	3.48558	78
chr11	43644084	43644314	.	1000	.	80.74137	-1.00000	3.48558	115
chr11	43680937	43681167	.	611	.	15.14081	-1.00000	0.73478	115
chr11	43920869	43921099	.	1000	.	23.08186	-1.00000	1.96043	115
chr11	46243316	46243546	.	1000	.	23.72053	-1.00000	2.07251	115
chr11	46276060	46276290	.	562	.	15.02244	-1.00000	0.71790	115
chr11	46554254	46554484	.	1000	.	22.99278	-1.00000	1.94767	115
chr11	47189429	47189659	.	1000	.	32.41251	-1.00000	3.03650	115
chr11	47355250	47355480	.	1000	.	23.76269	-1.00000	2.09297	115
chr11	47917944	47918174	.	814	.	17.69162	-1.00000	1.12189	115
chr11	58578319	58578549	.	1000	.	23.60173	-1.00000	2.07555	115
chr11	58579580	58579810	.	1000	.	85.28474	-1.00000	3.48558	115
chr11	60841921	60842151	.	1000	.	105.25830	-1.00000	3.48558	115
chr11	61129839	61130069	.	1000	.	24.50008	-1.00000	2.12534	115
chr11	61334424	61334654	.	830	.	21.16561	-1.00000	1.61871	115
chr11	61529890	61530120	.	962	.	21.16437	-1.00000	1.61902	115
chr11	61682284	61682514	.	551	.	6.87080	-1.00000	0.00212	115
chr11	61733459	61733689	.	1000	.	82.77952	-1.00000	3.48558	115
chr11	61792759	61792989	.	1000	.	80.71961	-1.00000	3.48558	115
chr11	61917481	61917711	.	1000	.	29.62276	-1.00000	2.86864	115
chr11	61979166	61979396	.	704	.	23.43375	-1.00000	2.03937	115
chr11	62542742	62542972	.	553	.	15.63628	-1.00000	0.80683	115
chr11	62573768	62573998	.	1000	.	37.98049	-1.00000	3.48558	115
chr11	62612471	62612701	.	765	.	17.22268	-1.00000	1.06671	115
chr11	62653012	62653242	.	945	.	20.67944	-1.00000	1.54198	115
chr11	62679001	62679231	.	1000	.	79.28449	-1.00000	3.48558	115
chr11	62771116	62771346	.	1000	.	15.31307	-1.00000	0.75985	115
chr11	62771481	62771711	.	546	.	19.25907	-1.00000	1.35940	115
chr11	62839519	62839749	.	1000	.	55.78570	-1.00000	3.48558	115
chr11	63919438	63919668	.	605	.	18.80374	-1.00000	1.28562	115
chr11	63938701	63938931	.	1000	.	56.50251	-1.00000	3.48558	115
chr11	63939073	63939303	.	1000	.	40.25111	-1.00000	3.48558	115
chr11	64181596	64181826	.	1000	.	30.77648	-1.00000	2.84967	115
chr11	64185270	64185500	.	838	.	17.34166	-1.00000	1.08418	115
chr11	64269778	64270008	.	719	.	11.45976	-1.00000	0.22779	115
chr11	64317014	64317244	.	715	.	16.33798	-1.00000	0.90890	115
chr11	64566610	64566840	.	1000	.	28.85189	-1.00000	2.88275	115
chr11	64688521	64688751	.	994	.	12.23035	-1.00000	0.31116	115
chr11	64855022	64855252	.	1000	.	25.71992	-1.00000	2.28064	115
chr11	64924048	64924278	.	613	.	14.55431	-1.00000	0.64739	115
chr11	64997005	64997235	.	1000	.	21.12798	-1.00000	1.60772	115
chr11	65013956	65014186	.	1000	.	80.17716	-1.00000	3.48558	115
chr11	65069398	65069628	.	1000	.	21.16998	-1.00000	1.61840	115
chr11	65084085	65084315	.	1000	.	43.43696	-1.00000	3.48558	115
chr11	65096085	65096315	.	1000	.	23.53508	-1.00000	2.03725	115
chr11	65117748	65117978	.	1000	.	22.21798	-1.00000	1.80216	115
chr11	65122060	65122290	.	1000	.	28.28119	-1.00000	2.74697	115
chr11	65261688	65261918	.	1000	.	28.72885	-1.00000	2.88593	115
chr11	65422158	65422388	.	1000	.	28.45811	-1.00000	2.74496	115
chr11	65448952	65449182	.	547	.	12.83255	-1.00000	0.39181	115
chr11	65477465	65477695	.	1000	.	55.21076	-1.00000	3.48558	115
chr11	65487649	65487879	.	1000	.	77.26514	-1.00000	3.48558	115
chr11	65525365	65525595	.	1000	.	30.29091	-1.00000	2.85721	115
chr11	65570357	65570587	.	1000	.	52.48121	-1.00000	3.48558	115
chr11	65711906	65712096	.	1000	.	283.68378	-1.00000	3.48558	95
chr11	65818232	65818462	.	1000	.	23.58812	-1.00000	2.07608	115
chr11	65821248	65821478	.	1000	.	22.14594	-1.00000	1.78418	115
chr11	65856883	65857113	.	944	.	24.03185	-1.00000	2.10986	115
chr11	65884725	65884955	.	858	.	19.00063	-1.00000	1.30083	115
chr11	65932550	65932780	.	881	.	19.58855	-1.00000	1.39976	115
chr11	66222755	66222985	.	1000	.	72.95622	-1.00000	3.48558	115
chr11	66345013	66345243	.	1000	.	81.60714	-1.00000	3.48558	115
chr11	66843313	66843543	.	1000	.	51.86491	-1.00000	3.48558	115
chr11	66958584	66958814	.	1000	.	27.88751	-1.00000	2.64509	115
chr11	67317682	67317912	.	1000	.	44.33686	-1.00000	3.48558	115
chr11	67391793	67391968	.	1000	.	190.07556	-1.00000	3.48558	93
chr11	67428368	67428530	.	1000	.	171.95936	-1.00000	3.48558	87
chr11	67508519	67508749	.	1000	.	40.36882	-1.00000	3.48558	115
chr11	67606790	67607020	.	1000	.	56.57152	-1.00000	3.48558	115
chr11	68016979	68017209	.	923	.	17.99859	-1.00000	1.16279	115
chr11	68145429	68145659	.	1000	.	71.53427	-1.00000	3.48558	115
chr11	68839257	68839487	.	1000	.	32.22924	-1.00000	3.04205	115
chr11	69157348	69157578	.	846	.	18.35467	-1.00000	1.21161	115
chr11	70699757	70699987	.	934	.	30.20576	-1.00000	2.85890	115
chr11	71448582	71448812	.	965	.	20.25621	-1.00000	1.48874	115
chr11	71947646	71947876	.	1000	.	55.37851	-1.00000	3.48558	115
chr11	71980074	71980304	.	571	.	8.98315	-1.00000	0.04126	115
chr11	72103361	72103591	.	1000	.	99.78689	-1.00000	3.48558	115
chr11	72434134	72434364	.	726	.	16.10368	-1.00000	0.87676	115
chr11	72434508	72434738	.	1000	.	49.40917	-1.00000	3.48558	115
chr11	72752333	72752563	.	1000	.	48.19704	-1.00000	3.48558	115
chr11	73983477	73983707	.	1000	.	23.20070	-1.00000	1.95713	115
chr11	74949106	74949336	.	1000	.	26.69474	-1.00000	2.39166	115
chr11	75248709	75248939	.	1000	.	29.54607	-1.00000	2.87005	115
chr11	75399337	75399567	.	1000	.	22.88752	-1.00000	1.92079	115
chr11	75743902	75744132	.	1000	.	51.61620	-1.00000	3.48558	115
chr11	75762948	75763178	.	1000	.	27.99799	-1.00000	2.64246	115
chr11	75814779	75814870	.	1000	.	106.16869	-1.00000	3.48558	58
chr11	78139611	78139841	.	789	.	14.84187	-1.00000	0.69069	115
chr11	78290309	78290539	.	1000	.	46.67087	-1.00000	3.48558	115
chr11	83071875	83072105	.	841	.	19.25869	-1.00000	1.35954	115
chr11	83286331	83286561	.	1000	.	34.88420	-1.00000	3.48558	115
chr11	85628466	85628696	.	1000	.	46.10654	-1.00000	3.48558	115
chr11	86069165	86069395	.	1000	.	20.77507	-1.00000	1.55488	115
chr11	86245078	86245138	.	1000	.	112.53376	-1.00000	3.48558	54
chr11	86302051	86302281	.	1000	.	35.85556	-1.00000	3.48558	115
chr11	102110111	102110341	.	654	.	17.42335	-1.00000	1.08927	115
chr11	102347119	102347349	.	848	.	16.79242	-1.00000	0.98208	115
chr11	105047243	105047473	.	1000	.	22.79678	-1.00000	1.89406	115
chr11	107457783	107457910	.	1000	.	133.64635	-1.00000	3.48558	52
chr11	108008815	108009045	.	1000	.	52.04593	-1.00000	3.48558	115
chr11	111726330	111726560	.	891	.	17.65791	-1.00000	1.12024	115
chr11	111790227	111790457	.	647	.	15.80154	-1.00000	0.83388	115
chr11	111879077	111879307	.	1000	.	51.96416	-1.00000	3.48558	115
chr11	112025236	112025466	.	1000	.	81.53830	-1.00000	3.48558	115
chr11	113875605	113875835	.	1000	.	31.50799	-1.00000	2.83620	115
chr11	113884350	113884580	.	699	.	18.25801	-1.00000	1.19807	115
chr11	114439297	114439527	.	1000	.	26.69169	-1.00000	2.39187	115
chr11	116412380	116412610	.	903	.	18.17511	-1.00000	1.18421	115
chr11	116833894	116834124	.	842	.	11.05858	-1.00000	0.17746	115
chr11	117098459	117098689	.	1000	.	75.89951	-1.00000	3.48558	115
chr11	117946870	117947100	.	713	.	15.75883	-1.00000	0.83010	115
chr11	118195269	118195499	.	582	.	14.29305	-1.00000	0.60908	115
chr11	118359429	118359659	.	1000	.	93.20127	-1.00000	3.48558	115
chr11	118436207	118436446	.	1000	.	325.56506	-1.00000	3.48558	134
chr11	118650038	118650268	.	914	.	16.62621	-1.00000	0.95244	115
chr11	119030772	119031002	.	572	.	14.72598	-1.00000	0.67297	115
chr11	119067713	119067823	.	1000	.	127.95497	-1.00000	3.48558	63
chr11	119095223	119095453	.	579	.	13.02935	-1.00000	0.42051	115
chr11	119102045	119102275	.	1000	.	20.46427	-1.00000	1.51615	115
chr11	119102344	119102574	.	1000	.	8.27763	-1.00000	0.01969	115
chr11	119121204	119121434	.	1000	.	61.71329	-1.00000	3.48558	115
chr11	120198502	120198732	.	772	.	17.25798	-1.00000	1.07250	115
chr11	120710443	120710673	.	1000	.	27.62364	-1.00000	2.65160	115
chr11	121292546	121292776	.	1000	.	38.48776	-1.00000	3.48558	115
chr11	122203027	122203257	.	541	.	11.35782	-1.00000	0.21346	115
chr11	123741542	123741772	.	1000	.	31.17021	-1.00000	2.84323	115
chr11	125592380	125592610	.	1000	.	25.84580	-1.00000	2.27766	115
chr11	125625808	125626038	.	1000	.	58.35706	-1.00000	3.48558	115
chr11	126147330	126147560	.	545	.	13.50984	-1.00000	0.48798	115
chr11	126211648	126211828	.	1000	.	284.86596	-1.00000	3.48558	94
chr11	126268900	126269130	.	1000	.	63.90077	-1.00000	3.48558	115
chr11	129364213	129364443	.	977	.	20.88998	-1.00000	1.57369	115
chr11	130031948	130032178	.	656	.	14.45154	-1.00000	0.63197	115
chr11	130042074	130042304	.	783	.	16.83797	-1.00000	0.98778	115
chr11	130862057	130862287	.	1000	.	32.12876	-1.00000	3.04389	115
chr12	389528	389758	.	1000	.	42.97930	-1.00000	3.48558	115
chr12	576131	576361	.	1000	.	38.00976	-1.00000	3.48558	115
chr12	646653	646883	.	1000	.	28.16657	-1.00000	2.64004	115
chr12	949748	949854	.	1000	.	108.85290	-1.00000	3.48558	66
chr12	1594796	1595026	.	1000	.	24.71651	-1.00000	2.17450	115
chr12	2812831	2813061	.	1000	.	45.32257	-1.00000	3.48558	115
chr12	2877080	2877310	.	1000	.	40.89822	-1.00000	3.48558	115
chr12	6278726	6278956	.	1000	.	24.78054	-1.00000	2.17225	115
chr12	6310293	6310523	.	594	.	7.84582	-1.00000	0.01207	115
chr12	6451277	6451507	.	569	.	14.48140	-1.00000	0.63652	115
chr12	6852377	6852607	.	1000	.	53.31027	-1.00000	3.48558	115
chr12	6891140	6891370	.	1000	.	78.16468	-1.00000	3.48558	115
chr12	6970683	6970913	.	545	.	14.62548	-1.00000	0.66070	115
chr12	8949598	8949828	.	1000	.	26.39998	-1.00000	2.34871	115
chr12	10613492	10613722	.	1000	.	71.23617	-1.00000	3.48558	115
chr12	12385056	12385286	.	1000	.	19.86192	-1.00000	1.44951	115
chr12	12486761	12486991	.	1000	.	18.83348	-1.00000	1.28960	115
chr12	13098126	13098356	.	1000	.	28.75304	-1.00000	2.88547	115
chr12	15823563	15823793	.	582	.	13.95751	-1.00000	0.56198	115
chr12	24949018	24949248	.	1000	.	25.13018	-1.00000	2.19322	115
chr12	26114393	26114623	.	1000	.	38.37143	-1.00000	3.48558	115
chr12	28190252	28190482	.	1000	.	39.74641	-1.00000	3.48558	115
chr12	30695777	30696007	.	1000	.	35.89823	-1.00000	3.48558	115
chr12	31749202	31749432	.	1000	.	30.82572	-1.00000	2.84868	115
chr12	40105965	40106195	.	773	.	16.28738	-1.00000	0.89934	115
chr12	42238271	42238501	.	1000	.	30.74128	-1.00000	2.85040	115
chr12	42326022	42326252	.	1000	.	38.30508	-1.00000	3.48558	115
chr12	43806250	43806480	.	1000	.	27.53385	-1.00000	2.65332	115
chr12	44948812	44949042	.	1000	.	23.03995	-1.00000	1.94612	115
chr12	45990682	45990912	.	1000	.	24.90338	-1.00000	2.16941	115
chr12	46268857	46269087	.	1000	.	24.64259	-1.00000	2.17544	115
chr12	46371300	46371530	.	1000	.	24.48215	-1.00000	2.12571	115
chr12	46383394	46383624	.	1000	.	33.19133	-1.00000	3.02544	115
chr12	46430511	46430741	.	1000	.	41.89699	-1.00000	3.48558	115
chr12	48716837	48717067	.	1000	.	22.18156	-1.00000	1.78320	115
chr12	48810902	48811132	.	1000	.	18.21282	-1.00000	1.19107	115
chr12	48852128	48852358	.	1000	.	62.68183	-1.00000	3.48558	115
chr12	49069911	49070141	.	1000	.	26.94858	-1.00000	2.38645	115
chr12	49130179	49130409	.	955	.	20.65339	-1.00000	1.53230	115
chr12	49264913	49265143	.	1000	.	38.38796	-1.00000	3.48558	115
chr12	49347604	49347834	.	912	.	18.99386	-1.00000	1.30123	115
chr12	49567802	49568032	.	1000	.	27.64495	-1.00000	2.65052	115
chr12	50504861	50505091	.	689	.	17.71767	-1.00000	1.12558	115
chr12	50763829	50764059	.	1000	.	51.58142	-1.00000	3.48558	115
chr12	51238702	51238932	.	1000	.	42.36604	-1.00000	3.48558	115
chr12	51993202	51993432	.	1000	.	25.39813	-1.00000	2.18781	115
chr12	52949818	52950048	.	642	.	11.18022	-1.00000	0.19054	115
chr12	53252008	53252238	.	856	.	17.80188	-1.00000	1.13236	115
chr12	53493099	53493329	.	1000	.	26.96166	-1.00000	2.44038	115
chr12	53538436	53538666	.	1000	.	20.07072	-1.00000	1.46312	115
chr12	53727539	53727769	.	661	.	16.43828	-1.00000	0.92130	115
chr12	53746687	53746917	.	1000	.	25.09008	-1.00000	2.19437	115
chr12	53938537	53938767	.	671	.	20.78907	-1.00000	1.55397	115
chr12	54159229	54159459	.	897	.	18.66503	-1.00000	1.27180	115
chr12	54280025	54280255	.	665	.	15.78564	-1.00000	0.83258	115
chr12	54324655	54324885	.	799	.	18.68304	-1.00000	1.27361	115
chr12	54379683	54379913	.	1000	.	21.61187	-1.00000	1.73215	115
chr12	55715978	55716111	.	1000	.	174.39144	-1.00000	3.48558	63
chr12	55729024	55729254	.	943	.	23.00563	-1.00000	1.94733	115
chr12	56119439	56119669	.	778	.	19.37692	-1.00000	1.37821	115
chr12	56316270	56316500	.	1000	.	26.70871	-1.00000	2.39125	115
chr12	56449347	56449577	.	1000	.	31.32033	-1.00000	2.83923	115
chr12	56468452	56468569	.	1000	.	135.96738	-1.00000	3.48558	60
chr12	57230020	57230250	.	906	.	19.22781	-1.00000	1.33556	115
chr12	57239134	57239364	.	1000	.	26.28196	-1.00000	2.30811	115
chr12	57454502	57454732	.	1000	.	69.83017	-1.00000	3.48558	115
chr12	57487939	57488169	.	1000	.	37.38581	-1.00000	3.48558	115
chr12	57520705	57520935	.	1000	.	30.75882	-1.00000	2.85016	115
chr12	57591107	57591337	.	1000	.	42.14658	-1.00000	3.48558	115
chr12	57752436	57752609	.	1000	.	191.76357	-1.00000	3.48558	74
chr12	57772018	57772248	.	1000	.	46.26177	-1.00000	3.48558	115
chr12	57782646	57782876	.	1000	.	48.98146	-1.00000	3.48558	115
chr12	57905413	57905643	.	1000	.	17.79491	-1.00000	1.13092	115
chr12	62935193	62935423	.	1000	.	44.94996	-1.00000	3.48558	115
chr12	64452009	64452128	.	1000	.	122.08415	-1.00000	3.48558	66
chr12	64759388	64759510	.	1000	.	134.90142	-1.00000	3.48558	68
chr12	68686468	68686698	.	558	.	14.61626	-1.00000	0.65907	115
chr12	68746006	68746236	.	1000	.	37.03985	-1.00000	3.48558	115
chr12	70053043	70053273	.	1000	.	30.87813	-1.00000	2.84770	115
chr12	71685938	71686168	.	1000	.	32.88477	-1.00000	3.02925	115
chr12	71754754	71754984	.	1000	.	64.78577	-1.00000	3.48558	115
chr12	75623919	75624149	.	1000	.	34.60276	-1.00000	3.48558	115
chr12	76559633	76559863	.	1000	.	24.22703	-1.00000	2.10583	115
chr12	82358299	82358529	.	1000	.	96.47341	-1.00000	3.48558	115
chr12	88142097	88142212	.	1000	.	129.91916	-1.00000	3.48558	72
chr12	89709258	89709488	.	1000	.	47.35772	-1.00000	3.48558	115
chr12	94149055	94149285	.	720	.	16.62199	-1.00000	0.95255	115
chr12	95942922	95943152	.	933	.	21.82639	-1.00000	1.77166	115
chr12	96215363	96215593	.	686	.	21.79402	-1.00000	1.76319	115
chr12	101279965	101280195	.	1000	.	42.13876	-1.00000	3.48558	115
chr12	102950401	102950631	.	730	.	16.25026	-1.00000	0.89634	115
chr12	103957146	103957376	.	1000	.	57.00917	-1.00000	3.48558	115
chr12	103965687	103965917	.	1000	.	50.88626	-1.00000	3.48558	115
chr12	104064359	104064589	.	1000	.	44.36364	-1.00000	3.48558	115
chr12	104958620	104958850	.	649	.	6.70740	-1.00000	0.00398	115
chr12	105107623	105107853	.	1000	.	49.37719	-1.00000	3.48558	115
chr12	105235714	105235944	.	564	.	12.00607	-1.00000	0.27853	115
chr12	106288500	106288730	.	782	.	18.08126	-1.00000	1.17142	115
chr12	107093486	107093716	.	1000	.	31.88010	-1.00000	3.04961	115
chr12	107685684	107685794	.	1000	.	114.83725	-1.00000	3.48558	52
chr12	107761105	107761335	.	1000	.	29.06347	-1.00000	2.87955	115
chr12	108562463	108562693	.	1000	.	32.16360	-1.00000	3.04336	115
chr12	109573069	109573299	.	1000	.	22.75225	-1.00000	1.89508	115
chr12	109845349	109845579	.	1000	.	24.69439	-1.00000	2.17525	115
chr12	109996295	109996525	.	1000	.	50.82249	-1.00000	3.48558	115
chr12	110104396	110104626	.	627	.	15.95045	-1.00000	0.85877	115
chr12	111396992	111397222	.	1000	.	30.12481	-1.00000	2.85986	115
chr12	111599526	111599756	.	641	.	16.06809	-1.00000	0.87263	115
chr12	111841900	111842130	.	1000	.	70.67119	-1.00000	3.48558	115
chr12	112013238	112013468	.	1000	.	98.10369	-1.00000	3.48558	115
chr12	112418821	112418914	.	1000	.	96.47214	-1.00000	3.48558	45
chr12	113185449	113185679	.	1000	.	30.31324	-1.00000	2.85649	115
chr12	113358436	113358666	.	1000	.	20.96441	-1.00000	1.57667	115
chr12	113747065	113747295	.	1000	.	25.75654	-1.00000	2.27945	115
chr12	113773677	113773907	.	1000	.	24.60374	-1.00000	2.12348	115
chr12	113966238	113966468	.	905	.	19.52972	-1.00000	1.39780	115
chr12	114684145	114684375	.	1000	.	20.63482	-1.00000	1.53275	115
chr12	115764295	115764525	.	713	.	17.30102	-1.00000	1.07841	115
chr12	116737960	116738190	.	913	.	20.09138	-1.00000	1.46283	115
chr12	116819331	116819561	.	1000	.	68.49488	-1.00000	3.48558	115
chr12	118063503	118063733	.	646	.	11.03199	-1.00000	0.17523	115
chr12	120116797	120117027	.	1000	.	42.33694	-1.00000	3.48558	115
chr12	120265896	120266126	.	1000	.	34.38544	-1.00000	3.48558	115
chr12	120317669	120317899	.	1000	.	81.49474	-1.00000	3.48558	115
chr12	120446317	120446502	.	1000	.	243.47147	-1.00000	3.48558	100
chr12	120469754	120469984	.	1000	.	21.24147	-1.00000	1.62975	115
chr12	120529083	120529313	.	838	.	20.20880	-1.00000	1.48187	115
chr12	120904334	120904509	.	1000	.	194.40263	-1.00000	3.48558	89
chr12	121085857	121086087	.	715	.	22.88776	-1.00000	1.92062	115
chr12	121626284	121626514	.	1000	.	34.04212	-1.00000	3.01185	115
chr12	121859382	121859612	.	1000	.	27.05031	-1.00000	2.43870	115
chr12	121888522	121888752	.	1000	.	36.02441	-1.00000	3.48558	115
chr12	122064164	122064394	.	738	.	17.81937	-1.00000	1.13343	115
chr12	122266411	122266581	.	1000	.	207.67112	-1.00000	3.48558	87
chr12	122366954	122367184	.	1000	.	31.44944	-1.00000	2.83721	115
chr12	122500116	122500346	.	627	.	15.18519	-1.00000	0.73712	115
chr12	123364801	123365031	.	799	.	21.82749	-1.00000	1.77150	115
chr12	123365217	123365447	.	1000	.	22.31403	-1.00000	1.79967	115
chr12	123571295	123571525	.	1000	.	42.45889	-1.00000	3.48558	115
chr12	123633669	123633824	.	1000	.	175.19749	-1.00000	3.48558	66
chr12	123829621	123829851	.	1000	.	25.22323	-1.00000	2.19110	115
chr12	124109781	124110011	.	630	.	14.70286	-1.00000	0.66942	115
chr12	124924243	124924473	.	1000	.	16.06215	-1.00000	0.86897	115
chr12	124988875	124989105	.	853	.	15.97616	-1.00000	0.86056	115
chr12	130826380	130826610	.	1000	.	26.98017	-1.00000	2.43996	115
chr12	131860804	131861034	.	1000	.	95.03965	-1.00000	3.48558	115
chr12	131929158	131929388	.	721	.	17.34544	-1.00000	1.08382	115
chr12	131949755	131949985	.	685	.	17.83881	-1.00000	1.13804	115
chr12	132144331	132144492	.	1000	.	177.94021	-1.00000	3.48558	85
chr12	132986237	132986467	.	1000	.	117.27302	-1.00000	3.48558	115
chr12	133037367	133037597	.	1000	.	40.34887	-1.00000	3.48558	115
chr12	133080127	133080357	.	1000	.	72.84812	-1.00000	3.48558	115
chr12	133080737	133080967	.	1000	.	34.74562	-1.00000	3.48558	115
chr12	133181348	133181578	.	1000	.	93.85361	-1.00000	3.48558	115
chr13	19596973	19597203	.	1000	.	33.72817	-1.00000	3.01522	115
chr13	20127305	20127535	.	899	.	19.37184	-1.00000	1.37534	115
chr13	20902698	20902928	.	892	.	19.76844	-1.00000	1.42840	115
chr13	21061461	21061691	.	1000	.	32.61005	-1.00000	3.03329	115
chr13	21137791	21138021	.	1000	.	19.87233	-1.00000	1.45339	115
chr13	21298042	21298272	.	1000	.	58.36663	-1.00000	3.48558	115
chr13	23889313	23889543	.	1000	.	92.24886	-1.00000	3.48558	115
chr13	24097156	24097386	.	1000	.	27.07841	-1.00000	2.43828	115
chr13	26253833	26253906	.	1000	.	85.12940	-1.00000	3.48558	38
chr13	27424444	27424674	.	1000	.	28.46021	-1.00000	2.74474	115
chr13	27621472	27621702	.	730	.	13.54595	-1.00000	0.49408	115
chr13	27919796	27920026	.	1000	.	29.60368	-1.00000	2.86911	115
chr13	29472411	29472641	.	681	.	22.50359	-1.00000	1.85042	115
chr13	29924069	29924299	.	1000	.	35.43767	-1.00000	3.48558	115
chr13	30395483	30395713	.	1000	.	105.60323	-1.00000	3.48558	115
chr13	31162281	31162511	.	890	.	23.17617	-1.00000	1.95800	115
chr13	32315359	32315589	.	1000	.	73.33394	-1.00000	3.48558	115
chr13	33126330	33126560	.	646	.	12.21170	-1.00000	0.30791	115
chr13	33285712	33285942	.	1000	.	64.13495	-1.00000	3.48558	115
chr13	33610411	33610641	.	1000	.	55.82937	-1.00000	3.48558	115
chr13	36819377	36819607	.	1000	.	24.75206	-1.00000	2.17300	115
chr13	39037887	39038117	.	1000	.	29.77149	-1.00000	2.86700	115
chr13	41007812	41008042	.	1000	.	21.89022	-1.00000	1.77004	115
chr13	41132716	41132946	.	1000	.	31.68267	-1.00000	3.05346	115
chr13	41194465	41194695	.	1000	.	26.05919	-1.00000	2.31357	115
chr13	42271729	42271959	.	986	.	24.74854	-1.00000	2.17319	115
chr13	44989383	44989613	.	1000	.	44.78035	-1.00000	3.48558	115
chr13	45341201	45341431	.	844	.	19.08516	-1.00000	1.31294	115
chr13	46052683	46052913	.	1000	.	21.26212	-1.00000	1.62866	115
chr13	48095016	48095246	.	610	.	15.54150	-1.00000	0.78775	115
chr13	49110133	49110363	.	1000	.	83.68933	-1.00000	3.48558	115
chr13	49247799	49248029	.	1000	.	39.51763	-1.00000	3.48558	115
chr13	49585513	49585643	.	1000	.	158.20282	-1.00000	3.48558	68
chr13	49792634	49792864	.	1000	.	41.59507	-1.00000	3.48558	115
chr13	50124266	50124496	.	683	.	11.19525	-1.00000	0.19246	115
chr13	50125674	50125904	.	1000	.	23.91801	-1.00000	2.11313	115
chr13	50245161	50245391	.	854	.	20.09372	-1.00000	1.46676	115
chr13	51470854	51471084	.	824	.	20.46886	-1.00000	1.51586	115
chr13	51803852	51804082	.	960	.	14.68993	-1.00000	0.66801	115
chr13	51979070	51979300	.	1000	.	38.75415	-1.00000	3.48558	115
chr13	52025485	52025715	.	860	.	21.33207	-1.00000	1.64715	115
chr13	60473668	60473898	.	706	.	14.37684	-1.00000	0.61946	115
chr13	64075920	64076150	.	1000	.	26.73462	-1.00000	2.39042	115
chr13	76991944	76992174	.	1000	.	34.17271	-1.00000	3.00903	115
chr13	94416535	94416765	.	733	.	15.03650	-1.00000	0.71914	115
chr13	94433482	94433712	.	1000	.	30.92348	-1.00000	2.84696	115
chr13	94549176	94549406	.	555	.	14.46046	-1.00000	0.63373	115
chr13	94596111	94596341	.	1000	.	47.64327	-1.00000	3.48558	115
chr13	97433086	97433316	.	1000	.	31.38900	-1.00000	2.83746	115
chr13	99436903	99437133	.	1000	.	23.62345	-1.00000	2.07519	115
chr13	99559587	99559817	.	1000	.	32.04825	-1.00000	3.04623	115
chr13	100392810	100393040	.	1000	.	25.64942	-1.00000	2.24581	115
chr13	102845671	102845901	.	1000	.	40.57493	-1.00000	3.48558	115
chr13	108915761	108915991	.	898	.	23.02068	-1.00000	1.94681	115
chr13	110915562	110915792	.	1000	.	20.36142	-1.00000	1.50055	115
chr13	111153493	111153723	.	1000	.	41.39558	-1.00000	3.48558	115
chr13	113153879	113154109	.	673	.	15.50831	-1.00000	0.78257	115
chr13	113296960	113297286	.	1000	.	389.92624	-1.00000	3.48558	133
chr13	113493374	113493604	.	1000	.	29.37560	-1.00000	2.87332	115
chr14	20343517	20343747	.	826	.	16.04574	-1.00000	0.86825	115
chr14	20455086	20455225	.	1000	.	201.67720	-1.00000	3.48558	64
chr14	20461541	20461771	.	1000	.	142.07108	-1.00000	3.48558	115
chr14	20609425	20609655	.	1000	.	26.85393	-1.00000	2.38875	115
chr14	20680039	20680269	.	969	.	18.94653	-1.00000	1.29975	115
chr14	21092532	21092762	.	1000	.	73.27029	-1.00000	3.48558	115
chr14	21103579	21103809	.	1000	.	22.70320	-1.00000	1.88328	115
chr14	21384124	21384354	.	1000	.	56.03730	-1.00000	3.48558	115
chr14	22334061	22334291	.	1000	.	59.80542	-1.00000	3.48558	115
chr14	22404862	22405092	.	708	.	16.46680	-1.00000	0.92331	115
chr14	22557175	22557405	.	1000	.	24.23426	-1.00000	2.12978	115
chr14	22570275	22570505	.	747	.	13.32094	-1.00000	0.46405	115
chr14	22589621	22589851	.	602	.	5.13902	-1.00000	0.01439	115
chr14	22598134	22598364	.	1000	.	22.26080	-1.00000	1.80116	115
chr14	22822781	22823011	.	1000	.	25.86949	-1.00000	2.27706	115
chr14	22872256	22872486	.	792	.	13.99360	-1.00000	0.56593	115
chr14	22884470	22884700	.	621	.	16.67426	-1.00000	0.96362	115
chr14	23035612	23035842	.	595	.	12.88448	-1.00000	0.39921	115
chr14	23120865	23121095	.	1000	.	54.02509	-1.00000	3.48558	115
chr14	23301434	23301664	.	1000	.	52.54797	-1.00000	3.48558	115
chr14	23306622	23306852	.	1000	.	94.41278	-1.00000	3.48558	115
chr14	23320181	23320411	.	660	.	19.72049	-1.00000	1.41788	115
chr14	23320876	23321106	.	1000	.	44.48298	-1.00000	3.48558	115
chr14	23469572	23469802	.	1000	.	70.20130	-1.00000	3.48558	115
chr14	23555962	23556192	.	970	.	22.00833	-1.00000	1.77709	115
chr14	23559474	23559704	.	1000	.	24.63810	-1.00000	2.17562	115
chr14	23567455	23567685	.	1000	.	37.05664	-1.00000	3.48558	115
chr14	24095498	24095728	.	1000	.	31.54310	-1.00000	2.83569	115
chr14	24114873	24115103	.	1000	.	41.11809	-1.00000	3.48558	115
chr14	24161080	24161310	.	1000	.	120.40917	-1.00000	3.48558	115
chr14	24188653	24188883	.	699	.	18.23244	-1.00000	1.19468	115
chr14	24211503	24211733	.	787	.	19.94310	-1.00000	1.45502	115
chr14	24213510	24213658	.	1000	.	209.59555	-1.00000	3.48558	73
chr14	24232440	24232670	.	1000	.	22.24439	-1.00000	1.80183	115
chr14	24234473	24234703	.	680	.	12.02930	-1.00000	0.28181	115
chr14	24238075	24238305	.	805	.	13.41376	-1.00000	0.47596	115
chr14	24241837	24242067	.	964	.	18.72130	-1.00000	1.27531	115
chr14	24243452	24243682	.	696	.	18.96546	-1.00000	1.29921	115
chr14	24271527	24271757	.	1000	.	22.41480	-1.00000	1.81829	115
chr14	24299754	24299898	.	1000	.	224.02508	-1.00000	3.48558	71
chr14	24316205	24316435	.	1000	.	21.95343	-1.00000	1.76907	115
chr14	24333622	24333852	.	640	.	15.80302	-1.00000	0.83356	115
chr14	24366732	24366962	.	913	.	10.10403	-1.00000	0.09479	115
chr14	24442280	24442510	.	807	.	33.22211	-1.00000	3.02353	115
chr14	24679038	24679268	.	893	.	20.79419	-1.00000	1.55382	115
chr14	24979283	24979513	.	942	.	23.98761	-1.00000	2.11114	115
chr14	25050228	25050458	.	1000	.	24.38835	-1.00000	2.12775	115
chr14	29927102	29927332	.	805	.	18.46423	-1.00000	1.23756	115
chr14	30830014	30830244	.	697	.	14.67509	-1.00000	0.66575	115
chr14	31038845	31039075	.	1000	.	23.17293	-1.00000	1.95817	115
chr14	31207736	31207966	.	1000	.	24.79878	-1.00000	2.17149	115
chr14	31262212	31262442	.	1000	.	24.86775	-1.00000	2.17055	115
chr14	31264582	31264812	.	1000	.	26.94573	-1.00000	2.38666	115
chr14	31423450	31423680	.	708	.	18.26918	-1.00000	1.19945	115
chr14	31529169	31529399	.	926	.	16.53189	-1.00000	0.93865	115
chr14	31561343	31561450	.	1000	.	178.90823	-1.00000	3.48558	51
chr14	31596876	31597106	.	562	.	14.21635	-1.00000	0.59891	115
chr14	31770202	31770432	.	576	.	14.73671	-1.00000	0.67444	115
chr14	31855359	31855589	.	1000	.	33.45843	-1.00000	3.01939	115
chr14	31967034	31967264	.	986	.	18.01064	-1.00000	1.16425	115
chr14	32252015	32252245	.	801	.	17.40207	-1.00000	1.08740	115
chr14	32507730	32507960	.	707	.	16.01831	-1.00000	0.86628	115
chr14	32939767	32939997	.	645	.	15.01375	-1.00000	0.71538	115
chr14	32963448	32963678	.	615	.	15.80619	-1.00000	0.83488	115
chr14	33457174	33457404	.	725	.	17.26276	-1.00000	1.07238	115
chr14	33457782	33458012	.	579	.	14.68400	-1.00000	0.66752	115
chr14	33676148	33676378	.	1000	.	30.69430	-1.00000	2.85138	115
chr14	33802505	33802735	.	587	.	13.03725	-1.00000	0.42142	115
chr14	33839621	33839851	.	810	.	15.82931	-1.00000	0.84311	115
chr14	33930499	33930729	.	677	.	14.97606	-1.00000	0.70901	115
chr14	34052763	34052993	.	791	.	17.73220	-1.00000	1.12636	115
chr14	34060186	34060416	.	786	.	16.07155	-1.00000	0.87231	115
chr14	34098630	34098860	.	1000	.	22.39440	-1.00000	1.79734	115
chr14	34179025	34179255	.	571	.	9.20836	-1.00000	0.04767	115
chr14	34496960	34497190	.	1000	.	28.28766	-1.00000	2.74652	115
chr14	34714013	34714243	.	622	.	13.57382	-1.00000	0.49746	115
chr14	34714594	34714824	.	1000	.	88.33576	-1.00000	3.48558	115
chr14	34982501	34982731	.	543	.	15.94552	-1.00000	0.85908	115
chr14	35122168	35122398	.	1000	.	90.38332	-1.00000	3.48558	115
chr14	35365915	35366145	.	581	.	17.65901	-1.00000	1.12012	115
chr14	35808395	35808625	.	702	.	17.60121	-1.00000	1.11370	115
chr14	35809197	35809427	.	1000	.	51.70209	-1.00000	3.48558	115
chr14	35826439	35826669	.	1000	.	18.81935	-1.00000	1.29027	115
chr14	36208879	36209109	.	821	.	17.40118	-1.00000	1.08764	115
chr14	36320539	36320769	.	1000	.	58.88277	-1.00000	3.48558	115
chr14	36320939	36321169	.	1000	.	22.03166	-1.00000	1.78664	115
chr14	36503981	36504211	.	707	.	14.52934	-1.00000	0.64371	115
chr14	36771419	36771649	.	620	.	11.59290	-1.00000	0.23879	115
chr14	37249051	37249281	.	632	.	8.83730	-1.00000	0.03810	115
chr14	37466648	37466878	.	897	.	13.71750	-1.00000	0.52060	115
chr14	37722016	37722246	.	1000	.	28.78643	-1.00000	2.88480	115
chr14	37865152	37865382	.	776	.	16.96297	-1.00000	1.00463	115
chr14	39174366	39174596	.	679	.	5.16508	-1.00000	0.01587	115
chr14	39174647	39174877	.	679	.	16.18070	-1.00000	0.88888	115
chr14	39369524	39369754	.	763	.	12.85882	-1.00000	0.39686	115
chr14	39432402	39432632	.	1000	.	78.46450	-1.00000	3.48558	115
chr14	40100214	40100444	.	600	.	6.68467	-1.00000	0.00556	115
chr14	42379020	42379250	.	558	.	5.29369	-1.00000	0.01415	115
chr14	42928917	42929147	.	559	.	15.67588	-1.00000	0.81407	115
chr14	43164606	43164836	.	620	.	14.97691	-1.00000	0.70882	115
chr14	43173272	43173502	.	676	.	20.20007	-1.00000	1.48245	115
chr14	44316999	44317229	.	1000	.	25.56401	-1.00000	2.24817	115
chr14	44962055	44962285	.	1000	.	43.75799	-1.00000	3.48558	115
chr14	44964195	44964425	.	545	.	16.13056	-1.00000	0.87975	115
chr14	45083983	45084213	.	1000	.	27.40372	-1.00000	2.56852	115
chr14	49586426	49586656	.	1000	.	22.36533	-1.00000	1.79834	115
chr14	49862767	49862997	.	873	.	17.91592	-1.00000	1.14921	115
chr14	50116478	50116708	.	1000	.	37.22184	-1.00000	3.48558	115
chr14	50312195	50312425	.	742	.	10.07711	-1.00000	0.09378	115
chr14	51989394	51989624	.	736	.	21.02593	-1.00000	1.59306	115
chr14	53002669	53002899	.	1000	.	23.85624	-1.00000	2.09117	115
chr14	54136944	54137174	.	1000	.	26.86076	-1.00000	2.38833	115
chr14	55027046	55027276	.	1000	.	39.93112	-1.00000	3.48558	115
chr14	55411719	55411949	.	814	.	20.48141	-1.00000	1.51556	115
chr14	57390461	57390691	.	1000	.	66.05846	-1.00000	3.48558	115
chr14	58298240	58298470	.	734	.	15.89349	-1.00000	0.85349	115
chr14	59013678	59013908	.	640	.	15.53772	-1.00000	0.78671	115
chr14	59188419	59188649	.	556	.	16.38811	-1.00000	0.91333	115
chr14	59484035	59484265	.	589	.	4.64011	-1.00000	0.02506	115
chr14	59919870	59920100	.	984	.	28.76471	-1.00000	2.88525	115
chr14	60248356	60248586	.	557	.	13.35715	-1.00000	0.46792	115
chr14	60981002	60981232	.	1000	.	34.91629	-1.00000	3.48558	115
chr14	61537603	61537833	.	1000	.	25.47824	-1.00000	2.21670	115
chr14	61553011	61553241	.	1000	.	28.54934	-1.00000	2.74228	115
chr14	61553829	61554059	.	638	.	16.46739	-1.00000	0.92320	115
chr14	61559706	61559936	.	1000	.	29.03847	-1.00000	2.88070	115
chr14	64503715	64503945	.	1000	.	32.26494	-1.00000	3.03994	115
chr14	65102554	65102665	.	1000	.	130.57183	-1.00000	3.48558	33
chr14	65600841	65601071	.	871	.	17.87261	-1.00000	1.14719	115
chr14	67729383	67729613	.	1000	.	42.81824	-1.00000	3.48558	115
chr14	67816563	67816793	.	1000	.	48.75069	-1.00000	3.48558	115
chr14	68577953	68578183	.	878	.	21.07297	-1.00000	1.60337	115
chr14	68796405	68796635	.	1000	.	25.01638	-1.00000	2.19609	115
chr14	69543714	69543944	.	954	.	19.92704	-1.00000	1.45574	115
chr14	69606356	69606586	.	1000	.	53.14038	-1.00000	3.48558	115
chr14	70600553	70600783	.	1000	.	65.11360	-1.00000	3.48558	115
chr14	70809405	70809635	.	569	.	15.08513	-1.00000	0.72579	115
chr14	73027180	73027410	.	1000	.	38.47300	-1.00000	3.48558	115
chr14	74019138	74019368	.	654	.	15.81994	-1.00000	0.84094	115
chr14	74084924	74085154	.	1000	.	19.37782	-1.00000	1.37807	115
chr14	74257459	74257689	.	655	.	13.49561	-1.00000	0.48545	115
chr14	74296096	74296326	.	1000	.	19.92197	-1.00000	1.45602	115
chr14	74612536	74612766	.	971	.	17.89464	-1.00000	1.15022	115
chr14	74713023	74713253	.	1000	.	29.18358	-1.00000	2.87656	115
chr14	75176531	75176761	.	1000	.	44.14940	-1.00000	3.48558	115
chr14	75258954	75259184	.	1000	.	47.86786	-1.00000	3.48558	115
chr14	75661073	75661303	.	1000	.	53.98090	-1.00000	3.48558	115
chr14	76812877	76812990	.	1000	.	127.88060	-1.00000	3.48558	55
chr14	77098093	77098323	.	901	.	22.57077	-1.00000	1.87287	115
chr14	77303737	77303967	.	1000	.	21.65889	-1.00000	1.74779	115
chr14	77321215	77321445	.	1000	.	25.94491	-1.00000	2.31557	115
chr14	77799976	77800206	.	1000	.	22.65490	-1.00000	1.88413	115
chr14	81221194	81221424	.	1000	.	33.81812	-1.00000	3.01410	115
chr14	88385533	88385763	.	666	.	14.98838	-1.00000	0.70952	115
chr14	88554931	88555161	.	1000	.	25.25911	-1.00000	2.19072	115
chr14	89040759	89040989	.	1000	.	29.92666	-1.00000	2.86368	115
chr14	91114486	91114716	.	1000	.	28.02237	-1.00000	2.64180	115
chr14	91510460	91510690	.	1000	.	53.05601	-1.00000	3.48558	115
chr14	92106687	92106779	.	1000	.	98.56884	-1.00000	3.48558	45
chr14	92503835	92504065	.	723	.	16.61256	-1.00000	0.95300	115
chr14	93333003	93333233	.	1000	.	57.55838	-1.00000	3.48558	115
chr14	93959483	93959713	.	1000	.	25.10136	-1.00000	2.19399	115
chr14	93984958	93985188	.	752	.	15.67144	-1.00000	0.81160	115
chr14	94394695	94394925	.	1000	.	58.23666	-1.00000	3.48558	115
chr14	94593981	94594211	.	1000	.	54.61272	-1.00000	3.48558	115
chr14	94599231	94599461	.	1000	.	76.39278	-1.00000	3.48558	115
chr14	95523497	95523727	.	1000	.	23.38563	-1.00000	2.02137	115
chr14	95524953	95525183	.	1000	.	48.15515	-1.00000	3.48558	115
chr14	96362080	96362310	.	1000	.	35.57011	-1.00000	3.48558	115
chr14	96462323	96462553	.	1000	.	73.93007	-1.00000	3.48558	115
chr14	96762796	96763026	.	1000	.	23.63544	-1.00000	2.07466	115
chr14	99481264	99481494	.	1000	.	51.13600	-1.00000	3.48558	115
chr14	99552658	99552888	.	1000	.	23.59862	-1.00000	2.07572	115
chr14	99683758	99683988	.	1000	.	32.18360	-1.00000	3.04258	115
chr14	100192924	100193154	.	1000	.	38.20753	-1.00000	3.48558	115
chr14	100285340	100285570	.	996	.	21.53454	-1.00000	1.70963	115
chr14	100693297	100693527	.	818	.	17.95794	-1.00000	1.15367	115
chr14	101732227	101732457	.	569	.	14.66081	-1.00000	0.66515	115
chr14	101948256	101948401	.	1000	.	155.97767	-1.00000	3.48558	53
chr14	102185376	102185606	.	1000	.	21.65507	-1.00000	1.74811	115
chr14	102524678	102524908	.	1000	.	26.18338	-1.00000	2.31074	115
chr14	102922511	102922741	.	608	.	14.07758	-1.00000	0.57682	115
chr14	103529101	103529331	.	1000	.	25.91495	-1.00000	2.31597	115
chr14	103562857	103563014	.	1000	.	142.13056	-1.00000	3.48558	86
chr14	103629015	103629245	.	1000	.	27.36994	-1.00000	2.56895	115
chr14	103847976	103848206	.	729	.	13.38996	-1.00000	0.47136	115
chr14	103921483	103921713	.	1000	.	21.54937	-1.00000	1.70916	115
chr14	104816008	104816101	.	1000	.	105.31840	-1.00000	3.48558	40
chr14	105021324	105021554	.	1000	.	80.19717	-1.00000	3.48558	115
chr14	105045756	105045986	.	1000	.	29.38975	-1.00000	2.87286	115
chr14	106831438	106831668	.	580	.	21.60942	-1.00000	1.73247	115
chr15	22838534	22838764	.	1000	.	67.32118	-1.00000	3.48558	115
chr15	24773051	24773281	.	1000	.	21.75818	-1.00000	1.75507	115
chr15	24878265	24878495	.	1000	.	23.21838	-1.00000	1.95643	115
chr15	32677242	32677472	.	653	.	19.36483	-1.00000	1.37575	115
chr15	34038575	34038805	.	708	.	15.29507	-1.00000	0.75780	115
chr15	34101813	34102043	.	1000	.	70.53320	-1.00000	3.48558	115
chr15	34224902	34225132	.	1000	.	27.76102	-1.00000	2.64749	115
chr15	34343010	34343240	.	1000	.	35.99393	-1.00000	3.48558	115
chr15	34367438	34367668	.	722	.	15.51391	-1.00000	0.78278	115
chr15	38254584	38254814	.	569	.	15.51113	-1.00000	0.78298	115
chr15	39920843	39921073	.	877	.	19.95741	-1.00000	1.45445	115
chr15	40098798	40099028	.	1000	.	32.09523	-1.00000	3.04441	115
chr15	40115844	40116074	.	1000	.	41.00858	-1.00000	3.48558	115
chr15	40274767	40274997	.	1000	.	42.12739	-1.00000	3.48558	115
chr15	40511949	40512179	.	1000	.	32.25230	-1.00000	3.04073	115
chr15	40565100	40565330	.	1000	.	34.50604	-1.00000	3.48558	115
chr15	40569175	40569405	.	1000	.	23.25022	-1.00000	1.97094	115
chr15	40755226	40755314	.	1000	.	123.22121	-1.00000	3.48558	51
chr15	40807419	40807649	.	1000	.	23.00749	-1.00000	1.94716	115
chr15	41621364	41621594	.	1000	.	57.52186	-1.00000	3.48558	115
chr15	41661833	41662063	.	1000	.	37.28118	-1.00000	3.48558	115
chr15	42548718	42548948	.	1000	.	26.36222	-1.00000	2.34953	115
chr15	43106009	43106239	.	1000	.	51.95893	-1.00000	3.48558	115
chr15	43791939	43792169	.	1000	.	67.53341	-1.00000	3.48558	115
chr15	44663623	44663853	.	1000	.	35.56440	-1.00000	3.48558	115
chr15	45430343	45430573	.	1000	.	33.19775	-1.00000	3.02517	115
chr15	45705706	45705936	.	1000	.	43.07291	-1.00000	3.48558	115
chr15	50003789	50004019	.	1000	.	33.43426	-1.00000	3.02050	115
chr15	50424258	50424488	.	1000	.	42.71562	-1.00000	3.48558	115
chr15	50686801	50686875	.	1000	.	99.13773	-1.00000	3.48558	21
chr15	50718763	50718993	.	1000	.	33.41512	-1.00000	3.02078	115
chr15	50908554	50908784	.	1000	.	26.15274	-1.00000	2.31115	115
chr15	51971738	51971834	.	1000	.	119.76715	-1.00000	3.48558	71
chr15	52568949	52569179	.	565	.	15.05558	-1.00000	0.72191	115
chr15	52679326	52679556	.	1000	.	20.71593	-1.00000	1.55117	115
chr15	56040557	56040787	.	1000	.	80.55655	-1.00000	3.48558	115
chr15	56246079	56246309	.	1000	.	42.05577	-1.00000	3.48558	115
chr15	58749741	58749971	.	1000	.	49.16270	-1.00000	3.48558	115
chr15	58987531	58987761	.	1000	.	37.90680	-1.00000	3.48558	115
chr15	60592453	60592683	.	927	.	23.41651	-1.00000	2.03972	115
chr15	62060406	62060636	.	876	.	21.11946	-1.00000	1.60183	115
chr15	62119495	62119725	.	590	.	19.90818	-1.00000	1.45645	115
chr15	62390361	62390591	.	1000	.	69.73990	-1.00000	3.48558	115
chr15	62812301	62812531	.	1000	.	22.19299	-1.00000	1.79247	115
chr15	63189298	63189528	.	1000	.	45.34507	-1.00000	3.48558	115
chr15	63466304	63466534	.	583	.	13.93846	-1.00000	0.55767	115
chr15	64071334	64071564	.	656	.	14.80323	-1.00000	0.68390	115
chr15	64093944	64094174	.	964	.	17.59378	-1.00000	1.11394	115
chr15	64989540	64989770	.	1000	.	17.90256	-1.00000	1.14996	115
chr15	65133702	65133932	.	1000	.	23.19039	-1.00000	1.95730	115
chr15	66370169	66370399	.	563	.	14.85648	-1.00000	0.69354	115
chr15	66386616	66386846	.	1000	.	57.79059	-1.00000	3.48558	115
chr15	66497679	66497909	.	1000	.	57.14313	-1.00000	3.48558	115
chr15	66603739	66603969	.	846	.	12.97727	-1.00000	0.41162	115
chr15	67521173	67521403	.	588	.	13.70057	-1.00000	0.51701	115
chr15	67840230	67840460	.	1000	.	47.72621	-1.00000	3.48558	115
chr15	67941614	67941844	.	619	.	13.03459	-1.00000	0.42137	115
chr15	68229321	68229551	.	1000	.	27.94286	-1.00000	2.64444	115
chr15	69017956	69018186	.	1000	.	38.18834	-1.00000	3.48558	115
chr15	69126114	69126344	.	664	.	20.12892	-1.00000	1.47058	115
chr15	69591996	69592226	.	685	.	12.90520	-1.00000	0.40296	115
chr15	70617068	70617298	.	1000	.	48.70999	-1.00000	3.48558	115
chr15	71747531	71747761	.	543	.	16.27616	-1.00000	0.89783	115
chr15	72118113	72118343	.	1000	.	64.24059	-1.00000	3.48558	115
chr15	72375920	72376141	.	1000	.	391.56510	-1.00000	3.48558	109
chr15	72783731	72783822	.	1000	.	128.76268	-1.00000	3.48558	52
chr15	73633431	73633661	.	1000	.	116.20407	-1.00000	3.48558	115
chr15	74100101	74100331	.	870	.	20.64365	-1.00000	1.53245	115
chr15	74382462	74382692	.	609	.	15.30091	-1.00000	0.75931	115
chr15	74598312	74598542	.	1000	.	44.43899	-1.00000	3.48558	115
chr15	74695950	74696180	.	1000	.	35.89359	-1.00000	3.48558	115
chr15	74842918	74843148	.	740	.	16.90290	-1.00000	0.99694	115
chr15	75023708	75023938	.	652	.	13.79294	-1.00000	0.53512	115
chr15	75335931	75336161	.	1000	.	66.67618	-1.00000	3.48558	115
chr15	76336356	76336586	.	839	.	17.93367	-1.00000	1.15251	115
chr15	76905319	76905549	.	1000	.	57.00235	-1.00000	3.48558	115
chr15	77633515	77633745	.	1000	.	34.69121	-1.00000	3.48558	115
chr15	78299490	78299720	.	1000	.	54.40908	-1.00000	3.48558	115
chr15	78872803	78872869	.	1000	.	99.99995	-1.00000	3.48558	22
chr15	79179155	79179385	.	1000	.	20.71217	-1.00000	1.55146	115
chr15	83011545	83011775	.	1000	.	29.74771	-1.00000	2.86747	115
chr15	85413507	85413737	.	1000	.	24.18723	-1.00000	2.10675	115
chr15	88638805	88639035	.	602	.	19.43157	-1.00000	1.38969	115
chr15	89411512	89411742	.	856	.	18.39542	-1.00000	1.23084	115
chr15	90861360	90861590	.	621	.	16.78856	-1.00000	0.98132	115
chr15	90954722	90954952	.	1000	.	63.79897	-1.00000	3.48558	115
chr15	90994573	90994803	.	877	.	20.54152	-1.00000	1.51438	115
chr15	92803973	92804203	.	1000	.	22.55914	-1.00000	1.86097	115
chr15	92809185	92809415	.	797	.	16.30959	-1.00000	0.90523	115
chr15	96331241	96331471	.	544	.	15.26982	-1.00000	0.75254	115
chr15	97960367	97960597	.	1000	.	22.60052	-1.00000	1.88531	115
chr15	98727660	98727890	.	540	.	11.27627	-1.00000	0.20372	115
chr15	98865384	98865614	.	1000	.	66.14617	-1.00000	3.48558	115
chr15	100164065	100164295	.	585	.	17.40603	-1.00000	1.08851	115
chr15	100602349	100602579	.	1000	.	58.73867	-1.00000	3.48558	115
chr15	101251965	101252195	.	952	.	14.79401	-1.00000	0.68121	115
chr15	101324621	101324851	.	760	.	17.34571	-1.00000	1.08370	115
chr15	101439574	101439804	.	1000	.	38.56655	-1.00000	3.48558	115
chr16	96969	97199	.	905	.	18.84756	-1.00000	1.29114	115
chr16	138617	138847	.	1000	.	24.77369	-1.00000	2.17243	115
chr16	180321	180551	.	754	.	15.76839	-1.00000	0.83179	115
chr16	527468	527698	.	732	.	12.52062	-1.00000	0.34733	115
chr16	636163	636393	.	710	.	16.71299	-1.00000	0.96918	115
chr16	642223	642453	.	902	.	17.30397	-1.00000	1.07817	115
chr16	649153	649383	.	1000	.	39.98076	-1.00000	3.48558	115
chr16	740934	741167	.	1000	.	337.21904	-1.00000	3.48558	118
chr16	1106311	1106541	.	1000	.	55.82188	-1.00000	3.48558	115
chr16	1184529	1184759	.	1000	.	27.02615	-1.00000	2.43912	115
chr16	1351837	1352025	.	1000	.	265.48057	-1.00000	3.48558	79
chr16	1408208	1408438	.	1000	.	40.97907	-1.00000	3.48558	115
chr16	1420742	1420861	.	1000	.	151.80588	-1.00000	3.48558	59
chr16	1474951	1475175	.	1000	.	328.88569	-1.00000	3.48558	116
chr16	1689192	1689422	.	1000	.	21.43575	-1.00000	1.67336	115
chr16	1705939	1706169	.	977	.	12.19277	-1.00000	0.30529	115
chr16	1827123	1827267	.	1000	.	167.14025	-1.00000	3.48558	65
chr16	1929735	1929965	.	1000	.	34.72859	-1.00000	3.48558	115
chr16	1959405	1959635	.	1000	.	29.04981	-1.00000	2.88024	115
chr16	1964898	1965128	.	1000	.	35.86183	-1.00000	3.48558	115
chr16	1971937	1972122	.	1000	.	259.83142	-1.00000	3.48558	94
chr16	2047815	2047939	.	1000	.	155.98218	-1.00000	3.48558	71
chr16	2205605	2205835	.	1000	.	21.05063	-1.00000	1.59817	115
chr16	2223480	2223710	.	1000	.	68.28154	-1.00000	3.48558	115
chr16	2268039	2268269	.	1000	.	57.08394	-1.00000	3.48558	115
chr16	2340776	2341006	.	1000	.	79.83330	-1.00000	3.48558	115
chr16	2513842	2514072	.	1000	.	42.84619	-1.00000	3.48558	115
chr16	2520261	2520434	.	1000	.	234.80169	-1.00000	3.48558	91
chr16	2603227	2603457	.	1000	.	41.23968	-1.00000	3.48558	115
chr16	2682337	2682567	.	1000	.	23.16022	-1.00000	1.95869	115
chr16	2777222	2777452	.	1000	.	22.61382	-1.00000	1.88480	115
chr16	3005945	3006175	.	1000	.	22.10256	-1.00000	1.78467	115
chr16	3020873	3021103	.	1000	.	35.66799	-1.00000	3.48558	115
chr16	3024230	3024460	.	1000	.	62.82410	-1.00000	3.48558	115
chr16	3124124	3124354	.	1000	.	40.11833	-1.00000	3.48558	115
chr16	3134845	3135075	.	670	.	11.72882	-1.00000	0.25259	115
chr16	3282824	3283054	.	1000	.	22.30899	-1.00000	1.80000	115
chr16	3283354	3283584	.	1000	.	44.28386	-1.00000	3.48558	115
chr16	3457857	3458087	.	1000	.	25.73972	-1.00000	2.28004	115
chr16	3717499	3717729	.	1000	.	38.38154	-1.00000	3.48558	115
chr16	4290283	4290513	.	1000	.	38.95254	-1.00000	3.48558	115
chr16	4416722	4416952	.	1000	.	39.94220	-1.00000	3.48558	115
chr16	4425679	4425909	.	1000	.	29.14670	-1.00000	2.87703	115
chr16	4537562	4537792	.	1000	.	21.95818	-1.00000	1.76891	115
chr16	4538762	4538992	.	1000	.	65.32944	-1.00000	3.48558	115
chr16	4847338	4847465	.	1000	.	152.75659	-1.00000	3.48558	77
chr16	4936216	4936446	.	733	.	9.88608	-1.00000	0.08558	115
chr16	4944866	4945096	.	1000	.	40.02959	-1.00000	3.48558	115
chr16	5033839	5034045	.	1000	.	366.53267	-1.00000	3.48558	99
chr16	5071703	5071933	.	1000	.	59.76540	-1.00000	3.48558	115
chr16	8573040	8573270	.	1000	.	24.55651	-1.00000	2.12422	115
chr16	8575423	8575653	.	1000	.	55.67224	-1.00000	3.48558	115
chr16	8583874	8584104	.	784	.	16.79602	-1.00000	0.98306	115
chr16	8866828	8867058	.	666	.	16.84568	-1.00000	0.98879	115
chr16	9053232	9053354	.	1000	.	163.14252	-1.00000	3.48558	31
chr16	9073104	9073334	.	1000	.	20.24494	-1.00000	1.48042	115
chr16	9091083	9091313	.	1000	.	45.98925	-1.00000	3.48558	115
chr16	9134746	9134976	.	620	.	18.21415	-1.00000	1.19094	115
chr16	9140004	9140234	.	1000	.	41.23111	-1.00000	3.48558	115
chr16	9297532	9297762	.	1000	.	31.65049	-1.00000	2.83264	115
chr16	10944403	10944606	.	1000	.	313.77805	-1.00000	3.48558	104
chr16	11612437	11612667	.	1000	.	38.50762	-1.00000	3.48558	115
chr16	11622305	11622535	.	689	.	7.41508	-1.00000	0.01222	115
chr16	11668157	11668387	.	843	.	15.82164	-1.00000	0.84063	115
chr16	11916036	11916266	.	1000	.	32.41173	-1.00000	3.03676	115
chr16	12753140	12753370	.	773	.	14.49931	-1.00000	0.63751	115
chr16	14070958	14071188	.	1000	.	28.08453	-1.00000	2.64092	115
chr16	14285098	14285328	.	601	.	14.42625	-1.00000	0.62740	115
chr16	14386168	14386398	.	1000	.	27.69005	-1.00000	2.64901	115
chr16	14630146	14630376	.	1000	.	21.04493	-1.00000	1.59244	115
chr16	15052315	15052545	.	843	.	24.14866	-1.00000	2.10730	115
chr16	15591041	15591271	.	792	.	15.90704	-1.00000	0.85684	115
chr16	15643061	15643291	.	1000	.	37.88837	-1.00000	3.48558	115
chr16	15643465	15643695	.	1000	.	39.22699	-1.00000	3.48558	115
chr16	15672946	15673176	.	1000	.	33.12688	-1.00000	3.02626	115
chr16	15682165	15682395	.	750	.	16.71160	-1.00000	0.96930	115
chr16	15899681	15899911	.	607	.	16.33041	-1.00000	0.90745	115
chr16	15949193	15949423	.	620	.	12.29809	-1.00000	0.32027	115
chr16	18801134	18801364	.	785	.	17.47087	-1.00000	1.08931	115
chr16	18983802	18984032	.	795	.	20.94494	-1.00000	1.57728	115
chr16	19005801	19006031	.	568	.	16.74899	-1.00000	0.97627	115
chr16	19067755	19067985	.	1000	.	47.20777	-1.00000	3.48558	115
chr16	19107829	19108059	.	1000	.	52.29505	-1.00000	3.48558	115
chr16	19542120	19542350	.	885	.	19.21282	-1.00000	1.33570	115
chr16	20386065	20386295	.	663	.	16.98289	-1.00000	1.00783	115
chr16	20741723	20741953	.	1000	.	121.77532	-1.00000	3.48558	115
chr16	21952487	21952717	.	1000	.	57.71564	-1.00000	3.48558	115
chr16	22201834	22202064	.	822	.	16.67726	-1.00000	0.96328	115
chr16	22204596	22204826	.	864	.	22.63190	-1.00000	1.88463	115
chr16	22206102	22206332	.	1000	.	48.13851	-1.00000	3.48558	115
chr16	22297359	22297589	.	891	.	17.53055	-1.00000	1.10598	115
chr16	22670577	22670807	.	1000	.	23.71978	-1.00000	2.07269	115
chr16	22685425	22685655	.	987	.	20.38908	-1.00000	1.49997	115
chr16	23149376	23149606	.	1000	.	103.09844	-1.00000	3.48558	115
chr16	23182447	23182677	.	896	.	23.09625	-1.00000	1.96008	115
chr16	23510490	23510570	.	1000	.	109.97101	-1.00000	3.48558	17
chr16	23538672	23538902	.	1000	.	82.86986	-1.00000	3.48558	115
chr16	23540336	23540566	.	1000	.	31.98558	-1.00000	3.04753	115
chr16	23557888	23558118	.	541	.	9.27342	-1.00000	0.05141	115
chr16	23596229	23596459	.	1000	.	35.57006	-1.00000	3.48558	115
chr16	23641206	23641436	.	1000	.	39.18663	-1.00000	3.48558	115
chr16	23729825	23730055	.	1000	.	22.56605	-1.00000	1.86080	115
chr16	24539358	24539588	.	1000	.	32.35494	-1.00000	3.03888	115
chr16	25107020	25107250	.	1000	.	42.34943	-1.00000	3.48558	115
chr16	25633574	25633804	.	1000	.	29.16881	-1.00000	2.87679	115
chr16	27264216	27264446	.	600	.	18.83694	-1.00000	1.29195	115
chr16	27271591	27271821	.	587	.	13.06423	-1.00000	0.42642	115
chr16	27364582	27364812	.	1000	.	23.55069	-1.00000	2.03654	115
chr16	28492007	28492180	.	1000	.	227.95319	-1.00000	3.48558	88
chr16	28508150	28508380	.	809	.	17.74528	-1.00000	1.12562	115
chr16	28822716	28822946	.	713	.	18.00440	-1.00000	1.16266	115
chr16	28846363	28846593	.	1000	.	31.67766	-1.00000	2.83187	115
chr16	28923565	28923795	.	567	.	13.84088	-1.00000	0.54326	115
chr16	28974096	28974326	.	585	.	16.04477	-1.00000	0.86836	115
chr16	28974635	28974830	.	1000	.	246.09416	-1.00000	3.48558	105
chr16	29645734	29645964	.	1000	.	39.70010	-1.00000	3.48558	115
chr16	29710432	29710662	.	593	.	22.54403	-1.00000	1.84924	115
chr16	29815974	29816204	.	732	.	10.96682	-1.00000	0.16666	115
chr16	29821163	29821393	.	1000	.	18.59938	-1.00000	1.26197	115
chr16	29962070	29962300	.	960	.	17.09079	-1.00000	1.03463	115
chr16	29972760	29972990	.	741	.	17.78592	-1.00000	1.12974	115
chr16	29995960	29996190	.	678	.	13.77694	-1.00000	0.53263	115
chr16	30064278	30064508	.	566	.	9.08041	-1.00000	0.04325	115
chr16	30064485	30064715	.	567	.	4.86807	-1.00000	0.00418	115
chr16	30091907	30092137	.	1000	.	43.15036	-1.00000	3.48558	115
chr16	30123254	30123484	.	624	.	20.64250	-1.00000	1.53260	115
chr16	30534583	30534813	.	728	.	10.73592	-1.00000	0.15236	115
chr16	30534924	30535154	.	688	.	12.87795	-1.00000	0.39914	115
chr16	30598250	30598480	.	1000	.	44.89785	-1.00000	3.48558	115
chr16	30657881	30658111	.	1000	.	27.93979	-1.00000	2.64466	115
chr16	30748041	30748271	.	1000	.	45.75769	-1.00000	3.48558	115
chr16	30814276	30814506	.	895	.	23.53120	-1.00000	2.03760	115
chr16	30922409	30922639	.	1000	.	20.95933	-1.00000	1.57682	115
chr16	31033145	31033375	.	1000	.	53.14239	-1.00000	3.48558	115
chr16	31073427	31073657	.	673	.	13.31310	-1.00000	0.46288	115
chr16	31105817	31106047	.	1000	.	113.55977	-1.00000	3.48558	115
chr16	31117551	31117781	.	1000	.	29.65635	-1.00000	2.86841	115
chr16	31459273	31459503	.	1000	.	22.72085	-1.00000	1.88277	115
chr16	46689063	46689293	.	1000	.	40.21028	-1.00000	3.48558	115
chr16	46864329	46864559	.	740	.	16.03329	-1.00000	0.86800	115
chr16	46882566	46882796	.	1000	.	37.32084	-1.00000	3.48558	115
chr16	46883846	46884076	.	1000	.	29.07199	-1.00000	2.87910	115
chr16	47461028	47461227	.	1000	.	181.23472	-1.00000	3.48558	97
chr16	47634100	47634330	.	551	.	16.81051	-1.00000	0.98716	115
chr16	48165308	48165538	.	1000	.	36.06081	-1.00000	3.48558	115
chr16	48366557	48366787	.	874	.	18.03734	-1.00000	1.16324	115
chr16	48441883	48442113	.	650	.	14.18317	-1.00000	0.59288	115
chr16	48480082	48480312	.	894	.	14.74785	-1.00000	0.67589	115
chr16	48610156	48610386	.	1000	.	98.95637	-1.00000	3.48558	115
chr16	49884012	49884242	.	1000	.	51.58023	-1.00000	3.48558	115
chr16	50066066	50066296	.	1000	.	21.22246	-1.00000	1.63006	115
chr16	50283388	50283618	.	661	.	16.28972	-1.00000	0.89923	115
chr16	50371335	50371565	.	776	.	13.52599	-1.00000	0.49020	115
chr16	51053925	51054155	.	987	.	20.44918	-1.00000	1.51192	115
chr16	52398556	52398786	.	1000	.	26.13702	-1.00000	2.31155	115
chr16	53054843	53055073	.	1000	.	39.98656	-1.00000	3.48558	115
chr16	53434331	53434561	.	928	.	23.54469	-1.00000	2.03707	115
chr16	53511367	53511597	.	1000	.	32.29547	-1.00000	3.03968	115
chr16	53774997	53775227	.	621	.	14.27218	-1.00000	0.60543	115
chr16	54242326	54242556	.	1000	.	52.49953	-1.00000	3.48558	115
chr16	54268375	54268605	.	544	.	20.28377	-1.00000	1.49253	115
chr16	55623124	55623354	.	1000	.	41.89174	-1.00000	3.48558	115
chr16	55623514	55623744	.	542	.	11.65707	-1.00000	0.24409	115
chr16	56493213	56493443	.	1000	.	25.86517	-1.00000	2.27726	115
chr16	56729976	56730206	.	1000	.	28.78932	-1.00000	2.88434	115
chr16	56931865	56932095	.	1000	.	115.25771	-1.00000	3.48558	115
chr16	56933007	56933237	.	1000	.	23.28203	-1.00000	1.98730	115
chr16	56964635	56964865	.	583	.	14.88084	-1.00000	0.69774	115
chr16	57624355	57624585	.	1000	.	40.47961	-1.00000	3.48558	115
chr16	57649102	57649332	.	1000	.	41.29905	-1.00000	3.48558	115
chr16	57667439	57667669	.	1000	.	36.06474	-1.00000	3.48558	115
chr16	57709728	57709958	.	1000	.	32.21521	-1.00000	3.04231	115
chr16	57802469	57802699	.	619	.	16.10496	-1.00000	0.87665	115
chr16	57812870	57813100	.	923	.	17.68401	-1.00000	1.12214	115
chr16	58249798	58250028	.	1000	.	36.67193	-1.00000	3.48558	115
chr16	58392773	58393003	.	922	.	21.29040	-1.00000	1.64088	115
chr16	58515322	58515552	.	1000	.	22.34454	-1.00000	1.79868	115
chr16	58629637	58629867	.	837	.	18.43357	-1.00000	1.23411	115
chr16	58630414	58630644	.	1000	.	112.02915	-1.00000	3.48558	115
chr16	58684663	58684865	.	1000	.	297.88281	-1.00000	3.48558	106
chr16	58721243	58721473	.	841	.	16.56761	-1.00000	0.94393	115
chr16	64161400	64161630	.	1000	.	26.05780	-1.00000	2.31377	115
chr16	66502241	66502471	.	1000	.	41.78319	-1.00000	3.48558	115
chr16	66830913	66831143	.	1000	.	40.34548	-1.00000	3.48558	115
chr16	67109859	67109993	.	1000	.	185.27910	-1.00000	3.48558	71
chr16	67164617	67164847	.	1000	.	24.55643	-1.00000	2.12441	115
chr16	67227048	67227169	.	1000	.	172.52005	-1.00000	3.48558	54
chr16	67247088	67247318	.	836	.	9.87141	-1.00000	0.08541	115
chr16	67481100	67481309	.	1000	.	374.06844	-1.00000	3.48558	96
chr16	67562227	67562457	.	1000	.	53.45416	-1.00000	3.48558	115
chr16	67562717	67562947	.	1000	.	15.82325	-1.00000	0.84104	115
chr16	67563401	67563631	.	636	.	9.31425	-1.00000	0.05357	115
chr16	67660717	67660947	.	1000	.	47.19259	-1.00000	3.48558	115
chr16	67806595	67806825	.	1000	.	35.39031	-1.00000	3.48558	115
chr16	67816597	67816827	.	1000	.	32.48238	-1.00000	3.03543	115
chr16	67841900	67842130	.	1000	.	29.41657	-1.00000	2.87262	115
chr16	67893133	67893363	.	1000	.	41.48562	-1.00000	3.48558	115
chr16	67935752	67935982	.	1000	.	31.95898	-1.00000	3.04779	115
chr16	67968536	67968766	.	560	.	16.07098	-1.00000	0.87242	115
chr16	68023145	68023375	.	1000	.	97.42777	-1.00000	3.48558	115
chr16	68236155	68236385	.	1000	.	64.04641	-1.00000	3.48558	115
chr16	68448629	68448859	.	1000	.	51.19371	-1.00000	3.48558	115
chr16	68510259	68510489	.	1000	.	26.92249	-1.00000	2.38729	115
chr16	68520655	68520885	.	1000	.	30.78587	-1.00000	2.84942	115
chr16	68793030	68793260	.	1000	.	28.93430	-1.00000	2.88161	115
chr16	69396207	69396437	.	618	.	16.61948	-1.00000	0.95278	115
chr16	69407042	69407272	.	604	.	18.26382	-1.00000	1.19794	115
chr16	69520966	69521196	.	989	.	19.00945	-1.00000	1.30056	115
chr16	69754871	69755101	.	1000	.	55.00567	-1.00000	3.48558	115
chr16	69762237	69762381	.	1000	.	203.13615	-1.00000	3.48558	82
chr16	70114124	70114354	.	1000	.	23.36021	-1.00000	2.00379	115
chr16	70289598	70289828	.	1000	.	26.60627	-1.00000	2.34522	115
chr16	70346732	70346962	.	1000	.	68.98663	-1.00000	3.48558	115
chr16	70439206	70439436	.	1000	.	44.90009	-1.00000	3.48558	115
chr16	70685983	70686213	.	1000	.	39.53887	-1.00000	3.48558	115
chr16	70746788	70747018	.	1000	.	51.81665	-1.00000	3.48558	115
chr16	71289312	71289542	.	1000	.	45.58103	-1.00000	3.48558	115
chr16	71462111	71462341	.	1000	.	31.29635	-1.00000	2.83998	115
chr16	71564889	71565119	.	1000	.	30.73892	-1.00000	2.85065	115
chr16	71808978	71809208	.	1000	.	29.53507	-1.00000	2.87029	115
chr16	71845879	71846022	.	1000	.	167.24389	-1.00000	3.48558	79
chr16	72216906	72217136	.	863	.	18.78282	-1.00000	1.28116	115
chr16	74368166	74368396	.	1000	.	32.56038	-1.00000	3.03436	115
chr16	74606629	74606859	.	937	.	14.07431	-1.00000	0.57676	115
chr16	74695950	74696071	.	1000	.	197.01062	-1.00000	3.48558	69
chr16	75148342	75148572	.	655	.	15.51264	-1.00000	0.78288	115
chr16	75464787	75465017	.	1000	.	27.94783	-1.00000	2.64400	115
chr16	77758388	77758618	.	628	.	14.61995	-1.00000	0.66055	115
chr16	78099963	78100193	.	857	.	18.44094	-1.00000	1.23385	115
chr16	78135108	78135338	.	1000	.	34.55439	-1.00000	3.48558	115
chr16	78284930	78285160	.	783	.	17.85374	-1.00000	1.13754	115
chr16	78796298	78796528	.	1000	.	51.73594	-1.00000	3.48558	115
chr16	80027101	80027331	.	1000	.	21.41484	-1.00000	1.66647	115
chr16	81007372	81007602	.	899	.	21.45661	-1.00000	1.68037	115
chr16	81035618	81035848	.	1000	.	42.73817	-1.00000	3.48558	115
chr16	81314795	81315025	.	1000	.	103.76892	-1.00000	3.48558	115
chr16	81444617	81444847	.	1000	.	41.15300	-1.00000	3.48558	115
chr16	81582849	81583079	.	1000	.	38.59968	-1.00000	3.48558	115
chr16	83994012	83994242	.	873	.	19.49674	-1.00000	1.39516	115
chr16	84139206	84139436	.	717	.	16.29082	-1.00000	0.89912	115
chr16	84145121	84145227	.	1000	.	119.25385	-1.00000	3.48558	69
chr16	84266457	84266687	.	1000	.	80.44669	-1.00000	3.48558	115
chr16	84415112	84415342	.	1000	.	80.33355	-1.00000	3.48558	115
chr16	84649111	84649341	.	596	.	14.44448	-1.00000	0.63109	115
chr16	84700132	84700362	.	580	.	15.22625	-1.00000	0.74305	115
chr16	85027526	85027756	.	1000	.	58.86911	-1.00000	3.48558	115
chr16	85136920	85137150	.	1000	.	21.53364	-1.00000	1.70979	115
chr16	85137531	85137761	.	1000	.	24.85658	-1.00000	2.17073	115
chr16	85303242	85303472	.	584	.	8.71724	-1.00000	0.03233	115
chr16	85307593	85307823	.	1000	.	85.93869	-1.00000	3.48558	115
chr16	85393763	85393993	.	766	.	16.88694	-1.00000	0.99546	115
chr16	85416420	85416650	.	1000	.	19.67968	-1.00000	1.41943	115
chr16	85420856	85421086	.	1000	.	70.64500	-1.00000	3.48558	115
chr16	85515086	85515316	.	1000	.	20.71151	-1.00000	1.55161	115
chr16	85516021	85516251	.	573	.	18.05263	-1.00000	1.16471	115
chr16	85524957	85525187	.	1000	.	47.75743	-1.00000	3.48558	115
chr16	85553437	85553667	.	819	.	16.80841	-1.00000	0.98505	115
chr16	85557153	85557383	.	1000	.	24.10862	-1.00000	2.10840	115
chr16	85610582	85610812	.	852	.	16.75086	-1.00000	0.97616	115
chr16	85751316	85751546	.	767	.	15.52836	-1.00000	0.78536	115
chr16	85799519	85799645	.	1000	.	154.36497	-1.00000	3.48558	58
chr16	86555112	86555342	.	1000	.	152.40452	-1.00000	3.48558	115
chr16	87388629	87388859	.	867	.	15.57219	-1.00000	0.79388	115
chr16	87391727	87391957	.	591	.	10.09495	-1.00000	0.09493	115
chr16	87392135	87392365	.	1000	.	40.74095	-1.00000	3.48558	115
chr16	87765878	87766108	.	1000	.	72.20859	-1.00000	3.48558	115
chr16	87777960	87778190	.	1000	.	24.32554	-1.00000	2.12868	115
chr16	87779244	87779327	.	1000	.	125.04095	-1.00000	3.48558	38
chr16	87853640	87853870	.	1000	.	41.30792	-1.00000	3.48558	115
chr16	87950959	87951189	.	1000	.	29.24190	-1.00000	2.87564	115
chr16	87951298	87951528	.	861	.	16.92716	-1.00000	1.00076	115
chr16	88482436	88482666	.	609	.	12.87623	-1.00000	0.39910	115
chr16	88487963	88488193	.	999	.	32.66898	-1.00000	3.03114	115
chr16	88488431	88488661	.	539	.	13.12643	-1.00000	0.43683	115
chr16	88570137	88570232	.	1000	.	64.73680	-1.00000	3.48558	42
chr16	88570265	88570495	.	1000	.	20.83526	-1.00000	1.56926	115
chr16	88706372	88706549	.	1000	.	214.98423	-1.00000	3.48558	94
chr16	88784577	88784807	.	765	.	15.81465	-1.00000	0.83754	115
chr16	88811391	88811621	.	998	.	19.98281	-1.00000	1.45345	115
chr16	88812113	88812343	.	546	.	15.46833	-1.00000	0.77780	115
chr16	88839081	88839311	.	724	.	17.25212	-1.00000	1.07145	115
chr16	88856991	88857178	.	1000	.	217.82168	-1.00000	3.48558	105
chr16	89216592	89216822	.	1000	.	31.56607	-1.00000	2.83467	115
chr16	89217553	89217783	.	1000	.	33.32248	-1.00000	3.02215	115
chr16	89330140	89330370	.	629	.	19.42812	-1.00000	1.38983	115
chr16	89395371	89395601	.	1000	.	58.41350	-1.00000	3.48558	115
chr16	89687315	89687545	.	1000	.	20.41393	-1.00000	1.50862	115
chr16	89700203	89700433	.	1000	.	112.87016	-1.00000	3.48558	115
chr16	89721017	89721247	.	950	.	16.74585	-1.00000	0.97530	115
chr16	89874177	89874407	.	869	.	21.80504	-1.00000	1.76286	115
chr16	89918647	89918877	.	838	.	22.68382	-1.00000	1.88362	115
chr16	89920318	89920548	.	728	.	12.25150	-1.00000	0.31421	115
chr16	89923134	89923364	.	604	.	13.65051	-1.00000	0.51023	115
chr16	89923405	89923635	.	603	.	5.29829	-1.00000	0.01423	115
chr16	89972806	89972887	.	1000	.	111.94706	-1.00000	3.48558	36
chr16	90081979	90082209	.	1000	.	38.46617	-1.00000	3.48558	115
chr17	182450	182680	.	601	.	16.17501	-1.00000	0.88764	115
chr17	282563	282793	.	689	.	17.36064	-1.00000	1.08456	115
chr17	393864	394094	.	1000	.	22.19254	-1.00000	1.79264	115
chr17	752198	752428	.	933	.	17.75774	-1.00000	1.12882	115
chr17	782212	782442	.	1000	.	127.94484	-1.00000	3.48558	115
chr17	1115167	1115397	.	657	.	13.83452	-1.00000	0.54277	115
chr17	1137677	1137907	.	1000	.	41.28368	-1.00000	3.48558	115
chr17	1724609	1724762	.	1000	.	151.71289	-1.00000	3.48558	77
chr17	1761814	1762044	.	1000	.	29.34565	-1.00000	2.87379	115
chr17	1829791	1830021	.	1000	.	89.61159	-1.00000	3.48558	115
chr17	2401114	2401344	.	917	.	16.47086	-1.00000	0.92309	115
chr17	2711677	2711907	.	911	.	22.17804	-1.00000	1.78336	115
chr17	3636598	3636772	.	1000	.	194.60332	-1.00000	3.48558	78
chr17	3802944	3803174	.	771	.	16.14185	-1.00000	0.88188	115
chr17	4142989	4143090	.	1000	.	101.68995	-1.00000	3.48558	52
chr17	4143560	4143790	.	1000	.	24.79289	-1.00000	2.17187	115
chr17	4704029	4704259	.	1000	.	83.46544	-1.00000	3.48558	115
chr17	4796011	4796207	.	1000	.	226.79618	-1.00000	3.48558	96
chr17	5282141	5282371	.	1000	.	36.31934	-1.00000	3.48558	115
chr17	5468840	5469070	.	1000	.	25.92148	-1.00000	2.31577	115
chr17	6492952	6493182	.	1000	.	28.25198	-1.00000	2.74741	115
chr17	7012230	7012460	.	1000	.	77.82585	-1.00000	3.48558	115
chr17	7035694	7035924	.	1000	.	61.88060	-1.00000	3.48558	115
chr17	7191566	7191796	.	1000	.	45.74087	-1.00000	3.48558	115
chr17	7234517	7234658	.	1000	.	175.81934	-1.00000	3.48558	87
chr17	7239680	7239910	.	1000	.	25.55787	-1.00000	2.21494	115
chr17	7242919	7243149	.	1000	.	95.81181	-1.00000	3.48558	115
chr17	7252393	7252623	.	1000	.	22.77402	-1.00000	1.89457	115
chr17	7259206	7259436	.	983	.	19.78664	-1.00000	1.43136	115
chr17	7296387	7296617	.	727	.	17.70149	-1.00000	1.12316	115
chr17	7315122	7315352	.	1000	.	19.78031	-1.00000	1.43193	115
chr17	7329313	7329500	.	1000	.	131.86573	-1.00000	3.48558	120
chr17	7561810	7562040	.	1000	.	53.01730	-1.00000	3.48558	115
chr17	7572403	7572633	.	1000	.	21.54865	-1.00000	1.70932	115
chr17	7688167	7688397	.	844	.	17.73792	-1.00000	1.12612	115
chr17	7836765	7836995	.	993	.	31.31160	-1.00000	2.83973	115
chr17	7915925	7915983	.	1000	.	70.44234	-1.00000	3.48558	39
chr17	8192197	8192427	.	1000	.	89.06575	-1.00000	3.48558	115
chr17	8249245	8249312	.	1000	.	90.78201	-1.00000	3.48558	55
chr17	8420343	8420573	.	925	.	16.57380	-1.00000	0.94470	115
chr17	8543281	8543511	.	1000	.	25.33609	-1.00000	2.18936	115
chr17	13420992	13421222	.	1000	.	34.93398	-1.00000	3.48558	115
chr17	14309276	14309506	.	1000	.	33.33511	-1.00000	3.02160	115
chr17	15498199	15498429	.	543	.	13.55775	-1.00000	0.49575	115
chr17	15920773	15921003	.	1000	.	24.69973	-1.00000	2.17506	115
chr17	16250727	16250957	.	1000	.	22.09667	-1.00000	1.78484	115
chr17	16535684	16535914	.	867	.	19.42416	-1.00000	1.39010	115
chr17	17078314	17078544	.	1000	.	38.48790	-1.00000	3.48558	115
chr17	17206397	17206627	.	599	.	25.44954	-1.00000	2.18645	115
chr17	17237585	17237815	.	1000	.	64.35560	-1.00000	3.48558	115
chr17	17416153	17416383	.	1000	.	42.32793	-1.00000	3.48558	115
chr17	17476862	17477092	.	1000	.	116.73882	-1.00000	3.48558	115
chr17	17750056	17750286	.	1000	.	29.84533	-1.00000	2.86581	115
chr17	17849156	17849386	.	1000	.	24.30141	-1.00000	2.12905	115
chr17	18039202	18039432	.	1000	.	78.52860	-1.00000	3.48558	115
chr17	18183666	18183896	.	1000	.	25.63468	-1.00000	2.24660	115
chr17	18225302	18225532	.	614	.	15.48381	-1.00000	0.77982	115
chr17	18315231	18315318	.	1000	.	106.39975	-1.00000	3.48558	55
chr17	18856210	18856440	.	1000	.	47.69566	-1.00000	3.48558	115
chr17	18988708	18988938	.	1000	.	23.24334	-1.00000	1.97112	115
chr17	19004744	19004974	.	1000	.	46.27879	-1.00000	3.48558	115
chr17	19538643	19538873	.	988	.	19.58260	-1.00000	1.40004	115
chr17	19648597	19648827	.	1000	.	32.61739	-1.00000	3.03302	115
chr17	19977837	19978067	.	1000	.	47.78200	-1.00000	3.48558	115
chr17	19992914	19993144	.	1000	.	23.09071	-1.00000	1.96025	115
chr17	20009181	20009411	.	1000	.	23.37400	-1.00000	2.00362	115
chr17	21214185	21214415	.	724	.	19.23136	-1.00000	1.33826	115
chr17	21253368	21253598	.	811	.	25.14258	-1.00000	2.19284	115
chr17	21275749	21275979	.	1000	.	66.91916	-1.00000	3.48558	115
chr17	21283943	21284173	.	648	.	10.61109	-1.00000	0.14376	115
chr17	21287984	21288214	.	1000	.	24.61793	-1.00000	2.12329	115
chr17	21323070	21323300	.	1000	.	33.56476	-1.00000	3.01745	115
chr17	27332812	27333042	.	972	.	30.00739	-1.00000	2.86249	115
chr17	27353708	27353938	.	1000	.	23.99494	-1.00000	2.11095	115
chr17	27354340	27354570	.	635	.	13.10182	-1.00000	0.43363	115
chr17	27381065	27381295	.	1000	.	32.07945	-1.00000	3.04519	115
chr17	28357511	28357741	.	1000	.	57.28784	-1.00000	3.48558	115
chr17	28842729	28842959	.	1000	.	38.11917	-1.00000	3.48558	115
chr17	28902962	28903192	.	1000	.	21.40301	-1.00000	1.65955	115
chr17	28937429	28937659	.	985	.	19.64966	-1.00000	1.41294	115
chr17	28951579	28951809	.	1000	.	23.64673	-1.00000	2.07394	115
chr17	29176681	29176911	.	1000	.	18.06794	-1.00000	1.16992	115
chr17	31498445	31498675	.	1000	.	35.19270	-1.00000	3.48558	115
chr17	31859115	31859345	.	1000	.	41.52894	-1.00000	3.48558	115
chr17	32007254	32007484	.	1000	.	35.57760	-1.00000	3.48558	115
chr17	32349979	32350209	.	1000	.	38.36856	-1.00000	3.48558	115
chr17	34200024	34200254	.	1000	.	20.09295	-1.00000	1.46269	115
chr17	34361560	34361790	.	1000	.	25.58340	-1.00000	2.24758	115
chr17	34961457	34961687	.	1000	.	25.73890	-1.00000	2.28024	115
chr17	35119570	35119800	.	1000	.	23.96274	-1.00000	2.11204	115
chr17	35567913	35568143	.	1000	.	65.75011	-1.00000	3.48558	115
chr17	35587130	35587360	.	1000	.	77.32117	-1.00000	3.48558	115
chr17	36948693	36948923	.	1000	.	31.65951	-1.00000	2.83238	115
chr17	37609446	37609566	.	1000	.	113.94293	-1.00000	3.48558	66
chr17	38415528	38415758	.	1000	.	38.01670	-1.00000	3.48558	115
chr17	38509450	38509680	.	882	.	18.21185	-1.00000	1.19120	115
chr17	38558204	38558434	.	1000	.	23.24038	-1.00000	1.97147	115
chr17	38606448	38606678	.	1000	.	41.84869	-1.00000	3.48558	115
chr17	38677074	38677304	.	1000	.	30.31489	-1.00000	2.85625	115
chr17	38730023	38730253	.	1000	.	20.77899	-1.00000	1.55458	115
chr17	38748366	38748596	.	1000	.	22.44933	-1.00000	1.82809	115
chr17	38752393	38752623	.	698	.	16.79732	-1.00000	0.98295	115
chr17	38825251	38825473	.	1000	.	370.02305	-1.00000	3.48558	112
chr17	38853766	38853876	.	1000	.	147.15907	-1.00000	3.48558	43
chr17	39199936	39200166	.	1000	.	50.54648	-1.00000	3.48558	115
chr17	39461184	39461414	.	1000	.	32.01334	-1.00000	3.04650	115
chr17	39621984	39622214	.	1000	.	29.97640	-1.00000	2.86273	115
chr17	39730490	39730594	.	1000	.	156.21854	-1.00000	3.48558	47
chr17	39927557	39927731	.	1000	.	257.77820	-1.00000	3.48558	95
chr17	40100639	40100869	.	1000	.	30.61380	-1.00000	2.85309	115
chr17	40113269	40113499	.	1000	.	59.99379	-1.00000	3.48558	115
chr17	40218896	40219126	.	702	.	11.21968	-1.00000	0.19596	115
chr17	40314744	40314974	.	907	.	20.03472	-1.00000	1.45582	115
chr17	40448787	40449017	.	1000	.	38.14333	-1.00000	3.48558	115
chr17	40549424	40549654	.	1000	.	44.02653	-1.00000	3.48558	115
chr17	41527344	41527574	.	703	.	16.34734	-1.00000	0.90835	115
chr17	41662764	41662994	.	1000	.	45.22461	-1.00000	3.48558	115
chr17	41666006	41666236	.	1000	.	35.96436	-1.00000	3.48558	115
chr17	41689358	41689588	.	1000	.	39.27421	-1.00000	3.48558	115
chr17	41811384	41811614	.	862	.	18.67894	-1.00000	1.27388	115
chr17	41930405	41930635	.	1000	.	40.83605	-1.00000	3.48558	115
chr17	41959593	41959823	.	655	.	16.48768	-1.00000	0.92828	115
chr17	42020135	42020365	.	549	.	11.25450	-1.00000	0.20087	115
chr17	42121268	42121498	.	1000	.	34.90344	-1.00000	3.48558	115
chr17	42184182	42184412	.	1000	.	26.41165	-1.00000	2.34830	115
chr17	42322827	42323057	.	1000	.	26.96082	-1.00000	2.44059	115
chr17	42536105	42536335	.	1000	.	53.23512	-1.00000	3.48558	115
chr17	42566915	42567145	.	1000	.	127.23392	-1.00000	3.48558	115
chr17	42677083	42677313	.	1000	.	52.73139	-1.00000	3.48558	115
chr17	42832981	42833211	.	1000	.	40.07844	-1.00000	3.48558	115
chr17	42878195	42878425	.	778	.	16.55897	-1.00000	0.94219	115
chr17	42894250	42894480	.	831	.	18.66855	-1.00000	1.27166	115
chr17	43125487	43125717	.	1000	.	41.84278	-1.00000	3.48558	115
chr17	43170280	43170510	.	1000	.	20.26146	-1.00000	1.48845	115
chr17	43409712	43409942	.	1000	.	48.58383	-1.00000	3.48558	115
chr17	43483653	43483883	.	1000	.	29.13759	-1.00000	2.87749	115
chr17	43702822	43703052	.	764	.	16.13734	-1.00000	0.88199	115
chr17	43760452	43760682	.	1000	.	21.13174	-1.00000	1.60742	115
chr17	43778312	43778542	.	1000	.	45.40313	-1.00000	3.48558	115
chr17	43938096	43938326	.	1000	.	40.87647	-1.00000	3.48558	115
chr17	43994834	43995064	.	1000	.	16.31364	-1.00000	0.90578	115
chr17	44070625	44070741	.	1000	.	152.17484	-1.00000	3.48558	43
chr17	44123536	44123766	.	1000	.	24.73604	-1.00000	2.17375	115
chr17	44200257	44200487	.	1000	.	24.91873	-1.00000	2.16884	115
chr17	44345013	44345138	.	1000	.	164.56713	-1.00000	3.48558	71
chr17	44363661	44363891	.	630	.	16.31890	-1.00000	0.90634	115
chr17	44899370	44899600	.	1000	.	95.67662	-1.00000	3.48558	115
chr17	44981691	44981921	.	709	.	21.28310	-1.00000	1.63441	115
chr17	45019299	45019529	.	866	.	18.61890	-1.00000	1.26386	115
chr17	45021820	45022050	.	1000	.	22.23864	-1.00000	1.80199	115
chr17	45061067	45061297	.	904	.	19.49402	-1.00000	1.39530	115
chr17	45132734	45132964	.	931	.	16.82107	-1.00000	0.98882	115
chr17	45135335	45135565	.	1000	.	68.97150	-1.00000	3.48558	115
chr17	45148291	45148521	.	763	.	15.16773	-1.00000	0.73563	115
chr17	46193661	46193891	.	615	.	8.45815	-1.00000	0.02382	115
chr17	46194108	46194338	.	769	.	20.58779	-1.00000	1.52345	115
chr17	46841943	46842173	.	686	.	16.82409	-1.00000	0.98870	115
chr17	47323813	47324043	.	1000	.	46.43653	-1.00000	3.48558	115
chr17	47841128	47841358	.	589	.	8.34345	-1.00000	0.01775	115
chr17	47941596	47941826	.	1000	.	40.07691	-1.00000	3.48558	115
chr17	48101404	48101634	.	1000	.	25.36611	-1.00000	2.18898	115
chr17	48610936	48611166	.	1000	.	31.20054	-1.00000	2.84248	115
chr17	48795879	48796109	.	774	.	19.15123	-1.00000	1.32290	115
chr17	48892310	48892540	.	1000	.	39.38494	-1.00000	3.48558	115
chr17	48893730	48893960	.	601	.	14.96981	-1.00000	0.70900	115
chr17	48944753	48944983	.	1000	.	75.00763	-1.00000	3.48558	115
chr17	48995939	48996169	.	1000	.	25.68545	-1.00000	2.28182	115
chr17	49414964	49415194	.	1000	.	22.39127	-1.00000	1.79751	115
chr17	49570078	49570308	.	1000	.	26.75832	-1.00000	2.38979	115
chr17	49677445	49677675	.	1000	.	31.81974	-1.00000	3.05064	115
chr17	49695423	49695653	.	577	.	13.44255	-1.00000	0.47735	115
chr17	49707873	49708103	.	1000	.	45.17131	-1.00000	3.48558	115
chr17	49788666	49788896	.	1000	.	19.83013	-1.00000	1.44994	115
chr17	50079722	50079952	.	1000	.	32.56722	-1.00000	3.03409	115
chr17	50095112	50095342	.	1000	.	54.10024	-1.00000	3.48558	115
chr17	50102243	50102473	.	1000	.	20.93094	-1.00000	1.57819	115
chr17	50151483	50151713	.	905	.	17.90507	-1.00000	1.14971	115
chr17	50372883	50373113	.	1000	.	38.68643	-1.00000	3.48558	115
chr17	50397362	50397592	.	1000	.	19.73087	-1.00000	1.41774	115
chr17	50543050	50543280	.	1000	.	38.66976	-1.00000	3.48558	115
chr17	50636166	50636396	.	1000	.	31.21982	-1.00000	2.84173	115
chr17	51121828	51122058	.	1000	.	26.20540	-1.00000	2.31014	115
chr17	51153453	51153683	.	1000	.	29.23905	-1.00000	2.87587	115
chr17	51260364	51260594	.	1000	.	71.63893	-1.00000	3.48558	115
chr17	51372746	51372976	.	908	.	16.09437	-1.00000	0.87525	115
chr17	55238370	55238600	.	1000	.	26.76048	-1.00000	2.38958	115
chr17	55286993	55287223	.	1000	.	40.41486	-1.00000	3.48558	115
chr17	56913992	56914222	.	1000	.	26.54751	-1.00000	2.34625	115
chr17	56978026	56978256	.	1000	.	27.31789	-1.00000	2.56916	115
chr17	57085069	57085299	.	607	.	18.36280	-1.00000	1.21333	115
chr17	57086063	57086293	.	685	.	12.12481	-1.00000	0.29417	115
chr17	57243177	57243407	.	1000	.	37.06638	-1.00000	3.48558	115
chr17	57377253	57377483	.	1000	.	51.45973	-1.00000	3.48558	115
chr17	57561255	57561485	.	1000	.	23.06379	-1.00000	1.96077	115
chr17	57761975	57762205	.	802	.	20.50045	-1.00000	1.51541	115
chr17	58219143	58219373	.	1000	.	89.58244	-1.00000	3.48558	115
chr17	58249732	58249962	.	1000	.	31.07536	-1.00000	2.84448	115
chr17	58517676	58517906	.	675	.	13.46069	-1.00000	0.48065	115
chr17	58632022	58632252	.	1000	.	62.05290	-1.00000	3.48558	115
chr17	58786432	58786662	.	1000	.	46.77582	-1.00000	3.48558	115
chr17	59106618	59106848	.	1000	.	63.89784	-1.00000	3.48558	115
chr17	59565475	59565705	.	936	.	27.28018	-1.00000	2.56959	115
chr17	59786546	59786776	.	1000	.	54.86159	-1.00000	3.48558	115
chr17	59853248	59853478	.	957	.	28.71226	-1.00000	2.88683	115
chr17	59855771	59856001	.	1000	.	31.70320	-1.00000	3.05295	115
chr17	59892852	59893082	.	932	.	23.90016	-1.00000	2.09063	115
chr17	60677351	60677581	.	979	.	20.63216	-1.00000	1.53304	115
chr17	61412380	61412610	.	785	.	16.97903	-1.00000	1.00688	115
chr17	62065871	62066101	.	1000	.	69.83673	-1.00000	3.48558	115
chr17	62644591	62644821	.	755	.	17.93821	-1.00000	1.15239	115
chr17	63517037	63517267	.	554	.	5.30473	-1.00000	0.01495	115
chr17	63547253	63547483	.	554	.	17.41575	-1.00000	1.08975	115
chr17	63773733	63773963	.	1000	.	45.21411	-1.00000	3.48558	115
chr17	64027442	64027672	.	769	.	17.37484	-1.00000	1.08701	115
chr17	64145765	64145995	.	1000	.	89.44925	-1.00000	3.48558	115
chr17	64919379	64919609	.	1000	.	28.80759	-1.00000	2.88389	115
chr17	65056876	65057106	.	1000	.	43.42272	-1.00000	3.48558	115
chr17	65556425	65556655	.	1000	.	19.71716	-1.00000	1.41816	115
chr17	65783955	65784185	.	1000	.	39.13494	-1.00000	3.48558	115
chr17	66348802	66349032	.	571	.	14.24366	-1.00000	0.60254	115
chr17	67378790	67379020	.	961	.	19.89948	-1.00000	1.45659	115
chr17	67825327	67825557	.	1000	.	100.16828	-1.00000	3.48558	115
chr17	68036163	68036393	.	634	.	13.01982	-1.00000	0.41884	115
chr17	68205345	68205575	.	1000	.	36.50230	-1.00000	3.48558	115
chr17	68794010	68794240	.	1000	.	40.32211	-1.00000	3.48558	115
chr17	72118379	72118609	.	746	.	11.20522	-1.00000	0.19416	115
chr17	72501331	72501561	.	1000	.	29.83895	-1.00000	2.86652	115
chr17	72632270	72632500	.	1000	.	38.85907	-1.00000	3.48558	115
chr17	72660999	72661229	.	672	.	18.02004	-1.00000	1.16362	115
chr17	73189555	73189785	.	985	.	25.40569	-1.00000	2.18742	115
chr17	74354130	74354360	.	1000	.	32.36607	-1.00000	3.03836	115
chr17	74442688	74442918	.	757	.	14.85571	-1.00000	0.69363	115
chr17	74442890	74443120	.	758	.	6.05661	-1.00000	0.00405	115
chr17	74744719	74744949	.	857	.	17.15419	-1.00000	1.04782	115
chr17	74873305	74873438	.	1000	.	169.69117	-1.00000	3.48558	76
chr17	74960827	74961057	.	1000	.	29.02837	-1.00000	2.88093	115
chr17	75131818	75132048	.	669	.	17.31562	-1.00000	1.08092	115
chr17	75271160	75271390	.	1000	.	85.43269	-1.00000	3.48558	115
chr17	75405723	75405953	.	1000	.	23.17664	-1.00000	1.95782	115
chr17	75515728	75515958	.	1000	.	29.46983	-1.00000	2.87099	115
chr17	75667153	75667383	.	1000	.	44.42098	-1.00000	3.48558	115
chr17	75738189	75738419	.	1000	.	31.37393	-1.00000	2.83822	115
chr17	75753819	75753883	.	1000	.	96.92001	-1.00000	3.48558	17
chr17	75784548	75784778	.	1000	.	59.24031	-1.00000	3.48558	115
chr17	75855348	75855578	.	1000	.	66.09501	-1.00000	3.48558	115
chr17	75877519	75877749	.	591	.	13.11984	-1.00000	0.43646	115
chr17	75979347	75979577	.	1000	.	36.11842	-1.00000	3.48558	115
chr17	76072171	76072401	.	644	.	15.31802	-1.00000	0.76080	115
chr17	76499322	76499552	.	1000	.	45.79217	-1.00000	3.48558	115
chr17	76726494	76726724	.	594	.	8.28759	-1.00000	0.01854	115
chr17	76737849	76738079	.	1000	.	88.38298	-1.00000	3.48558	115
chr17	77002316	77002546	.	1000	.	23.75683	-1.00000	2.09315	115
chr17	77099008	77099238	.	1000	.	42.35274	-1.00000	3.48558	115
chr17	77233955	77234185	.	766	.	21.39885	-1.00000	1.65986	115
chr17	77279578	77279808	.	1000	.	20.38917	-1.00000	1.49982	115
chr17	77286566	77286796	.	1000	.	43.81025	-1.00000	3.48558	115
chr17	77373575	77373805	.	568	.	14.77483	-1.00000	0.67874	115
chr17	77392375	77392605	.	1000	.	27.51891	-1.00000	2.65396	115
chr17	77948918	77949148	.	1000	.	53.21485	-1.00000	3.48558	115
chr17	77958554	77958784	.	711	.	15.24104	-1.00000	0.74463	115
chr17	78128719	78128949	.	1000	.	38.56179	-1.00000	3.48558	115
chr17	78214091	78214321	.	1000	.	45.28674	-1.00000	3.48558	115
chr17	78250978	78251208	.	1000	.	21.78050	-1.00000	1.75475	115
chr17	78254514	78254744	.	1000	.	23.68237	-1.00000	2.07341	115
chr17	78378180	78378410	.	816	.	17.44025	-1.00000	1.08867	115
chr17	78378520	78378750	.	1000	.	52.91247	-1.00000	3.48558	115
chr17	78477067	78477297	.	1000	.	43.07349	-1.00000	3.48558	115
chr17	78583227	78583457	.	690	.	16.67967	-1.00000	0.96514	115
chr17	78840848	78841078	.	1000	.	27.74307	-1.00000	2.64793	115
chr17	79009724	79009954	.	1000	.	20.83771	-1.00000	1.57460	115
chr17	79728630	79728860	.	1000	.	99.72007	-1.00000	3.48558	115
chr17	79742003	79742233	.	735	.	14.91451	-1.00000	0.70335	115
chr17	79760415	79760645	.	1000	.	25.58615	-1.00000	2.24738	115
chr17	79839807	79840037	.	1000	.	84.01042	-1.00000	3.48558	115
chr17	79990249	79990479	.	1000	.	36.40523	-1.00000	3.48558	115
chr17	79993670	79993900	.	1000	.	71.61979	-1.00000	3.48558	115
chr17	80101415	80101603	.	1000	.	252.24755	-1.00000	3.48558	86
chr17	80220312	80220542	.	1000	.	30.87563	-1.00000	2.84794	115
chr17	80260795	80261025	.	761	.	15.90590	-1.00000	0.85694	115
chr17	80263508	80263738	.	1000	.	44.90487	-1.00000	3.48558	115
chr17	80415362	80415592	.	1000	.	24.98739	-1.00000	2.19666	115
chr17	80575414	80575644	.	1000	.	43.33849	-1.00000	3.48558	115
chr17	81083299	81083529	.	1000	.	42.62247	-1.00000	3.48558	115
chr17	81101795	81102025	.	1000	.	31.87278	-1.00000	3.05012	115
chr17	81298989	81299219	.	803	.	14.84925	-1.00000	0.69206	115
chr17	81345713	81345943	.	890	.	17.72951	-1.00000	1.12673	115
chr17	81349943	81350173	.	728	.	17.28692	-1.00000	1.07449	115
chr17	81552312	81552483	.	1000	.	195.73367	-1.00000	3.48558	101
chr17	81637090	81637320	.	980	.	20.15571	-1.00000	1.48303	115
chr17	81703109	81703339	.	668	.	18.49889	-1.00000	1.24537	115
chr17	81711825	81712055	.	1000	.	86.04566	-1.00000	3.48558	115
chr17	81815129	81815359	.	1000	.	22.37603	-1.00000	1.79801	115
chr17	81833283	81833341	.	1000	.	116.10521	-1.00000	3.48558	54
chr17	81860672	81860902	.	1000	.	37.89722	-1.00000	3.48558	115
chr17	81927646	81927876	.	1000	.	96.90548	-1.00000	3.48558	115
chr17	81937330	81937417	.	1000	.	104.77898	-1.00000	3.48558	55
chr17	81967921	81968151	.	1000	.	79.97917	-1.00000	3.48558	115
chr17	81977590	81977685	.	1000	.	128.20272	-1.00000	3.48558	39
chr17	81992771	81993001	.	1000	.	35.03231	-1.00000	3.48558	115
chr17	82000842	82001072	.	1000	.	26.48427	-1.00000	2.34748	115
chr17	82022494	82022724	.	572	.	16.77118	-1.00000	0.97775	115
chr17	82102849	82103079	.	1000	.	69.27620	-1.00000	3.48558	115
chr17	82117826	82118056	.	1000	.	22.26093	-1.00000	1.80100	115
chr17	82267646	82267876	.	1000	.	25.76286	-1.00000	2.27905	115
chr17	82288133	82288241	.	1000	.	158.07338	-1.00000	3.48558	45
chr17	82292792	82293022	.	1000	.	107.05539	-1.00000	3.48558	115
chr17	82320327	82320557	.	1000	.	36.63413	-1.00000	3.48558	115
chr17	82336601	82336831	.	683	.	12.43941	-1.00000	0.33659	115
chr17	82458108	82458169	.	1000	.	103.81329	-1.00000	3.48558	23
chr17	82881975	82882205	.	1000	.	35.42888	-1.00000	3.48558	115
chr17	83051633	83051863	.	1000	.	22.08531	-1.00000	1.78500	115
chr17_GL000205v2_random	60084	60314	.	909	.	6.92503	-1.00000	0.00229	115
chr18	136503	136733	.	556	.	15.54313	-1.00000	0.78827	115
chr18	158453	158683	.	1000	.	24.18300	-1.00000	2.10712	115
chr18	267930	268160	.	1000	.	60.25786	-1.00000	3.48558	115
chr18	322642	322872	.	949	.	10.23311	-1.00000	0.10667	115
chr18	848419	848531	.	1000	.	130.72006	-1.00000	3.48558	46
chr18	2571377	2571607	.	1000	.	74.56604	-1.00000	3.48558	115
chr18	3013442	3013672	.	672	.	20.92016	-1.00000	1.57850	115
chr18	3247293	3247523	.	1000	.	42.94667	-1.00000	3.48558	115
chr18	7467793	7468023	.	1000	.	39.99770	-1.00000	3.48558	115
chr18	9073707	9073937	.	1000	.	20.44177	-1.00000	1.51251	115
chr18	9136674	9136801	.	1000	.	136.96489	-1.00000	3.48558	71
chr18	9475263	9475493	.	1000	.	32.05157	-1.00000	3.04597	115
chr18	9708103	9708333	.	982	.	21.31531	-1.00000	1.64730	115
chr18	9913904	9914134	.	1000	.	33.38754	-1.00000	3.02133	115
chr18	11005722	11005952	.	739	.	19.58050	-1.00000	1.39668	115
chr18	11851268	11851498	.	1000	.	92.14755	-1.00000	3.48558	115
chr18	12766867	12767097	.	994	.	15.69333	-1.00000	0.81537	115
chr18	12948338	12948568	.	1000	.	41.61776	-1.00000	3.48558	115
chr18	12991177	12991407	.	1000	.	32.24763	-1.00000	3.04100	115
chr18	13542154	13542384	.	1000	.	31.91477	-1.00000	3.04909	115
chr18	13726518	13726748	.	1000	.	82.64438	-1.00000	3.48558	115
chr18	21600853	21601083	.	962	.	20.11951	-1.00000	1.47087	115
chr18	23141660	23141890	.	899	.	29.56004	-1.00000	2.86982	115
chr18	23437857	23438087	.	1000	.	28.71144	-1.00000	2.88705	115
chr18	23503356	23503586	.	1000	.	47.23188	-1.00000	3.48558	115
chr18	24119080	24119310	.	1000	.	54.57400	-1.00000	3.48558	115
chr18	31512290	31512520	.	586	.	16.06843	-1.00000	0.87252	115
chr18	31943044	31943274	.	1000	.	106.66089	-1.00000	3.48558	115
chr18	32019419	32019649	.	1000	.	27.81554	-1.00000	2.64619	115
chr18	35041203	35041433	.	1000	.	65.49541	-1.00000	3.48558	115
chr18	45967219	45967449	.	832	.	18.50179	-1.00000	1.24755	115
chr18	46098386	46098616	.	594	.	13.58694	-1.00000	0.49926	115
chr18	46917382	46917612	.	1000	.	23.53261	-1.00000	2.03743	115
chr18	47749184	47749414	.	1000	.	23.10242	-1.00000	1.95956	115
chr18	49460614	49460844	.	1000	.	88.64456	-1.00000	3.48558	115
chr18	50374901	50375131	.	1000	.	29.09172	-1.00000	2.87841	115
chr18	56638713	56638943	.	1000	.	72.45094	-1.00000	3.48558	115
chr18	56651219	56651449	.	1000	.	34.27415	-1.00000	3.00874	115
chr18	57141671	57141901	.	1000	.	37.91919	-1.00000	3.48558	115
chr18	57621702	57621932	.	1000	.	41.26149	-1.00000	3.48558	115
chr18	57772538	57772768	.	1000	.	39.83243	-1.00000	3.48558	115
chr18	58013890	58014120	.	832	.	16.36666	-1.00000	0.91218	115
chr18	59139766	59139865	.	1000	.	141.28448	-1.00000	3.48558	54
chr18	59269281	59269511	.	712	.	13.58038	-1.00000	0.49798	115
chr18	62526732	62526962	.	1000	.	24.27866	-1.00000	2.12923	115
chr18	63075219	63075449	.	1000	.	41.77998	-1.00000	3.48558	115
chr18	63422419	63422649	.	1000	.	48.04071	-1.00000	3.48558	115
chr18	70333792	70334022	.	1000	.	25.68635	-1.00000	2.28163	115
chr18	74148360	74148590	.	1000	.	39.83242	-1.00000	3.48558	115
chr18	74292314	74292544	.	584	.	9.94909	-1.00000	0.08756	115
chr18	74496280	74496510	.	1000	.	22.63794	-1.00000	1.88447	115
chr18	77114598	77114828	.	781	.	20.21383	-1.00000	1.48158	115
chr18	79069156	79069386	.	1000	.	62.83771	-1.00000	3.48558	115
chr18	79679334	79679564	.	1000	.	21.25334	-1.00000	1.62913	115
chr18	79679626	79679856	.	1000	.	74.24126	-1.00000	3.48558	115
chr18	80108861	80109091	.	1000	.	30.07779	-1.00000	2.86058	115
chr19	344977	345207	.	878	.	15.39181	-1.00000	0.76919	115
chr19	460204	460434	.	1000	.	21.57958	-1.00000	1.72475	115
chr19	488954	489184	.	1000	.	26.04065	-1.00000	2.31417	115
chr19	507814	508044	.	1000	.	33.71564	-1.00000	3.01578	115
chr19	531548	531778	.	1000	.	23.74799	-1.00000	2.09351	115
chr19	572288	572518	.	1000	.	82.90592	-1.00000	3.48558	115
chr19	633425	633655	.	903	.	17.70619	-1.00000	1.12455	115
chr19	680656	680886	.	1000	.	25.83908	-1.00000	2.27786	115
chr19	740446	740676	.	663	.	12.45798	-1.00000	0.33842	115
chr19	756315	756545	.	572	.	18.55984	-1.00000	1.25311	115
chr19	797073	797303	.	1000	.	39.21818	-1.00000	3.48558	115
chr19	984205	984435	.	1000	.	47.77456	-1.00000	3.48558	115
chr19	1075556	1075786	.	1000	.	22.94291	-1.00000	1.93424	115
chr19	1104494	1104724	.	581	.	14.82840	-1.00000	0.68786	115
chr19	1174156	1174386	.	659	.	10.54193	-1.00000	0.13775	115
chr19	1194561	1194791	.	722	.	13.52482	-1.00000	0.48980	115
chr19	1240250	1240480	.	1000	.	35.23440	-1.00000	3.48558	115
chr19	1241493	1241723	.	880	.	17.43210	-1.00000	1.08903	115
chr19	1269597	1269827	.	1000	.	31.93941	-1.00000	3.04857	115
chr19	1275781	1275950	.	1000	.	160.58641	-1.00000	3.48558	87
chr19	1479149	1479379	.	969	.	24.46811	-1.00000	2.12627	115
chr19	1568380	1568610	.	1000	.	26.25392	-1.00000	2.30912	115
chr19	1853423	1853653	.	1000	.	32.64901	-1.00000	3.03168	115
chr19	1864107	1864337	.	1000	.	22.47789	-1.00000	1.83885	115
chr19	1876120	1876350	.	1000	.	59.22152	-1.00000	3.48558	115
chr19	1905110	1905340	.	758	.	14.21651	-1.00000	0.59882	115
chr19	1940912	1941142	.	1000	.	59.18406	-1.00000	3.48558	115
chr19	2061386	2061616	.	1000	.	21.35898	-1.00000	1.64621	115
chr19	2236293	2236523	.	860	.	16.78895	-1.00000	0.98231	115
chr19	2328515	2328745	.	1000	.	30.09238	-1.00000	2.86034	115
chr19	2427465	2427695	.	1000	.	63.97818	-1.00000	3.48558	115
chr19	2427870	2427967	.	1000	.	121.88603	-1.00000	3.48558	65
chr19	2524860	2525090	.	1000	.	24.74816	-1.00000	2.17337	115
chr19	2529579	2529809	.	1000	.	23.18332	-1.00000	1.95748	115
chr19	2783537	2783606	.	1000	.	107.45656	-1.00000	3.48558	19
chr19	2819717	2819947	.	1000	.	46.88512	-1.00000	3.48558	115
chr19	3185749	3185979	.	1000	.	24.19340	-1.00000	2.10638	115
chr19	3500580	3500810	.	1000	.	59.68960	-1.00000	3.48558	115
chr19	3552918	3553148	.	539	.	11.97927	-1.00000	0.27573	115
chr19	3626746	3626976	.	1000	.	46.43515	-1.00000	3.48558	115
chr19	3761607	3761837	.	1000	.	30.90027	-1.00000	2.84745	115
chr19	3985389	3985619	.	1000	.	44.63783	-1.00000	3.48558	115
chr19	3987785	3988015	.	1000	.	18.32051	-1.00000	1.21252	115
chr19	3990282	3990512	.	1000	.	46.20021	-1.00000	3.48558	115
chr19	4007580	4007810	.	1000	.	49.95446	-1.00000	3.48558	115
chr19	4065940	4066170	.	603	.	17.43371	-1.00000	1.08891	115
chr19	4180217	4180447	.	1000	.	30.01450	-1.00000	2.86201	115
chr19	4182462	4182692	.	829	.	15.79709	-1.00000	0.83267	115
chr19	4400604	4400834	.	976	.	19.65366	-1.00000	1.41280	115
chr19	4402464	4402694	.	1000	.	35.47021	-1.00000	3.48558	115
chr19	4457746	4457976	.	1000	.	27.53272	-1.00000	2.65353	115
chr19	4472026	4472256	.	1000	.	61.34205	-1.00000	3.48558	115
chr19	4580358	4580588	.	1000	.	31.81436	-1.00000	3.05115	115
chr19	4607235	4607465	.	538	.	13.83855	-1.00000	0.54331	115
chr19	4670301	4670531	.	1000	.	41.37105	-1.00000	3.48558	115
chr19	4759821	4760051	.	1000	.	41.35589	-1.00000	3.48558	115
chr19	4791414	4791644	.	1000	.	56.82689	-1.00000	3.48558	115
chr19	4809641	4809871	.	1000	.	28.97066	-1.00000	2.88116	115
chr19	4815651	4815881	.	1000	.	67.42828	-1.00000	3.48558	115
chr19	4968748	4968978	.	1000	.	31.03214	-1.00000	2.84522	115
chr19	5340869	5341099	.	1000	.	59.86341	-1.00000	3.48558	115
chr19	5452943	5453173	.	1000	.	23.82951	-1.00000	2.09189	115
chr19	5680877	5681107	.	1000	.	50.91332	-1.00000	3.48558	115
chr19	5690049	5690279	.	1000	.	36.05999	-1.00000	3.48558	115
chr19	5720068	5720298	.	1000	.	92.10888	-1.00000	3.48558	115
chr19	5720544	5720774	.	1000	.	32.23281	-1.00000	3.04152	115
chr19	5790688	5790918	.	1000	.	28.52719	-1.00000	2.74317	115
chr19	5804098	5804328	.	560	.	17.60184	-1.00000	1.11358	115
chr19	5871102	5871332	.	644	.	18.32193	-1.00000	1.21239	115
chr19	5903802	5904032	.	1000	.	29.61899	-1.00000	2.86888	115
chr19	6199498	6199728	.	1000	.	25.89633	-1.00000	2.27666	115
chr19	6361526	6361756	.	865	.	17.65981	-1.00000	1.11987	115
chr19	6509359	6509589	.	1000	.	34.58189	-1.00000	3.48558	115
chr19	6604107	6604337	.	1000	.	38.57762	-1.00000	3.48558	115
chr19	6753374	6753604	.	1000	.	28.23025	-1.00000	2.63871	115
chr19	6811949	6812179	.	636	.	14.70241	-1.00000	0.66952	115
chr19	7522507	7522689	.	1000	.	281.81212	-1.00000	3.48558	103
chr19	7652214	7652444	.	1000	.	40.89845	-1.00000	3.48558	115
chr19	7680724	7680954	.	1000	.	84.08098	-1.00000	3.48558	115
chr19	7903673	7903903	.	1000	.	27.62373	-1.00000	2.65139	115
chr19	7943567	7943797	.	1000	.	62.74708	-1.00000	3.48558	115
chr19	8240370	8240600	.	1000	.	38.30877	-1.00000	3.48558	115
chr19	8258223	8258453	.	752	.	17.79261	-1.00000	1.13117	115
chr19	8444793	8445023	.	1000	.	66.27564	-1.00000	3.48558	115
chr19	8505945	8506175	.	540	.	16.41220	-1.00000	0.91677	115
chr19	8580766	8580996	.	727	.	17.13385	-1.00000	1.03975	115
chr19	9538521	9538751	.	1000	.	43.12166	-1.00000	3.48558	115
chr19	10106216	10106446	.	1000	.	30.70957	-1.00000	2.85089	115
chr19	10206307	10206537	.	803	.	20.81564	-1.00000	1.56415	115
chr19	10252058	10252288	.	1000	.	109.19436	-1.00000	3.48558	115
chr19	10315908	10316138	.	1000	.	75.09301	-1.00000	3.48558	115
chr19	10335173	10335403	.	607	.	14.39163	-1.00000	0.62226	115
chr19	10653931	10653998	.	1000	.	147.02412	-1.00000	3.48558	64
chr19	10701292	10701522	.	1000	.	70.57244	-1.00000	3.48558	115
chr19	10836413	10836643	.	1000	.	24.71139	-1.00000	2.17469	115
chr19	10879211	10879441	.	1000	.	62.29449	-1.00000	3.48558	115
chr19	10954152	10954382	.	1000	.	35.15056	-1.00000	3.48558	115
chr19	10960609	10960839	.	800	.	27.23345	-1.00000	2.57086	115
chr19	11239342	11239572	.	1000	.	53.18180	-1.00000	3.48558	115
chr19	11264477	11264707	.	780	.	20.38010	-1.00000	1.50011	115
chr19	11482692	11482768	.	1000	.	99.34169	-1.00000	3.48558	52
chr19	11505770	11506000	.	1000	.	30.86454	-1.00000	2.84819	115
chr19	11536087	11536317	.	1000	.	30.91558	-1.00000	2.84720	115
chr19	12681867	12682097	.	559	.	16.71680	-1.00000	0.96896	115
chr19	12696538	12696768	.	1000	.	70.55713	-1.00000	3.48558	115
chr19	12722609	12722839	.	1000	.	75.70151	-1.00000	3.48558	115
chr19	12737384	12737614	.	1000	.	62.83447	-1.00000	3.48558	115
chr19	12945675	12945905	.	1000	.	86.45301	-1.00000	3.48558	115
chr19	12983587	12983817	.	558	.	17.95882	-1.00000	1.15355	115
chr19	13060955	13061185	.	1000	.	26.85138	-1.00000	2.38896	115
chr19	13116631	13116861	.	1000	.	27.08437	-1.00000	2.43807	115
chr19	13851199	13851429	.	1000	.	32.87455	-1.00000	3.02979	115
chr19	13880240	13880470	.	1000	.	28.82649	-1.00000	2.88343	115
chr19	14006580	14006810	.	648	.	24.13422	-1.00000	2.10767	115
chr19	14075041	14075271	.	745	.	17.04230	-1.00000	1.02416	115
chr19	14496379	14496609	.	1000	.	24.18881	-1.00000	2.10657	115
chr19	15125613	15125843	.	1000	.	47.00191	-1.00000	3.48558	115
chr19	15449901	15450131	.	1000	.	36.88788	-1.00000	3.48558	115
chr19	15556220	15556450	.	619	.	17.02765	-1.00000	1.02017	115
chr19	16496219	16496449	.	1000	.	35.75647	-1.00000	3.48558	115
chr19	16542462	16542552	.	1000	.	100.16220	-1.00000	3.48558	49
chr19	16572397	16572627	.	1000	.	89.59017	-1.00000	3.48558	115
chr19	17135560	17135790	.	675	.	16.40396	-1.00000	0.91539	115
chr19	17305916	17306146	.	586	.	16.11011	-1.00000	0.87887	115
chr19	17610466	17610696	.	1000	.	57.09057	-1.00000	3.48558	115
chr19	17932532	17932762	.	1000	.	28.67606	-1.00000	2.88728	115
chr19	17932890	17933120	.	1000	.	50.35158	-1.00000	3.48558	115
chr19	18022202	18022432	.	1000	.	88.40836	-1.00000	3.48558	115
chr19	18093572	18093802	.	701	.	13.83676	-1.00000	0.54318	115
chr19	18323156	18323386	.	1000	.	37.52904	-1.00000	3.48558	115
chr19	18341307	18341537	.	1000	.	29.37034	-1.00000	2.87355	115
chr19	18374383	18374613	.	1000	.	43.40843	-1.00000	3.48558	115
chr19	18571658	18571888	.	1000	.	27.10250	-1.00000	2.43786	115
chr19	18919569	18919799	.	1000	.	51.34844	-1.00000	3.48558	115
chr19	19033503	19033733	.	1000	.	36.38348	-1.00000	3.48558	115
chr19	19097185	19097415	.	1000	.	31.65012	-1.00000	2.83289	115
chr19	19172112	19172342	.	935	.	21.11700	-1.00000	1.60198	115
chr19	29213057	29213287	.	1000	.	28.93653	-1.00000	2.88138	115
chr19	29606207	29606321	.	1000	.	132.96494	-1.00000	3.48558	65
chr19	29715280	29715510	.	744	.	16.64253	-1.00000	0.95526	115
chr19	29844354	29844584	.	841	.	23.70515	-1.00000	2.07305	115
chr19	32345536	32345676	.	1000	.	141.92231	-1.00000	3.48558	65
chr19	32376359	32376589	.	568	.	15.63884	-1.00000	0.80652	115
chr19	33039330	33039560	.	681	.	18.04429	-1.00000	1.16496	115
chr19	33302339	33302569	.	1000	.	12.62993	-1.00000	0.36056	115
chr19	33521662	33521892	.	1000	.	58.35845	-1.00000	3.48558	115
chr19	33778079	33778309	.	1000	.	40.92710	-1.00000	3.48558	115
chr19	34359117	34359347	.	902	.	18.12905	-1.00000	1.17750	115
chr19	34501590	34501820	.	547	.	18.64771	-1.00000	1.26727	115
chr19	34503731	34503961	.	830	.	22.20353	-1.00000	1.80265	115
chr19	34734448	34734678	.	1000	.	25.63807	-1.00000	2.24620	115
chr19	35420430	35420660	.	565	.	14.02594	-1.00000	0.57170	115
chr19	35509261	35509491	.	836	.	17.82529	-1.00000	1.13330	115
chr19	35545573	35545648	.	1000	.	113.04762	-1.00000	3.48558	11
chr19	35612607	35612837	.	1000	.	76.81525	-1.00000	3.48558	115
chr19	35628947	35629117	.	1000	.	180.45002	-1.00000	3.48558	98
chr19	35717730	35717960	.	1000	.	40.49700	-1.00000	3.48558	115
chr19	35931430	35931660	.	1000	.	22.83233	-1.00000	1.90729	115
chr19	35931630	35931860	.	1000	.	6.22832	-1.00000	0.01276	115
chr19	36054328	36054558	.	1000	.	69.79812	-1.00000	3.48558	115
chr19	36127778	36128008	.	1000	.	31.47082	-1.00000	2.83696	115
chr19	37078176	37078406	.	543	.	11.20683	-1.00000	0.19452	115
chr19	38619081	38619171	.	1000	.	142.78650	-1.00000	3.48558	23
chr19	38647498	38647728	.	848	.	18.70426	-1.00000	1.27558	115
chr19	38930342	38930572	.	1000	.	32.41301	-1.00000	3.03623	115
chr19	39435944	39436081	.	1000	.	145.45962	-1.00000	3.48558	60
chr19	39438642	39438872	.	1000	.	26.34525	-1.00000	2.35035	115
chr19	39502770	39503000	.	710	.	10.01438	-1.00000	0.08977	115
chr19	39532807	39533037	.	1000	.	41.56565	-1.00000	3.48558	115
chr19	39996772	39997002	.	659	.	16.11176	-1.00000	0.87876	115
chr19	40191288	40191518	.	1000	.	24.55158	-1.00000	2.12478	115
chr19	40231592	40231822	.	1000	.	42.18367	-1.00000	3.48558	115
chr19	40348493	40348583	.	1000	.	129.04476	-1.00000	3.48558	36
chr19	40443215	40443445	.	564	.	14.74105	-1.00000	0.67504	115
chr19	40634538	40634768	.	1000	.	39.12443	-1.00000	3.48558	115
chr19	40662847	40663077	.	1000	.	39.52320	-1.00000	3.48558	115
chr19	40750450	40750680	.	1000	.	73.13805	-1.00000	3.48558	115
chr19	40799013	40799243	.	1000	.	41.77695	-1.00000	3.48558	115
chr19	40921171	40921401	.	1000	.	11.68473	-1.00000	0.24770	115
chr19	41397219	41397449	.	697	.	18.27119	-1.00000	1.19920	115
chr19	41563385	41563615	.	839	.	18.41055	-1.00000	1.23227	115
chr19	42220122	42220352	.	1000	.	27.43028	-1.00000	2.56810	115
chr19	42243115	42243345	.	679	.	16.47380	-1.00000	0.92474	115
chr19	42244766	42244996	.	1000	.	38.11771	-1.00000	3.48558	115
chr19	42279874	42280104	.	1000	.	30.07579	-1.00000	2.86082	115
chr19	42433629	42433859	.	814	.	14.07957	-1.00000	0.57706	115
chr19	43596268	43596498	.	1000	.	42.96891	-1.00000	3.48558	115
chr19	43619481	43619711	.	859	.	11.38194	-1.00000	0.21778	115
chr19	43951029	43951259	.	1000	.	21.87813	-1.00000	1.77020	115
chr19	43984165	43984395	.	691	.	9.50467	-1.00000	0.06408	115
chr19	44051783	44052013	.	1000	.	29.42511	-1.00000	2.87216	115
chr19	44500620	44500850	.	1000	.	18.25050	-1.00000	1.19832	115
chr19	44911285	44911515	.	933	.	18.20098	-1.00000	1.18750	115
chr19	45001233	45001463	.	779	.	20.69022	-1.00000	1.54677	115
chr19	45079040	45079270	.	1000	.	29.11945	-1.00000	2.87795	115
chr19	45405667	45405897	.	766	.	18.81623	-1.00000	1.28780	115
chr19	45439511	45439741	.	653	.	14.80121	-1.00000	0.68408	115
chr19	45455826	45456056	.	1000	.	38.29582	-1.00000	3.48558	115
chr19	45485374	45485604	.	1000	.	27.24160	-1.00000	2.57001	115
chr19	45607244	45607474	.	1000	.	41.03623	-1.00000	3.48558	115
chr19	45717302	45717532	.	1000	.	22.51682	-1.00000	1.84958	115
chr19	45770977	45771207	.	548	.	16.60835	-1.00000	0.95323	115
chr19	45817187	45817417	.	1000	.	22.76181	-1.00000	1.89491	115
chr19	45883425	45883655	.	865	.	30.97082	-1.00000	2.84621	115
chr19	45927757	45927987	.	1000	.	36.62061	-1.00000	3.48558	115
chr19	45994996	45995226	.	824	.	19.27003	-1.00000	1.36200	115
chr19	46346911	46347141	.	1000	.	109.46717	-1.00000	3.48558	115
chr19	46395606	46395836	.	1000	.	23.63985	-1.00000	2.07430	115
chr19	46546593	46546823	.	1000	.	44.22666	-1.00000	3.48558	115
chr19	46951682	46951912	.	1000	.	22.56833	-1.00000	1.86063	115
chr19	47130617	47130847	.	1000	.	50.02105	-1.00000	3.48558	115
chr19	47226053	47226283	.	1000	.	27.65926	-1.00000	2.64988	115
chr19	47241082	47241312	.	1000	.	23.37726	-1.00000	2.00344	115
chr19	47244206	47244436	.	1000	.	32.24348	-1.00000	3.04126	115
chr19	47256385	47256615	.	1000	.	56.39272	-1.00000	3.48558	115
chr19	47257091	47257321	.	1000	.	23.84365	-1.00000	2.09153	115
chr19	47349010	47349240	.	1000	.	22.26498	-1.00000	1.80083	115
chr19	47484143	47484373	.	1000	.	60.91444	-1.00000	3.48558	115
chr19	47515422	47515481	.	1000	.	88.57800	-1.00000	3.48558	7
chr19	47723616	47723846	.	880	.	19.73645	-1.00000	1.42117	115
[truncated: 2,081 more rows]
