# Supplementary material for: GRAFIMO: Variant and haplotype aware motif scanning on pangenome graphs
Source: PLoS Comput Biol. 2021 Sep 27;17(9):e1009444. doi: 10.1371/journal.pcbi.1009444 (PMC8519448; doi:10.1371/journal.pcbi.1009444)
Supplement: S1 Code — (ZIP) [file pcbi.1009444.s002.zip › S1_code/test_data/tf_motifs/ATF3/Cell_line_HepG2/ENCFF753WNT_3000.bed]

chr16	5033839	5034045	.	1000	.	366.53267	-1.00000	3.48558	99
chr1	209827853	209828047	.	1000	.	226.46687	-1.00000	3.48558	99
chr19	35628947	35629117	.	1000	.	180.45002	-1.00000	3.48558	98
chr3	112561872	112562051	.	1000	.	229.95783	-1.00000	3.48558	97
chr16	47461028	47461227	.	1000	.	181.23472	-1.00000	3.48558	97
chr11	18322452	18322617	.	1000	.	166.42053	-1.00000	3.48558	97
chr8	125091710	125091907	.	1000	.	270.18111	-1.00000	3.48558	96
chr17	4796011	4796207	.	1000	.	226.79618	-1.00000	3.48558	96
chr16	67481100	67481309	.	1000	.	374.06844	-1.00000	3.48558	96
chr17	39927557	39927731	.	1000	.	257.77820	-1.00000	3.48558	95
chr11	65711906	65712096	.	1000	.	283.68378	-1.00000	3.48558	95
chr20	52191427	52191609	.	1000	.	243.29560	-1.00000	3.48558	94
chr16	88706372	88706549	.	1000	.	214.98423	-1.00000	3.48558	94
chr16	1971937	1972122	.	1000	.	259.83142	-1.00000	3.48558	94
chr11	126211648	126211828	.	1000	.	284.86596	-1.00000	3.48558	94
chr11	67391793	67391968	.	1000	.	190.07556	-1.00000	3.48558	93
chr1	11806084	11806279	.	1000	.	250.76425	-1.00000	3.48558	93
chr2	88691489	88691626	.	1000	.	154.33610	-1.00000	3.48558	92
chr2	3605407	3605501	.	1000	.	69.79459	-1.00000	3.48558	91
chr16	2520261	2520434	.	1000	.	234.80169	-1.00000	3.48558	91
chr1	202927214	202927381	.	1000	.	221.41551	-1.00000	3.48558	90
chr4	6709893	6709952	.	1000	.	122.16833	-1.00000	3.48558	9
chr6	43229403	43229576	.	1000	.	201.58905	-1.00000	3.48558	89
chr21	43789417	43789596	.	1000	.	162.33954	-1.00000	3.48558	89
chr12	120904334	120904509	.	1000	.	194.40263	-1.00000	3.48558	89
chr6	151452136	151452315	.	1000	.	263.47789	-1.00000	3.48558	88
chr5	1345091	1345247	.	1000	.	133.02521	-1.00000	3.48558	88
chr16	28492007	28492180	.	1000	.	227.95319	-1.00000	3.48558	88
chr1	43974816	43974985	.	1000	.	206.79855	-1.00000	3.48558	88
chr20	46089931	46090118	.	1000	.	220.65094	-1.00000	3.48558	87
chr19	1275781	1275950	.	1000	.	160.58641	-1.00000	3.48558	87
chr17	7234517	7234658	.	1000	.	175.81934	-1.00000	3.48558	87
chr12	122266411	122266581	.	1000	.	207.67112	-1.00000	3.48558	87
chr11	67428368	67428530	.	1000	.	171.95936	-1.00000	3.48558	87
chr9	96417367	96417518	.	1000	.	144.25375	-1.00000	3.48558	86
chr2	85561481	85561637	.	1000	.	195.80479	-1.00000	3.48558	86
chr17	80101415	80101603	.	1000	.	252.24755	-1.00000	3.48558	86
chr14	103562857	103563014	.	1000	.	142.13056	-1.00000	3.48558	86
chr12	132144331	132144492	.	1000	.	177.94021	-1.00000	3.48558	85
chr2	101252803	101252977	.	1000	.	171.16255	-1.00000	3.48558	83
chr6	17706877	17707045	.	1000	.	236.06390	-1.00000	3.48558	82
chr20	23361864	23362053	.	1000	.	234.99702	-1.00000	3.48558	82
chr2	197499935	197500083	.	1000	.	199.69508	-1.00000	3.48558	82
chr16	69762237	69762381	.	1000	.	203.13615	-1.00000	3.48558	82
chr9	132878260	132878342	.	1000	.	90.44332	-1.00000	3.48558	81
chr6	43267771	43267909	.	1000	.	200.97984	-1.00000	3.48558	81
chr8	53843212	53843369	.	1000	.	169.40979	-1.00000	3.48558	80
chr7	27130962	27131024	.	1000	.	96.35786	-1.00000	3.48558	8
chr10	67884546	67884612	.	1000	.	88.78207	-1.00000	3.48558	8
chr16	71845879	71846022	.	1000	.	167.24389	-1.00000	3.48558	79
chr16	1351837	1352025	.	1000	.	265.48057	-1.00000	3.48558	79
chr10	45594822	45595005	.	1000	.	253.82557	-1.00000	3.48558	79
chr1	1574825	1574977	.	1000	.	168.87553	-1.00000	3.48558	79
chr6	26596856	26597021	.	1000	.	225.84916	-1.00000	3.48558	78
chr6	158232086	158232247	.	1000	.	140.45443	-1.00000	3.48558	78
chr3	184314441	184314555	.	1000	.	145.99929	-1.00000	3.48558	78
chr3	158801967	158802114	.	1000	.	174.48169	-1.00000	3.48558	78
chr20	6005968	6006133	.	1000	.	218.24721	-1.00000	3.48558	78
chr20	43657462	43657616	.	1000	.	218.72593	-1.00000	3.48558	78
chr2	241819109	241819218	.	1000	.	108.88793	-1.00000	3.48558	78
chr17	3636598	3636772	.	1000	.	194.60332	-1.00000	3.48558	78
chr11	36289371	36289534	.	1000	.	236.79247	-1.00000	3.48558	78
chr1	15603610	15603753	.	1000	.	203.77748	-1.00000	3.48558	78
chr9	113221253	113221402	.	1000	.	161.58898	-1.00000	3.48558	77
chr8	102654054	102654154	.	1000	.	108.53091	-1.00000	3.48558	77
chr7	149838299	149838417	.	1000	.	143.61466	-1.00000	3.48558	77
chr17	1724609	1724762	.	1000	.	151.71289	-1.00000	3.48558	77
chr16	4847338	4847465	.	1000	.	152.75659	-1.00000	3.48558	77
chr1	40161222	40161372	.	1000	.	175.17551	-1.00000	3.48558	77
chr7	93232268	93232396	.	1000	.	165.00890	-1.00000	3.48558	76
chr6	30721514	30721593	.	1000	.	113.38070	-1.00000	3.48558	76
chr5	173616664	173616833	.	1000	.	196.51000	-1.00000	3.48558	76
chr17	74873305	74873438	.	1000	.	169.69117	-1.00000	3.48558	76
chr8	103020997	103021124	.	1000	.	150.38558	-1.00000	3.48558	75
chr6	84227601	84227756	.	1000	.	199.49247	-1.00000	3.48558	75
chr6	149546028	149546164	.	1000	.	175.50853	-1.00000	3.48558	74
chr12	57752436	57752609	.	1000	.	191.76357	-1.00000	3.48558	74
chr6	158559992	158560129	.	1000	.	165.63312	-1.00000	3.48558	73
chr3	51391129	51391273	.	1000	.	164.06319	-1.00000	3.48558	73
chr19	54115654	54115771	.	1000	.	139.19576	-1.00000	3.48558	73
chr14	24213510	24213658	.	1000	.	209.59555	-1.00000	3.48558	73
chr9	6757858	6758007	.	1000	.	167.29186	-1.00000	3.48558	72
chr9	114587655	114587802	.	1000	.	188.14965	-1.00000	3.48558	72
chr7	65982189	65982322	.	1000	.	142.76910	-1.00000	3.48558	72
chr3	33798468	33798555	.	1000	.	123.30630	-1.00000	3.48558	72
chr12	88142097	88142212	.	1000	.	129.91916	-1.00000	3.48558	72
chr1	38859808	38859973	.	1000	.	181.82687	-1.00000	3.48558	72
chr3	16264922	16265053	.	1000	.	140.62804	-1.00000	3.48558	71
chr2	241637585	241637681	.	1000	.	134.01735	-1.00000	3.48558	71
chr18	9136674	9136801	.	1000	.	136.96489	-1.00000	3.48558	71
chr17	44345013	44345138	.	1000	.	164.56713	-1.00000	3.48558	71
chr16	67109859	67109993	.	1000	.	185.27910	-1.00000	3.48558	71
chr16	2047815	2047939	.	1000	.	155.98218	-1.00000	3.48558	71
chr15	51971738	51971834	.	1000	.	119.76715	-1.00000	3.48558	71
chr14	24299754	24299898	.	1000	.	224.02508	-1.00000	3.48558	71
chr1	145996600	145996726	.	1000	.	152.01899	-1.00000	3.48558	71
chr3	4467191	4467307	.	1000	.	170.98095	-1.00000	3.48558	70
chr1	101025765	101025890	.	1000	.	119.47778	-1.00000	3.48558	70
chr4	98929220	98929281	.	1000	.	104.36191	-1.00000	3.48558	7
chr19	47515422	47515481	.	1000	.	88.57800	-1.00000	3.48558	7
chrX	318950	319125	.	1000	.	177.67523	-1.00000	3.48558	69
chr7	1713945	1714091	.	1000	.	166.94872	-1.00000	3.48558	69
chr3	180989682	180989835	.	1000	.	156.09457	-1.00000	3.48558	69
chr16	84145121	84145227	.	1000	.	119.25385	-1.00000	3.48558	69
chr16	74695950	74696071	.	1000	.	197.01062	-1.00000	3.48558	69
chr1	114716738	114716854	.	1000	.	115.88505	-1.00000	3.48558	69
chr5	132963601	132963743	.	1000	.	153.32758	-1.00000	3.48558	68
chr13	49585513	49585643	.	1000	.	158.20282	-1.00000	3.48558	68
chr12	64759388	64759510	.	1000	.	134.90142	-1.00000	3.48558	68
chr10	98446884	98447030	.	1000	.	161.12888	-1.00000	3.48558	68
chr9	105558041	105558164	.	1000	.	146.73466	-1.00000	3.48558	66
chr17	37609446	37609566	.	1000	.	113.94293	-1.00000	3.48558	66
chr12	949748	949854	.	1000	.	108.85290	-1.00000	3.48558	66
chr12	64452009	64452128	.	1000	.	122.08415	-1.00000	3.48558	66
chr12	123633669	123633824	.	1000	.	175.19749	-1.00000	3.48558	66
chr19	32345536	32345676	.	1000	.	141.92231	-1.00000	3.48558	65
chr19	29606207	29606321	.	1000	.	132.96494	-1.00000	3.48558	65
chr19	2427870	2427967	.	1000	.	121.88603	-1.00000	3.48558	65
chr16	1827123	1827267	.	1000	.	167.14025	-1.00000	3.48558	65
chr4	8440700	8440816	.	1000	.	155.02421	-1.00000	3.48558	64
chr20	38962123	38962247	.	1000	.	180.50811	-1.00000	3.48558	64
chr2	237085822	237085916	.	1000	.	130.76606	-1.00000	3.48558	64
chr19	10653931	10653998	.	1000	.	147.02412	-1.00000	3.48558	64
chr14	20455086	20455225	.	1000	.	201.67720	-1.00000	3.48558	64
chr22	36529193	36529312	.	1000	.	147.98434	-1.00000	3.48558	63
chr12	55715978	55716111	.	1000	.	174.39144	-1.00000	3.48558	63
chr11	119067713	119067823	.	1000	.	127.95497	-1.00000	3.48558	63
chr1	52366142	52366259	.	1000	.	137.37564	-1.00000	3.48558	63
chr3	52409969	52410090	.	1000	.	135.88129	-1.00000	3.48558	62
chr2	177164699	177164839	.	1000	.	170.99021	-1.00000	3.48558	62
chr1	85708409	85708489	.	1000	.	113.90706	-1.00000	3.48558	62
chr8	144792403	144792506	.	1000	.	113.28342	-1.00000	3.48558	61
chr6	44257298	44257379	.	1000	.	132.64311	-1.00000	3.48558	61
chr4	47463653	47463760	.	1000	.	146.23273	-1.00000	3.48558	61
chr21	39385727	39385846	.	1000	.	116.18368	-1.00000	3.48558	61
chr20	57547346	57547479	.	1000	.	164.51086	-1.00000	3.48558	61
chr20	5113059	5113196	.	1000	.	153.31696	-1.00000	3.48558	61
chr20	34677185	34677297	.	1000	.	125.80442	-1.00000	3.48558	61
chr11	6619361	6619456	.	1000	.	127.60957	-1.00000	3.48558	61
chr1	25906421	25906522	.	1000	.	102.03823	-1.00000	3.48558	61
chr1	154558760	154558916	.	1000	.	177.99103	-1.00000	3.48558	61
chr6	106325761	106325891	.	1000	.	163.32188	-1.00000	3.48558	60
chr22	31055710	31055826	.	1000	.	104.98716	-1.00000	3.48558	60
chr2	30147844	30147968	.	1000	.	139.90297	-1.00000	3.48558	60
chr2	231198522	231198655	.	1000	.	158.98814	-1.00000	3.48558	60
chr19	39435944	39436081	.	1000	.	145.45962	-1.00000	3.48558	60
chr12	56468452	56468569	.	1000	.	135.96738	-1.00000	3.48558	60
chr7	73683578	73683637	.	1000	.	84.40076	-1.00000	3.48558	6
chr9	6704215	6704322	.	1000	.	115.02857	-1.00000	3.48558	59
chr9	128947594	128947697	.	1000	.	97.26684	-1.00000	3.48558	59
chr8	33513109	33513235	.	1000	.	171.32798	-1.00000	3.48558	59
chr16	1420742	1420861	.	1000	.	151.80588	-1.00000	3.48558	59
chr10	50067876	50067957	.	1000	.	35.15109	-1.00000	3.48558	59
chr1	28232981	28233097	.	1000	.	153.71086	-1.00000	3.48558	59
chr9	33290393	33290523	.	1000	.	177.31686	-1.00000	3.48558	58
chr7	1160199	1160271	.	1000	.	100.31375	-1.00000	3.48558	58
chr2	20823055	20823190	.	1000	.	157.88983	-1.00000	3.48558	58
chr2	121755550	121755670	.	1000	.	151.29248	-1.00000	3.48558	58
chr16	85799519	85799645	.	1000	.	154.36497	-1.00000	3.48558	58
chr11	75814779	75814870	.	1000	.	106.16869	-1.00000	3.48558	58
chrX	386933	387063	.	1000	.	140.45094	-1.00000	3.48558	57
chr2	99490197	99490281	.	1000	.	113.69854	-1.00000	3.48558	57
chr2	110204972	110205097	.	1000	.	132.96666	-1.00000	3.48558	57
chr5	126676260	126676347	.	1000	.	115.77387	-1.00000	3.48558	56
chr3	40309585	40309644	.	1000	.	104.50263	-1.00000	3.48558	56
chr20	45791869	45791985	.	1000	.	155.52504	-1.00000	3.48558	56
chr3	8963425	8963528	.	1000	.	134.01694	-1.00000	3.48558	55
chr2	68062976	68063063	.	1000	.	114.51176	-1.00000	3.48558	55
chr17	8249245	8249312	.	1000	.	90.78201	-1.00000	3.48558	55
chr17	81937330	81937417	.	1000	.	104.77898	-1.00000	3.48558	55
chr17	18315231	18315318	.	1000	.	106.39975	-1.00000	3.48558	55
chr14	76812877	76812990	.	1000	.	127.88060	-1.00000	3.48558	55
chr11	1763899	1764014	.	1000	.	123.22477	-1.00000	3.48558	55
chr8	10839832	10839895	.	1000	.	109.68337	-1.00000	3.48558	54
chr7	140398497	140398590	.	1000	.	103.52612	-1.00000	3.48558	54
chr18	59139766	59139865	.	1000	.	141.28448	-1.00000	3.48558	54
chr17	81833283	81833341	.	1000	.	116.10521	-1.00000	3.48558	54
chr16	67227048	67227169	.	1000	.	172.52005	-1.00000	3.48558	54
chr11	86245078	86245138	.	1000	.	112.53376	-1.00000	3.48558	54
chr8	28093056	28093176	.	1000	.	136.75245	-1.00000	3.48558	53
chr20	18467301	18467393	.	1000	.	174.51625	-1.00000	3.48558	53
chr14	101948256	101948401	.	1000	.	155.97767	-1.00000	3.48558	53
chr6	37433150	37433254	.	1000	.	124.06460	-1.00000	3.48558	52
chr19	11482692	11482768	.	1000	.	99.34169	-1.00000	3.48558	52
chr17	4142989	4143090	.	1000	.	101.68995	-1.00000	3.48558	52
chr15	72783731	72783822	.	1000	.	128.76268	-1.00000	3.48558	52
chr12	107685684	107685794	.	1000	.	114.83725	-1.00000	3.48558	52
chr11	107457783	107457910	.	1000	.	133.64635	-1.00000	3.48558	52
chr1	9428932	9429038	.	1000	.	138.61289	-1.00000	3.48558	52
chr5	134371019	134371115	.	1000	.	140.57957	-1.00000	3.48558	51
chr4	56387452	56387566	.	1000	.	145.91182	-1.00000	3.48558	51
chr15	40755226	40755314	.	1000	.	123.22121	-1.00000	3.48558	51
chr14	31561343	31561450	.	1000	.	178.90823	-1.00000	3.48558	51
chr6	43059404	43059504	.	1000	.	146.03651	-1.00000	3.48558	50
chr20	33811128	33811281	.	1000	.	185.24096	-1.00000	3.48558	50
chr2	201451533	201451591	.	1000	.	114.40103	-1.00000	3.48558	5
chr8	54135167	54135260	.	1000	.	117.22452	-1.00000	3.48558	49
chr19	16542462	16542552	.	1000	.	100.16220	-1.00000	3.48558	49
chr6	159968893	159968968	.	1000	.	75.57826	-1.00000	3.48558	48
chr1	155241236	155241359	.	1000	.	154.02612	-1.00000	3.48558	48
chr4	87422542	87422660	.	1000	.	139.55168	-1.00000	3.48558	47
chr17	39730490	39730594	.	1000	.	156.21854	-1.00000	3.48558	47
chr1	211675990	211676108	.	1000	.	124.58723	-1.00000	3.48558	47
chr18	848419	848531	.	1000	.	130.72006	-1.00000	3.48558	46
chr17	82288133	82288241	.	1000	.	158.07338	-1.00000	3.48558	45
chr14	92106687	92106779	.	1000	.	98.56884	-1.00000	3.48558	45
chr12	112418821	112418914	.	1000	.	96.47214	-1.00000	3.48558	45
chr4	6640593	6640691	.	1000	.	123.81968	-1.00000	3.48558	44
chr3	10026342	10026445	.	1000	.	124.38811	-1.00000	3.48558	43
chr2	10689939	10690049	.	1000	.	137.38275	-1.00000	3.48558	43
chr17	44070625	44070741	.	1000	.	152.17484	-1.00000	3.48558	43
chr17	38853766	38853876	.	1000	.	147.15907	-1.00000	3.48558	43
chr16	88570137	88570232	.	1000	.	64.73680	-1.00000	3.48558	42
chr6	36986167	36986241	.	1000	.	125.27462	-1.00000	3.48558	41
chr21	44339387	44339482	.	1000	.	124.98456	-1.00000	3.48558	41
chr20	18288171	18288270	.	1000	.	116.10891	-1.00000	3.48558	41
chr14	104816008	104816101	.	1000	.	105.31840	-1.00000	3.48558	40
chr2	240025336	240025451	.	1000	.	123.21245	-1.00000	3.48558	39
chr17	81977590	81977685	.	1000	.	128.20272	-1.00000	3.48558	39
chr17	7915925	7915983	.	1000	.	70.44234	-1.00000	3.48558	39
chr2	210170755	210170837	.	1000	.	126.47398	-1.00000	3.48558	38
chr16	87779244	87779327	.	1000	.	125.04095	-1.00000	3.48558	38
chr13	26253833	26253906	.	1000	.	85.12940	-1.00000	3.48558	38
chr11	809850	809919	.	1000	.	80.68376	-1.00000	3.48558	38
chr19	40348493	40348583	.	1000	.	129.04476	-1.00000	3.48558	36
chr16	89972806	89972887	.	1000	.	111.94706	-1.00000	3.48558	36
chr20	2664177	2664281	.	1000	.	137.59057	-1.00000	3.48558	35
chr14	65102554	65102665	.	1000	.	130.57183	-1.00000	3.48558	33
chr22	26483810	26483916	.	1000	.	122.43567	-1.00000	3.48558	32
chr16	9053232	9053354	.	1000	.	163.14252	-1.00000	3.48558	31
chr7	73648029	73648110	.	1000	.	89.44638	-1.00000	3.48558	27
chr1	228103338	228103408	.	1000	.	108.02616	-1.00000	3.48558	26
chr3	132417439	132417497	.	1000	.	76.16624	-1.00000	3.48558	25
chr2	207711386	207711484	.	1000	.	98.81471	-1.00000	3.48558	25
chr7	22822849	22822942	.	1000	.	148.05977	-1.00000	3.48558	23
chr5	136058670	136058734	.	1000	.	113.74070	-1.00000	3.48558	23
chr19	38619081	38619171	.	1000	.	142.78650	-1.00000	3.48558	23
chr17	82458108	82458169	.	1000	.	103.81329	-1.00000	3.48558	23
chr2	113756708	113756787	.	1000	.	127.84636	-1.00000	3.48558	22
chr15	78872803	78872869	.	1000	.	99.99995	-1.00000	3.48558	22
chr15	50686801	50686875	.	1000	.	99.13773	-1.00000	3.48558	21
chr7	726633	726696	.	1000	.	82.75881	-1.00000	3.48558	19
chr19	2783537	2783606	.	1000	.	107.45656	-1.00000	3.48558	19
chr2	46698848	46698920	.	1000	.	100.09802	-1.00000	3.48558	18
chr5	151447552	151447622	.	1000	.	88.60043	-1.00000	3.48558	17
chr17	75753819	75753883	.	1000	.	96.92001	-1.00000	3.48558	17
chr16	23510490	23510570	.	1000	.	109.97101	-1.00000	3.48558	17
chr2	11357534	11357603	.	1000	.	119.84560	-1.00000	3.48558	16
chr1	171485434	171485492	.	1000	.	74.33114	-1.00000	3.48558	16
chr5	168579636	168579721	.	1000	.	86.54389	-1.00000	3.48558	14
chr11	118436207	118436446	.	1000	.	325.56506	-1.00000	3.48558	134
chr13	113296960	113297286	.	1000	.	389.92624	-1.00000	3.48558	133
chr6	35259547	35259768	.	1000	.	250.99838	-1.00000	3.48558	125
chr17	7329313	7329500	.	1000	.	131.86573	-1.00000	3.48558	120
chr4	499177	499264	.	1000	.	125.64595	-1.00000	3.48558	12
chr16	740934	741167	.	1000	.	337.21904	-1.00000	3.48558	118
chrX	71068398	71068615	.	1000	.	310.77360	-1.00000	3.48558	116
chr16	1474951	1475175	.	1000	.	328.88569	-1.00000	3.48558	116
chrX	55717596	55717826	.	1000	.	49.33923	-1.00000	3.48558	115
chrX	49879071	49879301	.	1000	.	51.33767	-1.00000	3.48558	115
chrX	49123751	49123981	.	1000	.	55.58060	-1.00000	3.48558	115
chrX	38803547	38803777	.	1000	.	41.46357	-1.00000	3.48558	115
chrX	154411392	154411622	.	1000	.	45.29911	-1.00000	3.48558	115
chrX	1481814	1482044	.	1000	.	64.52103	-1.00000	3.48558	115
chrX	1391629	1391859	.	1000	.	73.06321	-1.00000	3.48558	115
chrX	13652972	13653202	.	1000	.	44.68278	-1.00000	3.48558	115
chrX	119565315	119565545	.	1000	.	37.42007	-1.00000	3.48558	115
chrX	118839417	118839647	.	1000	.	39.63496	-1.00000	3.48558	115
chrX	102659809	102660039	.	1000	.	83.43490	-1.00000	3.48558	115
chrX	101408069	101408299	.	1000	.	73.07787	-1.00000	3.48558	115
chrX	10119495	10119725	.	1000	.	47.95392	-1.00000	3.48558	115
chr9	97696968	97697198	.	1000	.	36.74100	-1.00000	3.48558	115
chr9	94726545	94726775	.	1000	.	77.98500	-1.00000	3.48558	115
chr9	94165823	94166053	.	1000	.	34.31896	-1.00000	3.48558	115
chr9	94030646	94030876	.	1000	.	92.11555	-1.00000	3.48558	115
chr9	93112492	93112722	.	1000	.	35.01407	-1.00000	3.48558	115
chr9	92325249	92325479	.	1000	.	35.15910	-1.00000	3.48558	115
chr9	92115316	92115546	.	1000	.	72.35847	-1.00000	3.48558	115
chr9	89318354	89318584	.	1000	.	87.81846	-1.00000	3.48558	115
chr9	83707907	83708137	.	1000	.	49.92958	-1.00000	3.48558	115
chr9	68779872	68780102	.	1000	.	128.31268	-1.00000	3.48558	115
chr9	6681174	6681404	.	1000	.	40.46152	-1.00000	3.48558	115
chr9	6015545	6015775	.	1000	.	76.59202	-1.00000	3.48558	115
chr9	37904062	37904292	.	1000	.	38.56549	-1.00000	3.48558	115
chr9	34646460	34646690	.	1000	.	60.14046	-1.00000	3.48558	115
chr9	34049329	34049559	.	1000	.	40.49856	-1.00000	3.48558	115
chr9	34049102	34049332	.	1000	.	35.03631	-1.00000	3.48558	115
chr9	34048803	34049033	.	1000	.	43.47071	-1.00000	3.48558	115
chr9	33473980	33474210	.	1000	.	49.21680	-1.00000	3.48558	115
chr9	33001551	33001781	.	1000	.	37.04280	-1.00000	3.48558	115
chr9	32573051	32573281	.	1000	.	57.17287	-1.00000	3.48558	115
chr9	32552147	32552377	.	1000	.	39.36563	-1.00000	3.48558	115
chr9	26892697	26892927	.	1000	.	51.24657	-1.00000	3.48558	115
chr9	19127468	19127698	.	1000	.	46.45408	-1.00000	3.48558	115
chr9	137534928	137535158	.	1000	.	57.14407	-1.00000	3.48558	115
chr9	137205531	137205761	.	1000	.	66.93297	-1.00000	3.48558	115
chr9	136950038	136950268	.	1000	.	70.02110	-1.00000	3.48558	115
chr9	136866337	136866567	.	1000	.	46.62362	-1.00000	3.48558	115
chr9	136482953	136483183	.	1000	.	41.03406	-1.00000	3.48558	115
chr9	136372606	136372836	.	1000	.	60.48279	-1.00000	3.48558	115
chr9	136012041	136012271	.	1000	.	34.62890	-1.00000	3.48558	115
chr9	135961311	135961541	.	1000	.	81.65618	-1.00000	3.48558	115
chr9	132079802	132080032	.	1000	.	92.38139	-1.00000	3.48558	115
chr9	131125455	131125685	.	1000	.	121.20996	-1.00000	3.48558	115
chr9	130579365	130579595	.	1000	.	39.15533	-1.00000	3.48558	115
chr9	130240653	130240883	.	1000	.	52.65135	-1.00000	3.48558	115
chr9	129835171	129835401	.	1000	.	39.52066	-1.00000	3.48558	115
chr9	129626280	129626510	.	1000	.	51.01814	-1.00000	3.48558	115
chr9	129607507	129607737	.	1000	.	44.89698	-1.00000	3.48558	115
chr9	129584145	129584375	.	1000	.	38.74457	-1.00000	3.48558	115
chr9	129343786	129344016	.	1000	.	68.60913	-1.00000	3.48558	115
chr9	129317596	129317826	.	1000	.	71.02614	-1.00000	3.48558	115
chr9	128203153	128203383	.	1000	.	44.89860	-1.00000	3.48558	115
chr9	128117698	128117928	.	1000	.	36.54437	-1.00000	3.48558	115
chr9	128115357	128115587	.	1000	.	40.11035	-1.00000	3.48558	115
chr9	128022156	128022386	.	1000	.	57.03779	-1.00000	3.48558	115
chr9	127608433	127608663	.	1000	.	57.03497	-1.00000	3.48558	115
chr9	127424263	127424493	.	1000	.	79.48221	-1.00000	3.48558	115
chr9	126705354	126705584	.	1000	.	49.14893	-1.00000	3.48558	115
chr9	125261662	125261892	.	1000	.	35.23778	-1.00000	3.48558	115
chr9	124940995	124941225	.	1000	.	52.51160	-1.00000	3.48558	115
chr9	122905430	122905660	.	1000	.	48.41822	-1.00000	3.48558	115
chr9	122264750	122264980	.	1000	.	52.20494	-1.00000	3.48558	115
chr9	122093288	122093518	.	1000	.	55.39526	-1.00000	3.48558	115
chr9	121320171	121320401	.	1000	.	35.67660	-1.00000	3.48558	115
chr9	120714463	120714693	.	1000	.	48.95643	-1.00000	3.48558	115
chr9	113150830	113151060	.	1000	.	48.67168	-1.00000	3.48558	115
chr9	109507494	109507724	.	1000	.	40.03884	-1.00000	3.48558	115
chr9	108933996	108934226	.	1000	.	42.47419	-1.00000	3.48558	115
chr9	100352867	100353097	.	1000	.	42.00537	-1.00000	3.48558	115
chr8	98117168	98117398	.	1000	.	80.48140	-1.00000	3.48558	115
chr8	97644020	97644250	.	1000	.	51.94984	-1.00000	3.48558	115
chr8	96261537	96261767	.	1000	.	42.34381	-1.00000	3.48558	115
chr8	8893524	8893754	.	1000	.	39.92198	-1.00000	3.48558	115
chr8	75149069	75149299	.	1000	.	38.00414	-1.00000	3.48558	115
chr8	70669125	70669355	.	1000	.	50.72550	-1.00000	3.48558	115
chr8	66667231	66667461	.	1000	.	37.52715	-1.00000	3.48558	115
chr8	630950	631180	.	1000	.	68.41333	-1.00000	3.48558	115
chr8	42052122	42052352	.	1000	.	44.76782	-1.00000	3.48558	115
chr8	41490420	41490650	.	1000	.	55.95008	-1.00000	3.48558	115
chr8	37736493	37736723	.	1000	.	34.35298	-1.00000	3.48558	115
chr8	26382857	26383087	.	1000	.	37.03013	-1.00000	3.48558	115
chr8	23074691	23074921	.	1000	.	92.38766	-1.00000	3.48558	115
chr8	17787204	17787434	.	1000	.	52.95286	-1.00000	3.48558	115
chr8	17246756	17246986	.	1000	.	52.44300	-1.00000	3.48558	115
chr8	144685832	144686062	.	1000	.	67.93409	-1.00000	3.48558	115
chr8	144517838	144518068	.	1000	.	63.49593	-1.00000	3.48558	115
chr8	144462804	144463034	.	1000	.	49.64175	-1.00000	3.48558	115
chr8	143899861	143900091	.	1000	.	55.02661	-1.00000	3.48558	115
chr8	143558552	143558782	.	1000	.	35.03220	-1.00000	3.48558	115
chr8	143541474	143541704	.	1000	.	60.41941	-1.00000	3.48558	115
chr8	141391830	141392060	.	1000	.	39.12473	-1.00000	3.48558	115
chr8	135539130	135539360	.	1000	.	42.03149	-1.00000	3.48558	115
chr8	13366810	13367040	.	1000	.	42.79632	-1.00000	3.48558	115
chr8	132775222	132775452	.	1000	.	85.47134	-1.00000	3.48558	115
chr8	125700276	125700506	.	1000	.	45.46127	-1.00000	3.48558	115
chr8	124474560	124474790	.	1000	.	82.04294	-1.00000	3.48558	115
chr8	122757172	122757402	.	1000	.	52.66636	-1.00000	3.48558	115
chr8	119208151	119208381	.	1000	.	37.43662	-1.00000	3.48558	115
chr8	10570306	10570536	.	1000	.	38.86182	-1.00000	3.48558	115
chr8	103415220	103415450	.	1000	.	45.81986	-1.00000	3.48558	115
chr8	102655755	102655985	.	1000	.	57.85399	-1.00000	3.48558	115
chr8	100150525	100150755	.	1000	.	38.98729	-1.00000	3.48558	115
chr7	99472604	99472834	.	1000	.	43.77978	-1.00000	3.48558	115
chr7	99408740	99408970	.	1000	.	51.63812	-1.00000	3.48558	115
chr7	98106739	98106969	.	1000	.	43.77746	-1.00000	3.48558	115
chr7	96322109	96322339	.	1000	.	63.68451	-1.00000	3.48558	115
chr7	94004291	94004521	.	1000	.	93.68462	-1.00000	3.48558	115
chr7	92424645	92424875	.	1000	.	58.01823	-1.00000	3.48558	115
chr7	90346545	90346775	.	1000	.	110.15861	-1.00000	3.48558	115
chr7	876271	876501	.	1000	.	158.64042	-1.00000	3.48558	115
chr7	79452244	79452474	.	1000	.	34.89084	-1.00000	3.48558	115
chr7	74220952	74221182	.	1000	.	47.87234	-1.00000	3.48558	115
chr7	73742933	73743163	.	1000	.	40.14893	-1.00000	3.48558	115
chr7	72924917	72925147	.	1000	.	54.61906	-1.00000	3.48558	115
chr7	7177160	7177390	.	1000	.	36.70848	-1.00000	3.48558	115
chr7	66844875	66845105	.	1000	.	80.55489	-1.00000	3.48558	115
chr7	6348942	6349172	.	1000	.	37.64196	-1.00000	3.48558	115
chr7	6272561	6272791	.	1000	.	44.76520	-1.00000	3.48558	115
chr7	6009398	6009628	.	1000	.	39.39342	-1.00000	3.48558	115
chr7	5822927	5823157	.	1000	.	34.32741	-1.00000	3.48558	115
chr7	55951763	55951993	.	1000	.	51.50774	-1.00000	3.48558	115
chr7	55366209	55366439	.	1000	.	83.29168	-1.00000	3.48558	115
chr7	5513707	5513937	.	1000	.	59.24431	-1.00000	3.48558	115
chr7	4775476	4775700	.	1000	.	391.04698	-1.00000	3.48558	115
chr7	4642019	4642249	.	1000	.	56.09905	-1.00000	3.48558	115
chr7	45768956	45769186	.	1000	.	62.78504	-1.00000	3.48558	115
chr7	45111593	45111823	.	1000	.	74.37165	-1.00000	3.48558	115
chr7	44885489	44885719	.	1000	.	78.58236	-1.00000	3.48558	115
chr7	44490794	44491024	.	1000	.	35.00623	-1.00000	3.48558	115
chr7	42911957	42912187	.	1000	.	40.48694	-1.00000	3.48558	115
chr7	38909086	38909316	.	1000	.	39.37663	-1.00000	3.48558	115
chr7	36864000	36864230	.	1000	.	43.05140	-1.00000	3.48558	115
chr7	36389677	36389907	.	1000	.	64.67095	-1.00000	3.48558	115
chr7	34939141	34939371	.	1000	.	44.44137	-1.00000	3.48558	115
chr7	30594745	30594975	.	1000	.	58.60410	-1.00000	3.48558	115
chr7	26864717	26864947	.	1000	.	53.27313	-1.00000	3.48558	115
chr7	23181850	23182080	.	1000	.	39.70631	-1.00000	3.48558	115
chr7	2314315	2314545	.	1000	.	50.68483	-1.00000	3.48558	115
chr7	23105572	23105802	.	1000	.	39.69323	-1.00000	3.48558	115
chr7	19708918	19709148	.	1000	.	68.79515	-1.00000	3.48558	115
chr7	156893180	156893410	.	1000	.	49.23715	-1.00000	3.48558	115
chr7	155644341	155644571	.	1000	.	46.32222	-1.00000	3.48558	115
chr7	152676149	152676379	.	1000	.	41.53421	-1.00000	3.48558	115
chr7	151227229	151227459	.	1000	.	83.97850	-1.00000	3.48558	115
chr7	151062370	151062600	.	1000	.	79.95688	-1.00000	3.48558	115
chr7	150368649	150368879	.	1000	.	62.22273	-1.00000	3.48558	115
chr7	144127766	144127996	.	1000	.	34.34890	-1.00000	3.48558	115
chr7	1425660	1425890	.	1000	.	73.35017	-1.00000	3.48558	115
chr7	139340457	139340687	.	1000	.	45.02350	-1.00000	3.48558	115
chr7	116802967	116803197	.	1000	.	35.37198	-1.00000	3.48558	115
chr7	1138286	1138516	.	1000	.	91.41551	-1.00000	3.48558	115
chr7	108569693	108569923	.	1000	.	56.17840	-1.00000	3.48558	115
chr7	107743998	107744228	.	1000	.	40.23266	-1.00000	3.48558	115
chr7	107563823	107564053	.	1000	.	46.74597	-1.00000	3.48558	115
chr7	107044457	107044687	.	1000	.	60.11028	-1.00000	3.48558	115
chr7	105581416	105581646	.	1000	.	40.71255	-1.00000	3.48558	115
chr7	102464759	102464989	.	1000	.	38.44560	-1.00000	3.48558	115
chr7	102396267	102396497	.	1000	.	59.55463	-1.00000	3.48558	115
chr7	102273850	102274080	.	1000	.	65.39256	-1.00000	3.48558	115
chr7	101857045	101857275	.	1000	.	37.01408	-1.00000	3.48558	115
chr7	1015803	1016033	.	1000	.	48.57730	-1.00000	3.48558	115
chr7	100694428	100694658	.	1000	.	51.52650	-1.00000	3.48558	115
chr6	90587211	90587441	.	1000	.	70.85574	-1.00000	3.48558	115
chr6	89819693	89819923	.	1000	.	62.73969	-1.00000	3.48558	115
chr6	87702244	87702474	.	1000	.	36.39963	-1.00000	3.48558	115
chr6	87155395	87155625	.	1000	.	70.04153	-1.00000	3.48558	115
chr6	83065780	83066010	.	1000	.	41.30865	-1.00000	3.48558	115
chr6	8085085	8085315	.	1000	.	37.01471	-1.00000	3.48558	115
chr6	8064380	8064610	.	1000	.	55.38010	-1.00000	3.48558	115
chr6	7590065	7590295	.	1000	.	88.51173	-1.00000	3.48558	115
chr6	7313223	7313453	.	1000	.	40.95281	-1.00000	3.48558	115
chr6	7058458	7058688	.	1000	.	38.24229	-1.00000	3.48558	115
chr6	63635696	63635926	.	1000	.	52.39722	-1.00000	3.48558	115
chr6	53548061	53548291	.	1000	.	90.56495	-1.00000	3.48558	115
chr6	53171971	53172201	.	1000	.	37.31148	-1.00000	3.48558	115
chr6	52598309	52598539	.	1000	.	58.25372	-1.00000	3.48558	115
chr6	49463203	49463433	.	1000	.	52.09699	-1.00000	3.48558	115
chr6	45445886	45446116	.	1000	.	46.21470	-1.00000	3.48558	115
chr6	44237960	44238190	.	1000	.	39.86141	-1.00000	3.48558	115
chr6	43926681	43926911	.	1000	.	42.75293	-1.00000	3.48558	115
chr6	43369675	43369905	.	1000	.	62.92030	-1.00000	3.48558	115
chr6	42563711	42563941	.	1000	.	48.85999	-1.00000	3.48558	115
chr6	42260677	42260907	.	1000	.	37.30207	-1.00000	3.48558	115
chr6	41921035	41921265	.	1000	.	57.21193	-1.00000	3.48558	115
chr6	41787513	41787743	.	1000	.	102.68038	-1.00000	3.48558	115
chr6	37820375	37820605	.	1000	.	37.96113	-1.00000	3.48558	115
chr6	37148144	37148374	.	1000	.	35.23591	-1.00000	3.48558	115
chr6	36667133	36667363	.	1000	.	115.02185	-1.00000	3.48558	115
chr6	36423340	36423570	.	1000	.	69.36684	-1.00000	3.48558	115
chr6	34887946	34888176	.	1000	.	52.69446	-1.00000	3.48558	115
chr6	34757390	34757620	.	1000	.	64.02203	-1.00000	3.48558	115
chr6	31972194	31972424	.	1000	.	42.40316	-1.00000	3.48558	115
chr6	31958826	31959056	.	1000	.	50.66362	-1.00000	3.48558	115
chr6	31897622	31897852	.	1000	.	69.28519	-1.00000	3.48558	115
chr6	31862800	31863030	.	1000	.	40.57760	-1.00000	3.48558	115
chr6	31665869	31666099	.	1000	.	43.26046	-1.00000	3.48558	115
chr6	3139269	3139499	.	1000	.	55.49996	-1.00000	3.48558	115
chr6	31196998	31197228	.	1000	.	45.23847	-1.00000	3.48558	115
chr6	21381632	21381862	.	1000	.	42.25790	-1.00000	3.48558	115
chr6	170554228	170554458	.	1000	.	69.45391	-1.00000	3.48558	115
chr6	169751499	169751729	.	1000	.	95.29788	-1.00000	3.48558	115
chr6	168326371	168326601	.	1000	.	52.96275	-1.00000	3.48558	115
chr6	167676098	167676328	.	1000	.	47.54976	-1.00000	3.48558	115
chr6	166382917	166383147	.	1000	.	62.37116	-1.00000	3.48558	115
chr6	163413952	163414182	.	1000	.	80.69241	-1.00000	3.48558	115
chr6	163181146	163181376	.	1000	.	41.62132	-1.00000	3.48558	115
chr6	160394309	160394539	.	1000	.	47.69456	-1.00000	3.48558	115
chr6	159074409	159074639	.	1000	.	35.55727	-1.00000	3.48558	115
chr6	155399380	155399610	.	1000	.	73.67920	-1.00000	3.48558	115
chr6	155314945	155315175	.	1000	.	49.30621	-1.00000	3.48558	115
chr6	150866231	150866461	.	1000	.	39.47852	-1.00000	3.48558	115
chr6	150005271	150005501	.	1000	.	41.73894	-1.00000	3.48558	115
chr6	144095530	144095760	.	1000	.	87.48214	-1.00000	3.48558	115
chr6	13814146	13814376	.	1000	.	41.51923	-1.00000	3.48558	115
chr6	137867057	137867287	.	1000	.	48.34455	-1.00000	3.48558	115
chr6	13615130	13615360	.	1000	.	38.86062	-1.00000	3.48558	115
chr6	135054746	135054976	.	1000	.	70.89076	-1.00000	3.48558	115
chr6	13406894	13407124	.	1000	.	64.01496	-1.00000	3.48558	115
chr6	131844313	131844543	.	1000	.	41.18584	-1.00000	3.48558	115
chr6	126339990	126340220	.	1000	.	114.01980	-1.00000	3.48558	115
chr6	119308141	119308371	.	1000	.	38.45839	-1.00000	3.48558	115
chr6	112087424	112087654	.	1000	.	99.50235	-1.00000	3.48558	115
chr6	111259190	111259420	.	1000	.	110.90457	-1.00000	3.48558	115
chr6	11044453	11044683	.	1000	.	51.67746	-1.00000	3.48558	115
chr6	109382733	109382963	.	1000	.	62.25494	-1.00000	3.48558	115
chr6	109095361	109095591	.	1000	.	44.02191	-1.00000	3.48558	115
chr6	108074662	108074892	.	1000	.	43.65332	-1.00000	3.48558	115
chr6	107459466	107459696	.	1000	.	85.00044	-1.00000	3.48558	115
chr6	10694765	10694995	.	1000	.	85.20404	-1.00000	3.48558	115
chr6	105992486	105992716	.	1000	.	43.69132	-1.00000	3.48558	115
chr5	97183116	97183346	.	1000	.	52.70098	-1.00000	3.48558	115
chr5	96714953	96715183	.	1000	.	38.48385	-1.00000	3.48558	115
chr5	79236001	79236231	.	1000	.	35.82384	-1.00000	3.48558	115
chr5	74538423	74538653	.	1000	.	34.96875	-1.00000	3.48558	115
chr5	73565617	73565847	.	1000	.	39.03966	-1.00000	3.48558	115
chr5	71455479	71455709	.	1000	.	100.40364	-1.00000	3.48558	115
chr5	69415079	69415309	.	1000	.	50.57433	-1.00000	3.48558	115
chr5	69332686	69332916	.	1000	.	88.82449	-1.00000	3.48558	115
chr5	69234664	69234894	.	1000	.	95.87944	-1.00000	3.48558	115
chr5	65563159	65563389	.	1000	.	38.79108	-1.00000	3.48558	115
chr5	62412640	62412870	.	1000	.	94.60725	-1.00000	3.48558	115
chr5	58582854	58583084	.	1000	.	40.89322	-1.00000	3.48558	115
chr5	41904208	41904438	.	1000	.	89.42088	-1.00000	3.48558	115
chr5	37370986	37371216	.	1000	.	52.69194	-1.00000	3.48558	115
chr5	32585397	32585627	.	1000	.	61.30931	-1.00000	3.48558	115
chr5	181184200	181184430	.	1000	.	53.13251	-1.00000	3.48558	115
chr5	1799782	1800012	.	1000	.	73.62876	-1.00000	3.48558	115
chr5	179819001	179819231	.	1000	.	36.89251	-1.00000	3.48558	115
chr5	179678479	179678709	.	1000	.	54.03074	-1.00000	3.48558	115
chr5	177303648	177303878	.	1000	.	72.39008	-1.00000	3.48558	115
chr5	173329766	173329996	.	1000	.	35.25887	-1.00000	3.48558	115
chr5	173056191	173056421	.	1000	.	51.41356	-1.00000	3.48558	115
chr5	172983614	172983844	.	1000	.	101.82314	-1.00000	3.48558	115
chr5	16736306	16736536	.	1000	.	51.50357	-1.00000	3.48558	115
chr5	160008948	160009178	.	1000	.	51.55847	-1.00000	3.48558	115
chr5	15008582	15008812	.	1000	.	76.95246	-1.00000	3.48558	115
chr5	150000554	150000784	.	1000	.	102.86143	-1.00000	3.48558	115
chr5	149960616	149960846	.	1000	.	34.37143	-1.00000	3.48558	115
chr5	143555296	143555526	.	1000	.	43.06621	-1.00000	3.48558	115
chr5	142012957	142013187	.	1000	.	47.28127	-1.00000	3.48558	115
chr5	140700306	140700536	.	1000	.	120.29321	-1.00000	3.48558	115
chr5	139517955	139518185	.	1000	.	44.69111	-1.00000	3.48558	115
chr5	136053736	136053966	.	759	.	35.50816	-1.00000	3.48558	115
chr5	132838582	132838812	.	1000	.	35.48427	-1.00000	3.48558	115
chr5	132556862	132557092	.	1000	.	45.70828	-1.00000	3.48558	115
chr5	131796977	131797207	.	1000	.	43.05033	-1.00000	3.48558	115
chr5	126776886	126777116	.	1000	.	64.41805	-1.00000	3.48558	115
chr5	122165618	122165848	.	1000	.	39.55842	-1.00000	3.48558	115
chr5	110738875	110739105	.	1000	.	68.66504	-1.00000	3.48558	115
chr5	108748788	108749018	.	1000	.	43.08538	-1.00000	3.48558	115
chr4	87278416	87278646	.	1000	.	43.10525	-1.00000	3.48558	115
chr4	8428397	8428627	.	1000	.	79.42670	-1.00000	3.48558	115
chr4	83455780	83456010	.	1000	.	106.94582	-1.00000	3.48558	115
chr4	82373889	82374119	.	1000	.	37.31233	-1.00000	3.48558	115
chr4	78775835	78776065	.	1000	.	60.86074	-1.00000	3.48558	115
chr4	781761	781991	.	1000	.	91.14396	-1.00000	3.48558	115
chr4	74654296	74654526	.	1000	.	35.88981	-1.00000	3.48558	115
chr4	73259091	73259321	.	1000	.	63.82762	-1.00000	3.48558	115
chr4	70993419	70993649	.	1000	.	52.51110	-1.00000	3.48558	115
chr4	7073661	7073891	.	1000	.	93.72809	-1.00000	3.48558	115
chr4	674326	674556	.	1000	.	48.39980	-1.00000	3.48558	115
chr4	6673895	6674125	.	1000	.	97.60744	-1.00000	3.48558	115
chr4	55853537	55853767	.	1000	.	48.61434	-1.00000	3.48558	115
chr4	53365981	53366211	.	1000	.	51.59303	-1.00000	3.48558	115
chr4	44678289	44678519	.	1000	.	34.79931	-1.00000	3.48558	115
chr4	42302482	42302712	.	1000	.	37.06709	-1.00000	3.48558	115
chr4	39366245	39366475	.	1000	.	50.42596	-1.00000	3.48558	115
chr4	37453748	37453978	.	1000	.	37.00881	-1.00000	3.48558	115
chr4	2418756	2418986	.	1000	.	66.41568	-1.00000	3.48558	115
chr4	17614467	17614697	.	1000	.	94.09826	-1.00000	3.48558	115
chr4	165112334	165112564	.	1000	.	42.02074	-1.00000	3.48558	115
chr4	163166832	163167062	.	1000	.	49.28198	-1.00000	3.48558	115
chr4	158672131	158672361	.	1000	.	43.81128	-1.00000	3.48558	115
chr4	15655374	15655604	.	1000	.	43.00267	-1.00000	3.48558	115
chr4	152536085	152536315	.	1000	.	59.25892	-1.00000	3.48558	115
chr4	151760902	151761132	.	1000	.	73.42273	-1.00000	3.48558	115
chr4	145098083	145098313	.	1000	.	36.54541	-1.00000	3.48558	115
chr4	141220792	141221022	.	1000	.	35.32013	-1.00000	3.48558	115
chr4	139266783	139267013	.	1000	.	38.49086	-1.00000	3.48558	115
chr4	138242330	138242560	.	1000	.	39.38284	-1.00000	3.48558	115
chr4	1309295	1309525	.	1000	.	38.79418	-1.00000	3.48558	115
chr4	129093464	129093694	.	1000	.	35.41804	-1.00000	3.48558	115
chr4	127632803	127633033	.	1000	.	40.92961	-1.00000	3.48558	115
chr4	122152207	122152437	.	1000	.	37.38267	-1.00000	3.48558	115
chr4	121823840	121824070	.	1000	.	87.03966	-1.00000	3.48558	115
chr4	121801227	121801457	.	1000	.	61.30675	-1.00000	3.48558	115
chr4	118591575	118591805	.	1000	.	34.71593	-1.00000	3.48558	115
chr4	113762622	113762852	.	1000	.	55.21421	-1.00000	3.48558	115
chr4	1043732	1043962	.	1000	.	73.19933	-1.00000	3.48558	115
chr3	9986747	9986977	.	1000	.	113.74385	-1.00000	3.48558	115
chr3	72270084	72270314	.	1000	.	76.63782	-1.00000	3.48558	115
chr3	71210484	71210714	.	1000	.	40.18960	-1.00000	3.48558	115
chr3	58521128	58521358	.	1000	.	53.88848	-1.00000	3.48558	115
chr3	58433950	58434180	.	1000	.	38.96901	-1.00000	3.48558	115
chr3	53130394	53130624	.	1000	.	36.22155	-1.00000	3.48558	115
chr3	52685841	52686071	.	1000	.	45.44537	-1.00000	3.48558	115
chr3	52210757	52210987	.	1000	.	82.66226	-1.00000	3.48558	115
chr3	50359564	50359794	.	1000	.	40.42266	-1.00000	3.48558	115
chr3	50350987	50351217	.	1000	.	35.46786	-1.00000	3.48558	115
chr3	50292386	50292616	.	1000	.	35.23632	-1.00000	3.48558	115
chr3	49786628	49786858	.	1000	.	86.07427	-1.00000	3.48558	115
chr3	4978224	4978454	.	1000	.	52.37957	-1.00000	3.48558	115
chr3	49007081	49007311	.	1000	.	38.01694	-1.00000	3.48558	115
chr3	48446551	48446781	.	1000	.	59.28794	-1.00000	3.48558	115
chr3	47380836	47381066	.	1000	.	36.31263	-1.00000	3.48558	115
chr3	45842053	45842283	.	1000	.	85.17811	-1.00000	3.48558	115
chr3	44861745	44861975	.	1000	.	103.73215	-1.00000	3.48558	115
chr3	44761570	44761800	.	1000	.	44.47474	-1.00000	3.48558	115
chr3	39383214	39383444	.	1000	.	68.92518	-1.00000	3.48558	115
chr3	37996878	37997108	.	1000	.	71.41935	-1.00000	3.48558	115
chr3	31531987	31532217	.	1000	.	43.23376	-1.00000	3.48558	115
chr3	31377187	31377417	.	1000	.	35.25036	-1.00000	3.48558	115
chr3	20186167	20186397	.	1000	.	135.78191	-1.00000	3.48558	115
chr3	196942525	196942755	.	1000	.	57.57428	-1.00000	3.48558	115
chr3	196867801	196868031	.	1000	.	62.35667	-1.00000	3.48558	115
chr3	196568474	196568704	.	1000	.	69.27332	-1.00000	3.48558	115
chr3	196055886	196056116	.	1000	.	69.11900	-1.00000	3.48558	115
chr3	194495080	194495310	.	1000	.	35.32568	-1.00000	3.48558	115
chr3	194300466	194300696	.	1000	.	51.05783	-1.00000	3.48558	115
chr3	193712340	193712570	.	1000	.	35.74084	-1.00000	3.48558	115
chr3	190566506	190566736	.	1000	.	42.93472	-1.00000	3.48558	115
chr3	188746454	188746684	.	1000	.	48.85050	-1.00000	3.48558	115
chr3	187745319	187745549	.	1000	.	36.03792	-1.00000	3.48558	115
chr3	184812078	184812308	.	1000	.	49.74091	-1.00000	3.48558	115
chr3	184185854	184186084	.	1000	.	34.92531	-1.00000	3.48558	115
chr3	17742554	17742784	.	1000	.	36.63575	-1.00000	3.48558	115
chr3	172129982	172130212	.	1000	.	50.62246	-1.00000	3.48558	115
chr3	170908683	170908913	.	1000	.	40.53522	-1.00000	3.48558	115
chr3	170181682	170181912	.	1000	.	53.40285	-1.00000	3.48558	115
chr3	157136959	157137189	.	1000	.	72.65951	-1.00000	3.48558	115
chr3	156555209	156555439	.	1000	.	89.71008	-1.00000	3.48558	115
chr3	155854623	155854853	.	1000	.	46.29129	-1.00000	3.48558	115
chr3	15205967	15206197	.	1000	.	40.04463	-1.00000	3.48558	115
chr3	14651614	14651844	.	1000	.	34.87007	-1.00000	3.48558	115
chr3	143001348	143001578	.	1000	.	45.99771	-1.00000	3.48558	115
chr3	141370293	141370523	.	1000	.	79.14640	-1.00000	3.48558	115
chr3	134485879	134486109	.	1000	.	39.07590	-1.00000	3.48558	115
chr3	129690450	129690680	.	1000	.	55.00401	-1.00000	3.48558	115
chr3	128725990	128726220	.	1000	.	34.49431	-1.00000	3.48558	115
chr3	127697518	127697748	.	1000	.	38.55922	-1.00000	3.48558	115
chr3	12484336	12484566	.	1000	.	119.15566	-1.00000	3.48558	115
chr3	124700972	124701202	.	1000	.	47.55618	-1.00000	3.48558	115
chr3	122793724	122793954	.	1000	.	74.97199	-1.00000	3.48558	115
chr3	119463525	119463755	.	1000	.	89.47083	-1.00000	3.48558	115
chr3	114056581	114056811	.	1000	.	77.71888	-1.00000	3.48558	115
chr3	11272258	11272488	.	1000	.	91.31935	-1.00000	3.48558	115
chr3	10321031	10321261	.	1000	.	40.21211	-1.00000	3.48558	115
chr3	100260893	100261123	.	1000	.	40.52660	-1.00000	3.48558	115
chr22	50700446	50700676	.	1000	.	47.58364	-1.00000	3.48558	115
chr22	50525550	50525780	.	1000	.	47.57738	-1.00000	3.48558	115
chr22	50508091	50508321	.	1000	.	45.66174	-1.00000	3.48558	115
chr22	50485436	50485666	.	1000	.	44.67891	-1.00000	3.48558	115
chr22	50244952	50245182	.	1000	.	75.89961	-1.00000	3.48558	115
chr22	49970830	49971060	.	1000	.	39.56368	-1.00000	3.48558	115
chr22	46762444	46762674	.	1000	.	56.69385	-1.00000	3.48558	115
chr22	46731597	46731827	.	1000	.	70.97861	-1.00000	3.48558	115
chr22	46561563	46561793	.	1000	.	39.29394	-1.00000	3.48558	115
chr22	46035931	46036161	.	1000	.	62.24971	-1.00000	3.48558	115
chr22	43393245	43393475	.	1000	.	41.17826	-1.00000	3.48558	115
chr22	42867761	42867991	.	1000	.	38.35539	-1.00000	3.48558	115
chr22	41957695	41957925	.	1000	.	36.68854	-1.00000	3.48558	115
chr22	41666693	41666923	.	1000	.	38.37272	-1.00000	3.48558	115
chr22	41381340	41381570	.	1000	.	37.93582	-1.00000	3.48558	115
chr22	41367126	41367356	.	1000	.	52.12664	-1.00000	3.48558	115
chr22	41197495	41197725	.	1000	.	43.24132	-1.00000	3.48558	115
chr22	40651694	40651924	.	1000	.	52.71341	-1.00000	3.48558	115
chr22	39520354	39520584	.	1000	.	57.34986	-1.00000	3.48558	115
chr22	39490240	39490470	.	1000	.	63.59470	-1.00000	3.48558	115
chr22	39303312	39303542	.	1000	.	49.20542	-1.00000	3.48558	115
chr22	38923878	38924108	.	1000	.	34.45027	-1.00000	3.48558	115
chr22	38872228	38872458	.	983	.	37.43354	-1.00000	3.48558	115
chr22	38181726	38181956	.	1000	.	38.96174	-1.00000	3.48558	115
chr22	37561806	37562036	.	1000	.	46.15942	-1.00000	3.48558	115
chr22	37501931	37502161	.	1000	.	59.20119	-1.00000	3.48558	115
chr22	37032887	37033117	.	1000	.	41.14310	-1.00000	3.48558	115
chr22	36507023	36507253	.	1000	.	60.15023	-1.00000	3.48558	115
chr22	35380929	35381159	.	1000	.	73.01195	-1.00000	3.48558	115
chr22	35299757	35299987	.	1000	.	95.61123	-1.00000	3.48558	115
chr22	31662149	31662379	.	1000	.	35.61542	-1.00000	3.48558	115
chr22	31160047	31160277	.	1000	.	38.52390	-1.00000	3.48558	115
chr22	30969045	30969275	.	1000	.	95.90125	-1.00000	3.48558	115
chr22	30606722	30606952	.	1000	.	41.26881	-1.00000	3.48558	115
chr22	26512372	26512602	.	1000	.	45.01741	-1.00000	3.48558	115
chr22	24514310	24514540	.	1000	.	77.71129	-1.00000	3.48558	115
chr22	20858704	20858934	.	1000	.	83.03291	-1.00000	3.48558	115
chr22	20495776	20496006	.	1000	.	84.56030	-1.00000	3.48558	115
chr22	20117192	20117422	.	1000	.	49.78892	-1.00000	3.48558	115
chr22	19171558	19171788	.	1000	.	95.27164	-1.00000	3.48558	115
chr22	17628666	17628896	.	1000	.	52.72635	-1.00000	3.48558	115
chr21	45427651	45427881	.	1000	.	49.08887	-1.00000	3.48558	115
chr21	44968123	44968353	.	1000	.	35.79454	-1.00000	3.48558	115
chr21	44817996	44818226	.	1000	.	45.14585	-1.00000	3.48558	115
chr21	44517323	44517553	.	1000	.	82.82267	-1.00000	3.48558	115
chr21	43776257	43776487	.	1000	.	35.92896	-1.00000	3.48558	115
chr21	43659404	43659634	.	1000	.	110.47333	-1.00000	3.48558	115
chr21	42879476	42879706	.	1000	.	90.74363	-1.00000	3.48558	115
chr21	42878975	42879205	.	1000	.	59.82915	-1.00000	3.48558	115
chr21	37366498	37366728	.	1000	.	68.36097	-1.00000	3.48558	115
chr21	37221235	37221465	.	1000	.	50.73546	-1.00000	3.48558	115
chr21	37073090	37073320	.	1000	.	39.83096	-1.00000	3.48558	115
chr21	34615259	34615489	.	1000	.	58.59668	-1.00000	3.48558	115
chr21	33968380	33968610	.	1000	.	36.91332	-1.00000	3.48558	115
chr21	28885269	28885499	.	1000	.	45.03451	-1.00000	3.48558	115
chr20	64062957	64063187	.	1000	.	95.13102	-1.00000	3.48558	115
chr20	63980931	63981161	.	1000	.	55.59527	-1.00000	3.48558	115
chr20	63956504	63956734	.	1000	.	71.52049	-1.00000	3.48558	115
chr20	63865114	63865344	.	1000	.	92.91208	-1.00000	3.48558	115
chr20	63216232	63216462	.	1000	.	85.44914	-1.00000	3.48558	115
chr20	62182902	62183132	.	1000	.	46.45490	-1.00000	3.48558	115
chr20	62043150	62043380	.	1000	.	35.29725	-1.00000	3.48558	115
chr20	58888720	58888950	.	1000	.	53.18395	-1.00000	3.48558	115
chr20	58209865	58210095	.	1000	.	61.17275	-1.00000	3.48558	115
chr20	57587347	57587577	.	1000	.	48.00489	-1.00000	3.48558	115
chr20	57581275	57581505	.	1000	.	45.35799	-1.00000	3.48558	115
chr20	56468507	56468737	.	1000	.	86.07612	-1.00000	3.48558	115
chr20	5514267	5514497	.	617	.	35.13741	-1.00000	3.48558	115
chr20	5504509	5504739	.	1000	.	66.15266	-1.00000	3.48558	115
chr20	50499447	50499677	.	1000	.	45.33848	-1.00000	3.48558	115
chr20	50468077	50468307	.	1000	.	106.70582	-1.00000	3.48558	115
chr20	50305935	50306165	.	1000	.	78.94403	-1.00000	3.48558	115
chr20	50305381	50305611	.	1000	.	45.90061	-1.00000	3.48558	115
chr20	49333990	49334220	.	1000	.	42.84448	-1.00000	3.48558	115
chr20	49188400	49188630	.	1000	.	35.97970	-1.00000	3.48558	115
chr20	48921588	48921818	.	1000	.	129.85133	-1.00000	3.48558	115
chr20	47181370	47181600	.	1000	.	118.04944	-1.00000	3.48558	115
chr20	462446	462676	.	1000	.	121.53266	-1.00000	3.48558	115
chr20	45946483	45946713	.	1000	.	57.38408	-1.00000	3.48558	115
chr20	45771254	45771484	.	1000	.	49.59413	-1.00000	3.48558	115
chr20	44736349	44736579	.	1000	.	50.00462	-1.00000	3.48558	115
chr20	44428630	44428860	.	1000	.	35.95632	-1.00000	3.48558	115
chr20	44311178	44311408	.	1000	.	51.55167	-1.00000	3.48558	115
chr20	41692752	41692982	.	1000	.	52.82169	-1.00000	3.48558	115
chr20	41028412	41028642	.	1000	.	49.05468	-1.00000	3.48558	115
chr20	41003134	41003364	.	1000	.	37.29773	-1.00000	3.48558	115
chr20	3820663	3820893	.	1000	.	125.37814	-1.00000	3.48558	115
chr20	380830	381060	.	1000	.	34.60919	-1.00000	3.48558	115
chr20	38033370	38033600	.	1000	.	85.50366	-1.00000	3.48558	115
chr20	3767775	3768005	.	1000	.	48.69625	-1.00000	3.48558	115
chr20	36951653	36951883	.	1000	.	37.99914	-1.00000	3.48558	115
chr20	362527	362757	.	1000	.	64.90902	-1.00000	3.48558	115
chr20	36051016	36051246	.	1000	.	47.04300	-1.00000	3.48558	115
chr20	35771897	35772127	.	1000	.	61.35147	-1.00000	3.48558	115
chr20	35454695	35454925	.	1000	.	69.44783	-1.00000	3.48558	115
chr20	34825665	34825895	.	1000	.	55.57502	-1.00000	3.48558	115
chr20	34302959	34303189	.	1000	.	57.14316	-1.00000	3.48558	115
chr20	34112227	34112457	.	1000	.	137.24039	-1.00000	3.48558	115
chr20	32819642	32819872	.	1000	.	105.90372	-1.00000	3.48558	115
chr20	32543906	32544136	.	1000	.	36.86449	-1.00000	3.48558	115
chr20	32338848	32339078	.	1000	.	44.78890	-1.00000	3.48558	115
chr20	32267087	32267317	.	1000	.	41.19418	-1.00000	3.48558	115
chr20	32182425	32182655	.	1000	.	37.40813	-1.00000	3.48558	115
chr20	3204320	3204550	.	1000	.	44.31379	-1.00000	3.48558	115
chr20	31596159	31596389	.	1000	.	45.52660	-1.00000	3.48558	115
chr20	31547249	31547479	.	1000	.	84.30213	-1.00000	3.48558	115
chr20	3117998	3118228	.	1000	.	97.15049	-1.00000	3.48558	115
chr20	2840577	2840807	.	1000	.	101.66833	-1.00000	3.48558	115
chr20	266976	267206	.	1000	.	41.00834	-1.00000	3.48558	115
chr20	25696786	25697016	.	1000	.	68.25080	-1.00000	3.48558	115
chr20	25195535	25195765	.	1000	.	58.08466	-1.00000	3.48558	115
chr20	23421390	23421620	.	1000	.	44.37792	-1.00000	3.48558	115
chr20	23358051	23358281	.	1000	.	111.09388	-1.00000	3.48558	115
chr20	21303168	21303398	.	1000	.	67.38509	-1.00000	3.48558	115
chr20	21184897	21185127	.	1000	.	35.94312	-1.00000	3.48558	115
chr20	20712818	20713048	.	1000	.	41.15708	-1.00000	3.48558	115
chr20	19964646	19964876	.	1000	.	46.07611	-1.00000	3.48558	115
chr20	19628684	19628914	.	1000	.	78.23932	-1.00000	3.48558	115
chr20	18793920	18794150	.	1000	.	148.73491	-1.00000	3.48558	115
chr20	17761711	17761941	.	1000	.	50.49196	-1.00000	3.48558	115
chr20	13784795	13785025	.	1000	.	102.89688	-1.00000	3.48558	115
chr20	13638891	13639121	.	1000	.	77.73360	-1.00000	3.48558	115
chr20	10604636	10604866	.	1000	.	51.93032	-1.00000	3.48558	115
chr20	10511640	10511870	.	1000	.	52.19525	-1.00000	3.48558	115
chr2	99180957	99181187	.	1000	.	58.32841	-1.00000	3.48558	115
chr2	97996123	97996353	.	1000	.	91.22220	-1.00000	3.48558	115
chr2	95231819	95232049	.	1000	.	41.45914	-1.00000	3.48558	115
chr2	95165604	95165834	.	1000	.	111.46644	-1.00000	3.48558	115
chr2	8598361	8598591	.	1000	.	36.91187	-1.00000	3.48558	115
chr2	85888927	85889157	.	1000	.	44.82780	-1.00000	3.48558	115
chr2	71068417	71068647	.	1000	.	46.44223	-1.00000	3.48558	115
chr2	70190943	70191173	.	1000	.	41.53244	-1.00000	3.48558	115
chr2	70142717	70142947	.	1000	.	58.35824	-1.00000	3.48558	115
chr2	64989267	64989497	.	1000	.	39.77039	-1.00000	3.48558	115
chr2	64730660	64730890	.	1000	.	34.52608	-1.00000	3.48558	115
chr2	63820332	63820562	.	1000	.	35.74417	-1.00000	3.48558	115
chr2	62194586	62194816	.	1000	.	51.59480	-1.00000	3.48558	115
chr2	61888572	61888802	.	1000	.	77.76086	-1.00000	3.48558	115
chr2	46987111	46987341	.	1000	.	47.08044	-1.00000	3.48558	115
chr2	46326332	46326562	.	1000	.	45.41077	-1.00000	3.48558	115
chr2	45610488	45610718	.	1000	.	50.46218	-1.00000	3.48558	115
chr2	44479481	44479711	.	1000	.	40.94980	-1.00000	3.48558	115
chr2	44087289	44087519	.	1000	.	42.35337	-1.00000	3.48558	115
chr2	43293865	43294095	.	1000	.	90.50375	-1.00000	3.48558	115
chr2	42169137	42169367	.	1000	.	48.90658	-1.00000	3.48558	115
chr2	3558232	3558462	.	1000	.	102.37728	-1.00000	3.48558	115
chr2	3518976	3519206	.	1000	.	38.60503	-1.00000	3.48558	115
chr2	3303638	3303868	.	1000	.	68.83316	-1.00000	3.48558	115
chr2	32039684	32039914	.	1000	.	64.72315	-1.00000	3.48558	115
chr2	30711658	30711888	.	1000	.	52.83998	-1.00000	3.48558	115
chr2	28894542	28894772	.	1000	.	64.18220	-1.00000	3.48558	115
chr2	27489638	27489868	.	1000	.	50.73521	-1.00000	3.48558	115
chr2	27356714	27356944	.	1000	.	70.13127	-1.00000	3.48558	115
chr2	27134541	27134771	.	1000	.	47.85172	-1.00000	3.48558	115
chr2	26764138	26764368	.	1000	.	65.68917	-1.00000	3.48558	115
chr2	25878370	25878600	.	1000	.	38.75971	-1.00000	3.48558	115
chr2	241734692	241734922	.	1000	.	37.05108	-1.00000	3.48558	115
chr2	241653449	241653679	.	1000	.	36.61587	-1.00000	3.48558	115
chr2	241508595	241508825	.	1000	.	69.43648	-1.00000	3.48558	115
chr2	241315151	241315381	.	1000	.	107.02379	-1.00000	3.48558	115
chr2	241150249	241150479	.	1000	.	40.30316	-1.00000	3.48558	115
chr2	240794313	240794543	.	1000	.	45.19641	-1.00000	3.48558	115
chr2	240586575	240586805	.	1000	.	46.69104	-1.00000	3.48558	115
chr2	240586228	240586458	.	1000	.	38.07487	-1.00000	3.48558	115
chr2	240256393	240256623	.	1000	.	45.05015	-1.00000	3.48558	115
chr2	239401544	239401774	.	1000	.	100.10721	-1.00000	3.48558	115
chr2	238970590	238970820	.	1000	.	40.22662	-1.00000	3.48558	115
chr2	238060746	238060976	.	1000	.	37.05550	-1.00000	3.48558	115
chr2	237966819	237967049	.	1000	.	38.89991	-1.00000	3.48558	115
chr2	237614140	237614370	.	1000	.	46.71279	-1.00000	3.48558	115
chr2	234289119	234289349	.	1000	.	56.34318	-1.00000	3.48558	115
chr2	233251422	233251652	.	1000	.	84.33591	-1.00000	3.48558	115
chr2	231710271	231710501	.	1000	.	35.50644	-1.00000	3.48558	115
chr2	231464437	231464667	.	1000	.	66.74424	-1.00000	3.48558	115
chr2	227325096	227325326	.	1000	.	88.66160	-1.00000	3.48558	115
chr2	224585675	224585905	.	1000	.	45.00033	-1.00000	3.48558	115
chr2	224145971	224146201	.	1000	.	35.38594	-1.00000	3.48558	115
chr2	219642511	219642741	.	1000	.	51.98276	-1.00000	3.48558	115
chr2	219294872	219295102	.	1000	.	41.35396	-1.00000	3.48558	115
chr2	219245354	219245584	.	1000	.	52.63114	-1.00000	3.48558	115
chr2	219219018	219219248	.	1000	.	60.33726	-1.00000	3.48558	115
chr2	218710645	218710875	.	1000	.	45.16576	-1.00000	3.48558	115
chr2	217902781	217903011	.	1000	.	49.24158	-1.00000	3.48558	115
chr2	216109078	216109308	.	1000	.	58.02241	-1.00000	3.48558	115
chr2	215311913	215312143	.	1000	.	62.67976	-1.00000	3.48558	115
chr2	212451806	212452036	.	1000	.	48.88546	-1.00000	3.48558	115
chr2	20650991	20651221	.	1000	.	37.96873	-1.00000	3.48558	115
chr2	20579349	20579579	.	1000	.	47.93669	-1.00000	3.48558	115
chr2	203656636	203656866	.	1000	.	41.74544	-1.00000	3.48558	115
chr2	203239227	203239457	.	1000	.	52.90252	-1.00000	3.48558	115
chr2	20186551	20186781	.	1000	.	54.16747	-1.00000	3.48558	115
chr2	201781091	201781321	.	1000	.	35.74840	-1.00000	3.48558	115
chr2	201642586	201642816	.	1000	.	97.34550	-1.00000	3.48558	115
chr2	197613512	197613742	.	1000	.	61.48357	-1.00000	3.48558	115
chr2	197435013	197435243	.	1000	.	76.38297	-1.00000	3.48558	115
chr2	196639444	196639674	.	1000	.	59.40913	-1.00000	3.48558	115
chr2	196171549	196171779	.	1000	.	52.45540	-1.00000	3.48558	115
chr2	19140838	19141068	.	1000	.	52.87410	-1.00000	3.48558	115
chr2	191020266	191020496	.	1000	.	39.21112	-1.00000	3.48558	115
chr2	190809499	190809729	.	1000	.	47.31793	-1.00000	3.48558	115
chr2	189440996	189441226	.	1000	.	142.15935	-1.00000	3.48558	115
chr2	186486120	186486350	.	1000	.	101.75226	-1.00000	3.48558	115
chr2	183038413	183038643	.	1000	.	67.45444	-1.00000	3.48558	115
chr2	177618853	177619083	.	1000	.	44.51317	-1.00000	3.48558	115
chr2	177264752	177264982	.	1000	.	37.47819	-1.00000	3.48558	115
chr2	177187683	177187913	.	1000	.	64.61660	-1.00000	3.48558	115
chr2	176188507	176188737	.	1000	.	67.63341	-1.00000	3.48558	115
chr2	176002231	176002461	.	1000	.	64.70863	-1.00000	3.48558	115
chr2	172726451	172726681	.	1000	.	38.18392	-1.00000	3.48558	115
chr2	172102857	172103087	.	1000	.	34.79619	-1.00000	3.48558	115
chr2	171999838	172000068	.	1000	.	62.09328	-1.00000	3.48558	115
chr2	171687341	171687571	.	1000	.	35.41344	-1.00000	3.48558	115
chr2	169584235	169584465	.	1000	.	95.66057	-1.00000	3.48558	115
chr2	168456087	168456317	.	1000	.	41.16297	-1.00000	3.48558	115
chr2	159286508	159286738	.	1000	.	55.56430	-1.00000	3.48558	115
chr2	15800954	15801184	.	1000	.	35.24165	-1.00000	3.48558	115
chr2	152410068	152410298	.	1000	.	35.76951	-1.00000	3.48558	115
chr2	134918502	134918732	.	1000	.	82.70993	-1.00000	3.48558	115
chr2	131492928	131493158	.	1000	.	37.67652	-1.00000	3.48558	115
chr2	131093376	131093606	.	1000	.	79.55204	-1.00000	3.48558	115
chr2	130181513	130181743	.	1000	.	47.81378	-1.00000	3.48558	115
chr2	128309630	128309860	.	1000	.	53.89564	-1.00000	3.48558	115
chr2	128306310	128306540	.	1000	.	43.25942	-1.00000	3.48558	115
chr2	127438285	127438515	.	1000	.	36.51922	-1.00000	3.48558	115
chr2	119366731	119366961	.	1000	.	41.11849	-1.00000	3.48558	115
chr2	118003349	118003579	.	1000	.	48.69654	-1.00000	3.48558	115
chr2	11779206	11779436	.	1000	.	35.11655	-1.00000	3.48558	115
chr2	113977704	113977934	.	1000	.	38.40685	-1.00000	3.48558	115
chr2	113603701	113603931	.	1000	.	36.10175	-1.00000	3.48558	115
chr2	112542107	112542337	.	1000	.	38.13248	-1.00000	3.48558	115
chr2	111617873	111618103	.	1000	.	37.35327	-1.00000	3.48558	115
chr2	108719291	108719521	.	1000	.	52.05005	-1.00000	3.48558	115
chr2	105337356	105337586	.	1000	.	64.13752	-1.00000	3.48558	115
chr2	101763893	101764123	.	1000	.	43.61879	-1.00000	3.48558	115
chr2	101106691	101106921	.	1000	.	58.38541	-1.00000	3.48558	115
chr2	101038664	101038894	.	1000	.	39.53495	-1.00000	3.48558	115
chr2	10043267	10043497	.	1000	.	56.20464	-1.00000	3.48558	115
chr19	984205	984435	.	1000	.	47.77456	-1.00000	3.48558	115
chr19	9538521	9538751	.	1000	.	43.12166	-1.00000	3.48558	115
chr19	8444793	8445023	.	1000	.	66.27564	-1.00000	3.48558	115
chr19	8240370	8240600	.	1000	.	38.30877	-1.00000	3.48558	115
chr19	797073	797303	.	1000	.	39.21818	-1.00000	3.48558	115
chr19	7943567	7943797	.	1000	.	62.74708	-1.00000	3.48558	115
chr19	7680724	7680954	.	1000	.	84.08098	-1.00000	3.48558	115
chr19	7652214	7652444	.	1000	.	40.89845	-1.00000	3.48558	115
chr19	6604107	6604337	.	1000	.	38.57762	-1.00000	3.48558	115
chr19	6509359	6509589	.	1000	.	34.58189	-1.00000	3.48558	115
chr19	58575266	58575496	.	1000	.	40.53362	-1.00000	3.48558	115
chr19	57240524	57240754	.	1000	.	60.24858	-1.00000	3.48558	115
chr19	572288	572518	.	1000	.	82.90592	-1.00000	3.48558	115
chr19	5720068	5720298	.	1000	.	92.10888	-1.00000	3.48558	115
chr19	5690049	5690279	.	1000	.	36.05999	-1.00000	3.48558	115
chr19	5680877	5681107	.	1000	.	50.91332	-1.00000	3.48558	115
chr19	56140871	56141101	.	1000	.	35.25208	-1.00000	3.48558	115
chr19	55653712	55653942	.	1000	.	50.03615	-1.00000	3.48558	115
chr19	54102724	54102954	.	1000	.	36.22067	-1.00000	3.48558	115
chr19	53508243	53508473	.	1000	.	47.13279	-1.00000	3.48558	115
chr19	5340869	5341099	.	1000	.	59.86341	-1.00000	3.48558	115
chr19	52028329	52028559	.	1000	.	56.99841	-1.00000	3.48558	115
chr19	51594356	51594586	.	1000	.	34.31592	-1.00000	3.48558	115
chr19	51108366	51108596	.	1000	.	38.36058	-1.00000	3.48558	115
chr19	50804978	50805208	.	1000	.	38.63271	-1.00000	3.48558	115
chr19	49877412	49877642	.	1000	.	37.60339	-1.00000	3.48558	115
chr19	49487285	49487515	.	1000	.	58.87967	-1.00000	3.48558	115
chr19	49453345	49453575	.	1000	.	34.94401	-1.00000	3.48558	115
chr19	49443756	49443986	.	1000	.	58.31851	-1.00000	3.48558	115
chr19	48619119	48619349	.	1000	.	81.96090	-1.00000	3.48558	115
chr19	4815651	4815881	.	1000	.	67.42828	-1.00000	3.48558	115
chr19	4791414	4791644	.	1000	.	56.82689	-1.00000	3.48558	115
chr19	4759821	4760051	.	1000	.	41.35589	-1.00000	3.48558	115
chr19	47484143	47484373	.	1000	.	60.91444	-1.00000	3.48558	115
chr19	47256385	47256615	.	1000	.	56.39272	-1.00000	3.48558	115
chr19	47130617	47130847	.	1000	.	50.02105	-1.00000	3.48558	115
chr19	4670301	4670531	.	1000	.	41.37105	-1.00000	3.48558	115
chr19	46546593	46546823	.	1000	.	44.22666	-1.00000	3.48558	115
chr19	46346911	46347141	.	1000	.	109.46717	-1.00000	3.48558	115
chr19	45927757	45927987	.	1000	.	36.62061	-1.00000	3.48558	115
chr19	45607244	45607474	.	1000	.	41.03623	-1.00000	3.48558	115
chr19	45455826	45456056	.	1000	.	38.29582	-1.00000	3.48558	115
chr19	4472026	4472256	.	1000	.	61.34205	-1.00000	3.48558	115
chr19	4402464	4402694	.	1000	.	35.47021	-1.00000	3.48558	115
chr19	43596268	43596498	.	1000	.	42.96891	-1.00000	3.48558	115
chr19	42244766	42244996	.	1000	.	38.11771	-1.00000	3.48558	115
chr19	40799013	40799243	.	1000	.	41.77695	-1.00000	3.48558	115
chr19	40750450	40750680	.	1000	.	73.13805	-1.00000	3.48558	115
chr19	40662847	40663077	.	1000	.	39.52320	-1.00000	3.48558	115
chr19	40634538	40634768	.	1000	.	39.12443	-1.00000	3.48558	115
chr19	40231592	40231822	.	1000	.	42.18367	-1.00000	3.48558	115
chr19	4007580	4007810	.	1000	.	49.95446	-1.00000	3.48558	115
chr19	3990282	3990512	.	1000	.	46.20021	-1.00000	3.48558	115
chr19	3985389	3985619	.	1000	.	44.63783	-1.00000	3.48558	115
chr19	39532807	39533037	.	1000	.	41.56565	-1.00000	3.48558	115
chr19	3626746	3626976	.	1000	.	46.43515	-1.00000	3.48558	115
chr19	36054328	36054558	.	1000	.	69.79812	-1.00000	3.48558	115
chr19	35717730	35717960	.	1000	.	40.49700	-1.00000	3.48558	115
chr19	35612607	35612837	.	1000	.	76.81525	-1.00000	3.48558	115
chr19	3500580	3500810	.	1000	.	59.68960	-1.00000	3.48558	115
chr19	33778079	33778309	.	1000	.	40.92710	-1.00000	3.48558	115
chr19	33521662	33521892	.	1000	.	58.35845	-1.00000	3.48558	115
chr19	2819717	2819947	.	1000	.	46.88512	-1.00000	3.48558	115
chr19	2427465	2427695	.	1000	.	63.97818	-1.00000	3.48558	115
chr19	1940912	1941142	.	1000	.	59.18406	-1.00000	3.48558	115
chr19	19033503	19033733	.	1000	.	36.38348	-1.00000	3.48558	115
chr19	18919569	18919799	.	1000	.	51.34844	-1.00000	3.48558	115
chr19	1876120	1876350	.	1000	.	59.22152	-1.00000	3.48558	115
chr19	18374383	18374613	.	1000	.	43.40843	-1.00000	3.48558	115
chr19	18323156	18323386	.	1000	.	37.52904	-1.00000	3.48558	115
chr19	18022202	18022432	.	1000	.	88.40836	-1.00000	3.48558	115
chr19	17932890	17933120	.	1000	.	50.35158	-1.00000	3.48558	115
chr19	17610466	17610696	.	1000	.	57.09057	-1.00000	3.48558	115
chr19	16572397	16572627	.	1000	.	89.59017	-1.00000	3.48558	115
chr19	16496219	16496449	.	1000	.	35.75647	-1.00000	3.48558	115
chr19	15449901	15450131	.	1000	.	36.88788	-1.00000	3.48558	115
chr19	15125613	15125843	.	1000	.	47.00191	-1.00000	3.48558	115
chr19	12945675	12945905	.	1000	.	86.45301	-1.00000	3.48558	115
chr19	12737384	12737614	.	1000	.	62.83447	-1.00000	3.48558	115
chr19	12722609	12722839	.	1000	.	75.70151	-1.00000	3.48558	115
chr19	12696538	12696768	.	1000	.	70.55713	-1.00000	3.48558	115
chr19	1240250	1240480	.	1000	.	35.23440	-1.00000	3.48558	115
chr19	11239342	11239572	.	1000	.	53.18180	-1.00000	3.48558	115
chr19	10954152	10954382	.	1000	.	35.15056	-1.00000	3.48558	115
chr19	10879211	10879441	.	1000	.	62.29449	-1.00000	3.48558	115
chr19	10701292	10701522	.	1000	.	70.57244	-1.00000	3.48558	115
chr19	10315908	10316138	.	1000	.	75.09301	-1.00000	3.48558	115
chr19	10252058	10252288	.	1000	.	109.19436	-1.00000	3.48558	115
chr18	79679626	79679856	.	1000	.	74.24126	-1.00000	3.48558	115
chr18	79069156	79069386	.	1000	.	62.83771	-1.00000	3.48558	115
chr18	7467793	7468023	.	1000	.	39.99770	-1.00000	3.48558	115
chr18	74148360	74148590	.	1000	.	39.83242	-1.00000	3.48558	115
chr18	63422419	63422649	.	1000	.	48.04071	-1.00000	3.48558	115
chr18	63075219	63075449	.	1000	.	41.77998	-1.00000	3.48558	115
chr18	57772538	57772768	.	1000	.	39.83243	-1.00000	3.48558	115
chr18	57621702	57621932	.	1000	.	41.26149	-1.00000	3.48558	115
chr18	57141671	57141901	.	1000	.	37.91919	-1.00000	3.48558	115
chr18	56638713	56638943	.	1000	.	72.45094	-1.00000	3.48558	115
chr18	49460614	49460844	.	1000	.	88.64456	-1.00000	3.48558	115
chr18	35041203	35041433	.	1000	.	65.49541	-1.00000	3.48558	115
chr18	3247293	3247523	.	1000	.	42.94667	-1.00000	3.48558	115
chr18	31943044	31943274	.	1000	.	106.66089	-1.00000	3.48558	115
chr18	267930	268160	.	1000	.	60.25786	-1.00000	3.48558	115
chr18	2571377	2571607	.	1000	.	74.56604	-1.00000	3.48558	115
chr18	24119080	24119310	.	1000	.	54.57400	-1.00000	3.48558	115
chr18	23503356	23503586	.	1000	.	47.23188	-1.00000	3.48558	115
chr18	13726518	13726748	.	1000	.	82.64438	-1.00000	3.48558	115
chr18	12948338	12948568	.	1000	.	41.61776	-1.00000	3.48558	115
chr18	11851268	11851498	.	1000	.	92.14755	-1.00000	3.48558	115
chr17	82881975	82882205	.	1000	.	35.42888	-1.00000	3.48558	115
chr17	82320327	82320557	.	1000	.	36.63413	-1.00000	3.48558	115
chr17	82292792	82293022	.	1000	.	107.05539	-1.00000	3.48558	115
chr17	82102849	82103079	.	1000	.	69.27620	-1.00000	3.48558	115
chr17	81992771	81993001	.	1000	.	35.03231	-1.00000	3.48558	115
chr17	81967921	81968151	.	1000	.	79.97917	-1.00000	3.48558	115
chr17	81927646	81927876	.	1000	.	96.90548	-1.00000	3.48558	115
chr17	8192197	8192427	.	1000	.	89.06575	-1.00000	3.48558	115
chr17	81860672	81860902	.	1000	.	37.89722	-1.00000	3.48558	115
chr17	81711825	81712055	.	1000	.	86.04566	-1.00000	3.48558	115
chr17	81083299	81083529	.	1000	.	42.62247	-1.00000	3.48558	115
chr17	80575414	80575644	.	1000	.	43.33849	-1.00000	3.48558	115
chr17	80263508	80263738	.	1000	.	44.90487	-1.00000	3.48558	115
chr17	79993670	79993900	.	1000	.	71.61979	-1.00000	3.48558	115
chr17	79990249	79990479	.	1000	.	36.40523	-1.00000	3.48558	115
chr17	79839807	79840037	.	1000	.	84.01042	-1.00000	3.48558	115
chr17	79728630	79728860	.	1000	.	99.72007	-1.00000	3.48558	115
chr17	78477067	78477297	.	1000	.	43.07349	-1.00000	3.48558	115
chr17	78378520	78378750	.	1000	.	52.91247	-1.00000	3.48558	115
chr17	782212	782442	.	1000	.	127.94484	-1.00000	3.48558	115
chr17	78214091	78214321	.	1000	.	45.28674	-1.00000	3.48558	115
chr17	78128719	78128949	.	1000	.	38.56179	-1.00000	3.48558	115
chr17	77948918	77949148	.	1000	.	53.21485	-1.00000	3.48558	115
chr17	77286566	77286796	.	1000	.	43.81025	-1.00000	3.48558	115
chr17	77099008	77099238	.	1000	.	42.35274	-1.00000	3.48558	115
chr17	76737849	76738079	.	1000	.	88.38298	-1.00000	3.48558	115
chr17	76499322	76499552	.	1000	.	45.79217	-1.00000	3.48558	115
chr17	75979347	75979577	.	1000	.	36.11842	-1.00000	3.48558	115
chr17	75855348	75855578	.	1000	.	66.09501	-1.00000	3.48558	115
chr17	75784548	75784778	.	1000	.	59.24031	-1.00000	3.48558	115
chr17	75667153	75667383	.	1000	.	44.42098	-1.00000	3.48558	115
chr17	7561810	7562040	.	1000	.	53.01730	-1.00000	3.48558	115
chr17	75271160	75271390	.	1000	.	85.43269	-1.00000	3.48558	115
chr17	72632270	72632500	.	1000	.	38.85907	-1.00000	3.48558	115
chr17	7242919	7243149	.	1000	.	95.81181	-1.00000	3.48558	115
chr17	7191566	7191796	.	1000	.	45.74087	-1.00000	3.48558	115
chr17	7035694	7035924	.	1000	.	61.88060	-1.00000	3.48558	115
chr17	7012230	7012460	.	1000	.	77.82585	-1.00000	3.48558	115
chr17	68794010	68794240	.	1000	.	40.32211	-1.00000	3.48558	115
chr17	68205345	68205575	.	1000	.	36.50230	-1.00000	3.48558	115
chr17	67825327	67825557	.	1000	.	100.16828	-1.00000	3.48558	115
chr17	65783955	65784185	.	1000	.	39.13494	-1.00000	3.48558	115
chr17	65056876	65057106	.	1000	.	43.42272	-1.00000	3.48558	115
chr17	64145765	64145995	.	1000	.	89.44925	-1.00000	3.48558	115
chr17	63773733	63773963	.	1000	.	45.21411	-1.00000	3.48558	115
chr17	62065871	62066101	.	1000	.	69.83673	-1.00000	3.48558	115
chr17	59786546	59786776	.	1000	.	54.86159	-1.00000	3.48558	115
chr17	59106618	59106848	.	1000	.	63.89784	-1.00000	3.48558	115
chr17	58786432	58786662	.	1000	.	46.77582	-1.00000	3.48558	115
chr17	58632022	58632252	.	1000	.	62.05290	-1.00000	3.48558	115
chr17	58219143	58219373	.	1000	.	89.58244	-1.00000	3.48558	115
chr17	57377253	57377483	.	1000	.	51.45973	-1.00000	3.48558	115
chr17	57243177	57243407	.	1000	.	37.06638	-1.00000	3.48558	115
chr17	55286993	55287223	.	1000	.	40.41486	-1.00000	3.48558	115
chr17	5282141	5282371	.	1000	.	36.31934	-1.00000	3.48558	115
chr17	51260364	51260594	.	1000	.	71.63893	-1.00000	3.48558	115
chr17	50543050	50543280	.	1000	.	38.66976	-1.00000	3.48558	115
chr17	50372883	50373113	.	1000	.	38.68643	-1.00000	3.48558	115
chr17	50095112	50095342	.	1000	.	54.10024	-1.00000	3.48558	115
chr17	49707873	49708103	.	1000	.	45.17131	-1.00000	3.48558	115
chr17	48944753	48944983	.	1000	.	75.00763	-1.00000	3.48558	115
chr17	48892310	48892540	.	1000	.	39.38494	-1.00000	3.48558	115
chr17	47941596	47941826	.	1000	.	40.07691	-1.00000	3.48558	115
chr17	47323813	47324043	.	1000	.	46.43653	-1.00000	3.48558	115
chr17	4704029	4704259	.	1000	.	83.46544	-1.00000	3.48558	115
chr17	45135335	45135565	.	1000	.	68.97150	-1.00000	3.48558	115
chr17	44899370	44899600	.	1000	.	95.67662	-1.00000	3.48558	115
chr17	43938096	43938326	.	1000	.	40.87647	-1.00000	3.48558	115
chr17	43778312	43778542	.	1000	.	45.40313	-1.00000	3.48558	115
chr17	43409712	43409942	.	1000	.	48.58383	-1.00000	3.48558	115
chr17	43125487	43125717	.	1000	.	41.84278	-1.00000	3.48558	115
chr17	42832981	42833211	.	1000	.	40.07844	-1.00000	3.48558	115
chr17	42677083	42677313	.	1000	.	52.73139	-1.00000	3.48558	115
chr17	42566915	42567145	.	1000	.	127.23392	-1.00000	3.48558	115
chr17	42536105	42536335	.	1000	.	53.23512	-1.00000	3.48558	115
chr17	42121268	42121498	.	1000	.	34.90344	-1.00000	3.48558	115
chr17	41930405	41930635	.	1000	.	40.83605	-1.00000	3.48558	115
chr17	41689358	41689588	.	1000	.	39.27421	-1.00000	3.48558	115
chr17	41666006	41666236	.	1000	.	35.96436	-1.00000	3.48558	115
chr17	41662764	41662994	.	1000	.	45.22461	-1.00000	3.48558	115
chr17	40549424	40549654	.	1000	.	44.02653	-1.00000	3.48558	115
chr17	40448787	40449017	.	1000	.	38.14333	-1.00000	3.48558	115
chr17	40113269	40113499	.	1000	.	59.99379	-1.00000	3.48558	115
chr17	39199936	39200166	.	1000	.	50.54648	-1.00000	3.48558	115
chr17	38606448	38606678	.	1000	.	41.84869	-1.00000	3.48558	115
chr17	38415528	38415758	.	1000	.	38.01670	-1.00000	3.48558	115
chr17	35587130	35587360	.	1000	.	77.32117	-1.00000	3.48558	115
chr17	35567913	35568143	.	1000	.	65.75011	-1.00000	3.48558	115
chr17	32349979	32350209	.	1000	.	38.36856	-1.00000	3.48558	115
chr17	32007254	32007484	.	1000	.	35.57760	-1.00000	3.48558	115
chr17	31859115	31859345	.	1000	.	41.52894	-1.00000	3.48558	115
chr17	31498445	31498675	.	1000	.	35.19270	-1.00000	3.48558	115
chr17	28842729	28842959	.	1000	.	38.11917	-1.00000	3.48558	115
chr17	28357511	28357741	.	1000	.	57.28784	-1.00000	3.48558	115
chr17	21275749	21275979	.	1000	.	66.91916	-1.00000	3.48558	115
chr17	19977837	19978067	.	1000	.	47.78200	-1.00000	3.48558	115
chr17	19004744	19004974	.	1000	.	46.27879	-1.00000	3.48558	115
chr17	18856210	18856440	.	1000	.	47.69566	-1.00000	3.48558	115
chr17	1829791	1830021	.	1000	.	89.61159	-1.00000	3.48558	115
chr17	18039202	18039432	.	1000	.	78.52860	-1.00000	3.48558	115
chr17	17476862	17477092	.	1000	.	116.73882	-1.00000	3.48558	115
chr17	17416153	17416383	.	1000	.	42.32793	-1.00000	3.48558	115
chr17	17237585	17237815	.	1000	.	64.35560	-1.00000	3.48558	115
chr17	17078314	17078544	.	1000	.	38.48790	-1.00000	3.48558	115
chr17	13420992	13421222	.	1000	.	34.93398	-1.00000	3.48558	115
chr17	1137677	1137907	.	1000	.	41.28368	-1.00000	3.48558	115
chr16	9140004	9140234	.	1000	.	41.23111	-1.00000	3.48558	115
chr16	9091083	9091313	.	1000	.	45.98925	-1.00000	3.48558	115
chr16	90081979	90082209	.	1000	.	38.46617	-1.00000	3.48558	115
chr16	89700203	89700433	.	1000	.	112.87016	-1.00000	3.48558	115
chr16	89395371	89395601	.	1000	.	58.41350	-1.00000	3.48558	115
chr16	87853640	87853870	.	1000	.	41.30792	-1.00000	3.48558	115
chr16	87765878	87766108	.	1000	.	72.20859	-1.00000	3.48558	115
chr16	87392135	87392365	.	1000	.	40.74095	-1.00000	3.48558	115
chr16	86555112	86555342	.	1000	.	152.40452	-1.00000	3.48558	115
chr16	8575423	8575653	.	1000	.	55.67224	-1.00000	3.48558	115
chr16	85524957	85525187	.	1000	.	47.75743	-1.00000	3.48558	115
chr16	85420856	85421086	.	1000	.	70.64500	-1.00000	3.48558	115
chr16	85307593	85307823	.	1000	.	85.93869	-1.00000	3.48558	115
chr16	85027526	85027756	.	1000	.	58.86911	-1.00000	3.48558	115
chr16	84415112	84415342	.	1000	.	80.33355	-1.00000	3.48558	115
chr16	84266457	84266687	.	1000	.	80.44669	-1.00000	3.48558	115
chr16	81582849	81583079	.	1000	.	38.59968	-1.00000	3.48558	115
chr16	81444617	81444847	.	1000	.	41.15300	-1.00000	3.48558	115
chr16	81314795	81315025	.	1000	.	103.76892	-1.00000	3.48558	115
chr16	81035618	81035848	.	1000	.	42.73817	-1.00000	3.48558	115
chr16	78796298	78796528	.	1000	.	51.73594	-1.00000	3.48558	115
chr16	78135108	78135338	.	1000	.	34.55439	-1.00000	3.48558	115
chr16	71289312	71289542	.	1000	.	45.58103	-1.00000	3.48558	115
chr16	70746788	70747018	.	1000	.	51.81665	-1.00000	3.48558	115
chr16	70685983	70686213	.	1000	.	39.53887	-1.00000	3.48558	115
chr16	70439206	70439436	.	1000	.	44.90009	-1.00000	3.48558	115
chr16	70346732	70346962	.	1000	.	68.98663	-1.00000	3.48558	115
chr16	69754871	69755101	.	1000	.	55.00567	-1.00000	3.48558	115
chr16	68448629	68448859	.	1000	.	51.19371	-1.00000	3.48558	115
chr16	68236155	68236385	.	1000	.	64.04641	-1.00000	3.48558	115
chr16	68023145	68023375	.	1000	.	97.42777	-1.00000	3.48558	115
chr16	67893133	67893363	.	1000	.	41.48562	-1.00000	3.48558	115
chr16	67806595	67806825	.	1000	.	35.39031	-1.00000	3.48558	115
chr16	67660717	67660947	.	1000	.	47.19259	-1.00000	3.48558	115
chr16	67562227	67562457	.	1000	.	53.45416	-1.00000	3.48558	115
chr16	66830913	66831143	.	1000	.	40.34548	-1.00000	3.48558	115
chr16	66502241	66502471	.	1000	.	41.78319	-1.00000	3.48558	115
chr16	649153	649383	.	1000	.	39.98076	-1.00000	3.48558	115
chr16	58630414	58630644	.	1000	.	112.02915	-1.00000	3.48558	115
chr16	58249798	58250028	.	1000	.	36.67193	-1.00000	3.48558	115
chr16	57667439	57667669	.	1000	.	36.06474	-1.00000	3.48558	115
chr16	57649102	57649332	.	1000	.	41.29905	-1.00000	3.48558	115
chr16	57624355	57624585	.	1000	.	40.47961	-1.00000	3.48558	115
chr16	56931865	56932095	.	1000	.	115.25771	-1.00000	3.48558	115
chr16	55623124	55623354	.	1000	.	41.89174	-1.00000	3.48558	115
chr16	54242326	54242556	.	1000	.	52.49953	-1.00000	3.48558	115
chr16	53054843	53055073	.	1000	.	39.98656	-1.00000	3.48558	115
chr16	5071703	5071933	.	1000	.	59.76540	-1.00000	3.48558	115
chr16	49884012	49884242	.	1000	.	51.58023	-1.00000	3.48558	115
chr16	4944866	4945096	.	1000	.	40.02959	-1.00000	3.48558	115
chr16	48610156	48610386	.	1000	.	98.95637	-1.00000	3.48558	115
chr16	48165308	48165538	.	1000	.	36.06081	-1.00000	3.48558	115
chr16	46882566	46882796	.	1000	.	37.32084	-1.00000	3.48558	115
chr16	46689063	46689293	.	1000	.	40.21028	-1.00000	3.48558	115
chr16	4538762	4538992	.	1000	.	65.32944	-1.00000	3.48558	115
chr16	4416722	4416952	.	1000	.	39.94220	-1.00000	3.48558	115
chr16	4290283	4290513	.	1000	.	38.95254	-1.00000	3.48558	115
chr16	3717499	3717729	.	1000	.	38.38154	-1.00000	3.48558	115
chr16	3283354	3283584	.	1000	.	44.28386	-1.00000	3.48558	115
chr16	3124124	3124354	.	1000	.	40.11833	-1.00000	3.48558	115
chr16	31105817	31106047	.	1000	.	113.55977	-1.00000	3.48558	115
chr16	31033145	31033375	.	1000	.	53.14239	-1.00000	3.48558	115
chr16	30748041	30748271	.	1000	.	45.75769	-1.00000	3.48558	115
chr16	30598250	30598480	.	1000	.	44.89785	-1.00000	3.48558	115
chr16	3024230	3024460	.	1000	.	62.82410	-1.00000	3.48558	115
chr16	3020873	3021103	.	1000	.	35.66799	-1.00000	3.48558	115
chr16	30091907	30092137	.	1000	.	43.15036	-1.00000	3.48558	115
chr16	29645734	29645964	.	1000	.	39.70010	-1.00000	3.48558	115
chr16	2603227	2603457	.	1000	.	41.23968	-1.00000	3.48558	115
chr16	2513842	2514072	.	1000	.	42.84619	-1.00000	3.48558	115
chr16	25107020	25107250	.	1000	.	42.34943	-1.00000	3.48558	115
chr16	23641206	23641436	.	1000	.	39.18663	-1.00000	3.48558	115
chr16	23596229	23596459	.	1000	.	35.57006	-1.00000	3.48558	115
chr16	23538672	23538902	.	1000	.	82.86986	-1.00000	3.48558	115
chr16	2340776	2341006	.	1000	.	79.83330	-1.00000	3.48558	115
chr16	23149376	23149606	.	1000	.	103.09844	-1.00000	3.48558	115
chr16	2268039	2268269	.	1000	.	57.08394	-1.00000	3.48558	115
chr16	2223480	2223710	.	1000	.	68.28154	-1.00000	3.48558	115
chr16	22206102	22206332	.	1000	.	48.13851	-1.00000	3.48558	115
chr16	21952487	21952717	.	1000	.	57.71564	-1.00000	3.48558	115
chr16	20741723	20741953	.	1000	.	121.77532	-1.00000	3.48558	115
chr16	1964898	1965128	.	1000	.	35.86183	-1.00000	3.48558	115
chr16	1929735	1929965	.	1000	.	34.72859	-1.00000	3.48558	115
chr16	19107829	19108059	.	1000	.	52.29505	-1.00000	3.48558	115
chr16	19067755	19067985	.	1000	.	47.20777	-1.00000	3.48558	115
chr16	15643465	15643695	.	1000	.	39.22699	-1.00000	3.48558	115
chr16	15643061	15643291	.	1000	.	37.88837	-1.00000	3.48558	115
chr16	1408208	1408438	.	1000	.	40.97907	-1.00000	3.48558	115
chr16	11612437	11612667	.	1000	.	38.50762	-1.00000	3.48558	115
chr16	1106311	1106541	.	1000	.	55.82188	-1.00000	3.48558	115
chr15	98865384	98865614	.	1000	.	66.14617	-1.00000	3.48558	115
chr15	90954722	90954952	.	1000	.	63.79897	-1.00000	3.48558	115
chr15	78299490	78299720	.	1000	.	54.40908	-1.00000	3.48558	115
chr15	77633515	77633745	.	1000	.	34.69121	-1.00000	3.48558	115
chr15	76905319	76905549	.	1000	.	57.00235	-1.00000	3.48558	115
chr15	75335931	75336161	.	1000	.	66.67618	-1.00000	3.48558	115
chr15	74695950	74696180	.	1000	.	35.89359	-1.00000	3.48558	115
chr15	74598312	74598542	.	1000	.	44.43899	-1.00000	3.48558	115
chr15	73633431	73633661	.	1000	.	116.20407	-1.00000	3.48558	115
chr15	72118113	72118343	.	1000	.	64.24059	-1.00000	3.48558	115
chr15	70617068	70617298	.	1000	.	48.70999	-1.00000	3.48558	115
chr15	69017956	69018186	.	1000	.	38.18834	-1.00000	3.48558	115
chr15	67840230	67840460	.	1000	.	47.72621	-1.00000	3.48558	115
chr15	66497679	66497909	.	1000	.	57.14313	-1.00000	3.48558	115
chr15	66386616	66386846	.	1000	.	57.79059	-1.00000	3.48558	115
chr15	63189298	63189528	.	1000	.	45.34507	-1.00000	3.48558	115
chr15	62390361	62390591	.	1000	.	69.73990	-1.00000	3.48558	115
chr15	58987531	58987761	.	1000	.	37.90680	-1.00000	3.48558	115
chr15	58749741	58749971	.	1000	.	49.16270	-1.00000	3.48558	115
chr15	56246079	56246309	.	1000	.	42.05577	-1.00000	3.48558	115
chr15	56040557	56040787	.	1000	.	80.55655	-1.00000	3.48558	115
chr15	50424258	50424488	.	1000	.	42.71562	-1.00000	3.48558	115
chr15	45705706	45705936	.	1000	.	43.07291	-1.00000	3.48558	115
chr15	44663623	44663853	.	1000	.	35.56440	-1.00000	3.48558	115
chr15	43791939	43792169	.	1000	.	67.53341	-1.00000	3.48558	115
chr15	43106009	43106239	.	1000	.	51.95893	-1.00000	3.48558	115
chr15	41661833	41662063	.	1000	.	37.28118	-1.00000	3.48558	115
chr15	41621364	41621594	.	1000	.	57.52186	-1.00000	3.48558	115
chr15	40565100	40565330	.	1000	.	34.50604	-1.00000	3.48558	115
chr15	40274767	40274997	.	1000	.	42.12739	-1.00000	3.48558	115
chr15	40115844	40116074	.	1000	.	41.00858	-1.00000	3.48558	115
chr15	34343010	34343240	.	1000	.	35.99393	-1.00000	3.48558	115
chr15	34101813	34102043	.	1000	.	70.53320	-1.00000	3.48558	115
chr15	22838534	22838764	.	1000	.	67.32118	-1.00000	3.48558	115
chr15	101439574	101439804	.	1000	.	38.56655	-1.00000	3.48558	115
chr15	100602349	100602579	.	1000	.	58.73867	-1.00000	3.48558	115
chr14	99481264	99481494	.	1000	.	51.13600	-1.00000	3.48558	115
chr14	96462323	96462553	.	1000	.	73.93007	-1.00000	3.48558	115
chr14	96362080	96362310	.	1000	.	35.57011	-1.00000	3.48558	115
chr14	95524953	95525183	.	1000	.	48.15515	-1.00000	3.48558	115
chr14	94599231	94599461	.	1000	.	76.39278	-1.00000	3.48558	115
chr14	94593981	94594211	.	1000	.	54.61272	-1.00000	3.48558	115
chr14	94394695	94394925	.	1000	.	58.23666	-1.00000	3.48558	115
chr14	93333003	93333233	.	1000	.	57.55838	-1.00000	3.48558	115
chr14	91510460	91510690	.	1000	.	53.05601	-1.00000	3.48558	115
chr14	75661073	75661303	.	1000	.	53.98090	-1.00000	3.48558	115
chr14	75258954	75259184	.	1000	.	47.86786	-1.00000	3.48558	115
chr14	75176531	75176761	.	1000	.	44.14940	-1.00000	3.48558	115
chr14	73027180	73027410	.	1000	.	38.47300	-1.00000	3.48558	115
chr14	70600553	70600783	.	1000	.	65.11360	-1.00000	3.48558	115
chr14	69606356	69606586	.	1000	.	53.14038	-1.00000	3.48558	115
chr14	67816563	67816793	.	1000	.	48.75069	-1.00000	3.48558	115
chr14	67729383	67729613	.	1000	.	42.81824	-1.00000	3.48558	115
chr14	60981002	60981232	.	1000	.	34.91629	-1.00000	3.48558	115
chr14	57390461	57390691	.	1000	.	66.05846	-1.00000	3.48558	115
chr14	55027046	55027276	.	1000	.	39.93112	-1.00000	3.48558	115
chr14	50116478	50116708	.	1000	.	37.22184	-1.00000	3.48558	115
chr14	44962055	44962285	.	1000	.	43.75799	-1.00000	3.48558	115
chr14	39432402	39432632	.	1000	.	78.46450	-1.00000	3.48558	115
chr14	36320539	36320769	.	1000	.	58.88277	-1.00000	3.48558	115
chr14	35809197	35809427	.	1000	.	51.70209	-1.00000	3.48558	115
chr14	35122168	35122398	.	1000	.	90.38332	-1.00000	3.48558	115
chr14	34714594	34714824	.	1000	.	88.33576	-1.00000	3.48558	115
chr14	24161080	24161310	.	1000	.	120.40917	-1.00000	3.48558	115
chr14	24114873	24115103	.	1000	.	41.11809	-1.00000	3.48558	115
chr14	23567455	23567685	.	1000	.	37.05664	-1.00000	3.48558	115
chr14	23469572	23469802	.	1000	.	70.20130	-1.00000	3.48558	115
chr14	23320876	23321106	.	1000	.	44.48298	-1.00000	3.48558	115
chr14	23306622	23306852	.	1000	.	94.41278	-1.00000	3.48558	115
chr14	23301434	23301664	.	1000	.	52.54797	-1.00000	3.48558	115
chr14	23120865	23121095	.	1000	.	54.02509	-1.00000	3.48558	115
chr14	22334061	22334291	.	1000	.	59.80542	-1.00000	3.48558	115
chr14	21384124	21384354	.	1000	.	56.03730	-1.00000	3.48558	115
chr14	21092532	21092762	.	1000	.	73.27029	-1.00000	3.48558	115
chr14	20461541	20461771	.	1000	.	142.07108	-1.00000	3.48558	115
chr14	105021324	105021554	.	1000	.	80.19717	-1.00000	3.48558	115
chr14	100192924	100193154	.	1000	.	38.20753	-1.00000	3.48558	115
chr13	94596111	94596341	.	1000	.	47.64327	-1.00000	3.48558	115
chr13	51979070	51979300	.	1000	.	38.75415	-1.00000	3.48558	115
chr13	49792634	49792864	.	1000	.	41.59507	-1.00000	3.48558	115
chr13	49247799	49248029	.	1000	.	39.51763	-1.00000	3.48558	115
chr13	49110133	49110363	.	1000	.	83.68933	-1.00000	3.48558	115
chr13	44989383	44989613	.	1000	.	44.78035	-1.00000	3.48558	115
chr13	33610411	33610641	.	1000	.	55.82937	-1.00000	3.48558	115
chr13	33285712	33285942	.	1000	.	64.13495	-1.00000	3.48558	115
chr13	32315359	32315589	.	1000	.	73.33394	-1.00000	3.48558	115
chr13	30395483	30395713	.	1000	.	105.60323	-1.00000	3.48558	115
chr13	29924069	29924299	.	1000	.	35.43767	-1.00000	3.48558	115
chr13	23889313	23889543	.	1000	.	92.24886	-1.00000	3.48558	115
chr13	21298042	21298272	.	1000	.	58.36663	-1.00000	3.48558	115
chr13	111153493	111153723	.	1000	.	41.39558	-1.00000	3.48558	115
chr13	102845671	102845901	.	1000	.	40.57493	-1.00000	3.48558	115
chr12	89709258	89709488	.	1000	.	47.35772	-1.00000	3.48558	115
chr12	82358299	82358529	.	1000	.	96.47341	-1.00000	3.48558	115
chr12	75623919	75624149	.	1000	.	34.60276	-1.00000	3.48558	115
chr12	71754754	71754984	.	1000	.	64.78577	-1.00000	3.48558	115
chr12	6891140	6891370	.	1000	.	78.16468	-1.00000	3.48558	115
chr12	68746006	68746236	.	1000	.	37.03985	-1.00000	3.48558	115
chr12	6852377	6852607	.	1000	.	53.31027	-1.00000	3.48558	115
chr12	62935193	62935423	.	1000	.	44.94996	-1.00000	3.48558	115
chr12	57782646	57782876	.	1000	.	48.98146	-1.00000	3.48558	115
chr12	57772018	57772248	.	1000	.	46.26177	-1.00000	3.48558	115
chr12	576131	576361	.	1000	.	38.00976	-1.00000	3.48558	115
chr12	57591107	57591337	.	1000	.	42.14658	-1.00000	3.48558	115
chr12	57487939	57488169	.	1000	.	37.38581	-1.00000	3.48558	115
chr12	57454502	57454732	.	1000	.	69.83017	-1.00000	3.48558	115
chr12	51238702	51238932	.	1000	.	42.36604	-1.00000	3.48558	115
chr12	50763829	50764059	.	1000	.	51.58142	-1.00000	3.48558	115
chr12	49264913	49265143	.	1000	.	38.38796	-1.00000	3.48558	115
chr12	48852128	48852358	.	1000	.	62.68183	-1.00000	3.48558	115
chr12	46430511	46430741	.	1000	.	41.89699	-1.00000	3.48558	115
chr12	42326022	42326252	.	1000	.	38.30508	-1.00000	3.48558	115
chr12	389528	389758	.	1000	.	42.97930	-1.00000	3.48558	115
chr12	30695777	30696007	.	1000	.	35.89823	-1.00000	3.48558	115
chr12	2877080	2877310	.	1000	.	40.89822	-1.00000	3.48558	115
chr12	28190252	28190482	.	1000	.	39.74641	-1.00000	3.48558	115
chr12	2812831	2813061	.	1000	.	45.32257	-1.00000	3.48558	115
chr12	26114393	26114623	.	1000	.	38.37143	-1.00000	3.48558	115
chr12	133181348	133181578	.	1000	.	93.85361	-1.00000	3.48558	115
chr12	133080737	133080967	.	1000	.	34.74562	-1.00000	3.48558	115
chr12	133080127	133080357	.	1000	.	72.84812	-1.00000	3.48558	115
chr12	133037367	133037597	.	1000	.	40.34887	-1.00000	3.48558	115
chr12	132986237	132986467	.	1000	.	117.27302	-1.00000	3.48558	115
chr12	131860804	131861034	.	1000	.	95.03965	-1.00000	3.48558	115
chr12	123571295	123571525	.	1000	.	42.45889	-1.00000	3.48558	115
chr12	121888522	121888752	.	1000	.	36.02441	-1.00000	3.48558	115
chr12	120317669	120317899	.	1000	.	81.49474	-1.00000	3.48558	115
chr12	120265896	120266126	.	1000	.	34.38544	-1.00000	3.48558	115
chr12	120116797	120117027	.	1000	.	42.33694	-1.00000	3.48558	115
chr12	116819331	116819561	.	1000	.	68.49488	-1.00000	3.48558	115
chr12	112013238	112013468	.	1000	.	98.10369	-1.00000	3.48558	115
chr12	111841900	111842130	.	1000	.	70.67119	-1.00000	3.48558	115
chr12	109996295	109996525	.	1000	.	50.82249	-1.00000	3.48558	115
chr12	10613492	10613722	.	1000	.	71.23617	-1.00000	3.48558	115
chr12	105107623	105107853	.	1000	.	49.37719	-1.00000	3.48558	115
chr12	104064359	104064589	.	1000	.	44.36364	-1.00000	3.48558	115
chr12	103965687	103965917	.	1000	.	50.88626	-1.00000	3.48558	115
chr12	103957146	103957376	.	1000	.	57.00917	-1.00000	3.48558	115
chr12	101279965	101280195	.	1000	.	42.13876	-1.00000	3.48558	115
chr11	9460885	9461115	.	1000	.	41.70478	-1.00000	3.48558	115
chr11	86302051	86302281	.	1000	.	35.85556	-1.00000	3.48558	115
chr11	85628466	85628696	.	1000	.	46.10654	-1.00000	3.48558	115
chr11	83286331	83286561	.	1000	.	34.88420	-1.00000	3.48558	115
chr11	7987149	7987379	.	1000	.	45.80409	-1.00000	3.48558	115
chr11	78290309	78290539	.	1000	.	46.67087	-1.00000	3.48558	115
chr11	777395	777625	.	1000	.	81.72801	-1.00000	3.48558	115
chr11	7600277	7600507	.	1000	.	46.37793	-1.00000	3.48558	115
chr11	75743902	75744132	.	1000	.	51.61620	-1.00000	3.48558	115
chr11	7573804	7574034	.	1000	.	40.73104	-1.00000	3.48558	115
chr11	72752333	72752563	.	1000	.	48.19704	-1.00000	3.48558	115
chr11	72434508	72434738	.	1000	.	49.40917	-1.00000	3.48558	115
chr11	72103361	72103591	.	1000	.	99.78689	-1.00000	3.48558	115
chr11	71947646	71947876	.	1000	.	55.37851	-1.00000	3.48558	115
chr11	68145429	68145659	.	1000	.	71.53427	-1.00000	3.48558	115
chr11	67606790	67607020	.	1000	.	56.57152	-1.00000	3.48558	115
chr11	67508519	67508749	.	1000	.	40.36882	-1.00000	3.48558	115
chr11	67317682	67317912	.	1000	.	44.33686	-1.00000	3.48558	115
chr11	66843313	66843543	.	1000	.	51.86491	-1.00000	3.48558	115
chr11	66345013	66345243	.	1000	.	81.60714	-1.00000	3.48558	115
chr11	66222755	66222985	.	1000	.	72.95622	-1.00000	3.48558	115
chr11	65570357	65570587	.	1000	.	52.48121	-1.00000	3.48558	115
chr11	65487649	65487879	.	1000	.	77.26514	-1.00000	3.48558	115
chr11	65477465	65477695	.	1000	.	55.21076	-1.00000	3.48558	115
chr11	65084085	65084315	.	1000	.	43.43696	-1.00000	3.48558	115
chr11	65013956	65014186	.	1000	.	80.17716	-1.00000	3.48558	115
chr11	63939073	63939303	.	1000	.	40.25111	-1.00000	3.48558	115
chr11	63938701	63938931	.	1000	.	56.50251	-1.00000	3.48558	115
chr11	62839519	62839749	.	1000	.	55.78570	-1.00000	3.48558	115
chr11	62679001	62679231	.	1000	.	79.28449	-1.00000	3.48558	115
chr11	62573768	62573998	.	1000	.	37.98049	-1.00000	3.48558	115
chr11	61792759	61792989	.	1000	.	80.71961	-1.00000	3.48558	115
chr11	61733459	61733689	.	1000	.	82.77952	-1.00000	3.48558	115
chr11	60841921	60842151	.	1000	.	105.25830	-1.00000	3.48558	115
chr11	58579580	58579810	.	1000	.	85.28474	-1.00000	3.48558	115
chr11	518764	518994	.	1000	.	71.31794	-1.00000	3.48558	115
chr11	506769	506999	.	1000	.	77.01770	-1.00000	3.48558	115
chr11	450161	450391	.	1000	.	36.23349	-1.00000	3.48558	115
chr11	43644084	43644314	.	1000	.	80.74137	-1.00000	3.48558	115
chr11	4094664	4094894	.	1000	.	92.36224	-1.00000	3.48558	115
chr11	34371610	34371840	.	1000	.	45.39323	-1.00000	3.48558	115
chr11	34345300	34345530	.	1000	.	56.10412	-1.00000	3.48558	115
chr11	34105461	34105691	.	1000	.	63.17588	-1.00000	3.48558	115
chr11	20387390	20387620	.	1000	.	71.36386	-1.00000	3.48558	115
chr11	19978830	19979060	.	1000	.	36.91970	-1.00000	3.48558	115
chr11	18322103	18322333	.	1000	.	51.68761	-1.00000	3.48558	115
chr11	1309617	1309847	.	1000	.	42.26127	-1.00000	3.48558	115
chr11	126268900	126269130	.	1000	.	63.90077	-1.00000	3.48558	115
chr11	125625808	125626038	.	1000	.	58.35706	-1.00000	3.48558	115
chr11	121292546	121292776	.	1000	.	38.48776	-1.00000	3.48558	115
chr11	119121204	119121434	.	1000	.	61.71329	-1.00000	3.48558	115
chr11	118359429	118359659	.	1000	.	93.20127	-1.00000	3.48558	115
chr11	117098459	117098689	.	1000	.	75.89951	-1.00000	3.48558	115
chr11	112025236	112025466	.	1000	.	81.53830	-1.00000	3.48558	115
chr11	111879077	111879307	.	1000	.	51.96416	-1.00000	3.48558	115
chr11	108008815	108009045	.	1000	.	52.04593	-1.00000	3.48558	115
chr11	10541106	10541336	.	1000	.	62.99851	-1.00000	3.48558	115
chr10	91798253	91798483	.	1000	.	86.25807	-1.00000	3.48558	115
chr10	86939498	86939728	.	1000	.	59.82303	-1.00000	3.48558	115
chr10	84139382	84139612	.	1000	.	66.44012	-1.00000	3.48558	115
chr10	80408390	80408620	.	1000	.	58.37180	-1.00000	3.48558	115
chr10	79157608	79157838	.	1000	.	44.40172	-1.00000	3.48558	115
chr10	78459070	78459300	.	1000	.	49.58445	-1.00000	3.48558	115
chr10	78029440	78029670	.	1000	.	44.69500	-1.00000	3.48558	115
chr10	75402303	75402533	.	1000	.	78.90336	-1.00000	3.48558	115
chr10	75235897	75236127	.	1000	.	43.06238	-1.00000	3.48558	115
chr10	74176341	74176571	.	1000	.	42.26015	-1.00000	3.48558	115
chr10	73252596	73252826	.	1000	.	66.30372	-1.00000	3.48558	115
chr10	73247240	73247470	.	1000	.	43.81750	-1.00000	3.48558	115
chr10	73167956	73168186	.	1000	.	119.71719	-1.00000	3.48558	115
chr10	72354839	72355069	.	1000	.	79.16630	-1.00000	3.48558	115
chr10	72276961	72277191	.	1000	.	45.44558	-1.00000	3.48558	115
chr10	70109431	70109661	.	1000	.	42.33520	-1.00000	3.48558	115
chr10	69180113	69180343	.	1000	.	60.33866	-1.00000	3.48558	115
chr10	69124045	69124275	.	1000	.	64.02626	-1.00000	3.48558	115
chr10	68988630	68988860	.	1000	.	79.82163	-1.00000	3.48558	115
chr10	68527386	68527616	.	1000	.	69.99692	-1.00000	3.48558	115
chr10	67803732	67803962	.	1000	.	51.15503	-1.00000	3.48558	115
chr10	6088837	6089067	.	1000	.	66.83179	-1.00000	3.48558	115
chr10	49762237	49762467	.	1000	.	40.27344	-1.00000	3.48558	115
chr10	44935744	44935974	.	1000	.	55.20083	-1.00000	3.48558	115
chr10	44245635	44245865	.	1000	.	42.55981	-1.00000	3.48558	115
chr10	43397148	43397378	.	1000	.	39.14144	-1.00000	3.48558	115
chr10	31928770	31929000	.	1000	.	45.57859	-1.00000	3.48558	115
chr10	31318961	31319191	.	1000	.	74.35206	-1.00000	3.48558	115
chr10	27100435	27100665	.	1000	.	37.29447	-1.00000	3.48558	115
chr10	25016474	25016704	.	1000	.	53.19207	-1.00000	3.48558	115
chr10	124470756	124470986	.	1000	.	46.03231	-1.00000	3.48558	115
chr10	123154090	123154320	.	1000	.	42.35387	-1.00000	3.48558	115
chr10	122310421	122310651	.	1000	.	45.77182	-1.00000	3.48558	115
chr10	122113695	122113925	.	1000	.	38.20317	-1.00000	3.48558	115
chr10	118755160	118755390	.	1000	.	43.70611	-1.00000	3.48558	115
chr10	114938067	114938297	.	1000	.	98.20403	-1.00000	3.48558	115
chr10	112261467	112261697	.	1000	.	35.36961	-1.00000	3.48558	115
chr10	103367818	103368048	.	1000	.	59.56320	-1.00000	3.48558	115
chr10	102152220	102152450	.	1000	.	70.68237	-1.00000	3.48558	115
chr10	100267564	100267794	.	1000	.	71.01306	-1.00000	3.48558	115
chr1	9553875	9554105	.	1000	.	46.47944	-1.00000	3.48558	115
chr1	9539309	9539539	.	1000	.	39.76595	-1.00000	3.48558	115
chr1	8879173	8879403	.	1000	.	62.11224	-1.00000	3.48558	115
chr1	8212057	8212287	.	1000	.	54.91086	-1.00000	3.48558	115
chr1	77682870	77683100	.	1000	.	58.25523	-1.00000	3.48558	115
chr1	77219330	77219560	.	1000	.	41.38779	-1.00000	3.48558	115
chr1	70205516	70205746	.	1000	.	82.93298	-1.00000	3.48558	115
chr1	62198792	62199022	.	1000	.	34.66946	-1.00000	3.48558	115
chr1	61184243	61184473	.	1000	.	36.33953	-1.00000	3.48558	115
chr1	56780444	56780674	.	1000	.	34.42292	-1.00000	3.48558	115
chr1	56508584	56508814	.	1000	.	64.22844	-1.00000	3.48558	115
chr1	53238416	53238646	.	1000	.	63.74102	-1.00000	3.48558	115
chr1	53183501	53183731	.	1000	.	45.64486	-1.00000	3.48558	115
chr1	52703300	52703530	.	1000	.	54.66849	-1.00000	3.48558	115
chr1	44775372	44775602	.	1000	.	96.20639	-1.00000	3.48558	115
chr1	42682215	42682445	.	1000	.	49.70446	-1.00000	3.48558	115
chr1	39026204	39026434	.	1000	.	38.58346	-1.00000	3.48558	115
chr1	37692233	37692463	.	1000	.	46.57678	-1.00000	3.48558	115
chr1	37690475	37690705	.	1000	.	83.78471	-1.00000	3.48558	115
chr1	36464336	36464566	.	1000	.	83.63182	-1.00000	3.48558	115
chr1	36386538	36386768	.	1000	.	45.49803	-1.00000	3.48558	115
chr1	36224160	36224390	.	1000	.	90.92013	-1.00000	3.48558	115
chr1	35641440	35641670	.	1000	.	93.42562	-1.00000	3.48558	115
chr1	35031687	35031917	.	1000	.	46.81565	-1.00000	3.48558	115
chr1	3423469	3423699	.	1000	.	41.05660	-1.00000	3.48558	115
chr1	32817255	32817485	.	1000	.	43.52493	-1.00000	3.48558	115
chr1	31645069	31645299	.	1000	.	35.21527	-1.00000	3.48558	115
chr1	30854203	30854433	.	1000	.	50.51880	-1.00000	3.48558	115
chr1	29230850	29231080	.	1000	.	57.90566	-1.00000	3.48558	115
chr1	26472304	26472534	.	1000	.	36.27819	-1.00000	3.48558	115
chr1	26432061	26432291	.	1000	.	67.69078	-1.00000	3.48558	115
chr1	26169722	26169952	.	1000	.	37.49740	-1.00000	3.48558	115
chr1	25998063	25998293	.	1000	.	47.76407	-1.00000	3.48558	115
chr1	2526158	2526388	.	1000	.	67.14230	-1.00000	3.48558	115
chr1	243506008	243506238	.	1000	.	93.60451	-1.00000	3.48558	115
chr1	2412472	2412702	.	1000	.	51.50527	-1.00000	3.48558	115
chr1	236039721	236039951	.	1000	.	34.80590	-1.00000	3.48558	115
chr1	23368808	23369038	.	1000	.	53.76466	-1.00000	3.48558	115
chr1	229508220	229508450	.	1000	.	41.10720	-1.00000	3.48558	115
chr1	228140114	228140344	.	1000	.	35.63496	-1.00000	3.48558	115
chr1	228109189	228109419	.	1000	.	106.50796	-1.00000	3.48558	115
chr1	226083403	226083633	.	1000	.	37.23516	-1.00000	3.48558	115
chr1	22428679	22428909	.	1000	.	66.44196	-1.00000	3.48558	115
chr1	222644147	222644377	.	1000	.	46.74111	-1.00000	3.48558	115
chr1	220272445	220272675	.	1000	.	77.18160	-1.00000	3.48558	115
chr1	220046591	220046821	.	1000	.	112.90012	-1.00000	3.48558	115
chr1	21783593	21783823	.	1000	.	35.46866	-1.00000	3.48558	115
chr1	21783062	21783292	.	1000	.	77.90423	-1.00000	3.48558	115
chr1	212608607	212608837	.	1000	.	52.85270	-1.00000	3.48558	115
chr1	205775347	205775577	.	1000	.	69.69546	-1.00000	3.48558	115
chr1	20508043	20508273	.	1000	.	40.83757	-1.00000	3.48558	115
chr1	204507051	204507281	.	1000	.	77.17755	-1.00000	3.48558	115
chr1	202348390	202348620	.	1000	.	35.97161	-1.00000	3.48558	115
chr1	19882256	19882486	.	1000	.	57.53036	-1.00000	3.48558	115
chr1	193111667	193111897	.	1000	.	42.05422	-1.00000	3.48558	115
chr1	19210217	19210447	.	1000	.	59.77954	-1.00000	3.48558	115
chr1	186375654	186375884	.	1000	.	48.19281	-1.00000	3.48558	115
chr1	18452654	18452884	.	1000	.	45.84397	-1.00000	3.48558	115
chr1	183635940	183636170	.	1000	.	48.16763	-1.00000	3.48558	115
chr1	182789617	182789847	.	1000	.	51.39629	-1.00000	3.48558	115
chr1	182300133	182300363	.	1000	.	40.32873	-1.00000	3.48558	115
chr1	182293381	182293611	.	1000	.	52.37890	-1.00000	3.48558	115
chr1	180502283	180502513	.	1000	.	35.47195	-1.00000	3.48558	115
chr1	179104978	179105208	.	1000	.	35.88852	-1.00000	3.48558	115
chr1	174999260	174999490	.	1000	.	51.28548	-1.00000	3.48558	115
chr1	173476936	173477166	.	1000	.	95.85594	-1.00000	3.48558	115
chr1	168811269	168811499	.	1000	.	40.81076	-1.00000	3.48558	115
chr1	1658930	1659160	.	1000	.	54.35878	-1.00000	3.48558	115
chr1	1615284	1615514	.	1000	.	60.90192	-1.00000	3.48558	115
chr1	161098221	161098451	.	1000	.	90.90019	-1.00000	3.48558	115
chr1	160262392	160262622	.	1000	.	83.20099	-1.00000	3.48558	115
chr1	156295589	156295819	.	1000	.	56.46564	-1.00000	3.48558	115
chr1	15617275	15617505	.	1000	.	54.99356	-1.00000	3.48558	115
chr1	155324331	155324561	.	1000	.	54.60711	-1.00000	3.48558	115
chr1	15526696	15526926	.	1000	.	47.96861	-1.00000	3.48558	115
chr1	155262248	155262478	.	1000	.	63.13635	-1.00000	3.48558	115
chr1	155080970	155081200	.	1000	.	38.63075	-1.00000	3.48558	115
chr1	155017576	155017806	.	1000	.	53.99917	-1.00000	3.48558	115
chr1	154627903	154628133	.	1000	.	94.90564	-1.00000	3.48558	115
chr1	154272497	154272727	.	1000	.	89.86256	-1.00000	3.48558	115
chr1	154220571	154220801	.	1000	.	64.63298	-1.00000	3.48558	115
chr1	151198327	151198557	.	1000	.	55.86171	-1.00000	3.48558	115
chr1	150321338	150321568	.	1000	.	64.68007	-1.00000	3.48558	115
chr1	149899419	149899649	.	1000	.	116.05433	-1.00000	3.48558	115
chr1	1231989	1232219	.	1000	.	73.55310	-1.00000	3.48558	115
chr1	11980300	11980530	.	1000	.	42.77149	-1.00000	3.48558	115
chr1	11926318	11926548	.	1000	.	94.24949	-1.00000	3.48558	115
chr1	11735940	11736170	.	1000	.	60.82843	-1.00000	3.48558	115
chr1	112956287	112956517	.	1000	.	62.65624	-1.00000	3.48558	115
chr1	111140105	111140335	.	1000	.	70.21550	-1.00000	3.48558	115
chr1	109298704	109298934	.	1000	.	42.04573	-1.00000	3.48558	115
chr1	108876971	108877201	.	1000	.	40.91185	-1.00000	3.48558	115
chr1	1080206	1080436	.	1000	.	51.15711	-1.00000	3.48558	115
chr1	10472501	10472731	.	1000	.	110.38962	-1.00000	3.48558	115
chr1	1000764	1000994	.	1000	.	38.39822	-1.00000	3.48558	115
chr1	50960196	50960423	.	1000	.	386.17973	-1.00000	3.48558	114
chr17	38825251	38825473	.	1000	.	370.02305	-1.00000	3.48558	112
chr20	37693891	37694075	.	1000	.	243.26213	-1.00000	3.48558	111
chr1	22451715	22451874	.	1000	.	137.57891	-1.00000	3.48558	111
chr3	128879404	128879593	.	1000	.	155.20439	-1.00000	3.48558	110
chr19	35545573	35545648	.	1000	.	113.04762	-1.00000	3.48558	11
chr10	118754993	118755060	.	1000	.	73.19394	-1.00000	3.48558	11
chr2	28870229	28870419	.	1000	.	266.47451	-1.00000	3.48558	109
chr15	72375920	72376141	.	1000	.	391.56510	-1.00000	3.48558	109
chr19	48954707	48954918	.	1000	.	224.04860	-1.00000	3.48558	107
chr16	58684663	58684865	.	1000	.	297.88281	-1.00000	3.48558	106
chr4	119454615	119454745	.	1000	.	164.15967	-1.00000	3.48558	105
chr16	88856991	88857178	.	1000	.	217.82168	-1.00000	3.48558	105
chr16	28974635	28974830	.	1000	.	246.09416	-1.00000	3.48558	105
chr16	10944403	10944606	.	1000	.	313.77805	-1.00000	3.48558	104
chr19	7522507	7522689	.	1000	.	281.81212	-1.00000	3.48558	103
chr20	45891206	45891411	.	1000	.	319.99928	-1.00000	3.48558	102
chr1	88684122	88684333	.	1000	.	271.21097	-1.00000	3.48558	102
chr9	137188503	137188701	.	1000	.	294.57376	-1.00000	3.48558	101
chr17	81552312	81552483	.	1000	.	195.73367	-1.00000	3.48558	101
chr9	97922186	97922379	.	1000	.	213.96759	-1.00000	3.48558	100
chr6	33418303	33418459	.	1000	.	187.37877	-1.00000	3.48558	100
chr2	219178105	219178304	.	1000	.	304.36502	-1.00000	3.48558	100
chr12	120446317	120446502	.	1000	.	243.47147	-1.00000	3.48558	100
chr13	41132716	41132946	.	1000	.	31.68267	-1.00000	3.05346	115
chr5	172104098	172104328	.	1000	.	31.68535	-1.00000	3.05321	115
chr17	59855771	59856001	.	1000	.	31.70320	-1.00000	3.05295	115
chr8	121348865	121349095	.	801	.	31.74154	-1.00000	3.05269	115
chr2	70269650	70269880	.	1000	.	31.75373	-1.00000	3.05244	115
chr6	143511575	143511805	.	1000	.	31.76946	-1.00000	3.05218	115
chr1	225475033	225475263	.	1000	.	31.78076	-1.00000	3.05192	115
chr8	97775675	97775905	.	1000	.	31.79746	-1.00000	3.05167	115
chr2	215870309	215870539	.	1000	.	31.80832	-1.00000	3.05141	115
chr19	4580358	4580588	.	1000	.	31.81436	-1.00000	3.05115	115
chr8	109334047	109334277	.	1000	.	31.81733	-1.00000	3.05090	115
chr17	49677445	49677675	.	1000	.	31.81974	-1.00000	3.05064	115
chr7	131108057	131108287	.	1000	.	31.82847	-1.00000	3.05038	115
chr17	81101795	81102025	.	1000	.	31.87278	-1.00000	3.05012	115
chr20	50192332	50192562	.	1000	.	31.87868	-1.00000	3.04986	115
chr12	107093486	107093716	.	1000	.	31.88010	-1.00000	3.04961	115
chr2	11669817	11670047	.	1000	.	31.89932	-1.00000	3.04935	115
chr18	13542154	13542384	.	1000	.	31.91477	-1.00000	3.04909	115
chr19	57279775	57280005	.	1000	.	31.93459	-1.00000	3.04883	115
chr19	1269597	1269827	.	1000	.	31.93941	-1.00000	3.04857	115
chr9	123470263	123470493	.	1000	.	31.94251	-1.00000	3.04831	115
chr6	33297584	33297814	.	1000	.	31.95740	-1.00000	3.04805	115
chr16	67935752	67935982	.	1000	.	31.95898	-1.00000	3.04779	115
chr16	23540336	23540566	.	1000	.	31.98558	-1.00000	3.04753	115
chr2	218270279	218270509	.	1000	.	32.00652	-1.00000	3.04727	115
chr10	110225745	110225975	.	1000	.	32.00795	-1.00000	3.04702	115
chr3	57693051	57693281	.	1000	.	32.01085	-1.00000	3.04676	115
chr17	39461184	39461414	.	1000	.	32.01334	-1.00000	3.04650	115
chr13	99559587	99559817	.	1000	.	32.04825	-1.00000	3.04623	115
chr18	9475263	9475493	.	1000	.	32.05157	-1.00000	3.04597	115
chr2	65130163	65130393	.	1000	.	32.06339	-1.00000	3.04571	115
chr3	122894322	122894552	.	1000	.	32.06811	-1.00000	3.04545	115
chr17	27381065	27381295	.	1000	.	32.07945	-1.00000	3.04519	115
chr2	45650142	45650372	.	1000	.	32.08520	-1.00000	3.04493	115
chr2	63734509	63734739	.	1000	.	32.08598	-1.00000	3.04467	115
chr15	40098798	40099028	.	1000	.	32.09523	-1.00000	3.04441	115
chr9	5817993	5818223	.	1000	.	32.10814	-1.00000	3.04415	115
chr11	130862057	130862287	.	1000	.	32.12876	-1.00000	3.04389	115
chr6	30556895	30557125	.	1000	.	32.14518	-1.00000	3.04362	115
chr12	108562463	108562693	.	1000	.	32.16360	-1.00000	3.04336	115
chr9	91197282	91197512	.	1000	.	32.16666	-1.00000	3.04310	115
chr20	33945771	33946001	.	1000	.	32.17159	-1.00000	3.04284	115
chr14	99683758	99683988	.	1000	.	32.18360	-1.00000	3.04258	115
chr16	57709728	57709958	.	1000	.	32.21521	-1.00000	3.04231	115
chr11	68839257	68839487	.	1000	.	32.22924	-1.00000	3.04205	115
chr3	127598273	127598503	.	1000	.	32.23129	-1.00000	3.04179	115
chr19	5720544	5720774	.	1000	.	32.23281	-1.00000	3.04152	115
chr19	47244206	47244436	.	1000	.	32.24348	-1.00000	3.04126	115
chr18	12991177	12991407	.	1000	.	32.24763	-1.00000	3.04100	115
chr15	40511949	40512179	.	1000	.	32.25230	-1.00000	3.04073	115
chr20	38392410	38392640	.	1000	.	32.25337	-1.00000	3.04047	115
chr10	97498359	97498589	.	1000	.	32.26467	-1.00000	3.04021	115
chr14	64503715	64503945	.	1000	.	32.26494	-1.00000	3.03994	115
chr16	53511367	53511597	.	1000	.	32.29547	-1.00000	3.03968	115
chr1	204411830	204412060	.	1000	.	32.30293	-1.00000	3.03941	115
chr9	121289831	121290061	.	1000	.	32.35185	-1.00000	3.03915	115
chr16	24539358	24539588	.	1000	.	32.35494	-1.00000	3.03888	115
chr19	48644851	48645081	.	957	.	32.36092	-1.00000	3.03862	115
chr17	74354130	74354360	.	1000	.	32.36607	-1.00000	3.03836	115
chr10	133394047	133394277	.	1000	.	32.36715	-1.00000	3.03809	115
chr3	101686680	101686910	.	1000	.	32.36783	-1.00000	3.03782	115
chr1	248826188	248826418	.	1000	.	32.37639	-1.00000	3.03756	115
chr1	179081842	179082072	.	1000	.	32.40537	-1.00000	3.03729	115
chr4	37762724	37762954	.	1000	.	32.41139	-1.00000	3.03703	115
chr16	11916036	11916266	.	1000	.	32.41173	-1.00000	3.03676	115
chr11	47189429	47189659	.	1000	.	32.41251	-1.00000	3.03650	115
chr19	38930342	38930572	.	1000	.	32.41301	-1.00000	3.03623	115
chr9	127965558	127965788	.	1000	.	32.45069	-1.00000	3.03596	115
chr19	49331672	49331902	.	1000	.	32.47302	-1.00000	3.03570	115
chr16	67816597	67816827	.	1000	.	32.48238	-1.00000	3.03543	115
chr20	32277458	32277688	.	1000	.	32.49208	-1.00000	3.03516	115
chr10	131900791	131901021	.	1000	.	32.50860	-1.00000	3.03490	115
chr4	99894295	99894525	.	1000	.	32.51372	-1.00000	3.03463	115
chr16	74368166	74368396	.	1000	.	32.56038	-1.00000	3.03436	115
chr17	50079722	50079952	.	1000	.	32.56722	-1.00000	3.03409	115
chr1	37554221	37554451	.	1000	.	32.58044	-1.00000	3.03383	115
chr2	27322945	27323175	.	1000	.	32.58253	-1.00000	3.03356	115
chr13	21061461	21061691	.	1000	.	32.61005	-1.00000	3.03329	115
chr17	19648597	19648827	.	1000	.	32.61739	-1.00000	3.03302	115
chr22	20319942	20320172	.	1000	.	32.62695	-1.00000	3.03275	115
chr4	94207508	94207738	.	1000	.	32.64138	-1.00000	3.03248	115
chr3	101561681	101561911	.	1000	.	32.64230	-1.00000	3.03222	115
chr9	135499787	135500017	.	1000	.	32.64234	-1.00000	3.03195	115
chr19	1853423	1853653	.	1000	.	32.64901	-1.00000	3.03168	115
chr20	57583131	57583361	.	1000	.	32.65447	-1.00000	3.03141	115
chr16	88487963	88488193	.	999	.	32.66898	-1.00000	3.03114	115
chr20	36182795	36183025	.	1000	.	32.66945	-1.00000	3.03087	115
chr1	228406848	228407078	.	1000	.	32.73017	-1.00000	3.03060	115
chr2	10412469	10412699	.	1000	.	32.75401	-1.00000	3.03033	115
chr20	21096364	21096594	.	1000	.	32.75776	-1.00000	3.03006	115
chr19	13851199	13851429	.	1000	.	32.87455	-1.00000	3.02979	115
chr21	38853412	38853642	.	1000	.	32.87804	-1.00000	3.02952	115
chr12	71685938	71686168	.	1000	.	32.88477	-1.00000	3.02925	115
chr19	57351126	57351356	.	1000	.	32.89902	-1.00000	3.02898	115
chr22	41469014	41469244	.	1000	.	32.92875	-1.00000	3.02844	115
chr5	150700984	150701214	.	1000	.	32.93802	-1.00000	3.02816	115
chr10	50606607	50606837	.	1000	.	33.01575	-1.00000	3.02789	115
chr8	43280845	43281075	.	1000	.	33.04476	-1.00000	3.02762	115
chr6	14211030	14211260	.	1000	.	33.06507	-1.00000	3.02735	115
chr9	105842107	105842337	.	1000	.	33.06517	-1.00000	3.02708	115
chr9	136728085	136728315	.	1000	.	33.07116	-1.00000	3.02681	115
chr19	55338739	55338969	.	1000	.	33.09246	-1.00000	3.02653	115
chr16	15672946	15673176	.	1000	.	33.12688	-1.00000	3.02626	115
chr20	47360190	47360420	.	1000	.	33.16101	-1.00000	3.02572	115
chr12	46383394	46383624	.	1000	.	33.19133	-1.00000	3.02544	115
chr15	45430343	45430573	.	1000	.	33.19775	-1.00000	3.02517	115
chr20	18137955	18138185	.	1000	.	33.20152	-1.00000	3.02490	115
chr2	177397846	177398076	.	1000	.	33.20845	-1.00000	3.02462	115
chr9	7799727	7799957	.	1000	.	33.21657	-1.00000	3.02435	115
chr8	108443480	108443710	.	1000	.	33.21959	-1.00000	3.02407	115
chr6	129748349	129748579	.	1000	.	33.21962	-1.00000	3.02380	115
chr14	24442280	24442510	.	807	.	33.22211	-1.00000	3.02353	115
chr3	52455323	52455553	.	1000	.	33.23150	-1.00000	3.02325	115
chr1	42455984	42456214	.	1000	.	33.27956	-1.00000	3.02298	115
chr1	211603460	211603690	.	1000	.	33.29148	-1.00000	3.02270	115
chr3	177524194	177524424	.	1000	.	33.30344	-1.00000	3.02243	115
chr16	89217553	89217783	.	1000	.	33.32248	-1.00000	3.02215	115
chr4	73069703	73069933	.	1000	.	33.32338	-1.00000	3.02188	115
chr17	14309276	14309506	.	1000	.	33.33511	-1.00000	3.02160	115
chr18	9913904	9914134	.	1000	.	33.38754	-1.00000	3.02133	115
chr20	52340096	52340326	.	1000	.	33.39360	-1.00000	3.02105	115
chr15	50718763	50718993	.	1000	.	33.41512	-1.00000	3.02078	115
chr15	50003789	50004019	.	1000	.	33.43426	-1.00000	3.02050	115
chr6	47362956	47363186	.	1000	.	33.44401	-1.00000	3.02022	115
chr20	33373949	33374179	.	1000	.	33.44602	-1.00000	3.01995	115
chr9	26947302	26947532	.	1000	.	33.44639	-1.00000	3.01967	115
chr14	31855359	31855589	.	1000	.	33.45843	-1.00000	3.01939	115
chr6	21305978	21306208	.	1000	.	33.49446	-1.00000	3.01912	115
chr22	50642013	50642243	.	1000	.	33.50678	-1.00000	3.01884	115
chr2	28392740	28392970	.	1000	.	33.51611	-1.00000	3.01856	115
chr1	26387462	26387692	.	1000	.	33.52096	-1.00000	3.01828	115
chr1	225999260	225999490	.	1000	.	33.53161	-1.00000	3.01801	115
chr8	128176954	128177184	.	1000	.	33.53177	-1.00000	3.01773	115
chr17	21323070	21323300	.	1000	.	33.56476	-1.00000	3.01745	115
chr4	165367135	165367365	.	1000	.	33.57316	-1.00000	3.01717	115
chr2	189661192	189661422	.	1000	.	33.63355	-1.00000	3.01689	115
chr1	51878895	51879125	.	1000	.	33.65587	-1.00000	3.01662	115
chr3	126261058	126261288	.	1000	.	33.67286	-1.00000	3.01634	115
chr2	8837487	8837717	.	1000	.	33.70924	-1.00000	3.01606	115
chr19	507814	508044	.	1000	.	33.71564	-1.00000	3.01578	115
chr1	156457304	156457534	.	1000	.	33.72153	-1.00000	3.01550	115
chr13	19596973	19597203	.	1000	.	33.72817	-1.00000	3.01522	115
chr1	20440840	20441070	.	1000	.	33.76118	-1.00000	3.01494	115
chr6	167683085	167683315	.	1000	.	33.78515	-1.00000	3.01466	115
chr20	25294507	25294737	.	1000	.	33.80703	-1.00000	3.01438	115
chr14	81221194	81221424	.	1000	.	33.81812	-1.00000	3.01410	115
chr5	138352468	138352698	.	1000	.	33.85248	-1.00000	3.01382	115
chr3	52057208	52057438	.	1000	.	33.89170	-1.00000	3.01354	115
chr2	128179317	128179547	.	1000	.	33.89756	-1.00000	3.01326	115
chr1	225924167	225924397	.	1000	.	33.90753	-1.00000	3.01298	115
chr20	58252145	58252375	.	1000	.	33.93093	-1.00000	3.01270	115
chr2	19488336	19488566	.	1000	.	33.96242	-1.00000	3.01242	115
chr2	10447929	10448159	.	1000	.	33.96743	-1.00000	3.01213	115
chr12	121626284	121626514	.	1000	.	34.04212	-1.00000	3.01185	115
chr10	79335662	79335892	.	1000	.	34.05907	-1.00000	3.01157	115
chr2	219546025	219546255	.	1000	.	34.05985	-1.00000	3.01129	115
chr1	778566	778796	.	1000	.	34.06301	-1.00000	3.01101	115
chr8	142403078	142403308	.	1000	.	34.06740	-1.00000	3.01072	115
chr1	222712645	222712875	.	1000	.	34.07584	-1.00000	3.01044	115
chr2	218847756	218847986	.	845	.	34.08857	-1.00000	3.01016	115
chr5	150758893	150759123	.	1000	.	34.10925	-1.00000	3.00988	115
chr1	53220480	53220710	.	1000	.	34.11964	-1.00000	3.00959	115
chr1	151763406	151763636	.	1000	.	34.16408	-1.00000	3.00931	115
chr13	76991944	76992174	.	1000	.	34.17271	-1.00000	3.00903	115
chr18	56651219	56651449	.	1000	.	34.27415	-1.00000	3.00874	115
chr19	17932532	17932762	.	1000	.	28.67606	-1.00000	2.88728	115
chr18	23437857	23438087	.	1000	.	28.71144	-1.00000	2.88705	115
chr17	59853248	59853478	.	957	.	28.71226	-1.00000	2.88683	115
chr1	44700676	44700906	.	1000	.	28.72030	-1.00000	2.88660	115
chr10	5446382	5446612	.	1000	.	28.72275	-1.00000	2.88638	115
chr7	75920571	75920801	.	1000	.	28.72278	-1.00000	2.88615	115
chr11	65261688	65261918	.	1000	.	28.72885	-1.00000	2.88593	115
chr3	46976376	46976606	.	1000	.	28.72944	-1.00000	2.88570	115
chr12	13098126	13098356	.	1000	.	28.75304	-1.00000	2.88547	115
chr14	59919870	59920100	.	984	.	28.76471	-1.00000	2.88525	115
chr6	162727683	162727913	.	1000	.	28.77407	-1.00000	2.88502	115
chr14	37722016	37722246	.	1000	.	28.78643	-1.00000	2.88480	115
chr20	58309606	58309836	.	1000	.	28.78895	-1.00000	2.88457	115
chr16	56729976	56730206	.	1000	.	28.78932	-1.00000	2.88434	115
chr2	64831342	64831572	.	1000	.	28.79026	-1.00000	2.88412	115
chr17	64919379	64919609	.	1000	.	28.80759	-1.00000	2.88389	115
chr4	128349902	128350132	.	1000	.	28.81491	-1.00000	2.88366	115
chr19	13880240	13880470	.	1000	.	28.82649	-1.00000	2.88343	115
chr9	136773785	136774015	.	1000	.	28.83805	-1.00000	2.88321	115
chr1	114346561	114346791	.	1000	.	28.83811	-1.00000	2.88298	115
chr11	64566610	64566840	.	1000	.	28.85189	-1.00000	2.88275	115
chr2	10450022	10450252	.	1000	.	28.85766	-1.00000	2.88252	115
chr6	33840512	33840742	.	1000	.	28.87869	-1.00000	2.88230	115
chr2	175595208	175595438	.	1000	.	28.89638	-1.00000	2.88207	115
chr1	1064226	1064456	.	1000	.	28.93344	-1.00000	2.88184	115
chr16	68793030	68793260	.	1000	.	28.93430	-1.00000	2.88161	115
chr19	29213057	29213287	.	1000	.	28.93653	-1.00000	2.88138	115
chr19	4809641	4809871	.	1000	.	28.97066	-1.00000	2.88116	115
chr17	74960827	74961057	.	1000	.	29.02837	-1.00000	2.88093	115
chr14	61559706	61559936	.	1000	.	29.03847	-1.00000	2.88070	115
chr9	33076539	33076769	.	1000	.	29.04965	-1.00000	2.88047	115
chr16	1959405	1959635	.	1000	.	29.04981	-1.00000	2.88024	115
chr3	47475896	47476126	.	1000	.	29.05307	-1.00000	2.88001	115
chr6	131981014	131981244	.	1000	.	29.05483	-1.00000	2.87978	115
chr12	107761105	107761335	.	1000	.	29.06347	-1.00000	2.87955	115
chr3	194089703	194089933	.	1000	.	29.07076	-1.00000	2.87933	115
chr16	46883846	46884076	.	1000	.	29.07199	-1.00000	2.87910	115
chr10	92291043	92291273	.	1000	.	29.08063	-1.00000	2.87887	115
chr3	185768543	185768773	.	1000	.	29.08868	-1.00000	2.87864	115
chr18	50374901	50375131	.	1000	.	29.09172	-1.00000	2.87841	115
chr19	45079040	45079270	.	1000	.	29.11945	-1.00000	2.87795	115
chr4	38667158	38667388	.	1000	.	29.13389	-1.00000	2.87772	115
chr17	43483653	43483883	.	1000	.	29.13759	-1.00000	2.87749	115
chr6	107539510	107539740	.	967	.	29.14637	-1.00000	2.87726	115
chr16	4425679	4425909	.	1000	.	29.14670	-1.00000	2.87703	115
chr16	25633574	25633804	.	1000	.	29.16881	-1.00000	2.87679	115
chr14	74713023	74713253	.	1000	.	29.18358	-1.00000	2.87656	115
chr9	122265396	122265626	.	1000	.	29.23775	-1.00000	2.87633	115
chr9	131740074	131740304	.	1000	.	29.23877	-1.00000	2.87610	115
chr17	51153453	51153683	.	1000	.	29.23905	-1.00000	2.87587	115
chr16	87950959	87951189	.	1000	.	29.24190	-1.00000	2.87564	115
chr10	44236851	44237081	.	1000	.	29.27920	-1.00000	2.87541	115
chr5	151157736	151157966	.	1000	.	29.28316	-1.00000	2.87495	115
chr22	43408124	43408354	.	1000	.	29.28709	-1.00000	2.87471	115
chr2	172182683	172182913	.	1000	.	29.28755	-1.00000	2.87448	115
chrX	24054549	24054779	.	1000	.	29.30519	-1.00000	2.87425	115
chr4	39458851	39459081	.	848	.	29.33898	-1.00000	2.87402	115
chr17	1761814	1762044	.	1000	.	29.34565	-1.00000	2.87379	115
chr19	18341307	18341537	.	1000	.	29.37034	-1.00000	2.87355	115
chr13	113493374	113493604	.	1000	.	29.37560	-1.00000	2.87332	115
chr3	51499939	51500169	.	1000	.	29.38612	-1.00000	2.87309	115
chr14	105045756	105045986	.	1000	.	29.38975	-1.00000	2.87286	115
chr16	67841900	67842130	.	1000	.	29.41657	-1.00000	2.87262	115
chr10	132311406	132311636	.	1000	.	29.42492	-1.00000	2.87239	115
chr19	44051783	44052013	.	1000	.	29.42511	-1.00000	2.87216	115
chr6	34953717	34953947	.	1000	.	29.43303	-1.00000	2.87192	115
chr7	73564403	73564633	.	1000	.	29.44129	-1.00000	2.87169	115
chr7	6448453	6448683	.	1000	.	29.44134	-1.00000	2.87146	115
chr2	222690668	222690898	.	1000	.	29.46019	-1.00000	2.87122	115
chr17	75515728	75515958	.	1000	.	29.46983	-1.00000	2.87099	115
chr5	149173100	149173330	.	1000	.	29.50016	-1.00000	2.87075	115
chr2	231687264	231687494	.	1000	.	29.53305	-1.00000	2.87052	115
chr16	71808978	71809208	.	1000	.	29.53507	-1.00000	2.87029	115
chr11	75248709	75248939	.	1000	.	29.54607	-1.00000	2.87005	115
chr18	23141660	23141890	.	899	.	29.56004	-1.00000	2.86982	115
chr3	185586197	185586427	.	1000	.	29.59023	-1.00000	2.86958	115
chr2	219495476	219495706	.	1000	.	29.59083	-1.00000	2.86935	115
chr13	27919796	27920026	.	1000	.	29.60368	-1.00000	2.86911	115
chr19	5903802	5904032	.	1000	.	29.61899	-1.00000	2.86888	115
chr11	61917481	61917711	.	1000	.	29.62276	-1.00000	2.86864	115
chr16	31117551	31117781	.	1000	.	29.65635	-1.00000	2.86841	115
chrX	30653057	30653287	.	1000	.	29.65820	-1.00000	2.86817	115
chr6	157861926	157862156	.	1000	.	29.70100	-1.00000	2.86794	115
chr10	122980528	122980758	.	1000	.	29.72607	-1.00000	2.86770	115
chr15	83011545	83011775	.	1000	.	29.74771	-1.00000	2.86747	115
chr1	22048708	22048938	.	1000	.	29.76614	-1.00000	2.86723	115
chr13	39037887	39038117	.	1000	.	29.77149	-1.00000	2.86700	115
chr2	85300325	85300555	.	1000	.	29.81360	-1.00000	2.86676	115
chr17	72501331	72501561	.	1000	.	29.83895	-1.00000	2.86652	115
chr7	134362991	134363221	.	1000	.	29.84329	-1.00000	2.86629	115
chr8	27614671	27614901	.	1000	.	29.84466	-1.00000	2.86605	115
chr17	17750056	17750286	.	1000	.	29.84533	-1.00000	2.86581	115
chr2	20350878	20351108	.	1000	.	29.84683	-1.00000	2.86558	115
chr1	203795397	203795627	.	1000	.	29.86022	-1.00000	2.86534	115
chr11	17208395	17208625	.	1000	.	29.86655	-1.00000	2.86510	115
chr21	38966066	38966296	.	1000	.	29.87209	-1.00000	2.86487	115
chr22	20564376	20564606	.	1000	.	29.87751	-1.00000	2.86463	115
chr1	231337817	231338047	.	1000	.	29.88553	-1.00000	2.86439	115
chr1	155218941	155219171	.	1000	.	29.88668	-1.00000	2.86415	115
chr6	41735536	41735766	.	1000	.	29.89758	-1.00000	2.86392	115
chr14	89040759	89040989	.	1000	.	29.92666	-1.00000	2.86368	115
chr2	68252695	68252925	.	1000	.	29.95248	-1.00000	2.86344	115
chr6	24721160	24721390	.	1000	.	29.96673	-1.00000	2.86320	115
chr17	39621984	39622214	.	1000	.	29.97640	-1.00000	2.86273	115
chr17	27332812	27333042	.	972	.	30.00739	-1.00000	2.86249	115
chr6	43990722	43990952	.	1000	.	30.01224	-1.00000	2.86225	115
chr19	4180217	4180447	.	1000	.	30.01450	-1.00000	2.86201	115
chr1	1724248	1724478	.	1000	.	30.04635	-1.00000	2.86153	115
chr10	23438888	23439118	.	1000	.	30.05483	-1.00000	2.86130	115
chr10	3810259	3810489	.	1000	.	30.07550	-1.00000	2.86106	115
chr19	42279874	42280104	.	1000	.	30.07579	-1.00000	2.86082	115
chr18	80108861	80109091	.	1000	.	30.07779	-1.00000	2.86058	115
chr19	2328515	2328745	.	1000	.	30.09238	-1.00000	2.86034	115
chr7	107169669	107169899	.	1000	.	30.12233	-1.00000	2.86010	115
chr12	111396992	111397222	.	1000	.	30.12481	-1.00000	2.85986	115
chr8	123447815	123448045	.	1000	.	30.12734	-1.00000	2.85962	115
chr19	48634432	48634662	.	1000	.	30.15358	-1.00000	2.85938	115
chr2	234881764	234881994	.	1000	.	30.19968	-1.00000	2.85914	115
chr11	70699757	70699987	.	934	.	30.20576	-1.00000	2.85890	115
chr21	45307036	45307266	.	1000	.	30.20868	-1.00000	2.85866	115
chr7	2353947	2354177	.	1000	.	30.22587	-1.00000	2.85842	115
chr2	120525347	120525577	.	1000	.	30.24100	-1.00000	2.85794	115
chr3	23945854	23946084	.	1000	.	30.25574	-1.00000	2.85769	115
chr8	73972195	73972425	.	1000	.	30.26027	-1.00000	2.85745	115
chr11	65525365	65525595	.	1000	.	30.29091	-1.00000	2.85721	115
chr1	31644528	31644758	.	1000	.	30.29636	-1.00000	2.85697	115
chr1	235504504	235504734	.	1000	.	30.31077	-1.00000	2.85673	115
chr12	113185449	113185679	.	1000	.	30.31324	-1.00000	2.85649	115
chr17	38677074	38677304	.	1000	.	30.31489	-1.00000	2.85625	115
chr20	63707893	63708123	.	1000	.	30.32895	-1.00000	2.85600	115
chr21	36113100	36113330	.	1000	.	30.33270	-1.00000	2.85576	115
chr2	234863465	234863695	.	1000	.	30.34705	-1.00000	2.85552	115
chr20	47501752	47501982	.	948	.	30.38051	-1.00000	2.85528	115
chr1	9627046	9627276	.	1000	.	30.41986	-1.00000	2.85503	115
chr11	2400528	2400758	.	1000	.	30.46942	-1.00000	2.85479	115
chr20	31951945	31952175	.	1000	.	30.48045	-1.00000	2.85455	115
chr2	112645228	112645458	.	1000	.	30.51105	-1.00000	2.85431	115
chr2	38433032	38433262	.	1000	.	30.52178	-1.00000	2.85406	115
chr20	46666982	46667212	.	1000	.	30.52800	-1.00000	2.85382	115
chr3	115819826	115820056	.	1000	.	30.53902	-1.00000	2.85358	115
chr17	40100639	40100869	.	1000	.	30.61380	-1.00000	2.85309	115
chr10	69425910	69426140	.	1000	.	30.61766	-1.00000	2.85285	115
chr1	32013559	32013789	.	1000	.	30.62220	-1.00000	2.85260	115
chr1	52814527	52814757	.	1000	.	30.63043	-1.00000	2.85236	115
chr2	8680359	8680589	.	1000	.	30.64764	-1.00000	2.85211	115
chr21	37267213	37267443	.	1000	.	30.66819	-1.00000	2.85187	115
chr2	231781512	231781742	.	1000	.	30.69427	-1.00000	2.85163	115
chr14	33676148	33676378	.	1000	.	30.69430	-1.00000	2.85138	115
chr21	14863845	14864075	.	1000	.	30.70875	-1.00000	2.85114	115
chr19	10106216	10106446	.	1000	.	30.70957	-1.00000	2.85089	115
chr16	71564889	71565119	.	1000	.	30.73892	-1.00000	2.85065	115
chr12	42238271	42238501	.	1000	.	30.74128	-1.00000	2.85040	115
chr12	57520705	57520935	.	1000	.	30.75882	-1.00000	2.85016	115
chr3	187745654	187745884	.	1000	.	30.75912	-1.00000	2.84991	115
chr11	64181596	64181826	.	1000	.	30.77648	-1.00000	2.84967	115
chr16	68520655	68520885	.	1000	.	30.78587	-1.00000	2.84942	115
chr20	4592614	4592844	.	1000	.	30.79529	-1.00000	2.84917	115
chr19	55655238	55655468	.	1000	.	30.80328	-1.00000	2.84893	115
chr12	31749202	31749432	.	1000	.	30.82572	-1.00000	2.84868	115
chr2	36618426	36618656	.	1000	.	30.85200	-1.00000	2.84844	115
chr19	11505770	11506000	.	1000	.	30.86454	-1.00000	2.84819	115
chr17	80220312	80220542	.	1000	.	30.87563	-1.00000	2.84794	115
chr12	70053043	70053273	.	1000	.	30.87813	-1.00000	2.84770	115
chr19	3761607	3761837	.	1000	.	30.90027	-1.00000	2.84745	115
chr19	11536087	11536317	.	1000	.	30.91558	-1.00000	2.84720	115
chr13	94433482	94433712	.	1000	.	30.92348	-1.00000	2.84696	115
chr20	63575512	63575742	.	1000	.	30.93180	-1.00000	2.84671	115
chr9	70470473	70470703	.	1000	.	30.96287	-1.00000	2.84646	115
chr19	45883425	45883655	.	865	.	30.97082	-1.00000	2.84621	115
chr11	17077731	17077961	.	1000	.	30.97707	-1.00000	2.84597	115
chr7	101165513	101165743	.	1000	.	31.02910	-1.00000	2.84547	115
chr19	4968748	4968978	.	1000	.	31.03214	-1.00000	2.84522	115
chr1	1471597	1471827	.	1000	.	31.06009	-1.00000	2.84497	115
chr20	10240043	10240273	.	1000	.	31.06064	-1.00000	2.84473	115
chr17	58249732	58249962	.	1000	.	31.07536	-1.00000	2.84448	115
chr7	149624636	149624866	.	1000	.	31.09653	-1.00000	2.84423	115
chr7	44606372	44606602	.	1000	.	31.10394	-1.00000	2.84398	115
chr21	33915754	33915984	.	1000	.	31.12930	-1.00000	2.84373	115
chr5	57693096	57693326	.	1000	.	31.14199	-1.00000	2.84348	115
chr11	123741542	123741772	.	1000	.	31.17021	-1.00000	2.84323	115
chr11	9364406	9364636	.	1000	.	31.18020	-1.00000	2.84298	115
chr1	229221241	229221471	.	1000	.	31.18645	-1.00000	2.84273	115
chr17	48610936	48611166	.	1000	.	31.20054	-1.00000	2.84248	115
chrX	102769017	102769247	.	1000	.	31.20864	-1.00000	2.84223	115
chr1	244970934	244971164	.	1000	.	31.21237	-1.00000	2.84198	115
chr17	50636166	50636396	.	1000	.	31.21982	-1.00000	2.84173	115
chr7	45881974	45882204	.	1000	.	31.22896	-1.00000	2.84148	115
chr5	172771224	172771454	.	1000	.	31.23791	-1.00000	2.84123	115
chr2	148020639	148020869	.	1000	.	31.25256	-1.00000	2.84098	115
chr2	27370365	27370595	.	1000	.	31.25461	-1.00000	2.84073	115
chr1	240562101	240562331	.	1000	.	31.27312	-1.00000	2.84048	115
chr2	118197383	118197613	.	1000	.	31.28699	-1.00000	2.84023	115
chr16	71462111	71462341	.	1000	.	31.29635	-1.00000	2.83998	115
chr17	7836765	7836995	.	993	.	31.31160	-1.00000	2.83973	115
chr10	87500790	87501020	.	1000	.	31.31854	-1.00000	2.83948	115
chr12	56449347	56449577	.	1000	.	31.32033	-1.00000	2.83923	115
chr6	157764537	157764767	.	1000	.	31.33419	-1.00000	2.83897	115
chr2	241279503	241279733	.	1000	.	31.34971	-1.00000	2.83872	115
chr7	98281506	98281736	.	1000	.	31.35686	-1.00000	2.83847	115
chr17	75738189	75738419	.	1000	.	31.37393	-1.00000	2.83822	115
chr4	693286	693516	.	1000	.	31.37916	-1.00000	2.83797	115
chr5	143596279	143596509	.	1000	.	31.37990	-1.00000	2.83771	115
chr13	97433086	97433316	.	1000	.	31.38900	-1.00000	2.83746	115
chr12	122366954	122367184	.	1000	.	31.44944	-1.00000	2.83721	115
chr19	36127778	36128008	.	1000	.	31.47082	-1.00000	2.83696	115
chr2	25376713	25376943	.	1000	.	31.50383	-1.00000	2.83670	115
chr3	177824145	177824375	.	1000	.	31.50505	-1.00000	2.83645	115
chr11	113875605	113875835	.	1000	.	31.50799	-1.00000	2.83620	115
chr21	26170720	26170950	.	1000	.	31.51569	-1.00000	2.83594	115
chr14	24095498	24095728	.	1000	.	31.54310	-1.00000	2.83569	115
chr6	34756946	34757176	.	1000	.	31.55860	-1.00000	2.83544	115
chr2	68467291	68467521	.	851	.	31.56540	-1.00000	2.83518	115
chr1	33431039	33431269	.	1000	.	31.56583	-1.00000	2.83493	115
chr16	89216592	89216822	.	1000	.	31.56607	-1.00000	2.83467	115
chr7	100101317	100101547	.	1000	.	31.58946	-1.00000	2.83442	115
chr2	71559093	71559323	.	1000	.	31.60963	-1.00000	2.83417	115
chr6	127266717	127266947	.	1000	.	31.62976	-1.00000	2.83391	115
chr2	20584590	20584820	.	982	.	31.63880	-1.00000	2.83340	115
chr10	63114104	63114334	.	1000	.	31.63978	-1.00000	2.83315	115
chr19	19097185	19097415	.	1000	.	31.65012	-1.00000	2.83289	115
chr16	9297532	9297762	.	1000	.	31.65049	-1.00000	2.83264	115
chr17	36948693	36948923	.	1000	.	31.65951	-1.00000	2.83238	115
chr1	118963687	118963917	.	1000	.	31.65957	-1.00000	2.83213	115
chr16	28846363	28846593	.	1000	.	31.67766	-1.00000	2.83187	115
chr6	7698280	7698510	.	1000	.	28.25047	-1.00000	2.74763	115
chr17	6492952	6493182	.	1000	.	28.25198	-1.00000	2.74741	115
chr3	44976091	44976321	.	1000	.	28.27313	-1.00000	2.74719	115
chr11	65122060	65122290	.	1000	.	28.28119	-1.00000	2.74697	115
chr5	141619170	141619400	.	1000	.	28.28762	-1.00000	2.74675	115
chr14	34496960	34497190	.	1000	.	28.28766	-1.00000	2.74652	115
chr3	9422795	9423025	.	1000	.	28.32333	-1.00000	2.74630	115
chr3	130746743	130746973	.	1000	.	28.34192	-1.00000	2.74608	115
chr19	51340057	51340287	.	1000	.	28.34198	-1.00000	2.74586	115
chr2	27086519	27086749	.	1000	.	28.37726	-1.00000	2.74563	115
chr7	75688725	75688955	.	1000	.	28.40810	-1.00000	2.74541	115
chr3	48436050	48436280	.	1000	.	28.41157	-1.00000	2.74519	115
chr11	65422158	65422388	.	1000	.	28.45811	-1.00000	2.74496	115
chr13	27424444	27424674	.	1000	.	28.46021	-1.00000	2.74474	115
chr6	2952610	2952840	.	1000	.	28.48289	-1.00000	2.74429	115
chr11	7513794	7514024	.	1000	.	28.49355	-1.00000	2.74407	115
chr3	196318210	196318440	.	1000	.	28.49545	-1.00000	2.74385	115
chr6	170306482	170306712	.	1000	.	28.49686	-1.00000	2.74362	115
chr21	29271975	29272205	.	1000	.	28.51005	-1.00000	2.74340	115
chr19	5790688	5790918	.	1000	.	28.52719	-1.00000	2.74317	115
chr3	177359947	177360177	.	1000	.	28.53289	-1.00000	2.74295	115
chr20	44738984	44739214	.	1000	.	28.53858	-1.00000	2.74273	115
chr11	9510836	9511066	.	1000	.	28.54451	-1.00000	2.74250	115
chr14	61553011	61553241	.	1000	.	28.54934	-1.00000	2.74228	115
chr3	150546547	150546777	.	1000	.	28.57050	-1.00000	2.74205	115
chr9	129559075	129559305	.	1000	.	28.59174	-1.00000	2.74183	115
chr6	41072513	41072743	.	1000	.	28.59342	-1.00000	2.74160	115
chr2	27032796	27033026	.	1000	.	28.61848	-1.00000	2.74138	115
chr20	62954286	62954516	.	1000	.	27.51039	-1.00000	2.65439	115
chr17	77392375	77392605	.	1000	.	27.51891	-1.00000	2.65396	115
chr3	14319674	14319904	.	1000	.	27.52482	-1.00000	2.65375	115
chr19	4457746	4457976	.	1000	.	27.53272	-1.00000	2.65353	115
chr12	43806250	43806480	.	1000	.	27.53385	-1.00000	2.65332	115
chr22	40856919	40857149	.	1000	.	27.55995	-1.00000	2.65311	115
chr1	23554934	23555164	.	1000	.	27.56178	-1.00000	2.65289	115
chr3	38346602	38346832	.	1000	.	27.57131	-1.00000	2.65268	115
chr20	25237869	25238099	.	1000	.	27.60652	-1.00000	2.65225	115
chr11	120710443	120710673	.	1000	.	27.62364	-1.00000	2.65160	115
chr19	7903673	7903903	.	1000	.	27.62373	-1.00000	2.65139	115
chr7	44606929	44607159	.	1000	.	27.62424	-1.00000	2.65117	115
chr6	32128283	32128513	.	1000	.	27.62735	-1.00000	2.65095	115
chr10	15344919	15345149	.	691	.	27.64263	-1.00000	2.65074	115
chr12	49567802	49568032	.	1000	.	27.64495	-1.00000	2.65052	115
chr21	44012180	44012410	.	1000	.	27.65074	-1.00000	2.65031	115
chr2	74529754	74529984	.	1000	.	27.65844	-1.00000	2.65009	115
chr19	47226053	47226283	.	1000	.	27.65926	-1.00000	2.64988	115
chr10	75755595	75755825	.	1000	.	27.66029	-1.00000	2.64944	115
chr2	241315760	241315990	.	1000	.	27.68493	-1.00000	2.64923	115
chr16	14386168	14386398	.	1000	.	27.69005	-1.00000	2.64901	115
chr1	151832697	151832927	.	1000	.	27.69089	-1.00000	2.64879	115
chr10	96840992	96841222	.	1000	.	27.72363	-1.00000	2.64858	115
chr20	3076847	3077077	.	1000	.	27.73229	-1.00000	2.64836	115
chr2	84919939	84920169	.	929	.	27.74208	-1.00000	2.64814	115
chr17	78840848	78841078	.	1000	.	27.74307	-1.00000	2.64793	115
chr1	93964769	93964999	.	1000	.	27.75583	-1.00000	2.64771	115
chr15	34224902	34225132	.	1000	.	27.76102	-1.00000	2.64749	115
chr2	137957173	137957403	.	1000	.	27.76399	-1.00000	2.64727	115
chr7	143215128	143215358	.	1000	.	27.76482	-1.00000	2.64706	115
chr5	271434	271664	.	1000	.	27.77133	-1.00000	2.64684	115
chr20	2652869	2653099	.	1000	.	27.79560	-1.00000	2.64662	115
chr2	169573830	169574060	.	1000	.	27.80483	-1.00000	2.64640	115
chr18	32019419	32019649	.	1000	.	27.81554	-1.00000	2.64619	115
chr20	18288412	18288642	.	1000	.	27.83722	-1.00000	2.64597	115
chr3	150763059	150763289	.	1000	.	27.85817	-1.00000	2.64575	115
chr8	145052347	145052577	.	1000	.	27.86490	-1.00000	2.64531	115
chr11	66958584	66958814	.	1000	.	27.88751	-1.00000	2.64509	115
chr2	209423753	209423983	.	1000	.	27.93479	-1.00000	2.64488	115
chr16	30657881	30658111	.	1000	.	27.93979	-1.00000	2.64466	115
chr15	68229321	68229551	.	1000	.	27.94286	-1.00000	2.64444	115
chr9	92293634	92293864	.	1000	.	27.94357	-1.00000	2.64422	115
chr16	75464787	75465017	.	1000	.	27.94783	-1.00000	2.64400	115
chr1	68497024	68497254	.	1000	.	27.95177	-1.00000	2.64378	115
chr6	43725166	43725396	.	1000	.	27.95185	-1.00000	2.64356	115
chr1	212255064	212255294	.	1000	.	27.96806	-1.00000	2.64334	115
chr3	171967255	171967485	.	1000	.	27.97332	-1.00000	2.64312	115
chr2	151853120	151853350	.	1000	.	27.98338	-1.00000	2.64290	115
chr2	54723326	54723556	.	1000	.	27.99434	-1.00000	2.64268	115
chr11	75762948	75763178	.	1000	.	27.99799	-1.00000	2.64246	115
chr4	2963403	2963633	.	1000	.	28.00219	-1.00000	2.64224	115
chr1	16179147	16179377	.	1000	.	28.00525	-1.00000	2.64202	115
chr14	91114486	91114716	.	1000	.	28.02237	-1.00000	2.64180	115
chr6	36302532	36302762	.	1000	.	28.04371	-1.00000	2.64158	115
chr8	70402518	70402748	.	1000	.	28.08053	-1.00000	2.64114	115
chr16	14070958	14071188	.	1000	.	28.08453	-1.00000	2.64092	115
chr3	187286619	187286849	.	1000	.	28.09253	-1.00000	2.64070	115
[truncated: 1,000 more rows]
