# Supplementary material for: GRAFIMO: Variant and haplotype aware motif scanning on pangenome graphs
Source: PLoS Comput Biol. 2021 Sep 27;17(9):e1009444. doi: 10.1371/journal.pcbi.1009444 (PMC8519448; doi:10.1371/journal.pcbi.1009444)
Supplement: S1 Code — (ZIP) [file pcbi.1009444.s002.zip › S1_code/test_data/tf_motifs/ATF3/MA0605.2.meme]

MEME version 4

ALPHABET= ACGT

strands: + -

Background letter frequencies
A 0.25 C 0.25 G 0.25 T 0.25

MOTIF MA0605.2 ATF3
letter-probability matrix: alength= 4 w= 12 nsites= 40545 E= 0
 0.209767  0.202738  0.416673  0.170823
 0.590477  0.032315  0.377208  0.000000
 0.000000  0.000000  0.000025  0.999975
 0.000000  0.000000  0.967408  0.032592
 1.000000  0.000000  0.000000  0.000000
 0.000000  0.986473  0.000000  0.013527
 0.021503  0.000000  0.978497  0.000000
 0.000000  0.000000  0.000000  1.000000
 0.036134  0.963866  0.000000  0.000000
 1.000000  0.000000  0.000000  0.000000
 0.000000  0.377939  0.026273  0.595788
 0.170650  0.414848  0.203280  0.211222
URL http://jaspar.genereg.net/matrix/MA0605.2
