# Supplementary material for: GRAFIMO: Variant and haplotype aware motif scanning on pangenome graphs
Source: PLoS Comput Biol. 2021 Sep 27;17(9):e1009444. doi: 10.1371/journal.pcbi.1009444 (PMC8519448; doi:10.1371/journal.pcbi.1009444)
Supplement: S1 Code — (ZIP) [file pcbi.1009444.s002.zip › S1_code/test_data/tf_motifs/ATF3/Cell_line_K562/ENCFF787GVU.bed]

chr1	778559	778799	.	1000	.	92.27055	-1.00000	3.96572	120
chr1	941818	942058	.	1000	.	123.80947	-1.00000	3.96572	120
chr1	1000766	1001006	.	1000	.	146.90840	-1.00000	3.96572	120
chr1	1064235	1064475	.	1000	.	166.95428	-1.00000	3.96572	120
chr1	1080200	1080440	.	1000	.	98.76821	-1.00000	3.96572	120
chr1	1116154	1116394	.	928	.	44.79589	-1.00000	2.80362	120
chr1	1201427	1201667	.	659	.	50.37628	-1.00000	3.21024	120
chr1	1208050	1208290	.	592	.	45.65165	-1.00000	2.93855	120
chr1	1231999	1232239	.	1000	.	90.30160	-1.00000	3.96572	120
chr1	1304702	1304942	.	1000	.	69.74249	-1.00000	3.96572	120
chr1	1318300	1318540	.	1000	.	62.73279	-1.00000	3.96572	120
chr1	1344842	1345082	.	579	.	38.05831	-1.00000	2.04491	120
chr1	1349302	1349542	.	1000	.	69.21317	-1.00000	3.96572	120
chr1	1399386	1399626	.	1000	.	69.74998	-1.00000	3.96572	120
chr1	1471583	1471823	.	1000	.	110.72568	-1.00000	3.96572	120
chr1	1511935	1512175	.	1000	.	111.42925	-1.00000	3.96572	120
chr1	1554915	1555155	.	716	.	47.91231	-1.00000	3.24180	120
chr1	1574798	1575038	.	1000	.	166.23569	-1.00000	3.96572	120
chr1	1597263	1597503	.	1000	.	54.73845	-1.00000	3.52716	120
chr1	1615265	1615505	.	1000	.	172.74282	-1.00000	3.96572	120
chr1	1658918	1659158	.	1000	.	114.72207	-1.00000	3.96572	120
chr1	1724285	1724525	.	1000	.	106.58579	-1.00000	3.96572	120
chr1	1778348	1778588	.	882	.	47.27928	-1.00000	2.98000	120
chr1	1858699	1858939	.	1000	.	68.83535	-1.00000	3.96572	120
chr1	1897184	1897424	.	1000	.	90.77488	-1.00000	3.96572	120
chr1	2176121	2176361	.	1000	.	108.34703	-1.00000	3.96572	120
chr1	2180450	2180538	.	1000	.	231.26324	-1.00000	3.96572	52
chr1	2189410	2189650	.	764	.	44.79035	-1.00000	2.80375	120
chr1	2189613	2189853	.	765	.	11.51192	-1.00000	-0.48009	120
chr1	2412468	2412708	.	1000	.	134.49921	-1.00000	3.96572	120
chr1	2526129	2526369	.	1000	.	72.81144	-1.00000	3.96572	120
chr1	2545988	2546228	.	1000	.	85.89277	-1.00000	3.96572	120
chr1	3313189	3313429	.	1000	.	72.64860	-1.00000	3.96572	120
chr1	3624687	3624927	.	688	.	40.46205	-1.00000	2.32440	120
chr1	3649887	3650127	.	779	.	39.70197	-1.00000	2.16148	120
chr1	3857286	3857526	.	1000	.	81.26948	-1.00000	3.96572	120
chr1	3900159	3900399	.	1000	.	80.19299	-1.00000	3.96572	120
chr1	3992115	3992355	.	1000	.	99.17721	-1.00000	3.96572	120
chr1	5917692	5917932	.	1000	.	196.55283	-1.00000	3.96572	120
chr1	6127717	6127957	.	825	.	51.91356	-1.00000	3.33929	120
chr1	6141723	6141963	.	605	.	38.94924	-1.00000	2.10585	120
chr1	6199495	6199735	.	551	.	38.40980	-1.00000	2.05124	120
chr1	6235835	6236075	.	925	.	46.14014	-1.00000	2.99398	120
chr1	6414386	6414626	.	669	.	38.22637	-1.00000	2.04851	120
chr1	6523661	6523901	.	627	.	41.75849	-1.00000	2.47810	120
chr1	6579896	6580136	.	923	.	57.67841	-1.00000	3.49271	120
chr1	6601195	6601435	.	568	.	35.71912	-1.00000	1.74521	120
chr1	6602932	6603172	.	1000	.	105.61449	-1.00000	3.96572	120
chr1	6603931	6604171	.	626	.	55.40782	-1.00000	3.51943	120
chr1	6784465	6784705	.	1000	.	180.10048	-1.00000	3.96572	120
chr1	7704501	7704741	.	607	.	36.12935	-1.00000	1.82376	120
chr1	7771192	7771432	.	1000	.	99.93985	-1.00000	3.96572	120
chr1	7810465	7810705	.	1000	.	54.53293	-1.00000	3.52956	120
chr1	7954084	7954324	.	1000	.	57.42801	-1.00000	3.49541	120
chr1	8004861	8005101	.	1000	.	65.05225	-1.00000	3.96572	120
chr1	8122188	8122428	.	1000	.	56.69506	-1.00000	3.50275	120
chr1	8197772	8198012	.	1000	.	105.96777	-1.00000	3.96572	120
chr1	8626441	8626681	.	1000	.	61.98569	-1.00000	3.96572	120
chr1	8873657	8873897	.	1000	.	102.89047	-1.00000	3.96572	120
chr1	8877911	8878151	.	1000	.	114.03638	-1.00000	3.96572	120
chr1	8879177	8879417	.	1000	.	112.95636	-1.00000	3.96572	120
chr1	8899943	8900183	.	798	.	45.75118	-1.00000	2.99843	120
chr1	9164020	9164260	.	1000	.	95.51400	-1.00000	3.96572	120
chr1	9275558	9275798	.	541	.	37.16162	-1.00000	1.93932	120
chr1	9428875	9429115	.	1000	.	157.72163	-1.00000	3.96572	120
chr1	9539324	9539564	.	1000	.	81.41857	-1.00000	3.96572	120
chr1	9717618	9717858	.	1000	.	133.23354	-1.00000	3.96572	120
chr1	9719163	9719403	.	1000	.	85.89857	-1.00000	3.96572	120
chr1	10032856	10033096	.	602	.	33.53134	-1.00000	1.49454	120
chr1	10339855	10340095	.	1000	.	64.30839	-1.00000	3.96572	120
chr1	10430576	10430816	.	668	.	46.66154	-1.00000	2.98804	120
chr1	10459163	10459403	.	1000	.	83.15391	-1.00000	3.96572	120
chr1	10472500	10472740	.	1000	.	166.07919	-1.00000	3.96572	120
chr1	10510995	10511235	.	1000	.	98.40127	-1.00000	3.96572	120
chr1	10556438	10556678	.	1000	.	132.16982	-1.00000	3.96572	120
chr1	10562043	10562283	.	1000	.	67.22301	-1.00000	3.96572	120
chr1	10646402	10646642	.	1000	.	99.38734	-1.00000	3.96572	120
chr1	11060093	11060333	.	1000	.	58.30198	-1.00000	3.96572	120
chr1	11279733	11279973	.	742	.	46.90097	-1.00000	2.98508	120
chr1	11535823	11536063	.	579	.	37.15922	-1.00000	1.93937	120
chr1	11681035	11681275	.	1000	.	66.45213	-1.00000	3.96572	120
chr1	11693133	11693373	.	767	.	43.16097	-1.00000	2.60259	120
chr1	11735932	11736172	.	1000	.	129.89613	-1.00000	3.96572	120
chr1	11796311	11796551	.	865	.	39.66661	-1.00000	2.16192	120
chr1	11797799	11798039	.	1000	.	67.27559	-1.00000	3.96572	120
chr1	11802659	11802899	.	646	.	41.91326	-1.00000	2.47585	120
chr1	11806062	11806302	.	1000	.	136.02537	-1.00000	3.96572	120
chr1	11842264	11842504	.	586	.	50.91140	-1.00000	3.35044	120
chr1	11908213	11908453	.	1000	.	68.44188	-1.00000	3.96572	120
chr1	11909651	11909891	.	782	.	42.84785	-1.00000	2.51830	120
chr1	11909853	11910093	.	781	.	9.03859	-1.00000	-0.45851	120
chr1	11926329	11926569	.	1000	.	74.53146	-1.00000	3.96572	120
chr1	11949181	11949421	.	631	.	42.80998	-1.00000	2.51879	120
chr1	11980162	11980402	.	1000	.	93.28435	-1.00000	3.96572	120
chr1	12038784	12039024	.	1000	.	67.09293	-1.00000	3.96572	120
chr1	12052075	12052315	.	1000	.	108.71047	-1.00000	3.96572	120
chr1	12096025	12096265	.	1000	.	73.55752	-1.00000	3.96572	120
chr1	12161897	12162137	.	1000	.	200.52967	-1.00000	3.96572	120
chr1	12175249	12175489	.	902	.	45.88881	-1.00000	2.99722	120
chr1	12218544	12218784	.	1000	.	132.01999	-1.00000	3.96572	120
chr1	12448893	12449133	.	863	.	50.17072	-1.00000	3.21291	120
chr1	12528625	12528865	.	1000	.	102.91194	-1.00000	3.96572	120
chr1	12549846	12550086	.	674	.	36.44646	-1.00000	1.85569	120
chr1	12604437	12604677	.	1000	.	158.45523	-1.00000	3.96572	120
chr1	12659116	12659356	.	719	.	42.65056	-1.00000	2.50142	120
chr1	14422168	14422408	.	1000	.	65.58787	-1.00000	3.96572	120
chr1	14437029	14437269	.	1000	.	101.65538	-1.00000	3.96572	120
chr1	14590874	14591114	.	1000	.	68.53063	-1.00000	3.96572	120
chr1	14939965	14940205	.	895	.	47.66146	-1.00000	3.04791	120
chr1	14961882	14962122	.	645	.	46.02981	-1.00000	2.99560	120
chr1	14970212	14970452	.	1000	.	138.44668	-1.00000	3.96572	120
chr1	15236342	15236582	.	724	.	41.90414	-1.00000	2.47609	120
chr1	15260645	15260885	.	629	.	31.21272	-1.00000	1.22523	120
chr1	15272581	15272821	.	1000	.	75.97779	-1.00000	3.96572	120
chr1	15340342	15340582	.	577	.	39.96220	-1.00000	2.18154	120
chr1	15345966	15346206	.	947	.	54.15125	-1.00000	3.53466	120
chr1	15352532	15352772	.	1000	.	56.62216	-1.00000	3.50338	120
chr1	15524256	15524496	.	1000	.	54.25432	-1.00000	3.53314	120
chr1	15524577	15524817	.	1000	.	60.43392	-1.00000	3.96572	120
chr1	15524936	15525176	.	1000	.	71.68261	-1.00000	3.96572	120
chr1	15526688	15526928	.	1000	.	68.15701	-1.00000	3.96572	120
chr1	15543632	15543872	.	1000	.	139.82442	-1.00000	3.96572	120
chr1	15603560	15603800	.	1000	.	88.89679	-1.00000	3.96572	120
chr1	15617257	15617497	.	1000	.	75.36490	-1.00000	3.96572	120
chr1	15795115	15795355	.	1000	.	57.70034	-1.00000	3.49262	120
chr1	15833055	15833295	.	1000	.	72.82579	-1.00000	3.96572	120
chr1	15835958	15836198	.	1000	.	54.79668	-1.00000	3.52647	120
chr1	15897855	15898095	.	1000	.	71.46528	-1.00000	3.96572	120
chr1	15949681	15949921	.	1000	.	53.04511	-1.00000	3.54806	120
chr1	15952809	15953049	.	1000	.	183.11735	-1.00000	3.96572	120
chr1	15976032	15976272	.	1000	.	74.19185	-1.00000	3.96572	120
chr1	16013281	16013521	.	1000	.	114.13689	-1.00000	3.96572	120
chr1	16014720	16014960	.	551	.	38.36329	-1.00000	2.05240	120
chr1	16054159	16054399	.	539	.	36.21957	-1.00000	1.82569	120
chr1	16082434	16082674	.	543	.	34.97436	-1.00000	1.64552	120
chr1	16111784	16112024	.	561	.	38.11932	-1.00000	2.04423	120
chr1	16146365	16146605	.	1000	.	136.30701	-1.00000	3.96572	120
chr1	16164255	16164495	.	1000	.	66.92843	-1.00000	3.96572	120
chr1	16195156	16195396	.	1000	.	52.45025	-1.00000	3.55409	120
chr1	16237097	16237337	.	1000	.	105.98987	-1.00000	3.96572	120
chr1	16248822	16249062	.	1000	.	82.81372	-1.00000	3.96572	120
chr1	16266589	16266829	.	1000	.	52.46727	-1.00000	3.55400	120
chr1	16352401	16352641	.	1000	.	85.32188	-1.00000	3.96572	120
chr1	16367058	16367298	.	1000	.	91.86967	-1.00000	3.96572	120
chr1	16545909	16546149	.	595	.	38.38478	-1.00000	2.05166	120
chr1	16613444	16613684	.	1000	.	75.06978	-1.00000	3.96572	120
chr1	16621053	16621293	.	638	.	47.36919	-1.00000	2.97902	120
chr1	16678222	16678462	.	1000	.	161.76000	-1.00000	3.96572	120
chr1	16727221	16727461	.	1000	.	64.26141	-1.00000	3.96572	120
chr1	17011871	17012111	.	1000	.	75.25627	-1.00000	3.96572	120
chr1	17237118	17237358	.	949	.	52.31801	-1.00000	3.55586	120
chr1	17441445	17441685	.	1000	.	94.55943	-1.00000	3.96572	120
chr1	17494206	17494446	.	1000	.	131.66709	-1.00000	3.96572	120
chr1	18452638	18452878	.	1000	.	135.47119	-1.00000	3.96572	120
chr1	18530994	18531234	.	1000	.	61.89355	-1.00000	3.96572	120
chr1	18836712	18836952	.	1000	.	72.07433	-1.00000	3.96572	120
chr1	18854634	18854874	.	1000	.	53.52547	-1.00000	3.54187	120
chr1	18902827	18903067	.	1000	.	55.53070	-1.00000	3.51794	120
chr1	18913122	18913362	.	633	.	38.27254	-1.00000	2.04768	120
chr1	19081587	19081827	.	1000	.	69.41968	-1.00000	3.96572	120
chr1	19210246	19210486	.	1000	.	180.70361	-1.00000	3.96572	120
chr1	19312180	19312420	.	1000	.	81.68174	-1.00000	3.96572	120
chr1	19312626	19312866	.	1000	.	62.71618	-1.00000	3.96572	120
chr1	19469437	19469677	.	1000	.	91.33105	-1.00000	3.96572	120
chr1	19596637	19596877	.	1000	.	59.63155	-1.00000	3.96572	120
chr1	19882254	19882494	.	1000	.	136.75653	-1.00000	3.96572	120
chr1	20185364	20185604	.	650	.	37.76884	-1.00000	2.01665	120
chr1	20185951	20186191	.	782	.	46.78198	-1.00000	2.98632	120
chr1	20255851	20256091	.	1000	.	59.68707	-1.00000	3.96572	120
chr1	20440842	20441082	.	1000	.	92.34511	-1.00000	3.96572	120
chr1	20493841	20494081	.	614	.	40.22830	-1.00000	2.27268	120
chr1	20508042	20508282	.	1000	.	103.98653	-1.00000	3.96572	120
chr1	20696921	20697161	.	1000	.	89.24104	-1.00000	3.96572	120
chr1	20733138	20733378	.	769	.	41.95270	-1.00000	2.47532	120
chr1	20786712	20786952	.	1000	.	63.05462	-1.00000	3.96572	120
chr1	21320074	21320314	.	1000	.	54.51951	-1.00000	3.52973	120
chr1	21488785	21489025	.	545	.	35.24085	-1.00000	1.68202	120
chr1	21638707	21638947	.	1000	.	84.28579	-1.00000	3.96572	120
chr1	21687105	21687345	.	1000	.	89.11543	-1.00000	3.96572	120
chr1	21783040	21783280	.	1000	.	75.89150	-1.00000	3.96572	120
chr1	21783566	21783806	.	1000	.	74.39339	-1.00000	3.96572	120
chr1	21896893	21897133	.	832	.	46.50070	-1.00000	2.99003	120
chr1	21904975	21905215	.	1000	.	77.70430	-1.00000	3.96572	120
chr1	21919583	21919823	.	861	.	55.03040	-1.00000	3.52370	120
chr1	22019125	22019365	.	901	.	50.02989	-1.00000	3.21488	120
chr1	22025847	22026087	.	1000	.	76.08659	-1.00000	3.96572	120
chr1	22048681	22048921	.	1000	.	74.51815	-1.00000	3.96572	120
chr1	22174510	22174750	.	814	.	54.15087	-1.00000	3.53475	120
chr1	22428691	22428931	.	1000	.	79.28055	-1.00000	3.96572	120
chr1	22451749	22451989	.	1000	.	194.58632	-1.00000	3.96572	120
chr1	23019247	23019487	.	598	.	36.19132	-1.00000	1.82283	120
chr1	23368813	23369053	.	1000	.	164.10992	-1.00000	3.96572	120
chr1	23554950	23555190	.	1000	.	89.50669	-1.00000	3.96572	120
chr1	23691771	23692011	.	541	.	37.02889	-1.00000	1.92003	120
chr1	23777889	23778129	.	1000	.	61.05650	-1.00000	3.96572	120
chr1	23778282	23778522	.	1000	.	134.22532	-1.00000	3.96572	120
chr1	23779790	23780030	.	772	.	46.15289	-1.00000	2.99371	120
chr1	23790180	23790420	.	1000	.	80.02382	-1.00000	3.96572	120
chr1	23799519	23799759	.	1000	.	84.31599	-1.00000	3.96572	120
chr1	23809782	23810022	.	1000	.	51.91030	-1.00000	3.33937	120
chr1	23825314	23825554	.	1000	.	110.42117	-1.00000	3.96572	120
chr1	23980355	23980595	.	1000	.	69.35861	-1.00000	3.96572	120
chr1	24365314	24365554	.	874	.	46.19434	-1.00000	2.99337	120
chr1	24744885	24745125	.	1000	.	84.41733	-1.00000	3.96572	120
chr1	24746181	24746421	.	1000	.	82.88729	-1.00000	3.96572	120
chr1	24966742	24966982	.	1000	.	106.89207	-1.00000	3.96572	120
chr1	25233095	25233335	.	906	.	47.39505	-1.00000	2.97853	120
chr1	25550185	25550425	.	994	.	57.10642	-1.00000	3.49817	120
chr1	25568971	25569211	.	1000	.	142.10633	-1.00000	3.96572	120
chr1	25716003	25716243	.	1000	.	74.25314	-1.00000	3.96572	120
chr1	25895511	25895751	.	800	.	48.82345	-1.00000	3.22924	120
chr1	25906361	25906601	.	1000	.	159.53610	-1.00000	3.96572	120
chr1	25998144	25998384	.	1000	.	118.96312	-1.00000	3.96572	120
chr1	26070573	26070813	.	1000	.	139.23071	-1.00000	3.96572	120
chr1	26122475	26122715	.	1000	.	52.61079	-1.00000	3.55238	120
chr1	26123208	26123448	.	1000	.	68.79766	-1.00000	3.96572	120
chr1	26123548	26123788	.	877	.	42.56606	-1.00000	2.48339	120
chr1	26169757	26169997	.	1000	.	162.42288	-1.00000	3.96572	120
chr1	26233841	26234081	.	682	.	41.65999	-1.00000	2.47957	120
chr1	26275656	26275896	.	933	.	48.70864	-1.00000	3.23063	120
chr1	26276297	26276537	.	881	.	48.48896	-1.00000	3.23354	120
chr1	26284795	26285035	.	1000	.	186.76287	-1.00000	3.96572	120
chr1	26287136	26287376	.	692	.	44.07635	-1.00000	2.70437	120
chr1	26378147	26378387	.	1000	.	62.23424	-1.00000	3.96572	120
chr1	26378477	26378717	.	830	.	42.83356	-1.00000	2.51854	120
chr1	26387465	26387705	.	1000	.	96.20292	-1.00000	3.96572	120
chr1	26408589	26408829	.	622	.	35.52114	-1.00000	1.73034	120
chr1	26432156	26432396	.	1000	.	177.03752	-1.00000	3.96572	120
chr1	26472301	26472541	.	1000	.	72.15804	-1.00000	3.96572	120
chr1	26531193	26531433	.	866	.	53.20370	-1.00000	3.54601	120
chr1	26698230	26698470	.	1000	.	81.92464	-1.00000	3.96572	120
chr1	26723338	26723578	.	1000	.	76.65499	-1.00000	3.96572	120
chr1	26744128	26744368	.	1000	.	68.36354	-1.00000	3.96572	120
chr1	26771788	26772028	.	1000	.	143.03162	-1.00000	3.96572	120
chr1	26799919	26800159	.	928	.	48.18702	-1.00000	3.23823	120
chr1	26900344	26900584	.	1000	.	75.76531	-1.00000	3.96572	120
chr1	27045991	27046231	.	555	.	43.29151	-1.00000	2.60141	120
chr1	27052577	27052817	.	629	.	40.86396	-1.00000	2.35545	120
chr1	27122715	27122955	.	1000	.	100.85718	-1.00000	3.96572	120
chr1	27234223	27234463	.	720	.	43.23889	-1.00000	2.60197	120
chr1	27322225	27322465	.	1000	.	60.53002	-1.00000	3.96572	120
chr1	27392494	27392734	.	1000	.	81.19258	-1.00000	3.96572	120
chr1	27490494	27490734	.	1000	.	48.98742	-1.00000	3.22748	120
chr1	27542514	27542754	.	1000	.	153.85133	-1.00000	3.96572	120
chr1	27772918	27773158	.	1000	.	95.85398	-1.00000	3.96572	120
chr1	28144575	28144815	.	1000	.	69.75739	-1.00000	3.96572	120
chr1	28232897	28233137	.	1000	.	179.55625	-1.00000	3.96572	120
chr1	28249463	28249703	.	1000	.	105.23386	-1.00000	3.96572	120
chr1	28259168	28259408	.	1000	.	68.64587	-1.00000	3.96572	120
chr1	28314067	28314307	.	1000	.	60.54215	-1.00000	3.96572	120
chr1	28346228	28346468	.	1000	.	105.07614	-1.00000	3.96572	120
chr1	28501068	28501308	.	1000	.	135.16862	-1.00000	3.96572	120
chr1	28518102	28518342	.	979	.	53.04228	-1.00000	3.54823	120
chr1	28643055	28643295	.	641	.	58.80555	-1.00000	3.96572	120
chr1	28648596	28648836	.	1000	.	78.75569	-1.00000	3.96572	120
chr1	28736716	28736956	.	1000	.	111.94275	-1.00000	3.96572	120
chr1	28883888	28884128	.	1000	.	69.26847	-1.00000	3.96572	120
chr1	28885003	28885243	.	1000	.	177.56742	-1.00000	3.96572	120
chr1	28886680	28886920	.	753	.	45.54422	-1.00000	2.94015	120
chr1	29202875	29203115	.	1000	.	160.58083	-1.00000	3.96572	120
chr1	29230829	29231069	.	1000	.	111.54710	-1.00000	3.96572	120
chr1	29236337	29236577	.	1000	.	76.75026	-1.00000	3.96572	120
chr1	30191141	30191381	.	1000	.	146.53340	-1.00000	3.96572	120
chr1	30727863	30728103	.	1000	.	67.85017	-1.00000	3.96572	120
chr1	30741255	30741495	.	632	.	34.40332	-1.00000	1.57962	120
chr1	30756672	30756912	.	757	.	44.01498	-1.00000	2.70507	120
chr1	30768948	30769188	.	1000	.	59.25525	-1.00000	3.96572	120
chr1	30824076	30824316	.	1000	.	88.35545	-1.00000	3.96572	120
chr1	30854198	30854438	.	1000	.	122.40253	-1.00000	3.96572	120
chr1	30872219	30872459	.	751	.	42.95942	-1.00000	2.55874	120
chr1	30887676	30887916	.	1000	.	98.27414	-1.00000	3.96572	120
chr1	30919009	30919249	.	1000	.	130.91544	-1.00000	3.96572	120
chr1	31170854	31171094	.	999	.	44.16153	-1.00000	2.73652	120
chr1	31644538	31644778	.	1000	.	100.44368	-1.00000	3.96572	120
chr1	31645085	31645325	.	1000	.	110.48235	-1.00000	3.96572	120
chr1	31701112	31701352	.	1000	.	108.42256	-1.00000	3.96572	120
chr1	31705248	31705488	.	970	.	52.81983	-1.00000	3.55043	120
chr1	31760984	31761224	.	710	.	42.06987	-1.00000	2.47347	120
chr1	31815899	31816139	.	1000	.	71.30211	-1.00000	3.96572	120
chr1	31827217	31827457	.	1000	.	95.97161	-1.00000	3.96572	120
chr1	31931729	31931969	.	1000	.	70.14866	-1.00000	3.96572	120
chr1	31939879	31940119	.	1000	.	91.09125	-1.00000	3.96572	120
chr1	31954702	31954942	.	1000	.	74.52611	-1.00000	3.96572	120
chr1	31956006	31956246	.	1000	.	99.77155	-1.00000	3.96572	120
chr1	32013552	32013792	.	1000	.	84.46444	-1.00000	3.96572	120
chr1	32062484	32062724	.	1000	.	77.65886	-1.00000	3.96572	120
chr1	32133482	32133722	.	1000	.	89.37179	-1.00000	3.96572	120
chr1	32205511	32205751	.	1000	.	171.35038	-1.00000	3.96572	120
chr1	32241355	32241595	.	652	.	58.20522	-1.00000	3.96572	120
chr1	32248201	32248441	.	586	.	37.28503	-1.00000	1.95050	120
chr1	32291176	32291416	.	603	.	39.58519	-1.00000	2.16307	120
chr1	32307415	32307655	.	1000	.	69.71656	-1.00000	3.96572	120
chr1	32351492	32351732	.	860	.	45.81227	-1.00000	2.99749	120
chr1	32394285	32394525	.	1000	.	73.08215	-1.00000	3.96572	120
chr1	32496192	32496432	.	706	.	43.19653	-1.00000	2.60228	120
chr1	32814333	32814573	.	1000	.	81.51011	-1.00000	3.96572	120
chr1	32817253	32817493	.	1000	.	217.24072	-1.00000	3.96572	120
chr1	32989298	32989538	.	1000	.	86.04512	-1.00000	3.96572	120
chr1	33302501	33302741	.	642	.	41.97658	-1.00000	2.47478	120
chr1	33374456	33374696	.	956	.	47.84469	-1.00000	3.24258	120
chr1	33431036	33431276	.	1000	.	80.34354	-1.00000	3.96572	120
chr1	34379070	34379310	.	680	.	42.57282	-1.00000	2.48327	120
chr1	35192147	35192387	.	605	.	23.13987	-1.00000	0.35066	120
chr1	35279337	35279577	.	1000	.	174.12228	-1.00000	3.96572	120
chr1	35641437	35641677	.	1000	.	203.36976	-1.00000	3.96572	120
chr1	36088769	36089009	.	1000	.	77.53211	-1.00000	3.96572	120
chr1	36155744	36155984	.	1000	.	162.39187	-1.00000	3.96572	120
chr1	36224175	36224415	.	1000	.	157.56060	-1.00000	3.96572	120
chr1	36248391	36248631	.	1000	.	138.76481	-1.00000	3.96572	120
chr1	36373849	36374089	.	1000	.	76.98559	-1.00000	3.96572	120
chr1	36374678	36374918	.	1000	.	79.05609	-1.00000	3.96572	120
chr1	36386519	36386759	.	1000	.	245.74392	-1.00000	3.96572	120
chr1	36464314	36464554	.	1000	.	173.24137	-1.00000	3.96572	120
chr1	36703768	36704008	.	889	.	49.34663	-1.00000	3.22379	120
chr1	37479707	37479947	.	1000	.	126.78202	-1.00000	3.96572	120
chr1	37514698	37514938	.	1000	.	55.98007	-1.00000	3.51237	120
chr1	37554238	37554478	.	692	.	70.07050	-1.00000	3.96572	120
chr1	37595824	37596064	.	1000	.	68.29411	-1.00000	3.96572	120
chr1	37690481	37690721	.	1000	.	141.73730	-1.00000	3.96572	120
chr1	37692248	37692488	.	771	.	49.79106	-1.00000	3.21767	120
chr1	37946954	37947194	.	1000	.	57.24097	-1.00000	3.49716	120
chr1	37989975	37990215	.	1000	.	61.94833	-1.00000	3.96572	120
chr1	37999591	37999831	.	1000	.	137.81275	-1.00000	3.96572	120
chr1	38012487	38012727	.	1000	.	122.57489	-1.00000	3.96572	120
chr1	38533982	38534222	.	602	.	38.06828	-1.00000	2.04480	120
chr1	38745688	38745928	.	609	.	46.91909	-1.00000	2.98494	120
chr1	38859766	38860006	.	1000	.	203.95273	-1.00000	3.96572	120
chr1	39026189	39026429	.	1000	.	97.10267	-1.00000	3.96572	120
chr1	39117289	39117529	.	1000	.	63.19379	-1.00000	3.96572	120
chr1	39167923	39168163	.	1000	.	93.44261	-1.00000	3.96572	120
chr1	39183789	39184029	.	1000	.	54.39053	-1.00000	3.53144	120
chr1	39192182	39192422	.	1000	.	56.16407	-1.00000	3.50987	120
chr1	39392149	39392389	.	570	.	48.68449	-1.00000	3.23092	120
chr1	39398741	39398981	.	538	.	46.92412	-1.00000	2.98480	120
chr1	39711433	39711673	.	1000	.	69.09915	-1.00000	3.96572	120
chr1	39799263	39799503	.	1000	.	66.92647	-1.00000	3.96572	120
chr1	39829995	39830235	.	558	.	36.19862	-1.00000	1.82279	120
chr1	39832352	39832592	.	624	.	39.74579	-1.00000	2.16071	120
chr1	39883391	39883631	.	721	.	38.15256	-1.00000	2.04956	120
chr1	39886794	39887034	.	805	.	45.31784	-1.00000	2.88871	120
chr1	40057598	40057838	.	1000	.	70.02427	-1.00000	3.96572	120
chr1	40097134	40097374	.	1000	.	69.35819	-1.00000	3.96572	120
chr1	40161167	40161407	.	1000	.	178.04781	-1.00000	3.96572	120
chr1	40450916	40451156	.	1000	.	91.85825	-1.00000	3.96572	120
chr1	41003735	41003975	.	904	.	52.72683	-1.00000	3.55092	120
chr1	41109664	41109904	.	1000	.	67.24008	-1.00000	3.96572	120
chr1	41333341	41333581	.	880	.	46.32979	-1.00000	2.99194	120
chr1	41432768	41433008	.	1000	.	102.61940	-1.00000	3.96572	120
chr1	41496288	41496528	.	1000	.	84.27163	-1.00000	3.96572	120
chr1	42682214	42682454	.	1000	.	90.07721	-1.00000	3.96572	120
chr1	42683014	42683254	.	1000	.	59.90097	-1.00000	3.96572	120
chr1	42731095	42731335	.	601	.	40.72744	-1.00000	2.32094	120
chr1	42825328	42825568	.	584	.	37.50579	-1.00000	1.96534	120
chr1	42941792	42942032	.	1000	.	74.76126	-1.00000	3.96572	120
chr1	42963671	42963911	.	1000	.	88.05136	-1.00000	3.96572	120
chr1	42967164	42967404	.	1000	.	87.91918	-1.00000	3.96572	120
chr1	43330254	43330494	.	1000	.	51.89592	-1.00000	3.33945	120
chr1	43522801	43523041	.	1000	.	127.63955	-1.00000	3.96572	120
chr1	43523213	43523453	.	1000	.	61.91039	-1.00000	3.96572	120
chr1	43835217	43835457	.	1000	.	92.47427	-1.00000	3.96572	120
chr1	43929601	43929841	.	1000	.	75.74654	-1.00000	3.96572	120
chr1	43946489	43946729	.	1000	.	85.12668	-1.00000	3.96572	120
chr1	43974850	43974925	.	1000	.	210.62635	-1.00000	3.96572	35
chr1	44030123	44030363	.	657	.	42.08635	-1.00000	2.47311	120
chr1	44030322	44030562	.	657	.	7.48886	-1.00000	-0.41224	120
chr1	44035891	44036131	.	1000	.	57.91338	-1.00000	3.49131	120
chr1	44044279	44044519	.	1000	.	61.67757	-1.00000	3.96572	120
chr1	44048307	44048547	.	1000	.	93.66034	-1.00000	3.96572	120
chr1	44213293	44213533	.	1000	.	59.21483	-1.00000	3.96572	120
chr1	44526837	44527077	.	619	.	48.48205	-1.00000	3.23376	120
chr1	44532193	44532433	.	1000	.	93.21915	-1.00000	3.96572	120
chr1	44721629	44721869	.	1000	.	86.53255	-1.00000	3.96572	120
chr1	44731275	44731515	.	681	.	40.52976	-1.00000	2.32349	120
chr1	44775366	44775606	.	1000	.	162.45486	-1.00000	3.96572	120
chr1	44800084	44800324	.	1000	.	103.65214	-1.00000	3.96572	120
chr1	44807422	44807662	.	1000	.	63.56700	-1.00000	3.96572	120
chr1	44986527	44986767	.	1000	.	54.95319	-1.00000	3.52509	120
chr1	45012017	45012257	.	1000	.	57.43340	-1.00000	3.49522	120
chr1	45012659	45012899	.	896	.	53.51302	-1.00000	3.54245	120
chr1	45012861	45013101	.	896	.	8.05091	-1.00000	-0.42847	120
chr1	45191226	45191466	.	883	.	50.90522	-1.00000	3.35052	120
chr1	45304021	45304261	.	674	.	39.86815	-1.00000	2.17485	120
chr1	45550681	45550921	.	1000	.	67.76149	-1.00000	3.96572	120
chr1	45570108	45570348	.	1000	.	59.96781	-1.00000	3.96572	120
chr1	45802780	45803020	.	1000	.	120.26571	-1.00000	3.96572	120
chr1	46158535	46158775	.	814	.	54.51802	-1.00000	3.52982	120
chr1	46286083	46286323	.	1000	.	104.76405	-1.00000	3.96572	120
chr1	46340658	46340898	.	699	.	40.04051	-1.00000	2.19802	120
chr1	46341013	46341253	.	1000	.	66.34195	-1.00000	3.96572	120
chr1	46442589	46442829	.	1000	.	87.96800	-1.00000	3.96572	120
chr1	46508833	46509073	.	1000	.	94.66865	-1.00000	3.96572	120
chr1	46673809	46674049	.	1000	.	91.43482	-1.00000	3.96572	120
chr1	47179137	47179377	.	1000	.	150.20871	-1.00000	3.96572	120
chr1	47182064	47182304	.	1000	.	56.02654	-1.00000	3.51166	120
chr1	47232301	47232541	.	998	.	52.68589	-1.00000	3.55165	120
chr1	47334174	47334414	.	913	.	48.67887	-1.00000	3.23100	120
chr1	50873670	50873910	.	818	.	51.04081	-1.00000	3.34850	120
chr1	50960198	50960438	.	1000	.	197.12652	-1.00000	3.96572	120
chr1	51331296	51331536	.	1000	.	143.42034	-1.00000	3.96572	120
chr1	51422091	51422331	.	1000	.	81.03380	-1.00000	3.96572	120
chr1	51520400	51520640	.	713	.	42.52254	-1.00000	2.48400	120
chr1	51569828	51570068	.	1000	.	129.97650	-1.00000	3.96572	120
chr1	51622483	51622723	.	1000	.	70.58611	-1.00000	3.96572	120
chr1	51729580	51729820	.	677	.	36.69275	-1.00000	1.87779	120
chr1	51750293	51750533	.	1000	.	65.47967	-1.00000	3.96572	120
chr1	51878868	51879108	.	1000	.	66.63757	-1.00000	3.96572	120
chr1	52055662	52055902	.	1000	.	91.94210	-1.00000	3.96572	120
chr1	52366088	52366328	.	1000	.	151.23362	-1.00000	3.96572	120
chr1	52403709	52403949	.	1000	.	82.45219	-1.00000	3.96572	120
chr1	52530625	52530865	.	944	.	48.22254	-1.00000	3.23772	120
chr1	52674836	52675076	.	1000	.	71.19622	-1.00000	3.96572	120
chr1	52698230	52698470	.	1000	.	55.95243	-1.00000	3.51273	120
chr1	52703298	52703538	.	1000	.	74.67587	-1.00000	3.96572	120
chr1	52907632	52907872	.	1000	.	73.75977	-1.00000	3.96572	120
chr1	52913618	52913858	.	1000	.	74.48861	-1.00000	3.96572	120
chr1	53238400	53238640	.	1000	.	164.18286	-1.00000	3.96572	120
chr1	53838496	53838736	.	1000	.	65.11756	-1.00000	3.96572	120
chr1	54053352	54053592	.	910	.	51.24681	-1.00000	3.34678	120
chr1	54273112	54273352	.	555	.	33.74790	-1.00000	1.52065	120
chr1	54376796	54377036	.	701	.	40.52876	-1.00000	2.32355	120
chr1	54464642	54464882	.	939	.	41.52739	-1.00000	2.46459	120
chr1	55179307	55179547	.	986	.	50.80273	-1.00000	3.35191	120
chr1	55277321	55277561	.	996	.	53.31157	-1.00000	3.54444	120
chr1	56516901	56517141	.	1000	.	64.99364	-1.00000	3.96572	120
chr1	58783977	58784217	.	1000	.	110.50931	-1.00000	3.96572	120
chr1	58881599	58881839	.	1000	.	58.30219	-1.00000	3.96572	120
chr1	58899067	58899307	.	1000	.	107.89742	-1.00000	3.96572	120
chr1	58929776	58930016	.	636	.	40.28456	-1.00000	2.28215	120
chr1	59446306	59446546	.	833	.	47.41833	-1.00000	2.97818	120
chr1	61121008	61121248	.	1000	.	78.19334	-1.00000	3.96572	120
chr1	61184196	61184436	.	1000	.	55.56865	-1.00000	3.51733	120
chr1	61271176	61271416	.	1000	.	62.94071	-1.00000	3.96572	120
chr1	61453199	61453439	.	1000	.	47.88387	-1.00000	3.24215	120
chr1	62690378	62690618	.	634	.	36.75336	-1.00000	1.88010	120
chr1	63322398	63322638	.	1000	.	63.24367	-1.00000	3.96572	120
chr1	63674484	63674724	.	1000	.	61.70161	-1.00000	3.96572	120
chr1	64898126	64898366	.	1000	.	93.71261	-1.00000	3.96572	120
chr1	65021869	65022109	.	542	.	46.92993	-1.00000	2.98467	120
chr1	65067360	65067600	.	731	.	45.01687	-1.00000	2.89259	120
chr1	65260961	65261201	.	1000	.	68.72077	-1.00000	3.96572	120
chr1	65277700	65277940	.	1000	.	50.40078	-1.00000	3.35591	120
chr1	65423957	65424197	.	1000	.	65.62172	-1.00000	3.96572	120
chr1	65904651	65904891	.	1000	.	122.13870	-1.00000	3.96572	120
chr1	67430421	67430661	.	1000	.	61.60657	-1.00000	3.96572	120
chr1	67631200	67631440	.	719	.	43.05137	-1.00000	2.60438	120
chr1	67646742	67646982	.	1000	.	75.80703	-1.00000	3.96572	120
chr1	67682622	67682862	.	1000	.	79.26253	-1.00000	3.96572	120
chr1	67686692	67686932	.	1000	.	99.29486	-1.00000	3.96572	120
chr1	67700848	67701088	.	1000	.	113.08634	-1.00000	3.96572	120
chr1	68497019	68497259	.	1000	.	58.88903	-1.00000	3.96572	120
chr1	70205531	70205771	.	1000	.	107.12843	-1.00000	3.96572	120
chr1	70504457	70504697	.	825	.	45.66132	-1.00000	2.93842	120
chr1	76074521	76074761	.	913	.	47.17322	-1.00000	2.98126	120
chr1	77219325	77219565	.	1000	.	73.64502	-1.00000	3.96572	120
chr1	77682846	77683086	.	1000	.	121.80904	-1.00000	3.96572	120
chr1	77762098	77762338	.	1000	.	155.71341	-1.00000	3.96572	120
chr1	83919042	83919282	.	859	.	43.67080	-1.00000	2.67858	120
chr1	84103430	84103670	.	1000	.	98.74219	-1.00000	3.96572	120
chr1	84365684	84365924	.	803	.	55.30953	-1.00000	3.51996	120
chr1	84506521	84506761	.	1000	.	77.50322	-1.00000	3.96572	120
chr1	84688721	84688961	.	1000	.	72.89123	-1.00000	3.96572	120
chr1	84690222	84690462	.	1000	.	73.16080	-1.00000	3.96572	120
chr1	85259539	85259779	.	615	.	37.45102	-1.00000	1.96641	120
chr1	85276448	85276688	.	1000	.	75.55929	-1.00000	3.96572	120
chr1	85278942	85279182	.	1000	.	67.54569	-1.00000	3.96572	120
chr1	85580871	85581111	.	1000	.	72.93981	-1.00000	3.96572	120
chr1	85708379	85708619	.	1000	.	102.75862	-1.00000	3.96572	120
chr1	86774340	86774580	.	604	.	43.96780	-1.00000	2.70571	120
chr1	86793169	86793409	.	692	.	40.10518	-1.00000	2.20616	120
chr1	87435604	87435844	.	856	.	50.00420	-1.00000	3.21518	120
chr1	88595428	88595668	.	1000	.	58.61251	-1.00000	3.96572	120
chr1	88684118	88684358	.	1000	.	193.15492	-1.00000	3.96572	120
chr1	88992958	88993198	.	1000	.	77.71044	-1.00000	3.96572	120
chr1	89545666	89545906	.	1000	.	169.98350	-1.00000	3.96572	120
chr1	89820801	89821041	.	937	.	55.89112	-1.00000	3.51362	120
chr1	89823113	89823353	.	1000	.	94.36565	-1.00000	3.96572	120
chr1	89890184	89890424	.	1000	.	66.13007	-1.00000	3.96572	120
chr1	89896220	89896460	.	1000	.	84.41023	-1.00000	3.96572	120
chr1	91021897	91022137	.	998	.	51.67719	-1.00000	3.34230	120
chr1	91596529	91596769	.	1000	.	69.67802	-1.00000	3.96572	120
chr1	91732578	91732818	.	1000	.	158.43301	-1.00000	3.96572	120
chr1	91804803	91805043	.	680	.	33.51021	-1.00000	1.48961	120
chr1	92544789	92545029	.	834	.	48.36221	-1.00000	3.23549	120
chr1	93180547	93180787	.	1000	.	56.80219	-1.00000	3.50174	120
chr1	93488267	93488507	.	722	.	42.25076	-1.00000	2.47030	120
chr1	93567478	93567718	.	1000	.	120.48592	-1.00000	3.96572	120
chr1	93717061	93717301	.	573	.	41.46113	-1.00000	2.46559	120
chr1	93814064	93814304	.	740	.	43.75929	-1.00000	2.67758	120
chr1	93847487	93847727	.	1000	.	212.89170	-1.00000	3.96572	120
chr1	93879062	93879302	.	1000	.	80.50150	-1.00000	3.96572	120
chr1	94541845	94542085	.	854	.	46.92598	-1.00000	2.98473	120
chr1	94648238	94648478	.	1000	.	92.72334	-1.00000	3.96572	120
chr1	99599708	99599948	.	879	.	49.77863	-1.00000	3.21790	120
chr1	100347433	100347673	.	1000	.	109.48884	-1.00000	3.96572	120
chr1	100352174	100352414	.	1000	.	73.96832	-1.00000	3.96572	120
chr1	100355044	100355284	.	1000	.	51.07885	-1.00000	3.34827	120
chr1	101025718	101025958	.	1000	.	103.44729	-1.00000	3.96572	120
chr1	108016501	108016741	.	1000	.	168.25886	-1.00000	3.96572	120
chr1	108118534	108118774	.	1000	.	58.05156	-1.00000	3.48972	120
chr1	108559825	108560065	.	945	.	48.25825	-1.00000	3.23700	120
chr1	108816423	108816663	.	1000	.	112.58533	-1.00000	3.96572	120
chr1	108828144	108828384	.	561	.	37.45681	-1.00000	1.96621	120
chr1	108876978	108877218	.	599	.	47.50981	-1.00000	2.97691	120
chr1	109090620	109090860	.	606	.	37.75265	-1.00000	2.01161	120
chr1	109100138	109100378	.	625	.	40.97782	-1.00000	2.39448	120
chr1	109112713	109112953	.	564	.	34.14204	-1.00000	1.56381	120
chr1	109191402	109191642	.	1000	.	59.89439	-1.00000	3.96572	120
chr1	109198393	109198633	.	553	.	36.14994	-1.00000	1.82356	120
chr1	109213749	109213989	.	934	.	55.61001	-1.00000	3.51662	120
chr1	109213948	109214188	.	934	.	10.59649	-1.00000	-0.48704	120
chr1	109214873	109215113	.	1000	.	145.81801	-1.00000	3.96572	120
chr1	109263636	109263876	.	820	.	47.22488	-1.00000	2.98056	120
chr1	109397850	109398090	.	758	.	49.42379	-1.00000	3.22290	120
chr1	109438883	109439123	.	837	.	44.93694	-1.00000	2.89350	120
chr1	109822174	109822414	.	672	.	69.63912	-1.00000	3.96572	120
chr1	109895839	109896079	.	1000	.	120.51038	-1.00000	3.96572	120
chr1	109901794	109902034	.	1000	.	70.06912	-1.00000	3.96572	120
chr1	110003931	110004171	.	717	.	42.03963	-1.00000	2.47407	120
chr1	110034469	110034709	.	1000	.	77.61820	-1.00000	3.96572	120
chr1	110339064	110339304	.	853	.	53.53391	-1.00000	3.54170	120
chr1	110407654	110407894	.	1000	.	121.06362	-1.00000	3.96572	120
chr1	110619447	110619687	.	924	.	48.79735	-1.00000	3.22954	120
chr1	110880043	110880283	.	1000	.	109.06241	-1.00000	3.96572	120
chr1	110916951	110917191	.	813	.	56.94468	-1.00000	3.50065	120
chr1	110964107	110964347	.	1000	.	112.23086	-1.00000	3.96572	120
chr1	111140106	111140346	.	1000	.	104.14639	-1.00000	3.96572	120
chr1	111449116	111449356	.	922	.	54.31159	-1.00000	3.53254	120
chr1	111592840	111593080	.	963	.	52.32174	-1.00000	3.55578	120
chr1	111755568	111755808	.	1000	.	72.01592	-1.00000	3.96572	120
chr1	112172367	112172607	.	1000	.	68.30760	-1.00000	3.96572	120
chr1	112575489	112575729	.	1000	.	84.21535	-1.00000	3.96572	120
chr1	112619618	112619858	.	1000	.	60.38150	-1.00000	3.96572	120
chr1	112700532	112700772	.	1000	.	56.01416	-1.00000	3.51175	120
chr1	112700870	112701110	.	1000	.	73.24451	-1.00000	3.96572	120
chr1	112819180	112819420	.	548	.	42.68677	-1.00000	2.52062	120
chr1	112935924	112936164	.	1000	.	84.04877	-1.00000	3.96572	120
chr1	112956282	112956522	.	1000	.	89.85044	-1.00000	3.96572	120
chr1	113072130	113072370	.	1000	.	154.14333	-1.00000	3.96572	120
chr1	113140575	113140815	.	1000	.	71.19001	-1.00000	3.96572	120
chr1	113141762	113142002	.	935	.	49.69385	-1.00000	3.21955	120
chr1	113804810	113805050	.	1000	.	141.85784	-1.00000	3.96572	120
chr1	113905156	113905396	.	644	.	45.29769	-1.00000	2.88904	120
chr1	113929256	113929496	.	591	.	26.91921	-1.00000	0.73962	120
chr1	113929464	113929704	.	591	.	12.21942	-1.00000	-0.45900	120
chr1	114078216	114078456	.	784	.	46.51740	-1.00000	2.98962	120
chr1	114346569	114346809	.	690	.	43.54386	-1.00000	2.67971	120
chr1	114581554	114581794	.	933	.	62.65313	-1.00000	3.96572	120
chr1	114716675	114716915	.	1000	.	173.79618	-1.00000	3.96572	120
chr1	114780558	114780798	.	1000	.	93.84081	-1.00000	3.96572	120
chr1	115179533	115179773	.	704	.	42.40315	-1.00000	2.46789	120
chr1	116278326	116278566	.	582	.	44.50657	-1.00000	2.73146	120
chr1	116471308	116471548	.	687	.	40.26648	-1.00000	2.28266	120
chr1	116476469	116476709	.	898	.	49.05497	-1.00000	3.22675	120
chr1	116503999	116504239	.	698	.	35.26914	-1.00000	1.68636	120
chr1	116504409	116504649	.	1000	.	141.73635	-1.00000	3.96572	120
chr1	116556679	116556919	.	979	.	47.06470	-1.00000	2.98245	120
chr1	116687779	116688019	.	1000	.	127.46697	-1.00000	3.96572	120
chr1	116827312	116827552	.	1000	.	128.61528	-1.00000	3.96572	120
chr1	117613719	117613959	.	864	.	50.47612	-1.00000	3.35468	120
chr1	117659916	117660156	.	1000	.	58.16699	-1.00000	3.48888	120
chr1	118963721	118963961	.	1000	.	60.78578	-1.00000	3.96572	120
chr1	119140206	119140446	.	606	.	36.24145	-1.00000	1.83180	120
chr1	119645948	119646188	.	1000	.	118.97963	-1.00000	3.96572	120
chr1	119712681	119712921	.	725	.	43.31752	-1.00000	2.62653	120
chr1	120176428	120176668	.	627	.	41.56886	-1.00000	2.46360	120
chr1	120844190	120844430	.	561	.	38.18488	-1.00000	2.04909	120
chr1	121016776	121017016	.	1000	.	73.33461	-1.00000	3.96572	120
chr1	143691361	143691601	.	635	.	43.84691	-1.00000	2.67619	120
chr1	146035546	146035786	.	1000	.	167.68367	-1.00000	3.96572	120
chr1	146037018	146037258	.	1000	.	198.61647	-1.00000	3.96572	120
chr1	146037909	146038149	.	1000	.	156.06122	-1.00000	3.96572	120
chr1	146039313	146039553	.	1000	.	196.23199	-1.00000	3.96572	120
chr1	146051971	146052211	.	1000	.	58.21188	-1.00000	3.96572	120
chr1	147084920	147085160	.	1000	.	85.03862	-1.00000	3.96572	120
chr1	147851226	147851466	.	1000	.	107.11340	-1.00000	3.96572	120
chr1	148264964	148265204	.	1000	.	136.42429	-1.00000	3.96572	120
chr1	148308853	148309093	.	1000	.	92.17994	-1.00000	3.96572	120
chr1	148334893	148335133	.	1000	.	67.69515	-1.00000	3.96572	120
chr1	148353502	148353742	.	1000	.	160.56354	-1.00000	3.96572	120
chr1	149708624	149708864	.	1000	.	83.52522	-1.00000	3.96572	120
chr1	149712492	149712732	.	1000	.	61.36791	-1.00000	3.96572	120
chr1	149939107	149939347	.	1000	.	76.84275	-1.00000	3.96572	120
chr1	150067170	150067410	.	900	.	46.20323	-1.00000	2.99330	120
chr1	150293718	150293958	.	1000	.	74.41324	-1.00000	3.96572	120
chr1	150321336	150321576	.	1000	.	100.73746	-1.00000	3.96572	120
chr1	150363297	150363537	.	780	.	42.22966	-1.00000	2.47084	120
chr1	150507912	150508152	.	1000	.	120.27359	-1.00000	3.96572	120
chr1	150604808	150605048	.	1000	.	153.27649	-1.00000	3.96572	120
chr1	150613525	150613765	.	1000	.	84.47869	-1.00000	3.96572	120
chr1	150979520	150979760	.	1000	.	74.17214	-1.00000	3.96572	120
chr1	151001627	151001867	.	1000	.	57.93181	-1.00000	3.49094	120
chr1	151010418	151010658	.	929	.	47.24806	-1.00000	2.98028	120
chr1	151055276	151055516	.	1000	.	73.62045	-1.00000	3.96572	120
chr1	151059554	151059794	.	566	.	39.06608	-1.00000	2.10413	120
chr1	151062856	151063096	.	1000	.	91.59714	-1.00000	3.96572	120
chr1	151165844	151166084	.	734	.	45.91797	-1.00000	2.99681	120
chr1	151198313	151198553	.	1000	.	64.65194	-1.00000	3.96572	120
chr1	151311720	151311828	.	1000	.	271.76352	-1.00000	3.96572	50
chr1	151575019	151575259	.	1000	.	71.46167	-1.00000	3.96572	120
chr1	151710305	151710545	.	1000	.	90.86857	-1.00000	3.96572	120
chr1	151763391	151763631	.	1000	.	77.17068	-1.00000	3.96572	120
chr1	151909395	151909635	.	1000	.	105.49250	-1.00000	3.96572	120
chr1	151945820	151946060	.	1000	.	116.19695	-1.00000	3.96572	120
chr1	151972979	151973219	.	1000	.	68.07960	-1.00000	3.96572	120
chr1	151988500	151988740	.	1000	.	56.70324	-1.00000	3.50265	120
chr1	152048149	152048389	.	1000	.	75.26522	-1.00000	3.96572	120
chr1	153059357	153059597	.	1000	.	50.84723	-1.00000	3.35137	120
chr1	153566587	153566827	.	1000	.	194.94005	-1.00000	3.96572	120
chr1	153568655	153568895	.	662	.	44.08856	-1.00000	2.73742	120
chr1	153671210	153671450	.	1000	.	197.88848	-1.00000	3.96572	120
chr1	153727877	153728117	.	1000	.	54.87895	-1.00000	3.52552	120
chr1	153945910	153946150	.	598	.	37.45456	-1.00000	1.96631	120
chr1	153977535	153977775	.	1000	.	55.90615	-1.00000	3.51335	120
chr1	153985368	153985608	.	1000	.	87.64142	-1.00000	3.96572	120
chr1	153990661	153990901	.	911	.	46.93781	-1.00000	2.98460	120
chr1	154157728	154157968	.	1000	.	126.93160	-1.00000	3.96572	120
chr1	154220565	154220805	.	1000	.	101.44112	-1.00000	3.96572	120
chr1	154272474	154272714	.	734	.	46.04075	-1.00000	2.99526	120
chr1	154272856	154273096	.	1000	.	66.48274	-1.00000	3.96572	120
chr1	154558726	154558966	.	1000	.	191.56676	-1.00000	3.96572	120
chr1	154627141	154627381	.	1000	.	59.79066	-1.00000	3.96572	120
chr1	154627889	154628129	.	1000	.	148.70642	-1.00000	3.96572	120
chr1	154936437	154936677	.	805	.	54.02494	-1.00000	3.53542	120
chr1	155000949	155001189	.	590	.	33.91025	-1.00000	1.52799	120
chr1	155001151	155001391	.	590	.	8.15950	-1.00000	-0.43736	120
chr1	155080951	155081191	.	848	.	51.42349	-1.00000	3.34498	120
chr1	155091501	155091741	.	600	.	40.31671	-1.00000	2.28154	120
chr1	155194833	155195073	.	1000	.	83.30050	-1.00000	3.96572	120
chr1	155208560	155208800	.	1000	.	106.50529	-1.00000	3.96572	120
chr1	155218928	155219168	.	1000	.	107.78706	-1.00000	3.96572	120
chr1	155219594	155219834	.	1000	.	61.59255	-1.00000	3.96572	120
chr1	155224719	155224959	.	1000	.	89.76563	-1.00000	3.96572	120
chr1	155241166	155241406	.	1000	.	161.77883	-1.00000	3.96572	120
chr1	155262245	155262485	.	1000	.	105.12934	-1.00000	3.96572	120
chr1	155273459	155273699	.	602	.	43.52978	-1.00000	2.68015	120
chr1	155308625	155308865	.	648	.	53.73570	-1.00000	3.53979	120
chr1	155323324	155323564	.	783	.	44.31553	-1.00000	2.73377	120
chr1	155324304	155324544	.	1000	.	73.99252	-1.00000	3.96572	120
chr1	156114122	156114362	.	1000	.	95.08978	-1.00000	3.96572	120
chr1	156114592	156114832	.	710	.	51.18850	-1.00000	3.34725	120
chr1	156119599	156119839	.	1000	.	78.39391	-1.00000	3.96572	120
chr1	156123693	156123933	.	732	.	43.04172	-1.00000	2.60463	120
chr1	156126377	156126617	.	1000	.	68.24482	-1.00000	3.96572	120
chr1	156130256	156130496	.	649	.	37.87023	-1.00000	2.01470	120
chr1	156281344	156281584	.	793	.	47.32791	-1.00000	2.97951	120
chr1	156295570	156295810	.	1000	.	87.21585	-1.00000	3.96572	120
chr1	156457293	156457533	.	1000	.	90.92258	-1.00000	3.96572	120
chr1	156491620	156491860	.	776	.	44.32406	-1.00000	2.73365	120
chr1	156624424	156624664	.	1000	.	90.98715	-1.00000	3.96572	120
chr1	156660216	156660456	.	1000	.	98.77331	-1.00000	3.96572	120
chr1	156661389	156661629	.	1000	.	96.65339	-1.00000	3.96572	120
chr1	156728353	156728593	.	1000	.	86.12447	-1.00000	3.96572	120
chr1	156728777	156729017	.	1000	.	121.30854	-1.00000	3.96572	120
chr1	156741203	156741443	.	879	.	46.08791	-1.00000	2.99479	120
chr1	156767231	156767471	.	1000	.	66.59198	-1.00000	3.96572	120
chr1	156813836	156814076	.	661	.	49.44756	-1.00000	3.22268	120
chr1	156914579	156914819	.	1000	.	97.98307	-1.00000	3.96572	120
chr1	157262956	157263196	.	541	.	35.55914	-1.00000	1.73213	120
chr1	157274670	157274910	.	1000	.	53.69794	-1.00000	3.54012	120
chr1	157312408	157312648	.	1000	.	89.16151	-1.00000	3.96572	120
chr1	157932166	157932406	.	716	.	42.02324	-1.00000	2.47442	120
chr1	158146299	158146539	.	675	.	46.81896	-1.00000	2.98598	120
chr1	158686608	158686848	.	1000	.	53.31296	-1.00000	3.54436	120
chr1	158799788	158800028	.	1000	.	53.28982	-1.00000	3.54477	120
chr1	158819647	158819887	.	1000	.	61.84760	-1.00000	3.96572	120
chr1	159076866	159077106	.	934	.	47.98974	-1.00000	3.24087	120
chr1	159780537	159780777	.	613	.	39.60004	-1.00000	2.16290	120
chr1	159924535	159924775	.	1000	.	144.51056	-1.00000	3.96572	120
chr1	160108983	160109223	.	1000	.	61.87164	-1.00000	3.96572	120
chr1	160193191	160193431	.	1000	.	81.99170	-1.00000	3.96572	120
chr1	160262401	160262641	.	1000	.	69.59583	-1.00000	3.96572	120
chr1	160362202	160362442	.	1000	.	64.53523	-1.00000	3.96572	120
chr1	160540160	160540400	.	716	.	44.10122	-1.00000	2.73722	120
chr1	161013868	161014108	.	1000	.	53.13353	-1.00000	3.54732	120
chr1	161083508	161083748	.	926	.	35.52257	-1.00000	1.73029	120
chr1	161314198	161314438	.	1000	.	55.48562	-1.00000	3.51838	120
chr1	161399648	161399888	.	1000	.	162.00360	-1.00000	3.96572	120
chr1	161422015	161422255	.	1000	.	152.00771	-1.00000	3.96572	120
chr1	161428025	161428265	.	1000	.	214.14311	-1.00000	3.96572	120
chr1	161523819	161524059	.	1000	.	118.38404	-1.00000	3.96572	120
chr1	161530239	161530479	.	1000	.	58.00429	-1.00000	3.49010	120
chr1	161531085	161531325	.	1000	.	97.32709	-1.00000	3.96572	120
chr1	161532026	161532266	.	1000	.	118.87387	-1.00000	3.96572	120
chr1	161540136	161540376	.	1000	.	142.58372	-1.00000	3.96572	120
chr1	161612628	161612868	.	1000	.	130.38470	-1.00000	3.96572	120
chr1	161621602	161621842	.	1000	.	170.92097	-1.00000	3.96572	120
chr1	161706514	161706754	.	646	.	41.36294	-1.00000	2.41810	120
chr1	161706824	161707064	.	1000	.	62.74681	-1.00000	3.96572	120
chr1	161722002	161722242	.	1000	.	70.81501	-1.00000	3.96572	120
chr1	164772766	164773006	.	959	.	66.96943	-1.00000	3.96572	120
chr1	165408618	165408858	.	565	.	36.11687	-1.00000	1.81754	120
chr1	166489656	166489896	.	1000	.	53.27924	-1.00000	3.54494	120
chr1	166730382	166730622	.	1000	.	140.56752	-1.00000	3.96572	120
chr1	166839287	166839527	.	730	.	40.46924	-1.00000	2.32434	120
chr1	166876342	166876582	.	1000	.	69.51725	-1.00000	3.96572	120
chr1	166910484	166910724	.	1000	.	71.52563	-1.00000	3.96572	120
chr1	167044112	167044352	.	1000	.	60.39394	-1.00000	3.96572	120
chr1	167220465	167220705	.	715	.	57.17462	-1.00000	3.49790	120
chr1	167223778	167224018	.	1000	.	77.94634	-1.00000	3.96572	120
chr1	167517602	167517842	.	1000	.	67.23315	-1.00000	3.96572	120
chr1	167524731	167524971	.	1000	.	57.42960	-1.00000	3.49531	120
chr1	167600353	167600593	.	1000	.	59.63088	-1.00000	3.96572	120
chr1	167628067	167628307	.	645	.	40.14296	-1.00000	2.20566	120
chr1	167714597	167714837	.	1000	.	176.49351	-1.00000	3.96572	120
chr1	167715429	167715669	.	1000	.	222.88928	-1.00000	3.96572	120
chr1	167728863	167729103	.	1000	.	62.04610	-1.00000	3.96572	120
chr1	167757096	167757336	.	618	.	37.27699	-1.00000	1.94623	120
chr1	167985049	167985289	.	1000	.	70.72131	-1.00000	3.96572	120
chr1	168178603	168178843	.	1000	.	69.43567	-1.00000	3.96572	120
chr1	168288532	168288772	.	1000	.	52.58281	-1.00000	3.55271	120
chr1	168321044	168321284	.	1000	.	78.97880	-1.00000	3.96572	120
chr1	168373920	168374160	.	1000	.	51.33514	-1.00000	3.34584	120
chr1	168399071	168399311	.	1000	.	137.66765	-1.00000	3.96572	120
chr1	168408914	168409154	.	1000	.	60.93552	-1.00000	3.96572	120
chr1	168469755	168469995	.	1000	.	167.26938	-1.00000	3.96572	120
chr1	168623239	168623479	.	580	.	40.22868	-1.00000	2.27262	120
chr1	169312271	169312511	.	1000	.	75.35369	-1.00000	3.96572	120
chr1	170074621	170074861	.	821	.	43.17642	-1.00000	2.60246	120
chr1	170563064	170563304	.	912	.	48.38379	-1.00000	3.23506	120
chr1	171485302	171485542	.	1000	.	182.22769	-1.00000	3.96572	120
chr1	171781130	171781370	.	996	.	51.22308	-1.00000	3.34702	120
chr1	171781458	171781698	.	1000	.	68.30719	-1.00000	3.96572	120
chr1	172933937	172934177	.	1000	.	136.14335	-1.00000	3.96572	120
chr1	173269525	173269765	.	1000	.	65.03129	-1.00000	3.96572	120
chr1	173355279	173355519	.	1000	.	84.98010	-1.00000	3.96572	120
chr1	173476944	173477184	.	1000	.	161.75428	-1.00000	3.96572	120
chr1	173824297	173824537	.	1000	.	53.11585	-1.00000	3.54782	120
chr1	173824811	173825051	.	1000	.	108.55073	-1.00000	3.96572	120
chr1	173868070	173868310	.	1000	.	65.95383	-1.00000	3.96572	120
chr1	174022402	174022642	.	1000	.	98.90731	-1.00000	3.96572	120
chr1	174999277	174999517	.	1000	.	126.54265	-1.00000	3.96572	120
chr1	175023322	175023562	.	1000	.	80.67523	-1.00000	3.96572	120
chr1	175023527	175023767	.	1000	.	10.23356	-1.00000	-0.46952	120
chr1	176517501	176517741	.	675	.	41.64077	-1.00000	2.47998	120
chr1	176847221	176847461	.	690	.	43.78390	-1.00000	2.67701	120
chr1	176879798	176880038	.	1000	.	71.63499	-1.00000	3.96572	120
chr1	179047079	179047319	.	1000	.	72.71919	-1.00000	3.96572	120
chr1	179081854	179082094	.	813	.	44.56568	-1.00000	2.73081	120
chr1	179876290	179876530	.	1000	.	129.78676	-1.00000	3.96572	120
chr1	179877735	179877975	.	1000	.	79.08031	-1.00000	3.96572	120
chr1	179883829	179884069	.	676	.	40.42237	-1.00000	2.30168	120
chr1	180502277	180502517	.	1000	.	84.11422	-1.00000	3.96572	120
chr1	180609779	180610019	.	1000	.	67.11823	-1.00000	3.96572	120
chr1	180611296	180611536	.	796	.	46.47912	-1.00000	2.99024	120
chr1	181105134	181105374	.	562	.	33.80594	-1.00000	1.52668	120
chr1	181112521	181112761	.	773	.	50.35537	-1.00000	3.21078	120
chr1	181141614	181141854	.	685	.	41.73017	-1.00000	2.47827	120
chr1	181153016	181153256	.	768	.	42.90816	-1.00000	2.53825	120
chr1	182236227	182236467	.	1000	.	145.66451	-1.00000	3.96572	120
chr1	182300106	182300346	.	1000	.	286.56959	-1.00000	3.96572	120
chr1	182430719	182430959	.	957	.	61.04430	-1.00000	3.96572	120
chr1	182789585	182789825	.	1000	.	127.00834	-1.00000	3.96572	120
chr1	182791704	182791944	.	710	.	44.20999	-1.00000	2.73576	120
chr1	183635927	183636167	.	1000	.	57.46419	-1.00000	3.49466	120
chr1	183916130	183916370	.	1000	.	105.04732	-1.00000	3.96572	120
chr1	183956730	183956970	.	608	.	40.97927	-1.00000	2.39442	120
chr1	184031350	184031590	.	1000	.	130.29608	-1.00000	3.96572	120
chr1	184051516	184051756	.	1000	.	64.39307	-1.00000	3.96572	120
chr1	184929785	184930025	.	647	.	44.04265	-1.00000	2.70469	120
chr1	184973665	184973905	.	1000	.	59.80834	-1.00000	3.96572	120
chr1	184974404	184974644	.	1000	.	65.25064	-1.00000	3.96572	120
chr1	186082403	186082643	.	857	.	47.08329	-1.00000	2.98224	120
chr1	186112346	186112586	.	1000	.	101.96842	-1.00000	3.96572	120
chr1	186375656	186375896	.	1000	.	136.46396	-1.00000	3.96572	120
chr1	191889223	191889463	.	564	.	37.04186	-1.00000	1.91983	120
chr1	192066261	192066501	.	1000	.	72.69662	-1.00000	3.96572	120
chr1	192809333	192809573	.	816	.	45.40499	-1.00000	2.94201	120
chr1	193059308	193059548	.	1000	.	108.53983	-1.00000	3.96572	120
chr1	193111672	193111912	.	1000	.	91.21496	-1.00000	3.96572	120
chr1	193121647	193121887	.	815	.	42.72892	-1.00000	2.51977	120
chr1	194658191	194658431	.	662	.	43.48810	-1.00000	2.68084	120
chr1	195899828	195900068	.	1000	.	89.19703	-1.00000	3.96572	120
chr1	198681853	198682093	.	600	.	40.91770	-1.00000	2.36793	120
chr1	200150715	200150955	.	1000	.	55.12149	-1.00000	3.52249	120
chr1	200154311	200154551	.	1000	.	120.19091	-1.00000	3.96572	120
chr1	200483589	200483829	.	830	.	46.80122	-1.00000	2.98605	120
chr1	200640041	200640281	.	1000	.	114.66782	-1.00000	3.96572	120
chr1	200670424	200670664	.	573	.	36.55021	-1.00000	1.86460	120
chr1	201019563	201019803	.	1000	.	50.09223	-1.00000	3.21405	120
chr1	201154471	201154711	.	1000	.	58.79840	-1.00000	3.96572	120
chr1	201171554	201171794	.	1000	.	55.11641	-1.00000	3.52266	120
chr1	201461993	201462233	.	818	.	44.26310	-1.00000	2.73442	120
chr1	201513034	201513274	.	919	.	57.46354	-1.00000	3.49476	120
chr1	201551866	201552106	.	575	.	43.68028	-1.00000	2.67833	120
chr1	201578324	201578564	.	1000	.	54.85013	-1.00000	3.52621	120
chr1	201828934	201829174	.	695	.	45.37493	-1.00000	2.88818	120
chr1	201896061	201896128	.	1000	.	250.83613	-1.00000	3.96572	55
chr1	202076916	202077156	.	1000	.	53.76393	-1.00000	3.53929	120
chr1	202105844	202106084	.	740	.	43.54531	-1.00000	2.67965	120
chr1	202236463	202236703	.	1000	.	88.52036	-1.00000	3.96572	120
chr1	202348420	202348660	.	1000	.	141.85386	-1.00000	3.96572	120
chr1	202807966	202808206	.	836	.	45.92858	-1.00000	2.99668	120
chr1	202927254	202927319	.	1000	.	241.23396	-1.00000	3.96572	38
chr1	202958169	202958409	.	1000	.	70.46085	-1.00000	3.96572	120
chr1	203007196	203007436	.	1000	.	112.48408	-1.00000	3.96572	120
chr1	203026247	203026487	.	1000	.	81.13110	-1.00000	3.96572	120
chr1	203271085	203271325	.	861	.	47.30201	-1.00000	2.97972	120
chr1	203305185	203305425	.	1000	.	71.41633	-1.00000	3.96572	120
chr1	203607329	203607569	.	1000	.	59.94333	-1.00000	3.96572	120
chr1	203650340	203650580	.	1000	.	81.57766	-1.00000	3.96572	120
chr1	203674276	203674516	.	1000	.	77.42674	-1.00000	3.96572	120
chr1	203726559	203726799	.	550	.	41.53098	-1.00000	2.46442	120
chr1	203795387	203795627	.	1000	.	67.01247	-1.00000	3.96572	120
chr1	203861463	203861703	.	1000	.	95.52549	-1.00000	3.96572	120
chr1	203926144	203926384	.	900	.	51.77337	-1.00000	3.34136	120
chr1	204177262	204177502	.	665	.	40.75355	-1.00000	2.32037	120
chr1	204411896	204412136	.	1000	.	164.10510	-1.00000	3.96572	120
chr1	204417620	204417860	.	905	.	46.44438	-1.00000	2.99065	120
chr1	204506501	204506741	.	1000	.	157.50441	-1.00000	3.96572	120
chr1	204507010	204507250	.	1000	.	279.18228	-1.00000	3.96572	120
chr1	204516313	204516553	.	1000	.	62.27208	-1.00000	3.96572	120
chr1	204565802	204566042	.	1000	.	87.83199	-1.00000	3.96572	120
chr1	204623365	204623605	.	1000	.	71.71600	-1.00000	3.96572	120
chr1	204647597	204647837	.	1000	.	121.50563	-1.00000	3.96572	120
chr1	204711413	204711653	.	1000	.	157.79684	-1.00000	3.96572	120
chr1	204763828	204764068	.	1000	.	52.18842	-1.00000	3.33570	120
chr1	204807003	204807243	.	681	.	18.45563	-1.00000	-0.07811	120
chr1	204807288	204807528	.	682	.	38.52999	-1.00000	2.06144	120
chr1	205122242	205122482	.	1000	.	123.11075	-1.00000	3.96572	120
chr1	205175492	205175732	.	1000	.	109.68725	-1.00000	3.96572	120
chr1	205211626	205211866	.	822	.	45.73624	-1.00000	2.99896	120
chr1	205284740	205284980	.	1000	.	100.35124	-1.00000	3.96572	120
chr1	205294649	205294889	.	1000	.	131.06575	-1.00000	3.96572	120
chr1	205632020	205632260	.	607	.	41.18169	-1.00000	2.40573	120
chr1	205679811	205680051	.	1000	.	64.20897	-1.00000	3.96572	120
chr1	205711183	205711423	.	654	.	42.25412	-1.00000	2.47024	120
chr1	205734466	205734706	.	803	.	46.58521	-1.00000	2.98887	120
chr1	205775340	205775580	.	1000	.	98.63379	-1.00000	3.96572	120
chr1	206481282	206481522	.	733	.	52.22604	-1.00000	3.33506	120
chr1	206504184	206504424	.	1000	.	61.41508	-1.00000	3.96572	120
chr1	206563070	206563310	.	1000	.	66.97541	-1.00000	3.96572	120
chr1	206612417	206612657	.	1000	.	62.78771	-1.00000	3.96572	120
chr1	206631222	206631462	.	990	.	48.62553	-1.00000	3.23151	120
chr1	206935541	206935781	.	728	.	46.87221	-1.00000	2.98536	120
chr1	207017692	207017932	.	789	.	48.59277	-1.00000	3.23187	120
chr1	207024422	207024662	.	1000	.	73.05048	-1.00000	3.96572	120
chr1	207053151	207053391	.	1000	.	66.35976	-1.00000	3.96572	120
chr1	207205082	207205322	.	1000	.	77.93515	-1.00000	3.96572	120
chr1	207311282	207311522	.	1000	.	121.90990	-1.00000	3.96572	120
chr1	207321552	207321792	.	1000	.	57.91851	-1.00000	3.49122	120
chr1	207680611	207680851	.	1000	.	68.46533	-1.00000	3.96572	120
chr1	207751909	207752149	.	1000	.	59.09710	-1.00000	3.96572	120
chr1	207797377	207797617	.	962	.	60.70015	-1.00000	3.96572	120
chr1	207811972	207812212	.	1000	.	67.86137	-1.00000	3.96572	120
chr1	207963577	207963817	.	812	.	42.73038	-1.00000	2.51964	120
chr1	208094394	208094634	.	1000	.	97.27104	-1.00000	3.96572	120
chr1	208184375	208184615	.	1000	.	61.53986	-1.00000	3.96572	120
chr1	208219650	208219890	.	1000	.	72.68298	-1.00000	3.96572	120
chr1	209673957	209674197	.	1000	.	82.26405	-1.00000	3.96572	120
chr1	209747765	209748005	.	1000	.	112.18806	-1.00000	3.96572	120
chr1	209784493	209784733	.	1000	.	129.36167	-1.00000	3.96572	120
chr1	209827806	209828046	.	1000	.	141.02670	-1.00000	3.96572	120
chr1	209884726	209884966	.	1000	.	75.51811	-1.00000	3.96572	120
chr1	210373621	210373861	.	639	.	43.06899	-1.00000	2.60420	120
chr1	210373965	210374205	.	610	.	37.56333	-1.00000	1.98861	120
chr1	210374393	210374633	.	1000	.	97.16462	-1.00000	3.96572	120
chr1	210598228	210598468	.	1000	.	57.05117	-1.00000	3.49900	120
chr1	211037084	211037324	.	1000	.	65.88878	-1.00000	3.96572	120
chr1	211382649	211382889	.	882	.	52.08029	-1.00000	3.33698	120
chr1	211548650	211548890	.	558	.	31.72011	-1.00000	1.29384	120
chr1	211613414	211613654	.	1000	.	63.48805	-1.00000	3.96572	120
chr1	211630346	211630586	.	1000	.	70.78230	-1.00000	3.96572	120
chr1	211675951	211676112	.	1000	.	303.36205	-1.00000	3.96572	87
chr1	211735764	211736004	.	1000	.	68.74261	-1.00000	3.96572	120
chr1	212031018	212031258	.	1000	.	75.20568	-1.00000	3.96572	120
chr1	212234669	212234909	.	1000	.	115.52426	-1.00000	3.96572	120
chr1	212249236	212249476	.	638	.	40.43339	-1.00000	2.30151	120
chr1	212414897	212415137	.	1000	.	93.21965	-1.00000	3.96572	120
chr1	212485995	212486235	.	1000	.	69.45867	-1.00000	3.96572	120
chr1	212488556	212488796	.	1000	.	70.58822	-1.00000	3.96572	120
chr1	212558924	212559164	.	1000	.	204.53583	-1.00000	3.96572	120
chr1	212567166	212567406	.	692	.	43.47589	-1.00000	2.65193	120
chr1	212608676	212608736	.	1000	.	204.50298	-1.00000	3.96572	36
chr1	212699276	212699516	.	617	.	40.27338	-1.00000	2.28260	120
chr1	212793671	212793911	.	665	.	55.45725	-1.00000	3.51873	120
chr1	212860758	212860998	.	1000	.	53.60633	-1.00000	3.54087	120
chr1	213049379	213049619	.	1000	.	92.75494	-1.00000	3.96572	120
chr1	214602905	214603145	.	648	.	38.05037	-1.00000	2.03935	120
chr1	218302230	218302470	.	1000	.	51.02807	-1.00000	3.34866	120
chr1	219089047	219089287	.	1000	.	209.29142	-1.00000	3.96572	120
chr1	219120688	219120928	.	637	.	38.82918	-1.00000	2.09468	120
chr1	219121184	219121424	.	1000	.	56.26944	-1.00000	3.50835	120
chr1	219147782	219148022	.	842	.	48.30645	-1.00000	3.23614	120
chr1	219170277	219170517	.	555	.	35.45561	-1.00000	1.71631	120
chr1	219926498	219926738	.	1000	.	55.30283	-1.00000	3.52013	120
chr1	220046513	220046753	.	1000	.	176.77166	-1.00000	3.96572	120
chr1	220119109	220119349	.	1000	.	59.75311	-1.00000	3.96572	120
chr1	220272424	220272664	.	1000	.	99.18228	-1.00000	3.96572	120
chr1	220300489	220300729	.	1000	.	102.28573	-1.00000	3.96572	120
chr1	221035621	221035861	.	579	.	45.69924	-1.00000	2.93762	120
chr1	221035948	221036188	.	1000	.	60.55523	-1.00000	3.96572	120
chr1	221723131	221723371	.	979	.	53.89626	-1.00000	3.53744	120
chr1	221961721	221961961	.	1000	.	61.12946	-1.00000	3.96572	120
chr1	221987959	221988199	.	1000	.	91.89663	-1.00000	3.96572	120
chr1	222455482	222455722	.	1000	.	158.23764	-1.00000	3.96572	120
chr1	222464903	222465143	.	1000	.	198.30224	-1.00000	3.96572	120
chr1	222465403	222465643	.	669	.	43.70027	-1.00000	2.67808	120
chr1	222644171	222644411	.	1000	.	163.37782	-1.00000	3.96572	120
chr1	222712645	222712885	.	1000	.	82.43833	-1.00000	3.96572	120
chr1	222713181	222713421	.	603	.	38.71913	-1.00000	2.07064	120
chr1	223142878	223143118	.	565	.	39.11369	-1.00000	2.11021	120
chr1	223233620	223233860	.	1000	.	68.38190	-1.00000	3.96572	120
chr1	223700996	223701236	.	1000	.	64.58019	-1.00000	3.96572	120
chr1	223707247	223707487	.	1000	.	124.45298	-1.00000	3.96572	120
chr1	223712406	223712646	.	1000	.	66.95017	-1.00000	3.96572	120
chr1	223726770	223727010	.	1000	.	95.70506	-1.00000	3.96572	120
chr1	223772116	223772356	.	1000	.	77.27725	-1.00000	3.96572	120
chr1	223776094	223776334	.	689	.	40.85208	-1.00000	2.35563	120
chr1	223992525	223992765	.	1000	.	63.97830	-1.00000	3.96572	120
chr1	224171242	224171482	.	1000	.	97.26244	-1.00000	3.96572	120
chr1	224330286	224330526	.	618	.	35.72991	-1.00000	1.74493	120
chr1	224334055	224334295	.	1000	.	99.91216	-1.00000	3.96572	120
chr1	224529003	224529243	.	672	.	46.41081	-1.00000	2.99099	120
chr1	224542883	224543123	.	821	.	49.71762	-1.00000	3.21902	120
chr1	225444937	225445177	.	1000	.	87.37597	-1.00000	3.96572	120
chr1	225454851	225455091	.	1000	.	59.43733	-1.00000	3.96572	120
chr1	225475009	225475249	.	1000	.	56.54350	-1.00000	3.50510	120
chr1	225508611	225508851	.	1000	.	54.21844	-1.00000	3.53348	120
chr1	225924193	225924433	.	1000	.	104.91445	-1.00000	3.96572	120
chr1	225999258	225999498	.	1000	.	95.73300	-1.00000	3.96572	120
chr1	226083394	226083634	.	1000	.	74.33955	-1.00000	3.96572	120
chr1	226643196	226643436	.	1000	.	55.96719	-1.00000	3.51255	120
chr1	226703495	226703735	.	1000	.	54.73368	-1.00000	3.52733	120
chr1	226804926	226805166	.	541	.	35.81545	-1.00000	1.76006	120
chr1	226875989	226876229	.	1000	.	62.00276	-1.00000	3.96572	120
chr1	227357432	227357672	.	842	.	50.36703	-1.00000	3.21047	120
chr1	227396473	227396713	.	1000	.	62.52686	-1.00000	3.96572	120
chr1	227450605	227450845	.	859	.	46.78672	-1.00000	2.98619	120
chr1	227563334	227563574	.	1000	.	225.60123	-1.00000	3.96572	120
chr1	227735312	227735552	.	917	.	53.26053	-1.00000	3.54518	120
chr1	228103249	228103489	.	1000	.	175.08832	-1.00000	3.96572	120
chr1	228109198	228109438	.	1000	.	201.57333	-1.00000	3.96572	120
chr1	228140106	228140346	.	1000	.	131.14376	-1.00000	3.96572	120
chr1	228166003	228166243	.	1000	.	60.53445	-1.00000	3.96572	120
chr1	228168633	228168873	.	746	.	42.93276	-1.00000	2.53763	120
chr1	228265239	228265479	.	1000	.	85.26888	-1.00000	3.96572	120
chr1	228392207	228392447	.	552	.	40.61235	-1.00000	2.32253	120
chr1	228406836	228407076	.	1000	.	81.24953	-1.00000	3.96572	120
chr1	228452595	228452835	.	1000	.	65.54837	-1.00000	3.96572	120
chr1	228457478	228457718	.	887	.	55.25433	-1.00000	3.52118	120
chr1	228838505	228838745	.	1000	.	59.56577	-1.00000	3.96572	120
chr1	229024693	229024933	.	1000	.	56.61674	-1.00000	3.50365	120
chr1	229280130	229280370	.	629	.	38.37105	-1.00000	2.05214	120
chr1	229508210	229508450	.	1000	.	108.03473	-1.00000	3.96572	120
chr1	230127020	230127260	.	1000	.	83.39998	-1.00000	3.96572	120
chr1	230161093	230161333	.	751	.	43.09242	-1.00000	2.60389	120
chr1	231049415	231049655	.	1000	.	81.85722	-1.00000	3.96572	120
chr1	231200345	231200585	.	1000	.	50.23074	-1.00000	3.21192	120
chr1	231241052	231241292	.	729	.	35.75989	-1.00000	1.74702	120
chr1	231337803	231338043	.	1000	.	134.96384	-1.00000	3.96572	120
chr1	233112977	233113217	.	1000	.	90.50327	-1.00000	3.96572	120
chr1	233543737	233543977	.	1000	.	63.45697	-1.00000	3.96572	120
chr1	233668895	233669135	.	545	.	40.49010	-1.00000	2.32411	120
chr1	233707655	233707895	.	978	.	49.07893	-1.00000	3.22645	120
chr1	233973008	233973248	.	1000	.	135.06245	-1.00000	3.96572	120
chr1	234523644	234523884	.	1000	.	104.35646	-1.00000	3.96572	120
chr1	234546980	234547220	.	1000	.	90.10444	-1.00000	3.96572	120
chr1	234608139	234608379	.	1000	.	95.62062	-1.00000	3.96572	120
chr1	234612654	234612894	.	1000	.	87.19517	-1.00000	3.96572	120
chr1	234700268	234700508	.	890	.	51.41885	-1.00000	3.34522	120
chr1	234724105	234724345	.	1000	.	107.91157	-1.00000	3.96572	120
chr1	234745842	234746082	.	1000	.	70.50151	-1.00000	3.96572	120
chr1	234755475	234755715	.	1000	.	92.65303	-1.00000	3.96572	120
chr1	234772423	234772663	.	1000	.	88.00906	-1.00000	3.96572	120
chr1	234866500	234866740	.	1000	.	67.89514	-1.00000	3.96572	120
chr1	234867241	234867481	.	1000	.	60.41249	-1.00000	3.96572	120
chr1	234876371	234876611	.	1000	.	64.93407	-1.00000	3.96572	120
chr1	234893852	234894092	.	692	.	41.95383	-1.00000	2.47520	120
chr1	234957440	234957680	.	1000	.	98.97837	-1.00000	3.96572	120
chr1	234975213	234975453	.	1000	.	110.12903	-1.00000	3.96572	120
chr1	234978789	234979029	.	1000	.	51.77228	-1.00000	3.34143	120
chr1	235011854	235012094	.	1000	.	64.48647	-1.00000	3.96572	120
chr1	235128843	235129083	.	991	.	62.05995	-1.00000	3.96572	120
chr1	235161144	235161384	.	722	.	34.02680	-1.00000	1.54631	120
chr1	235504507	235504747	.	1000	.	124.68689	-1.00000	3.96572	120
chr1	235504871	235505111	.	1000	.	63.04588	-1.00000	3.96572	120
chr1	235866976	235867216	.	1000	.	92.63608	-1.00000	3.96572	120
chr1	236168828	236169068	.	842	.	50.36172	-1.00000	3.21070	120
chr1	236421044	236421284	.	1000	.	60.65708	-1.00000	3.96572	120
chr1	236531709	236531949	.	1000	.	72.17700	-1.00000	3.96572	120
chr1	236686344	236686584	.	1000	.	58.28273	-1.00000	3.96572	120
chr1	236905158	236905398	.	1000	.	65.24807	-1.00000	3.96572	120
chr1	241696156	241696396	.	1000	.	76.76113	-1.00000	3.96572	120
chr1	241847736	241847976	.	1000	.	146.89769	-1.00000	3.96572	120
chr1	243213105	243213345	.	1000	.	63.40557	-1.00000	3.96572	120
chr1	243254989	243255229	.	974	.	49.01906	-1.00000	3.22734	120
chr1	243325369	243325609	.	819	.	47.87748	-1.00000	3.24229	120
chr1	244224468	244224708	.	1000	.	55.51645	-1.00000	3.51812	120
chr1	244273865	244274105	.	1000	.	77.85126	-1.00000	3.96572	120
chr1	244303028	244303268	.	1000	.	54.45674	-1.00000	3.53058	120
chr1	244323038	244323278	.	1000	.	75.84941	-1.00000	3.96572	120
chr1	244353798	244354038	.	1000	.	96.32509	-1.00000	3.96572	120
chr1	244452183	244452423	.	599	.	49.65907	-1.00000	3.22007	120
chr1	244653908	244654148	.	694	.	45.91188	-1.00000	2.99688	120
chr1	244863115	244863355	.	1000	.	69.14835	-1.00000	3.96572	120
chr1	244970908	244971148	.	1000	.	117.81331	-1.00000	3.96572	120
chr1	245051817	245052057	.	822	.	48.32202	-1.00000	3.23600	120
chr1	245986911	245987151	.	967	.	53.34283	-1.00000	3.54419	120
chr1	246142427	246142667	.	1000	.	78.51510	-1.00000	3.96572	120
chr1	246153935	246154175	.	862	.	55.17403	-1.00000	3.52179	120
chr1	246214947	246215187	.	1000	.	102.42665	-1.00000	3.96572	120
chr1	246571433	246571673	.	718	.	41.93832	-1.00000	2.47543	120
chr1	246699143	246699383	.	582	.	37.42682	-1.00000	1.96692	120
chr1	246932128	246932368	.	1000	.	47.41824	-1.00000	2.97825	120
chr1	247104377	247104617	.	1000	.	111.06066	-1.00000	3.96572	120
chr1	248826234	248826474	.	608	.	38.69296	-1.00000	2.06475	120
chr1	248828970	248829210	.	1000	.	75.55257	-1.00000	3.96572	120
chr1	248873767	248874007	.	1000	.	187.63685	-1.00000	3.96572	120
chr1	248874225	248874465	.	1000	.	179.44288	-1.00000	3.96572	120
chr10	1056264	1056504	.	546	.	24.12920	-1.00000	0.45237	120
chr10	1110204	1110444	.	658	.	44.86268	-1.00000	2.80258	120
chr10	1159656	1159896	.	1000	.	111.05058	-1.00000	3.96572	120
chr10	3095751	3095991	.	1000	.	64.64745	-1.00000	3.96572	120
chr10	3525875	3526115	.	606	.	42.05581	-1.00000	2.47383	120
chr10	3755051	3755291	.	1000	.	63.64975	-1.00000	3.96572	120
chr10	3782958	3783198	.	1000	.	117.09641	-1.00000	3.96572	120
chr10	3785309	3785549	.	1000	.	83.92365	-1.00000	3.96572	120
chr10	3805890	3806130	.	1000	.	110.37668	-1.00000	3.96572	120
chr10	3852368	3852608	.	1000	.	111.31013	-1.00000	3.96572	120
chr10	3926775	3927015	.	874	.	48.05181	-1.00000	3.24051	120
chr10	4708488	4708728	.	1000	.	64.90678	-1.00000	3.96572	120
chr10	4848640	4848880	.	968	.	52.41286	-1.00000	3.55489	120
chr10	4867643	4867883	.	1000	.	97.04453	-1.00000	3.96572	120
chr10	5284491	5284731	.	1000	.	46.51471	-1.00000	2.98976	120
chr10	5446403	5446643	.	854	.	37.45637	-1.00000	1.96626	120
chr10	5548928	5549168	.	1000	.	127.36771	-1.00000	3.96572	120
chr10	5659928	5660168	.	643	.	38.41351	-1.00000	2.05114	120
chr10	5666545	5666785	.	1000	.	81.28941	-1.00000	3.96572	120
chr10	5692661	5692901	.	580	.	39.48892	-1.00000	2.15654	120
chr10	5853594	5853834	.	1000	.	86.39692	-1.00000	3.96572	120
chr10	5977548	5977788	.	826	.	44.27435	-1.00000	2.73422	120
chr10	6088823	6089063	.	1000	.	97.57200	-1.00000	3.96572	120
chr10	6163697	6163937	.	1000	.	106.15829	-1.00000	3.96572	120
chr10	6239283	6239523	.	1000	.	67.56958	-1.00000	3.96572	120
chr10	6275356	6275596	.	616	.	39.21545	-1.00000	2.11571	120
chr10	7028272	7028512	.	1000	.	195.37310	-1.00000	3.96572	120
chr10	7054999	7055239	.	736	.	50.80871	-1.00000	3.35168	120
chr10	11499420	11499660	.	1000	.	136.22609	-1.00000	3.96572	120
chr10	11552193	11552433	.	834	.	49.93577	-1.00000	3.21602	120
chr10	11684867	11685107	.	1000	.	105.51298	-1.00000	3.96572	120
chr10	11874776	11875016	.	653	.	48.58869	-1.00000	3.23209	120
chr10	12265869	12266109	.	657	.	39.67389	-1.00000	2.16181	120
chr10	13040277	13040517	.	975	.	50.55081	-1.00000	3.35415	120
chr10	13404375	13404615	.	1000	.	60.39259	-1.00000	3.96572	120
chr10	13713026	13713266	.	801	.	43.38859	-1.00000	2.62547	120
chr10	15344895	15345135	.	670	.	42.94026	-1.00000	2.55917	120
chr10	16597720	16597960	.	543	.	37.99515	-1.00000	2.04007	120
chr10	17023419	17023659	.	809	.	44.94564	-1.00000	2.89337	120
chr10	17029582	17029822	.	1000	.	130.52864	-1.00000	3.96572	120
chr10	17216261	17216501	.	608	.	36.27613	-1.00000	1.83783	120
chr10	17228417	17228657	.	1000	.	144.37132	-1.00000	3.96572	120
chr10	17230420	17230660	.	1000	.	73.82444	-1.00000	3.96572	120
chr10	17386769	17387009	.	1000	.	66.03648	-1.00000	3.96572	120
chr10	18651521	18651761	.	1000	.	79.77561	-1.00000	3.96572	120
chr10	18659148	18659388	.	662	.	40.54327	-1.00000	2.32304	120
chr10	21097484	21097724	.	1000	.	62.54203	-1.00000	3.96572	120
chr10	21336961	21337201	.	1000	.	139.78030	-1.00000	3.96572	120
chr10	21724697	21724937	.	605	.	39.26397	-1.00000	2.12936	120
chr10	22087154	22087394	.	684	.	41.68621	-1.00000	2.47910	120
chr10	22229470	22229710	.	1000	.	205.77516	-1.00000	3.96572	120
chr10	22316250	22316490	.	665	.	43.78222	-1.00000	2.67707	120
chr10	22369558	22369798	.	1000	.	111.19301	-1.00000	3.96572	120
chr10	22433954	22434194	.	970	.	50.15678	-1.00000	3.21306	120
chr10	22479422	22479662	.	818	.	49.20856	-1.00000	3.22512	120
chr10	22503851	22504091	.	1000	.	60.13768	-1.00000	3.96572	120
chr10	22616086	22616326	.	612	.	40.07725	-1.00000	2.20660	120
chr10	22630689	22630929	.	1000	.	53.89720	-1.00000	3.53736	120
chr10	22693553	22693793	.	940	.	54.24376	-1.00000	3.53339	120
chr10	22714487	22714727	.	1000	.	61.36208	-1.00000	3.96572	120
chr10	22817027	22817267	.	1000	.	114.52324	-1.00000	3.96572	120
chr10	22997198	22997438	.	1000	.	109.70694	-1.00000	3.96572	120
chr10	23047754	23047994	.	1000	.	58.66684	-1.00000	3.96572	120
chr10	23438881	23439121	.	1000	.	72.05689	-1.00000	3.96572	120
chr10	23512471	23512711	.	1000	.	106.61885	-1.00000	3.96572	120
chr10	24681612	24681852	.	1000	.	52.16826	-1.00000	3.33610	120
chr10	24897432	24897672	.	1000	.	104.37311	-1.00000	3.96572	120
chr10	24902198	24902438	.	630	.	40.98609	-1.00000	2.39414	120
chr10	24909112	24909352	.	1000	.	88.11207	-1.00000	3.96572	120
chr10	24921445	24921685	.	1000	.	69.97476	-1.00000	3.96572	120
chr10	25060104	25060344	.	1000	.	100.20236	-1.00000	3.96572	120
chr10	25062554	25062794	.	1000	.	82.32283	-1.00000	3.96572	120
chr10	25493194	25493434	.	1000	.	59.21575	-1.00000	3.96572	120
chr10	27100430	27100670	.	1000	.	99.53286	-1.00000	3.96572	120
chr10	27155125	27155365	.	836	.	61.07958	-1.00000	3.96572	120
chr10	28088010	28088250	.	1000	.	52.94609	-1.00000	3.54929	120
chr10	28797170	28797410	.	1000	.	68.20273	-1.00000	3.96572	120
chr10	28984404	28984644	.	1000	.	61.03654	-1.00000	3.96572	120
chr10	29009489	29009729	.	677	.	41.78554	-1.00000	2.47762	120
chr10	30241095	30241335	.	549	.	40.53421	-1.00000	2.32332	120
chr10	30414080	30414320	.	571	.	37.74834	-1.00000	2.01166	120
chr10	30418725	30418965	.	1000	.	61.96582	-1.00000	3.96572	120
chr10	30437099	30437339	.	565	.	38.58596	-1.00000	2.06049	120
chr10	30510643	30510883	.	1000	.	60.31769	-1.00000	3.96572	120
chr10	30553928	30554168	.	976	.	47.08620	-1.00000	2.98217	120
chr10	30682488	30682728	.	1000	.	122.58219	-1.00000	3.96572	120
chr10	31242990	31243230	.	1000	.	54.42230	-1.00000	3.53075	120
chr10	31318970	31319210	.	1000	.	80.08785	-1.00000	3.96572	120
chr10	31928768	31929008	.	1000	.	86.24797	-1.00000	3.96572	120
chr10	32139383	32139623	.	1000	.	67.75549	-1.00000	3.96572	120
chr10	32445988	32446228	.	1000	.	57.56244	-1.00000	3.49402	120
chr10	32948594	32948834	.	1000	.	61.09767	-1.00000	3.96572	120
chr10	32980521	32980761	.	878	.	64.90937	-1.00000	3.96572	120
chr10	33509209	33509449	.	783	.	44.07651	-1.00000	2.70431	120
chr10	34758473	34758713	.	801	.	49.63552	-1.00000	3.22015	120
chr10	34994703	34994943	.	1000	.	64.82961	-1.00000	3.96572	120
chr10	35332251	35332491	.	1000	.	56.81752	-1.00000	3.50156	120
chr10	35414421	35414661	.	1000	.	94.18638	-1.00000	3.96572	120
chr10	38402867	38403107	.	1000	.	65.76289	-1.00000	3.96572	120
chr10	43397150	43397390	.	1000	.	76.74408	-1.00000	3.96572	120
chr10	43409138	43409378	.	1000	.	58.76081	-1.00000	3.96572	120
chr10	43436597	43436837	.	612	.	36.91826	-1.00000	1.90088	120
chr10	43455523	43455763	.	1000	.	75.39449	-1.00000	3.96572	120
chr10	43455724	43455964	.	1000	.	22.30776	-1.00000	0.26702	120
chr10	43648751	43648991	.	806	.	43.33703	-1.00000	2.62615	120
chr10	44311144	44311384	.	1000	.	129.97816	-1.00000	3.96572	120
chr10	45470252	45470492	.	1000	.	96.15297	-1.00000	3.96572	120
chr10	45470708	45470948	.	1000	.	72.06783	-1.00000	3.96572	120
chr10	45495847	45496087	.	1000	.	78.04885	-1.00000	3.96572	120
chr10	45594788	45595028	.	1000	.	201.90069	-1.00000	3.96572	120
chr10	47406887	47407127	.	1000	.	55.75819	-1.00000	3.51512	120
chr10	48306285	48306525	.	958	.	43.85536	-1.00000	2.67606	120
chr10	48406229	48406469	.	761	.	37.78111	-1.00000	2.01655	120
chr10	48470237	48470477	.	845	.	50.82208	-1.00000	3.35153	120
chr10	48656275	48656515	.	789	.	42.35132	-1.00000	2.46880	120
chr10	49188333	49188573	.	557	.	35.64691	-1.00000	1.74352	120
chr10	49225438	49225678	.	661	.	34.82261	-1.00000	1.63848	120
chr10	49539036	49539276	.	1000	.	51.96706	-1.00000	3.33850	120
chr10	49762232	49762472	.	1000	.	80.03637	-1.00000	3.96572	120
chr10	50325465	50325705	.	761	.	50.84947	-1.00000	3.35129	120
chr10	50577809	50578049	.	1000	.	54.47635	-1.00000	3.53041	120
chr10	50583408	50583648	.	1000	.	71.31584	-1.00000	3.96572	120
chr10	50586506	50586746	.	889	.	53.61339	-1.00000	3.54079	120
chr10	50624533	50624773	.	559	.	39.04037	-1.00000	2.10440	120
chr10	58269025	58269265	.	688	.	44.37549	-1.00000	2.73300	120
chr10	59907924	59908164	.	747	.	43.50928	-1.00000	2.68065	120
chr10	60314435	60314675	.	1000	.	63.42710	-1.00000	3.96572	120
chr10	60978481	60978721	.	1000	.	80.00414	-1.00000	3.96572	120
chr10	60978900	60979140	.	1000	.	66.95349	-1.00000	3.96572	120
chr10	61588815	61589055	.	597	.	39.24450	-1.00000	2.12234	120
chr10	61665959	61666199	.	590	.	47.44634	-1.00000	2.97783	120
chr10	61786731	61786971	.	613	.	45.18657	-1.00000	2.89049	120
chr10	62735967	62736207	.	566	.	36.74117	-1.00000	1.88044	120
chr10	62804587	62804827	.	1000	.	54.74135	-1.00000	3.52707	120
chr10	63042336	63042576	.	806	.	46.95798	-1.00000	2.98418	120
chr10	63132949	63133189	.	1000	.	64.63984	-1.00000	3.96572	120
chr10	63236473	63236713	.	1000	.	92.77569	-1.00000	3.96572	120
chr10	63269193	63269433	.	1000	.	80.03382	-1.00000	3.96572	120
chr10	63707394	63707634	.	564	.	35.86994	-1.00000	1.76999	120
chr10	67764416	67764656	.	1000	.	196.30700	-1.00000	3.96572	120
chr10	67791032	67791272	.	1000	.	51.50801	-1.00000	3.34412	120
chr10	67884436	67884676	.	1000	.	98.39448	-1.00000	3.96572	120
chr10	68331979	68332219	.	547	.	36.95856	-1.00000	1.90849	120
chr10	68527385	68527625	.	1000	.	135.84560	-1.00000	3.96572	120
chr10	68721011	68721251	.	1000	.	102.06235	-1.00000	3.96572	120
chr10	68957059	68957299	.	998	.	50.64695	-1.00000	3.35299	120
chr10	68988645	68988885	.	1000	.	77.96655	-1.00000	3.96572	120
chr10	69088985	69089225	.	775	.	46.64215	-1.00000	2.98832	120
chr10	69124052	69124292	.	1000	.	140.47000	-1.00000	3.96572	120
chr10	69180115	69180355	.	1000	.	114.86570	-1.00000	3.96572	120
chr10	69217251	69217491	.	1000	.	61.05500	-1.00000	3.96572	120
chr10	69222719	69222959	.	1000	.	107.16417	-1.00000	3.96572	120
chr10	69315649	69315889	.	1000	.	120.85349	-1.00000	3.96572	120
chr10	69316453	69316693	.	568	.	42.46663	-1.00000	2.48484	120
chr10	69630106	69630346	.	949	.	54.14410	-1.00000	3.53483	120
chr10	69861567	69861807	.	755	.	55.32624	-1.00000	3.51970	120
chr10	69994342	69994582	.	802	.	43.74924	-1.00000	2.67783	120
chr10	70331812	70332052	.	1000	.	95.18060	-1.00000	3.96572	120
chr10	70477786	70478026	.	1000	.	58.81728	-1.00000	3.96572	120
chr10	70528853	70529093	.	1000	.	72.28970	-1.00000	3.96572	120
chr10	70649640	70649880	.	1000	.	52.68037	-1.00000	3.55173	120
chr10	70656563	70656803	.	787	.	55.92416	-1.00000	3.51300	120
chr10	70667300	70667540	.	1000	.	71.30584	-1.00000	3.96572	120
chr10	70715924	70716164	.	1000	.	111.20678	-1.00000	3.96572	120
chr10	71209104	71209344	.	891	.	54.67813	-1.00000	3.52827	120
chr10	71266464	71266704	.	1000	.	84.72890	-1.00000	3.96572	120
chr10	71323490	71323730	.	1000	.	82.63477	-1.00000	3.96572	120
chr10	71772283	71772523	.	545	.	37.25897	-1.00000	1.93766	120
chr10	71850701	71850941	.	755	.	43.13952	-1.00000	2.60296	120
chr10	71851136	71851376	.	1000	.	104.29916	-1.00000	3.96572	120
chr10	71860477	71860717	.	1000	.	190.08791	-1.00000	3.96572	120
chr10	71868313	71868553	.	1000	.	56.03438	-1.00000	3.51148	120
chr10	72048566	72048806	.	939	.	50.74947	-1.00000	3.35245	120
chr10	72216223	72216463	.	1000	.	62.28934	-1.00000	3.96572	120
chr10	72272807	72273047	.	1000	.	172.01729	-1.00000	3.96572	120
chr10	72273715	72273955	.	787	.	39.23083	-1.00000	2.12250	120
chr10	72297939	72298179	.	1000	.	66.22058	-1.00000	3.96572	120
chr10	72308593	72308833	.	1000	.	81.84928	-1.00000	3.96572	120
chr10	72320786	72321026	.	1000	.	168.90928	-1.00000	3.96572	120
chr10	72354856	72355096	.	1000	.	160.76372	-1.00000	3.96572	120
chr10	72387227	72387467	.	615	.	40.78836	-1.00000	2.34428	120
chr10	72625989	72626229	.	1000	.	84.80352	-1.00000	3.96572	120
chr10	73110329	73110569	.	730	.	55.02979	-1.00000	3.52379	120
chr10	73167948	73168188	.	1000	.	141.14660	-1.00000	3.96572	120
chr10	73246806	73247046	.	774	.	45.67851	-1.00000	2.93795	120
chr10	73247205	73247445	.	628	.	49.43647	-1.00000	3.22275	120
chr10	73413238	73413478	.	1000	.	61.81152	-1.00000	3.96572	120
chr10	73517495	73517735	.	1000	.	82.21120	-1.00000	3.96572	120
chr10	73625858	73626098	.	1000	.	86.69031	-1.00000	3.96572	120
chr10	73772367	73772607	.	1000	.	110.80694	-1.00000	3.96572	120
chr10	73772847	73773087	.	758	.	48.27612	-1.00000	3.23643	120
chr10	73781737	73781977	.	625	.	41.68310	-1.00000	2.47921	120
chr10	73879695	73879935	.	1000	.	78.84617	-1.00000	3.96572	120
chr10	73993276	73993516	.	999	.	49.93700	-1.00000	3.21594	120
chr10	74021343	74021583	.	695	.	44.68039	-1.00000	2.80531	120
chr10	74854058	74854298	.	1000	.	76.95267	-1.00000	3.96572	120
chr10	75192175	75192415	.	1000	.	97.59121	-1.00000	3.96572	120
chr10	75230645	75230885	.	1000	.	81.97464	-1.00000	3.96572	120
chr10	75235874	75236114	.	1000	.	60.63095	-1.00000	3.96572	120
chr10	75408244	75408484	.	651	.	41.65763	-1.00000	2.47963	120
chr10	77405739	77405979	.	1000	.	102.04051	-1.00000	3.96572	120
chr10	77919740	77919980	.	786	.	43.10681	-1.00000	2.60352	120
chr10	78029433	78029673	.	1000	.	105.76023	-1.00000	3.96572	120
chr10	78134976	78135216	.	1000	.	72.56606	-1.00000	3.96572	120
chr10	78256160	78256400	.	972	.	44.92899	-1.00000	2.89357	120
chr10	78459083	78459323	.	883	.	47.69186	-1.00000	3.04742	120
chr10	78972752	78972992	.	868	.	48.40252	-1.00000	3.23499	120
chr10	78973582	78973822	.	1000	.	110.38215	-1.00000	3.96572	120
chr10	79151782	79152022	.	916	.	53.23400	-1.00000	3.54576	120
chr10	79157589	79157829	.	1000	.	85.40973	-1.00000	3.96572	120
chr10	79178910	79179150	.	1000	.	53.40220	-1.00000	3.54345	120
chr10	79195507	79195747	.	540	.	45.68300	-1.00000	2.93782	120
chr10	79347359	79347599	.	556	.	34.50443	-1.00000	1.59381	120
chr10	80158669	80158909	.	1000	.	56.74697	-1.00000	3.50238	120
chr10	80444692	80444932	.	573	.	35.97129	-1.00000	1.78881	120
chr10	80477905	80478145	.	733	.	45.73779	-1.00000	2.99883	120
chr10	80498850	80499090	.	1000	.	93.87553	-1.00000	3.96572	120
chr10	80769881	80770121	.	1000	.	60.59480	-1.00000	3.96572	120
chr10	80772042	80772282	.	988	.	55.22186	-1.00000	3.52127	120
chr10	84139391	84139631	.	1000	.	185.17396	-1.00000	3.96572	120
chr10	84156860	84157100	.	1000	.	71.12018	-1.00000	3.96572	120
chr10	84293727	84293967	.	1000	.	81.24537	-1.00000	3.96572	120
chr10	84328237	84328477	.	971	.	63.62260	-1.00000	3.96572	120
chr10	87500750	87500990	.	1000	.	116.71223	-1.00000	3.96572	120
chr10	87862163	87862403	.	697	.	45.75077	-1.00000	2.99856	120
chr10	89086874	89087114	.	1000	.	66.62242	-1.00000	3.96572	120
chr10	89701725	89701965	.	1000	.	66.48107	-1.00000	3.96572	120
chr10	90779664	90779904	.	623	.	48.18170	-1.00000	3.23837	120
chr10	91006348	91006588	.	756	.	43.68092	-1.00000	2.67827	120
chr10	91588103	91588343	.	1000	.	92.11565	-1.00000	3.96572	120
chr10	91608841	91609081	.	1000	.	72.33432	-1.00000	3.96572	120
chr10	91798254	91798494	.	954	.	55.98825	-1.00000	3.51220	120
chr10	91901858	91902098	.	1000	.	69.64095	-1.00000	3.96572	120
chr10	91923628	91923868	.	1000	.	127.36297	-1.00000	3.96572	120
chr10	92011649	92011889	.	602	.	39.69989	-1.00000	2.16159	120
chr10	92291014	92291254	.	1000	.	93.63107	-1.00000	3.96572	120
chr10	92972265	92972505	.	1000	.	60.34645	-1.00000	3.96572	120
chr10	95260622	95260862	.	582	.	38.26671	-1.00000	2.04784	120
chr10	95266753	95266993	.	1000	.	66.64572	-1.00000	3.96572	120
chr10	95394142	95394382	.	1000	.	57.29878	-1.00000	3.49679	120
chr10	95493425	95493665	.	1000	.	72.14268	-1.00000	3.96572	120
chr10	95517582	95517822	.	1000	.	78.66741	-1.00000	3.96572	120
chr10	95529049	95529289	.	717	.	53.02399	-1.00000	3.54847	120
chr10	95693858	95694098	.	960	.	54.70068	-1.00000	3.52784	120
chr10	96840980	96841220	.	1000	.	80.53707	-1.00000	3.96572	120
chr10	97070082	97070322	.	1000	.	69.60582	-1.00000	3.96572	120
chr10	97279442	97279682	.	1000	.	55.84644	-1.00000	3.51424	120
chr10	97400083	97400323	.	1000	.	57.47393	-1.00000	3.49457	120
chr10	97414882	97415122	.	880	.	49.03557	-1.00000	3.22712	120
chr10	97498364	97498604	.	685	.	40.79521	-1.00000	2.34399	120
chr10	97543180	97543420	.	798	.	55.91954	-1.00000	3.51308	120
chr10	97687368	97687608	.	1000	.	73.43817	-1.00000	3.96572	120
chr10	97840223	97840463	.	792	.	46.55652	-1.00000	2.98928	120
chr10	98446843	98447083	.	1000	.	142.23054	-1.00000	3.96572	120
chr10	98460872	98461112	.	1000	.	184.37820	-1.00000	3.96572	120
chr10	98910175	98910415	.	938	.	51.32932	-1.00000	3.34592	120
chr10	99430694	99430934	.	1000	.	90.90842	-1.00000	3.96572	120
chr10	99775981	99776221	.	765	.	52.68901	-1.00000	3.55157	120
chr10	100267566	100267806	.	1000	.	113.68076	-1.00000	3.96572	120
chr10	100373929	100374169	.	1000	.	75.48458	-1.00000	3.96572	120
chr10	101353897	101354137	.	753	.	43.86063	-1.00000	2.67587	120
chr10	101589022	101589262	.	1000	.	78.93816	-1.00000	3.96572	120
chr10	101783332	101783572	.	552	.	63.22515	-1.00000	3.96572	120
chr10	102065245	102065485	.	1000	.	64.59560	-1.00000	3.96572	120
chr10	102152191	102152431	.	1000	.	103.64313	-1.00000	3.96572	120
chr10	102399544	102399784	.	1000	.	52.72851	-1.00000	3.55084	120
chr10	102453025	102453265	.	1000	.	82.15716	-1.00000	3.96572	120
chr10	102455939	102456179	.	1000	.	128.31109	-1.00000	3.96572	120
chr10	102461168	102461408	.	1000	.	59.65005	-1.00000	3.96572	120
chr10	102714410	102714650	.	809	.	44.40380	-1.00000	2.73255	120
chr10	102814499	102814739	.	1000	.	76.86887	-1.00000	3.96572	120
chr10	102856048	102856288	.	712	.	44.25521	-1.00000	2.73454	120
chr10	103197241	103197481	.	555	.	40.51518	-1.00000	2.32383	120
chr10	103254994	103255234	.	937	.	48.65195	-1.00000	3.23129	120
chr10	103504402	103504642	.	1000	.	62.90943	-1.00000	3.96572	120
chr10	103908332	103908572	.	1000	.	109.81728	-1.00000	3.96572	120
chr10	104260725	104260965	.	691	.	44.19821	-1.00000	2.73601	120
chr10	110221920	110222160	.	1000	.	100.90522	-1.00000	3.96572	120
chr10	110225737	110225977	.	1000	.	69.28442	-1.00000	3.96572	120
chr10	110501329	110501569	.	1000	.	79.84321	-1.00000	3.96572	120
chr10	110641303	110641543	.	627	.	39.97198	-1.00000	2.18148	120
chr10	110665033	110665273	.	1000	.	94.26928	-1.00000	3.96572	120
chr10	110765480	110765720	.	763	.	44.29089	-1.00000	2.73410	120
chr10	112183652	112183892	.	1000	.	166.51296	-1.00000	3.96572	120
chr10	112383392	112383632	.	1000	.	99.09270	-1.00000	3.96572	120
chr10	113087426	113087666	.	1000	.	58.96953	-1.00000	3.96572	120
chr10	114025400	114025640	.	762	.	45.74731	-1.00000	2.99863	120
chr10	114938064	114938304	.	1000	.	149.92849	-1.00000	3.96572	120
chr10	116947198	116947438	.	1000	.	97.58720	-1.00000	3.96572	120
chr10	117007124	117007364	.	1000	.	78.50414	-1.00000	3.96572	120
chr10	118755141	118755381	.	1000	.	82.37055	-1.00000	3.96572	120
chr10	119271513	119271753	.	828	.	47.03136	-1.00000	2.98293	120
chr10	119306156	119306396	.	838	.	49.24002	-1.00000	3.22483	120
chr10	122063267	122063507	.	1000	.	59.28189	-1.00000	3.96572	120
chr10	122879615	122879855	.	972	.	52.07161	-1.00000	3.33730	120
chr10	122980538	122980778	.	1000	.	86.01407	-1.00000	3.96572	120
chr10	123974444	123974684	.	584	.	35.71186	-1.00000	1.74526	120
chr10	124461687	124461927	.	1000	.	62.79521	-1.00000	3.96572	120
chr10	124646643	124646883	.	715	.	42.49963	-1.00000	2.48442	120
chr10	124718065	124718305	.	1000	.	103.84800	-1.00000	3.96572	120
chr10	124916650	124916890	.	1000	.	69.89120	-1.00000	3.96572	120
chr10	125045833	125046073	.	1000	.	115.81119	-1.00000	3.96572	120
chr10	126199285	126199525	.	936	.	53.77707	-1.00000	3.53920	120
chr10	128629422	128629662	.	1000	.	69.11831	-1.00000	3.96572	120
chr10	130138518	130138758	.	646	.	42.53062	-1.00000	2.48381	120
chr10	131900838	131901078	.	1000	.	96.21003	-1.00000	3.96572	120
chr10	132311395	132311635	.	1000	.	85.35274	-1.00000	3.96572	120
chr10	132329896	132330136	.	715	.	40.97283	-1.00000	2.39460	120
chr10	132331981	132332221	.	579	.	37.46637	-1.00000	1.96595	120
chr10	132572018	132572258	.	1000	.	106.17588	-1.00000	3.96572	120
chr10	133242921	133243161	.	691	.	39.35477	-1.00000	2.15069	120
chr10	133390118	133390358	.	778	.	41.57863	-1.00000	2.46342	120
chr10	133394048	133394288	.	1000	.	112.22993	-1.00000	3.96572	120
chr10	133438930	133439170	.	1000	.	77.16637	-1.00000	3.96572	120
chr11	207467	207707	.	1000	.	96.35240	-1.00000	3.96572	120
chr11	269429	269669	.	614	.	47.38900	-1.00000	2.97860	120
chr11	327161	327401	.	1000	.	59.97684	-1.00000	3.96572	120
chr11	393269	393509	.	1000	.	65.76662	-1.00000	3.96572	120
chr11	394536	394776	.	1000	.	51.00951	-1.00000	3.34904	120
chr11	450104	450344	.	778	.	46.61595	-1.00000	2.98846	120
chr11	460426	460666	.	635	.	41.83826	-1.00000	2.47662	120
chr11	506759	506999	.	1000	.	133.84464	-1.00000	3.96572	120
chr11	518732	518972	.	1000	.	70.77221	-1.00000	3.96572	120
chr11	537260	537500	.	877	.	47.57741	-1.00000	2.97621	120
chr11	568513	568753	.	809	.	44.76252	-1.00000	2.80427	120
chr11	587958	588198	.	770	.	38.53001	-1.00000	2.06138	120
chr11	628696	628936	.	676	.	43.03560	-1.00000	2.60475	120
chr11	727993	728233	.	1000	.	68.59034	-1.00000	3.96572	120
chr11	777386	777626	.	1000	.	75.08897	-1.00000	3.96572	120
chr11	809769	810009	.	1000	.	155.02827	-1.00000	3.96572	120
chr11	833352	833592	.	1000	.	54.95452	-1.00000	3.52500	120
chr11	925578	925818	.	962	.	49.52430	-1.00000	3.22149	120
chr11	1262575	1262815	.	1000	.	58.71520	-1.00000	3.96572	120
chr11	1309561	1309801	.	1000	.	64.73617	-1.00000	3.96572	120
chr11	1572213	1572453	.	1000	.	85.02988	-1.00000	3.96572	120
chr11	1763836	1764076	.	1000	.	100.76514	-1.00000	3.96572	120
chr11	1772613	1772853	.	1000	.	60.97140	-1.00000	3.96572	120
chr11	2377939	2378179	.	632	.	43.16450	-1.00000	2.60253	120
chr11	2532826	2533066	.	592	.	40.64065	-1.00000	2.32219	120
chr11	2533829	2534069	.	1000	.	70.87303	-1.00000	3.96572	120
chr11	2769146	2769386	.	549	.	37.13328	-1.00000	1.93123	120
chr11	2890732	2890972	.	1000	.	51.04305	-1.00000	3.34842	120
chr11	2912622	2912862	.	645	.	42.96972	-1.00000	2.55855	120
chr11	2929631	2929871	.	1000	.	66.99204	-1.00000	3.96572	120
chr11	3057330	3057570	.	1000	.	113.02511	-1.00000	3.96572	120
chr11	3058732	3058972	.	1000	.	95.09148	-1.00000	3.96572	120
chr11	3169268	3169508	.	1000	.	82.60742	-1.00000	3.96572	120
chr11	3345788	3346028	.	796	.	46.68694	-1.00000	2.98736	120
chr11	3797755	3797995	.	1000	.	82.30235	-1.00000	3.96572	120
chr11	3920122	3920362	.	1000	.	77.78347	-1.00000	3.96572	120
chr11	3994112	3994352	.	1000	.	125.98481	-1.00000	3.96572	120
chr11	4094660	4094900	.	1000	.	139.87859	-1.00000	3.96572	120
chr11	5107336	5107576	.	600	.	41.60906	-1.00000	2.48033	120
chr11	5129416	5129656	.	1000	.	100.33048	-1.00000	3.96572	120
chr11	5280650	5280890	.	1000	.	216.57515	-1.00000	3.96572	120
chr11	5288171	5288411	.	1000	.	80.01006	-1.00000	3.96572	120
chr11	6249910	6250150	.	664	.	41.04676	-1.00000	2.40735	120
chr11	6357318	6357558	.	970	.	50.98594	-1.00000	3.34928	120
chr11	6413753	6413993	.	1000	.	68.16203	-1.00000	3.96572	120
chr11	6563363	6563603	.	1000	.	59.07017	-1.00000	3.96572	120
chr11	6606979	6607219	.	1000	.	63.32392	-1.00000	3.96572	120
chr11	6619323	6619563	.	1000	.	177.13904	-1.00000	3.96572	120
chr11	6651025	6651265	.	686	.	42.95778	-1.00000	2.55880	120
chr11	7513832	7514072	.	1000	.	81.97497	-1.00000	3.96572	120
chr11	7977348	7977588	.	1000	.	58.08603	-1.00000	3.48954	120
chr11	7987132	7987372	.	1000	.	69.22422	-1.00000	3.96572	120
chr11	8964330	8964570	.	1000	.	93.26735	-1.00000	3.96572	120
chr11	8988705	8988945	.	1000	.	66.93467	-1.00000	3.96572	120
chr11	9214890	9215130	.	653	.	41.86041	-1.00000	2.47656	120
chr11	9314716	9314956	.	1000	.	100.25099	-1.00000	3.96572	120
chr11	9364416	9364656	.	1000	.	142.00338	-1.00000	3.96572	120
chr11	9384422	9384662	.	860	.	67.68073	-1.00000	3.96572	120
chr11	9460877	9461117	.	1000	.	70.81518	-1.00000	3.96572	120
chr11	9566048	9566288	.	1000	.	172.20549	-1.00000	3.96572	120
chr11	9573541	9573781	.	870	.	48.47412	-1.00000	3.23405	120
chr11	9613197	9613437	.	1000	.	147.29207	-1.00000	3.96572	120
chr11	10323010	10323250	.	776	.	43.32457	-1.00000	2.62640	120
chr11	10490617	10490857	.	1000	.	78.94514	-1.00000	3.96572	120
chr11	10541106	10541346	.	1000	.	128.23089	-1.00000	3.96572	120
chr11	10597826	10598066	.	1000	.	75.15958	-1.00000	3.96572	120
chr11	10659793	10660033	.	1000	.	114.34397	-1.00000	3.96572	120
chr11	10899595	10899835	.	1000	.	109.43040	-1.00000	3.96572	120
chr11	12110339	12110579	.	830	.	53.14382	-1.00000	3.54699	120
chr11	12124907	12125147	.	639	.	49.59793	-1.00000	3.22074	120
chr11	12201108	12201348	.	1000	.	113.94343	-1.00000	3.96572	120
chr11	12263109	12263349	.	1000	.	97.86307	-1.00000	3.96572	120
chr11	12274760	12275000	.	1000	.	64.92101	-1.00000	3.96572	120
chr11	12674198	12674438	.	843	.	54.67076	-1.00000	3.52836	120
chr11	12724415	12724655	.	1000	.	118.17394	-1.00000	3.96572	120
chr11	12989555	12989795	.	1000	.	80.54514	-1.00000	3.96572	120
chr11	13208207	13208447	.	1000	.	79.29463	-1.00000	3.96572	120
chr11	13873291	13873531	.	932	.	52.06170	-1.00000	3.33762	120
chr11	14895087	14895327	.	1000	.	99.62417	-1.00000	3.96572	120
chr11	17077695	17077935	.	1000	.	129.75681	-1.00000	3.96572	120
chr11	17208370	17208610	.	925	.	50.48154	-1.00000	3.35461	120
chr11	17606728	17606968	.	888	.	46.96870	-1.00000	2.98404	120
chr11	18322098	18322338	.	1000	.	104.10082	-1.00000	3.96572	120
chr11	18322425	18322665	.	1000	.	133.39488	-1.00000	3.96572	120
chr11	18329176	18329416	.	615	.	38.18317	-1.00000	2.04914	120
chr11	18396140	18396380	.	561	.	36.82053	-1.00000	1.88669	120
chr11	18634273	18634513	.	1000	.	84.29210	-1.00000	3.96572	120
chr11	18802714	18802954	.	818	.	56.56961	-1.00000	3.50429	120
chr11	19442356	19442596	.	1000	.	153.91939	-1.00000	3.96572	120
chr11	19660245	19660485	.	1000	.	79.80557	-1.00000	3.96572	120
chr11	19978768	19979008	.	1000	.	78.43952	-1.00000	3.96572	120
chr11	19995125	19995365	.	1000	.	74.67197	-1.00000	3.96572	120
chr11	20035676	20035916	.	1000	.	68.61404	-1.00000	3.96572	120
chr11	20112551	20112791	.	1000	.	62.65833	-1.00000	3.96572	120
chr11	20367675	20367915	.	1000	.	109.56458	-1.00000	3.96572	120
chr11	20387340	20387580	.	1000	.	121.41712	-1.00000	3.96572	120
chr11	22792581	22792821	.	615	.	42.26700	-1.00000	2.47012	120
chr11	22795989	22796229	.	1000	.	86.55218	-1.00000	3.96572	120
chr11	27158852	27159092	.	1000	.	64.25107	-1.00000	3.96572	120
chr11	27209720	27209960	.	958	.	51.86555	-1.00000	3.34009	120
chr11	27392853	27393093	.	1000	.	77.93883	-1.00000	3.96572	120
chr11	32386873	32387113	.	1000	.	152.54336	-1.00000	3.96572	120
chr11	33015723	33015963	.	794	.	41.79528	-1.00000	2.47733	120
chr11	33161531	33161771	.	544	.	36.58601	-1.00000	1.86778	120
chr11	33912839	33913079	.	1000	.	121.80208	-1.00000	3.96572	120
chr11	33937325	33937565	.	679	.	39.50377	-1.00000	2.15632	120
chr11	33941764	33942004	.	765	.	36.31468	-1.00000	1.84076	120
chr11	34105443	34105683	.	1000	.	101.05535	-1.00000	3.96572	120
chr11	34371594	34371834	.	1000	.	159.46405	-1.00000	3.96572	120
chr11	34397203	34397443	.	686	.	41.70005	-1.00000	2.47886	120
chr11	34685307	34685547	.	962	.	49.44854	-1.00000	3.22261	120
chr11	34809684	34809924	.	1000	.	78.43438	-1.00000	3.96572	120
chr11	35030760	35031000	.	1000	.	115.10535	-1.00000	3.96572	120
chr11	35526496	35526736	.	1000	.	81.58926	-1.00000	3.96572	120
chr11	36105423	36105663	.	728	.	47.88241	-1.00000	3.24222	120
chr11	36149741	36149981	.	1000	.	168.81176	-1.00000	3.96572	120
chr11	36289316	36289556	.	1000	.	135.13299	-1.00000	3.96572	120
chr11	36541123	36541363	.	551	.	36.12641	-1.00000	1.81744	120
chr11	43644084	43644324	.	1000	.	65.83108	-1.00000	3.96572	120
chr11	44066149	44066389	.	1000	.	76.19964	-1.00000	3.96572	120
chr11	44333368	44333608	.	1000	.	157.11863	-1.00000	3.96572	120
chr11	44400491	44400731	.	1000	.	55.50546	-1.00000	3.51821	120
chr11	44556924	44557164	.	568	.	38.26356	-1.00000	2.04794	120
chr11	44760919	44761159	.	1000	.	103.12221	-1.00000	3.96572	120
chr11	45097962	45098202	.	771	.	45.17137	-1.00000	2.89068	120
chr11	45646653	45646893	.	579	.	36.15515	-1.00000	1.82346	120
chr11	45880239	45880479	.	1000	.	72.35662	-1.00000	3.96572	120
chr11	45899730	45899970	.	1000	.	204.28051	-1.00000	3.96572	120
chr11	45983068	45983308	.	1000	.	75.45323	-1.00000	3.96572	120
chr11	45994558	45994798	.	1000	.	137.52559	-1.00000	3.96572	120
chr11	46075258	46075498	.	1000	.	81.05169	-1.00000	3.96572	120
chr11	46237182	46237422	.	1000	.	213.99598	-1.00000	3.96572	120
chr11	46243270	46243510	.	1000	.	127.77625	-1.00000	3.96572	120
chr11	46296947	46297187	.	1000	.	181.36831	-1.00000	3.96572	120
chr11	46380397	46380637	.	835	.	49.67288	-1.00000	3.21977	120
chr11	46537896	46538136	.	647	.	38.83641	-1.00000	2.09446	120
chr11	46554240	46554480	.	1000	.	86.21658	-1.00000	3.96572	120
chr11	46597748	46597988	.	707	.	41.78750	-1.00000	2.47756	120
chr11	47004762	47005002	.	927	.	58.41381	-1.00000	3.96572	120
chr11	47056370	47056610	.	1000	.	92.25544	-1.00000	3.96572	120
chr11	47265234	47265474	.	955	.	53.41221	-1.00000	3.54328	120
chr11	47277667	47277907	.	972	.	49.51302	-1.00000	3.22171	120
chr11	47378463	47378703	.	1000	.	173.54774	-1.00000	3.96572	120
chr11	47523630	47523870	.	1000	.	109.20364	-1.00000	3.96572	120
chr11	47553132	47553372	.	1000	.	85.67195	-1.00000	3.96572	120
chr11	47642441	47642681	.	1000	.	86.67869	-1.00000	3.96572	120
chr11	47917975	47918215	.	598	.	59.43804	-1.00000	3.96572	120
chr11	47939621	47939861	.	615	.	40.14056	-1.00000	2.20571	120
chr11	47946977	47947217	.	907	.	48.92862	-1.00000	3.22814	120
chr11	57402697	57402937	.	1000	.	79.10216	-1.00000	3.96572	120
chr11	57424827	57425067	.	1000	.	123.31280	-1.00000	3.96572	120
chr11	57515675	57515915	.	804	.	47.42802	-1.00000	2.97797	120
chr11	57649868	57650108	.	1000	.	53.80152	-1.00000	3.53887	120
chr11	57657631	57657871	.	567	.	36.44063	-1.00000	1.85574	120
chr11	57741288	57741528	.	606	.	37.21472	-1.00000	1.93846	120
chr11	57903803	57904043	.	830	.	44.87906	-1.00000	2.80225	120
chr11	58577896	58578136	.	893	.	47.53415	-1.00000	2.97663	120
chr11	58579580	58579820	.	1000	.	101.49182	-1.00000	3.96572	120
chr11	58605516	58605756	.	537	.	37.44435	-1.00000	1.96666	120
chr11	59545409	59545649	.	1000	.	84.80918	-1.00000	3.96572	120
chr11	59550503	59550743	.	1000	.	157.23248	-1.00000	3.96572	120
chr11	59550951	59551191	.	1000	.	73.56728	-1.00000	3.96572	120
chr11	59551243	59551483	.	1000	.	74.18928	-1.00000	3.96572	120
chr11	59551674	59551914	.	1000	.	191.18363	-1.00000	3.96572	120
chr11	59556310	59556550	.	1000	.	153.92317	-1.00000	3.96572	120
chr11	59557419	59557659	.	1000	.	123.29528	-1.00000	3.96572	120
chr11	59560246	59560486	.	1000	.	210.50497	-1.00000	3.96572	120
chr11	59566241	59566481	.	1000	.	201.19403	-1.00000	3.96572	120
chr11	59615644	59615884	.	963	.	51.66218	-1.00000	3.34238	120
chr11	59615850	59616090	.	962	.	22.02017	-1.00000	0.24281	120
chr11	59669430	59669670	.	1000	.	68.30354	-1.00000	3.96572	120
chr11	59755704	59755944	.	1000	.	92.54378	-1.00000	3.96572	120
chr11	59857760	59858000	.	1000	.	52.95322	-1.00000	3.54921	120
chr11	59858123	59858363	.	1000	.	69.37045	-1.00000	3.96572	120
chr11	60127259	60127499	.	1000	.	60.66378	-1.00000	3.96572	120
chr11	60841937	60842177	.	1000	.	168.87144	-1.00000	3.96572	120
chr11	61334626	61334866	.	715	.	59.90163	-1.00000	3.96572	120
chr11	61700262	61700502	.	573	.	36.03298	-1.00000	1.80620	120
chr11	61733439	61733679	.	1000	.	107.79775	-1.00000	3.96572	120
chr11	61792755	61792995	.	1000	.	86.02777	-1.00000	3.96572	120
chr11	61800687	61800927	.	650	.	40.53021	-1.00000	2.32344	120
chr11	61917461	61917701	.	1000	.	113.32342	-1.00000	3.96572	120
chr11	61949667	61949907	.	1000	.	81.19903	-1.00000	3.96572	120
chr11	61971759	61971999	.	929	.	49.96876	-1.00000	3.21549	120
chr11	61979170	61979410	.	1000	.	72.03859	-1.00000	3.96572	120
chr11	62025545	62025785	.	783	.	45.62535	-1.00000	2.93895	120
chr11	62500328	62500568	.	1000	.	48.25884	-1.00000	3.23693	120
chr11	62591522	62591762	.	628	.	43.60124	-1.00000	2.67915	120
chr11	62612473	62612713	.	1000	.	53.49566	-1.00000	3.54253	120
chr11	62622073	62622313	.	843	.	51.14691	-1.00000	3.34756	120
chr11	62678988	62679228	.	1000	.	97.49274	-1.00000	3.96572	120
chr11	62771160	62771400	.	933	.	57.00563	-1.00000	3.49992	120
chr11	62787295	62787535	.	923	.	48.16901	-1.00000	3.23866	120
chr11	62805369	62805609	.	1000	.	99.02556	-1.00000	3.96572	120
chr11	62839490	62839730	.	1000	.	149.99454	-1.00000	3.96572	120
chr11	62856001	62856241	.	1000	.	61.21503	-1.00000	3.96572	120
chr11	62881557	62881797	.	1000	.	125.44085	-1.00000	3.96572	120
chr11	63506271	63506511	.	573	.	37.80678	-1.00000	2.01603	120
chr11	63681236	63681476	.	724	.	41.58634	-1.00000	2.46331	120
chr11	63689334	63689574	.	1000	.	88.79936	-1.00000	3.96572	120
chr11	63938712	63938952	.	1000	.	138.91564	-1.00000	3.96572	120
chr11	63939097	63939337	.	1000	.	96.94629	-1.00000	3.96572	120
chr11	64004646	64004886	.	718	.	36.28342	-1.00000	1.84100	120
chr11	64181593	64181833	.	1000	.	147.70069	-1.00000	3.96572	120
chr11	64245784	64246024	.	1000	.	67.04160	-1.00000	3.96572	120
chr11	64269777	64270017	.	1000	.	86.96964	-1.00000	3.96572	120
chr11	64285611	64285851	.	1000	.	56.27984	-1.00000	3.50808	120
chr11	64331780	64332020	.	673	.	39.74205	-1.00000	2.16082	120
chr11	64335095	64335335	.	1000	.	131.26094	-1.00000	3.96572	120
chr11	64355231	64355471	.	1000	.	69.63653	-1.00000	3.96572	120
chr11	64372925	64373165	.	1000	.	58.25465	-1.00000	3.96572	120
chr11	64444889	64445129	.	919	.	47.97006	-1.00000	3.24101	120
chr11	64500714	64500954	.	542	.	34.31551	-1.00000	1.57427	120
chr11	64566640	64566880	.	1000	.	69.95282	-1.00000	3.96572	120
chr11	64659923	64660163	.	1000	.	83.08245	-1.00000	3.96572	120
chr11	64778988	64779228	.	1000	.	67.73575	-1.00000	3.96572	120
chr11	64855020	64855260	.	1000	.	143.75366	-1.00000	3.96572	120
chr11	64885661	64885901	.	1000	.	53.97850	-1.00000	3.53618	120
chr11	64886058	64886298	.	1000	.	57.98792	-1.00000	3.49019	120
chr11	64888984	64889224	.	1000	.	59.70328	-1.00000	3.96572	120
chr11	64924094	64924334	.	1000	.	187.05358	-1.00000	3.96572	120
chr11	64924563	64924803	.	1000	.	71.60460	-1.00000	3.96572	120
chr11	65013949	65014189	.	1000	.	103.94282	-1.00000	3.96572	120
chr11	65084098	65084338	.	1000	.	128.67590	-1.00000	3.96572	120
chr11	65117761	65118001	.	1000	.	101.20330	-1.00000	3.96572	120
chr11	65122083	65122323	.	973	.	68.19803	-1.00000	3.96572	120
chr11	65215688	65215928	.	642	.	41.27131	-1.00000	2.40440	120
chr11	65261712	65261952	.	759	.	43.61800	-1.00000	2.67902	120
chr11	65382390	65382630	.	1000	.	201.53722	-1.00000	3.96572	120
chr11	65422145	65422385	.	1000	.	90.60734	-1.00000	3.96572	120
chr11	65426260	65426500	.	550	.	37.87107	-1.00000	2.02001	120
chr11	65472137	65472377	.	1000	.	164.23153	-1.00000	3.96572	120
chr11	65477447	65477687	.	1000	.	167.28099	-1.00000	3.96572	120
chr11	65487655	65487895	.	1000	.	223.02881	-1.00000	3.96572	120
chr11	65491870	65492110	.	1000	.	75.47398	-1.00000	3.96572	120
chr11	65498887	65499127	.	1000	.	50.90445	-1.00000	3.35060	120
chr11	65570327	65570567	.	1000	.	132.48826	-1.00000	3.96572	120
chr11	65663107	65663347	.	1000	.	56.45492	-1.00000	3.50619	120
chr11	65711876	65712116	.	1000	.	201.38775	-1.00000	3.96572	120
chr11	65720673	65720913	.	1000	.	83.60414	-1.00000	3.96572	120
chr11	65780026	65780266	.	977	.	57.95574	-1.00000	3.49075	120
chr11	65818245	65818485	.	660	.	42.32516	-1.00000	2.46916	120
chr11	65873702	65873942	.	1000	.	56.40247	-1.00000	3.50664	120
chr11	65884714	65884954	.	1000	.	61.64497	-1.00000	3.96572	120
chr11	65888365	65888605	.	1000	.	74.76381	-1.00000	3.96572	120
chr11	65899288	65899528	.	1000	.	105.68698	-1.00000	3.96572	120
chr11	65900253	65900493	.	1000	.	66.88887	-1.00000	3.96572	120
chr11	65918937	65919177	.	561	.	38.35731	-1.00000	2.05250	120
chr11	65932569	65932809	.	1000	.	78.53117	-1.00000	3.96572	120
chr11	65961554	65961794	.	771	.	43.28186	-1.00000	2.60147	120
chr11	66021086	66021326	.	1000	.	49.94132	-1.00000	3.21579	120
chr11	66052125	66052365	.	1000	.	94.98153	-1.00000	3.96572	120
chr11	66141957	66142197	.	581	.	39.07620	-1.00000	2.11086	120
chr11	66222769	66223009	.	1000	.	159.97736	-1.00000	3.96572	120
chr11	66282480	66282720	.	1000	.	175.53454	-1.00000	3.96572	120
chr11	66336708	66336948	.	638	.	54.72775	-1.00000	3.52742	120
chr11	66345010	66345250	.	1000	.	155.79251	-1.00000	3.96572	120
chr11	66348017	66348257	.	1000	.	183.83133	-1.00000	3.96572	120
chr11	66418155	66418395	.	1000	.	191.43568	-1.00000	3.96572	120
chr11	66592732	66592972	.	737	.	39.46555	-1.00000	2.14927	120
chr11	66843313	66843553	.	1000	.	145.43317	-1.00000	3.96572	120
chr11	66892250	66892490	.	1000	.	142.62410	-1.00000	3.96572	120
chr11	66950135	66950375	.	696	.	47.98189	-1.00000	3.24094	120
chr11	66958558	66958798	.	1000	.	94.70648	-1.00000	3.96572	120
chr11	67118941	67119181	.	794	.	44.83074	-1.00000	2.80323	120
chr11	67317691	67317931	.	1000	.	65.39013	-1.00000	3.96572	120
chr11	67351236	67351476	.	1000	.	69.46275	-1.00000	3.96572	120
chr11	67354600	67354840	.	1000	.	72.47104	-1.00000	3.96572	120
chr11	67374245	67374485	.	652	.	41.38873	-1.00000	2.43332	120
chr11	67391756	67391996	.	1000	.	174.63128	-1.00000	3.96572	120
chr11	67421040	67421280	.	578	.	36.74639	-1.00000	1.88024	120
chr11	67428406	67428471	.	1000	.	243.17166	-1.00000	3.96572	34
chr11	67463970	67464210	.	1000	.	163.84557	-1.00000	3.96572	120
chr11	67464557	67464797	.	713	.	42.74257	-1.00000	2.51940	120
chr11	67469327	67469567	.	651	.	45.36133	-1.00000	2.88844	120
chr11	67508556	67508796	.	1000	.	134.76634	-1.00000	3.96572	120
chr11	67606785	67607025	.	1000	.	144.32071	-1.00000	3.96572	120
chr11	67996750	67996990	.	1000	.	70.74038	-1.00000	3.96572	120
chr11	68043525	68043765	.	1000	.	62.32279	-1.00000	3.96572	120
chr11	68267414	68267654	.	869	.	50.34504	-1.00000	3.21085	120
chr11	68271865	68272105	.	817	.	54.97115	-1.00000	3.52483	120
chr11	68460047	68460287	.	1000	.	170.86609	-1.00000	3.96572	120
chr11	68677604	68677844	.	762	.	40.16741	-1.00000	2.21448	120
chr11	68684387	68684627	.	993	.	53.83703	-1.00000	3.53828	120
chr11	68839244	68839484	.	1000	.	69.30777	-1.00000	3.96572	120
chr11	68974737	68974977	.	668	.	45.68661	-1.00000	2.93775	120
chr11	69234884	69235124	.	1000	.	72.88065	-1.00000	3.96572	120
chr11	69297471	69297711	.	1000	.	104.43336	-1.00000	3.96572	120
chr11	69301688	69301928	.	705	.	42.78450	-1.00000	2.51903	120
chr11	69382383	69382623	.	1000	.	62.67757	-1.00000	3.96572	120
chr11	69413043	69413283	.	717	.	42.95051	-1.00000	2.55886	120
chr11	69449759	69449999	.	1000	.	106.65660	-1.00000	3.96572	120
chr11	69630125	69630365	.	1000	.	65.06060	-1.00000	3.96572	120
chr11	69691586	69691826	.	888	.	52.67952	-1.00000	3.55182	120
chr11	69799577	69799817	.	1000	.	69.44459	-1.00000	3.96572	120
chr11	69948600	69948840	.	895	.	49.38444	-1.00000	3.22342	120
chr11	69962286	69962526	.	1000	.	50.58447	-1.00000	3.35361	120
chr11	70203893	70204133	.	1000	.	103.28284	-1.00000	3.96572	120
chr11	70399863	70400103	.	1000	.	56.07241	-1.00000	3.51086	120
chr11	70420062	70420302	.	1000	.	88.69350	-1.00000	3.96572	120
chr11	70424215	70424455	.	660	.	38.10090	-1.00000	2.04449	120
chr11	71947623	71947863	.	1000	.	65.28115	-1.00000	3.96572	120
chr11	72080694	72080934	.	1000	.	73.14600	-1.00000	3.96572	120
chr11	72103340	72103580	.	1000	.	123.36149	-1.00000	3.96572	120
chr11	72183448	72183688	.	1000	.	97.62931	-1.00000	3.96572	120
chr11	72321736	72321976	.	1000	.	99.80575	-1.00000	3.96572	120
chr11	72434130	72434370	.	1000	.	58.44388	-1.00000	3.96572	120
chr11	72434483	72434723	.	1000	.	106.87907	-1.00000	3.96572	120
chr11	72752325	72752565	.	1000	.	90.79977	-1.00000	3.96572	120
chr11	72776264	72776504	.	1000	.	96.31271	-1.00000	3.96572	120
chr11	72793583	72793823	.	1000	.	63.43912	-1.00000	3.96572	120
chr11	72962182	72962422	.	1000	.	57.92201	-1.00000	3.49103	120
chr11	73598170	73598410	.	1000	.	67.56714	-1.00000	3.96572	120
chr11	73779122	73779362	.	1000	.	95.80863	-1.00000	3.96572	120
chr11	73779749	73779989	.	1000	.	110.58416	-1.00000	3.96572	120
chr11	73784396	73784636	.	1000	.	73.26386	-1.00000	3.96572	120
chr11	73983468	73983708	.	1000	.	70.31724	-1.00000	3.96572	120
chr11	74170876	74171116	.	1000	.	81.43688	-1.00000	3.96572	120
chr11	74493165	74493405	.	915	.	50.62310	-1.00000	3.35315	120
chr11	74806274	74806514	.	581	.	37.27177	-1.00000	1.94633	120
chr11	74949088	74949328	.	1000	.	59.92340	-1.00000	3.96572	120
chr11	75031313	75031553	.	1000	.	59.42462	-1.00000	3.96572	120
chr11	75103520	75103760	.	1000	.	92.93875	-1.00000	3.96572	120
chr11	75143218	75143458	.	1000	.	51.94987	-1.00000	3.33858	120
chr11	75248712	75248952	.	1000	.	51.10275	-1.00000	3.34788	120
chr11	75399348	75399588	.	1000	.	128.17074	-1.00000	3.96572	120
chr11	75468772	75469012	.	845	.	54.94773	-1.00000	3.52526	120
chr11	75814716	75814956	.	1000	.	172.25870	-1.00000	3.96572	120
chr11	76235364	76235604	.	1000	.	130.84794	-1.00000	3.96572	120
chr11	76235786	76236026	.	1000	.	149.07795	-1.00000	3.96572	120
chr11	76700562	76700802	.	1000	.	88.25351	-1.00000	3.96572	120
chr11	76702522	76702762	.	1000	.	75.31835	-1.00000	3.96572	120
chr11	77015717	77015957	.	1000	.	59.44120	-1.00000	3.96572	120
chr11	77474271	77474511	.	1000	.	80.00392	-1.00000	3.96572	120
chr11	77589475	77589715	.	560	.	32.36059	-1.00000	1.36627	120
chr11	77637741	77637981	.	636	.	38.63425	-1.00000	2.05959	120
chr11	78041041	78041281	.	1000	.	54.55123	-1.00000	3.52939	120
chr11	78051148	78051388	.	1000	.	72.66291	-1.00000	3.96572	120
chr11	78290304	78290544	.	1000	.	153.39269	-1.00000	3.96572	120
chr11	78352168	78352408	.	583	.	38.61059	-1.00000	2.06006	120
chr11	78416961	78417201	.	960	.	49.63243	-1.00000	3.22022	120
chr11	78666704	78666944	.	1000	.	53.44387	-1.00000	3.54303	120
chr11	83071655	83071895	.	1000	.	76.32030	-1.00000	3.96572	120
chr11	83071857	83072097	.	1000	.	30.92833	-1.00000	1.19081	120
chr11	83151676	83151916	.	658	.	44.58304	-1.00000	2.76683	120
chr11	83193555	83193795	.	844	.	42.91916	-1.00000	2.53800	120
chr11	83241411	83241651	.	1000	.	80.47643	-1.00000	3.96572	120
chr11	83286329	83286569	.	1000	.	78.61093	-1.00000	3.96572	120
chr11	85628462	85628702	.	1000	.	79.30195	-1.00000	3.96572	120
chr11	86069172	86069412	.	918	.	56.81340	-1.00000	3.50165	120
chr11	86176591	86176831	.	626	.	37.37289	-1.00000	1.95828	120
chr11	86245029	86245269	.	1000	.	105.07711	-1.00000	3.96572	120
chr11	86302025	86302265	.	883	.	52.17990	-1.00000	3.33586	120
chr11	86592987	86593227	.	933	.	52.84578	-1.00000	3.55019	120
chr11	86740676	86740916	.	1000	.	138.55284	-1.00000	3.96572	120
chr11	86743453	86743693	.	1000	.	93.66257	-1.00000	3.96572	120
chr11	87000447	87000687	.	1000	.	110.99386	-1.00000	3.96572	120
chr11	87266829	87267069	.	1000	.	83.57017	-1.00000	3.96572	120
chr11	87315291	87315531	.	1000	.	50.57349	-1.00000	3.35392	120
chr11	90241482	90241722	.	992	.	59.62858	-1.00000	3.96572	120
chr11	91792729	91792969	.	1000	.	73.25662	-1.00000	3.96572	120
chr11	93407885	93408125	.	1000	.	72.69040	-1.00000	3.96572	120
chr11	93541858	93542098	.	1000	.	49.69279	-1.00000	3.21962	120
chr11	93796928	93797168	.	589	.	38.24188	-1.00000	2.04825	120
chr11	94129138	94129378	.	646	.	40.24332	-1.00000	2.27251	120
chr11	94152308	94152548	.	1000	.	51.55784	-1.00000	3.34357	120
chr11	94755538	94755778	.	912	.	50.98040	-1.00000	3.34951	120
chr11	95109133	95109373	.	820	.	40.80065	-1.00000	2.34365	120
chr11	95147520	95147760	.	1000	.	163.95742	-1.00000	3.96572	120
chr11	95512730	95512970	.	953	.	50.91574	-1.00000	3.35029	120
chr11	95542865	95543105	.	762	.	43.13985	-1.00000	2.60290	120
chr11	95789764	95790004	.	1000	.	106.40582	-1.00000	3.96572	120
chr11	96212592	96212832	.	1000	.	102.70192	-1.00000	3.96572	120
chr11	96255663	96255903	.	1000	.	84.62544	-1.00000	3.96572	120
chr11	96343182	96343422	.	786	.	46.35362	-1.00000	2.99181	120
chr11	97964063	97964303	.	910	.	48.02281	-1.00000	3.24073	120
chr11	100809007	100809247	.	978	.	62.75878	-1.00000	3.96572	120
chr11	100969744	100969984	.	1000	.	55.73068	-1.00000	3.51530	120
chr11	102347059	102347299	.	1000	.	104.69622	-1.00000	3.96572	120
chr11	103092096	103092336	.	1000	.	55.69759	-1.00000	3.51556	120
chr11	107457707	107457947	.	1000	.	60.25595	-1.00000	3.96572	120
chr11	107566046	107566286	.	1000	.	55.78528	-1.00000	3.51486	120
chr11	107840808	107841048	.	925	.	44.78919	-1.00000	2.80381	120
chr11	108008805	108009045	.	1000	.	73.77476	-1.00000	3.96572	120
chr11	108341016	108341256	.	624	.	40.94293	-1.00000	2.38099	120
chr11	108467402	108467642	.	1000	.	77.32230	-1.00000	3.96572	120
chr11	108497684	108497924	.	1000	.	159.51843	-1.00000	3.96572	120
chr11	108664839	108665079	.	852	.	39.37145	-1.00000	2.15058	120
chr11	109940834	109941074	.	1000	.	52.26495	-1.00000	3.33441	120
chr11	110472940	110473180	.	549	.	37.10721	-1.00000	1.92712	120
chr11	111879079	111879319	.	1000	.	81.40147	-1.00000	3.96572	120
chr11	112025265	112025505	.	1000	.	74.05343	-1.00000	3.96572	120
chr11	112797968	112798208	.	986	.	49.27942	-1.00000	3.22439	120
chr11	113664127	113664367	.	1000	.	57.25547	-1.00000	3.49707	120
chr11	113690678	113690918	.	1000	.	73.55819	-1.00000	3.96572	120
chr11	113875612	113875852	.	1000	.	61.73717	-1.00000	3.96572	120
chr11	114295127	114295367	.	1000	.	64.23033	-1.00000	3.96572	120
chr11	117098457	117098697	.	1000	.	164.36975	-1.00000	3.96572	120
chr11	117145139	117145379	.	1000	.	73.86282	-1.00000	3.96572	120
chr11	117181326	117181566	.	689	.	49.33862	-1.00000	3.22394	120
chr11	117907325	117907565	.	1000	.	96.63792	-1.00000	3.96572	120
chr11	117986218	117986458	.	640	.	46.04244	-1.00000	2.99520	120
chr11	118240700	118240940	.	639	.	38.93174	-1.00000	2.10638	120
chr11	118359435	118359675	.	1000	.	127.92595	-1.00000	3.96572	120
chr11	118415807	118416047	.	1000	.	68.73355	-1.00000	3.96572	120
chr11	118436204	118436444	.	1000	.	188.12799	-1.00000	3.96572	120
chr11	118608519	118608759	.	840	.	52.98164	-1.00000	3.54872	120
chr11	118907079	118907319	.	829	.	45.21189	-1.00000	2.89029	120
chr11	118911973	118912213	.	1000	.	65.44355	-1.00000	3.96572	120
chr11	118998998	118999238	.	1000	.	75.78848	-1.00000	3.96572	120
chr11	119057365	119057605	.	1000	.	65.26576	-1.00000	3.96572	120
chr11	119067652	119067892	.	1000	.	120.62545	-1.00000	3.96572	120
chr11	119121164	119121404	.	1000	.	80.03599	-1.00000	3.96572	120
chr11	119318777	119319017	.	1000	.	53.13398	-1.00000	3.54724	120
chr11	119594775	119595015	.	1000	.	69.82628	-1.00000	3.96572	120
chr11	120336059	120336299	.	866	.	46.24206	-1.00000	2.99269	120
chr11	121023948	121024188	.	563	.	47.26113	-1.00000	2.98021	120
chr11	121292519	121292759	.	1000	.	68.46722	-1.00000	3.96572	120
chr11	122755524	122755764	.	769	.	44.91462	-1.00000	2.84533	120
chr11	123083669	123083909	.	767	.	48.06992	-1.00000	3.24030	120
chr11	124079750	124079990	.	1000	.	139.26651	-1.00000	3.96572	120
chr11	124535904	124536144	.	663	.	40.00829	-1.00000	2.18955	120
chr11	125592431	125592671	.	1000	.	94.03682	-1.00000	3.96572	120
chr11	125625796	125626036	.	900	.	48.13838	-1.00000	3.23916	120
chr11	126211616	126211856	.	1000	.	168.21770	-1.00000	3.96572	120
chr11	126268863	126269103	.	1000	.	105.89012	-1.00000	3.96572	120
chr11	126346017	126346257	.	1000	.	70.86699	-1.00000	3.96572	120
chr11	129966364	129966604	.	1000	.	72.28253	-1.00000	3.96572	120
chr11	129992443	129992683	.	1000	.	67.71551	-1.00000	3.96572	120
chr11	130522282	130522522	.	833	.	45.37426	-1.00000	2.88825	120
chr12	389506	389746	.	1000	.	59.90192	-1.00000	3.96572	120
chr12	406899	407139	.	1000	.	55.78454	-1.00000	3.51495	120
chr12	576137	576377	.	1000	.	52.14615	-1.00000	3.33658	120
chr12	949696	949936	.	1000	.	54.19482	-1.00000	3.53398	120
chr12	1812993	1813233	.	1000	.	68.93954	-1.00000	3.96572	120
chr12	2336393	2336633	.	926	.	50.03757	-1.00000	3.21473	120
chr12	2877076	2877316	.	1000	.	59.79499	-1.00000	3.96572	120
chr12	2998988	2999228	.	1000	.	48.35809	-1.00000	3.23556	120
chr12	4273618	4273858	.	590	.	41.53561	-1.00000	2.46436	120
chr12	6167886	6168126	.	1000	.	142.49172	-1.00000	3.96572	120
chr12	6278722	6278962	.	1000	.	78.10919	-1.00000	3.96572	120
chr12	6323372	6323612	.	1000	.	72.19147	-1.00000	3.96572	120
chr12	6345480	6345720	.	1000	.	84.22682	-1.00000	3.96572	120
chr12	6663238	6663478	.	1000	.	79.38902	-1.00000	3.96572	120
chr12	6689450	6689690	.	1000	.	70.04951	-1.00000	3.96572	120
chr12	6723986	6724226	.	714	.	50.26217	-1.00000	3.21139	120
chr12	6891108	6891348	.	1000	.	139.51292	-1.00000	3.96572	120
chr12	6937971	6938211	.	1000	.	75.85417	-1.00000	3.96572	120
chr12	6970600	6970840	.	859	.	44.45424	-1.00000	2.73178	120
chr12	7130240	7130480	.	1000	.	60.86819	-1.00000	3.96572	120
chr12	7293701	7293941	.	910	.	47.88456	-1.00000	3.24208	120
chr12	8082075	8082315	.	1000	.	53.56502	-1.00000	3.54129	120
chr12	9764813	9765053	.	637	.	36.37588	-1.00000	1.84664	120
chr12	10613463	10613703	.	1000	.	123.18205	-1.00000	3.96572	120
chr12	12725045	12725285	.	1000	.	54.37346	-1.00000	3.53178	120
chr12	12725669	12725909	.	612	.	43.64613	-1.00000	2.67877	120
chr12	12786922	12787162	.	747	.	44.68789	-1.00000	2.80524	120
chr12	12803323	12803563	.	841	.	45.10197	-1.00000	2.89134	120
chr12	13098130	13098370	.	719	.	42.85298	-1.00000	2.51824	120
chr12	13437127	13437367	.	1000	.	56.06686	-1.00000	3.51104	120
chr12	18683668	18683908	.	563	.	44.86520	-1.00000	2.80251	120
chr12	22624987	22625227	.	845	.	45.81584	-1.00000	2.99742	120
chr12	23555890	23556130	.	1000	.	91.80219	-1.00000	3.96572	120
chr12	23887500	23887740	.	1000	.	91.88480	-1.00000	3.96572	120
chr12	24949025	24949265	.	1000	.	108.49451	-1.00000	3.96572	120
chr12	24960322	24960562	.	907	.	49.74372	-1.00000	3.21865	120
chr12	25333929	25334169	.	936	.	61.57944	-1.00000	3.96572	120
chr12	26114409	26114649	.	1000	.	74.03932	-1.00000	3.96572	120
chr12	26274757	26274997	.	1000	.	103.19641	-1.00000	3.96572	120
chr12	26689251	26689491	.	860	.	49.78213	-1.00000	3.21775	120
chr12	26691593	26691833	.	1000	.	112.08000	-1.00000	3.96572	120
chr12	28035576	28035816	.	1000	.	56.90308	-1.00000	3.50083	120
chr12	28130731	28130971	.	1000	.	76.11443	-1.00000	3.96572	120
chr12	28190273	28190513	.	1000	.	67.42246	-1.00000	3.96572	120
chr12	28243116	28243356	.	1000	.	79.46019	-1.00000	3.96572	120
chr12	29164891	29165131	.	546	.	35.93596	-1.00000	1.77784	120
chr12	30695788	30696028	.	785	.	49.41796	-1.00000	3.22305	120
chr12	31324055	31324295	.	732	.	41.64345	-1.00000	2.47986	120
chr12	31403181	31403421	.	697	.	40.53985	-1.00000	2.32315	120
chr12	31659077	31659317	.	674	.	47.38133	-1.00000	2.97874	120
chr12	31715248	31715488	.	631	.	47.81198	-1.00000	3.13386	120
chr12	31732949	31733189	.	1000	.	139.09146	-1.00000	3.96572	120
chr12	31749237	31749477	.	1000	.	96.33406	-1.00000	3.96572	120
chr12	32000413	32000653	.	672	.	44.79222	-1.00000	2.80368	120
chr12	33588191	33588431	.	1000	.	88.46481	-1.00000	3.96572	120
chr12	39538625	39538865	.	1000	.	59.45076	-1.00000	3.96572	120
chr12	42094276	42094516	.	1000	.	62.19882	-1.00000	3.96572	120
chr12	42144814	42145054	.	1000	.	61.74744	-1.00000	3.96572	120
chr12	42238251	42238491	.	1000	.	68.47366	-1.00000	3.96572	120
chr12	42326040	42326280	.	1000	.	73.22675	-1.00000	3.96572	120
chr12	43806236	43806476	.	1000	.	67.95393	-1.00000	3.96572	120
chr12	44889279	44889519	.	980	.	52.37987	-1.00000	3.55513	120
chr12	44948801	44949041	.	1000	.	56.76471	-1.00000	3.50211	120
chr12	45355844	45356084	.	575	.	36.25821	-1.00000	1.83478	120
chr12	45990613	45990853	.	1000	.	81.05552	-1.00000	3.96572	120
chr12	46371317	46371557	.	1000	.	147.35883	-1.00000	3.96572	120
chr12	46372644	46372884	.	916	.	53.81114	-1.00000	3.53870	120
chr12	46383406	46383646	.	1000	.	97.43189	-1.00000	3.96572	120
chr12	46392768	46393008	.	755	.	45.73733	-1.00000	2.99890	120
chr12	46430508	46430748	.	1000	.	134.69595	-1.00000	3.96572	120
chr12	46549855	46550095	.	902	.	48.71825	-1.00000	3.23041	120
chr12	46558011	46558251	.	1000	.	68.23788	-1.00000	3.96572	120
chr12	47278160	47278400	.	1000	.	117.82304	-1.00000	3.96572	120
chr12	47705882	47706122	.	1000	.	118.97424	-1.00000	3.96572	120
chr12	47812910	47813150	.	619	.	40.74833	-1.00000	2.32049	120
chr12	47867685	47867925	.	1000	.	54.34033	-1.00000	3.53220	120
chr12	48540151	48540391	.	1000	.	64.02078	-1.00000	3.96572	120
chr12	48716648	48716888	.	1000	.	57.01729	-1.00000	3.49973	120
chr12	48852132	48852372	.	1000	.	86.83764	-1.00000	3.96572	120
chr12	49069865	49070105	.	1000	.	82.88087	-1.00000	3.96572	120
chr12	49201401	49201641	.	1000	.	50.67850	-1.00000	3.35276	120
chr12	49265519	49265759	.	936	.	50.10260	-1.00000	3.21382	120
chr12	49428981	49429221	.	1000	.	51.92818	-1.00000	3.33889	120
chr12	49730595	49730835	.	640	.	36.45687	-1.00000	1.85545	120
chr12	49742021	49742261	.	1000	.	55.54194	-1.00000	3.51777	120
chr12	49869106	49869346	.	1000	.	78.32482	-1.00000	3.96572	120
chr12	50050560	50050800	.	1000	.	119.02544	-1.00000	3.96572	120
chr12	50234429	50234669	.	555	.	35.88656	-1.00000	1.76975	120
chr12	50247120	50247360	.	1000	.	71.87218	-1.00000	3.96572	120
chr12	50504846	50505086	.	878	.	50.12244	-1.00000	3.21344	120
chr12	50614271	50614511	.	1000	.	53.62367	-1.00000	3.54070	120
chr12	50763856	50764096	.	1000	.	73.44115	-1.00000	3.96572	120
chr12	50825385	50825625	.	1000	.	96.01475	-1.00000	3.96572	120
chr12	51070105	51070345	.	1000	.	63.19165	-1.00000	3.96572	120
chr12	51083569	51083809	.	1000	.	64.59258	-1.00000	3.96572	120
chr12	51238714	51238954	.	1000	.	100.51257	-1.00000	3.96572	120
chr12	51993197	51993437	.	1000	.	137.91372	-1.00000	3.96572	120
chr12	52036979	52037219	.	553	.	38.38877	-1.00000	2.05151	120
chr12	52874261	52874501	.	1000	.	62.87891	-1.00000	3.96572	120
chr12	52903888	52904128	.	1000	.	98.56752	-1.00000	3.96572	120
chr12	52949813	52950053	.	1000	.	92.99999	-1.00000	3.96572	120
chr12	52980860	52981100	.	757	.	46.87371	-1.00000	2.98529	120
chr12	53004636	53004876	.	797	.	47.47358	-1.00000	2.97748	120
chr12	53006312	53006552	.	1000	.	61.66921	-1.00000	3.96572	120
chr12	53099399	53099639	.	1000	.	73.93611	-1.00000	3.96572	120
chr12	53159455	53159695	.	1000	.	70.49933	-1.00000	3.96572	120
chr12	53251995	53252235	.	1000	.	80.87904	-1.00000	3.96572	120
chr12	53299168	53299408	.	1000	.	55.14247	-1.00000	3.52188	120
chr12	53421601	53421841	.	1000	.	62.35579	-1.00000	3.96572	120
chr12	53451848	53452088	.	1000	.	65.05466	-1.00000	3.96572	120
chr12	53493070	53493310	.	1000	.	149.00196	-1.00000	3.96572	120
chr12	53500815	53501055	.	1000	.	67.27867	-1.00000	3.96572	120
chr12	53538410	53538650	.	608	.	39.00844	-1.00000	2.10477	120
chr12	53676040	53676280	.	1000	.	58.93552	-1.00000	3.96572	120
chr12	53938543	53938783	.	1000	.	174.52147	-1.00000	3.96572	120
chr12	53984940	53985180	.	1000	.	111.81487	-1.00000	3.96572	120
chr12	53999922	54000162	.	1000	.	58.99038	-1.00000	3.96572	120
chr12	54159221	54159461	.	1000	.	50.10484	-1.00000	3.21367	120
chr12	54280028	54280268	.	791	.	50.69873	-1.00000	3.35268	120
chr12	54324691	54324931	.	824	.	45.05887	-1.00000	2.89206	120
chr12	54359532	54359772	.	1000	.	54.83829	-1.00000	3.52630	120
chr12	54360904	54361144	.	550	.	34.64466	-1.00000	1.61370	120
chr12	54379696	54379936	.	828	.	48.82872	-1.00000	3.22917	120
chr12	54417312	54417552	.	1000	.	96.22657	-1.00000	3.96572	120
chr12	55646249	55646489	.	804	.	47.52462	-1.00000	2.97670	120
chr12	55715908	55716148	.	1000	.	188.87883	-1.00000	3.96572	120
chr12	55729015	55729255	.	1000	.	140.52244	-1.00000	3.96572	120
chr12	55842916	55843156	.	1000	.	88.66285	-1.00000	3.96572	120
chr12	55956126	55956366	.	1000	.	96.76827	-1.00000	3.96572	120
chr12	56010267	56010507	.	986	.	51.30752	-1.00000	3.34608	120
chr12	56041685	56041925	.	1000	.	63.40439	-1.00000	3.96572	120
chr12	56079946	56080186	.	737	.	59.83936	-1.00000	3.96572	120
chr12	56118032	56118272	.	1000	.	78.19743	-1.00000	3.96572	120
chr12	56126812	56127052	.	732	.	47.21623	-1.00000	2.98084	120
chr12	56127793	56128033	.	1000	.	72.07744	-1.00000	3.96572	120
chr12	56152345	56152585	.	1000	.	63.41187	-1.00000	3.96572	120
chr12	56158200	56158440	.	1000	.	93.66256	-1.00000	3.96572	120
chr12	56190229	56190469	.	1000	.	149.34173	-1.00000	3.96572	120
chr12	56300671	56300911	.	549	.	39.10038	-1.00000	2.11043	120
chr12	56337753	56337993	.	1000	.	123.95459	-1.00000	3.96572	120
chr12	56468400	56468640	.	1000	.	150.65880	-1.00000	3.96572	120
chr12	56635984	56636224	.	554	.	36.06190	-1.00000	1.80892	120
chr12	56900687	56900927	.	1000	.	78.57240	-1.00000	3.96572	120
chr12	57009046	57009286	.	1000	.	63.86074	-1.00000	3.96572	120
chr12	57078664	57078904	.	1000	.	65.23873	-1.00000	3.96572	120
chr12	57111721	57111961	.	799	.	44.96175	-1.00000	2.89324	120
chr12	57112164	57112404	.	1000	.	102.67734	-1.00000	3.96572	120
chr12	57230080	57230320	.	1000	.	64.00697	-1.00000	3.96572	120
chr12	57239149	57239389	.	1000	.	55.80435	-1.00000	3.51450	120
chr12	57280228	57280468	.	1000	.	107.73034	-1.00000	3.96572	120
chr12	57454975	57455215	.	1000	.	159.61510	-1.00000	3.96572	120
chr12	57457848	57458088	.	833	.	45.71773	-1.00000	2.93708	120
chr12	57487940	57488180	.	848	.	61.34432	-1.00000	3.96572	120
chr12	57520624	57520864	.	1000	.	133.20526	-1.00000	3.96572	120
chr12	57547200	57547440	.	1000	.	113.73195	-1.00000	3.96572	120
chr12	57552926	57553166	.	703	.	41.43460	-1.00000	2.46594	120
chr12	57591083	57591323	.	1000	.	72.91299	-1.00000	3.96572	120
chr12	57660094	57660334	.	540	.	39.71016	-1.00000	2.16137	120
chr12	57744465	57744705	.	1000	.	58.78012	-1.00000	3.96572	120
chr12	57751779	57752019	.	1000	.	94.31844	-1.00000	3.96572	120
chr12	57752399	57752639	.	1000	.	115.24309	-1.00000	3.96572	120
chr12	57771998	57772238	.	1000	.	62.90805	-1.00000	3.96572	120
chr12	57782637	57782877	.	1000	.	200.49403	-1.00000	3.96572	120
chr12	57844750	57844990	.	918	.	56.11747	-1.00000	3.51032	120
chr12	57905406	57905646	.	827	.	50.42389	-1.00000	3.35522	120
chr12	62250730	62250970	.	915	.	51.76020	-1.00000	3.34151	120
chr12	62466665	62466905	.	580	.	34.82649	-1.00000	1.63839	120
chr12	62935180	62935420	.	1000	.	55.85832	-1.00000	3.51415	120
chr12	64404198	64404438	.	1000	.	102.17251	-1.00000	3.96572	120
chr12	64451976	64452216	.	1000	.	62.84591	-1.00000	3.96572	120
chr12	64608991	64609231	.	680	.	52.69035	-1.00000	3.55141	120
chr12	64759336	64759576	.	1000	.	158.35456	-1.00000	3.96572	120
chr12	65169406	65169646	.	1000	.	63.68484	-1.00000	3.96572	120
chr12	68745978	68746218	.	1000	.	94.44172	-1.00000	3.96572	120
chr12	70053060	70053300	.	1000	.	119.88560	-1.00000	3.96572	120
chr12	70645890	70646130	.	1000	.	99.24374	-1.00000	3.96572	120
chr12	71469302	71469542	.	557	.	38.37028	-1.00000	2.05219	120
chr12	71685942	71686182	.	585	.	45.46426	-1.00000	2.94101	120
chr12	71754714	71754954	.	1000	.	77.41614	-1.00000	3.96572	120
chr12	71839615	71839855	.	693	.	50.65738	-1.00000	3.35292	120
chr12	71840540	71840780	.	1000	.	73.73532	-1.00000	3.96572	120
chr12	74022085	74022325	.	932	.	48.85788	-1.00000	3.22866	120
chr12	75722737	75722977	.	1000	.	53.98045	-1.00000	3.53610	120
chr12	76470641	76470881	.	955	.	49.83949	-1.00000	3.21745	120
chr12	76559626	76559866	.	1000	.	85.40769	-1.00000	3.96572	120
chr12	80186762	80187002	.	1000	.	74.68688	-1.00000	3.96572	120
chr12	82358292	82358532	.	1000	.	137.12142	-1.00000	3.96572	120
chr12	88142097	88142337	.	1000	.	74.78463	-1.00000	3.96572	120
chr12	89664111	89664351	.	1000	.	63.48921	-1.00000	3.96572	120
chr12	89709243	89709483	.	1000	.	56.12716	-1.00000	3.50996	120
chr12	89756736	89756976	.	1000	.	65.85179	-1.00000	3.96572	120
chr12	92403853	92404093	.	560	.	33.03800	-1.00000	1.44269	120
chr12	92929466	92929706	.	1000	.	76.38713	-1.00000	3.96572	120
chr12	93020803	93021043	.	810	.	44.63767	-1.00000	2.76612	120
chr12	93373148	93373388	.	1000	.	120.32569	-1.00000	3.96572	120
chr12	93380477	93380717	.	721	.	40.25754	-1.00000	2.28283	120
chr12	93467636	93467876	.	624	.	39.14972	-1.00000	2.10978	120
chr12	93569747	93569987	.	1000	.	128.11860	-1.00000	3.96572	120
chr12	93570761	93571001	.	1000	.	90.75830	-1.00000	3.96572	120
chr12	93785302	93785542	.	1000	.	80.25674	-1.00000	3.96572	120
chr12	94100282	94100522	.	1000	.	69.27515	-1.00000	3.96572	120
chr12	94109296	94109536	.	611	.	41.65641	-1.00000	2.47968	120
chr12	94954305	94954545	.	1000	.	82.37687	-1.00000	3.96572	120
chr12	95204559	95204799	.	1000	.	66.96151	-1.00000	3.96572	120
chr12	96035955	96036195	.	1000	.	185.31173	-1.00000	3.96572	120
chr12	96141585	96141825	.	1000	.	63.24615	-1.00000	3.96572	120
chr12	98440103	98440343	.	1000	.	65.96342	-1.00000	3.96572	120
chr12	98503362	98503602	.	1000	.	163.48320	-1.00000	3.96572	120
chr12	98504167	98504407	.	1000	.	184.32617	-1.00000	3.96572	120
chr12	98593515	98593755	.	1000	.	101.79160	-1.00000	3.96572	120
chr12	98754120	98754360	.	894	.	59.42626	-1.00000	3.96572	120
chr12	100128573	100128813	.	826	.	46.51689	-1.00000	2.98969	120
chr12	101279963	101280203	.	1000	.	70.00911	-1.00000	3.96572	120
chr12	101407939	101408179	.	1000	.	52.91547	-1.00000	3.54937	120
chr12	101924727	101924967	.	1000	.	58.74845	-1.00000	3.96572	120
chr12	102120199	102120439	.	995	.	49.17428	-1.00000	3.22535	120
chr12	102441208	102441448	.	1000	.	109.06201	-1.00000	3.96572	120
chr12	102474476	102474716	.	1000	.	66.95906	-1.00000	3.96572	120
chr12	103632609	103632849	.	539	.	39.83720	-1.00000	2.17524	120
chr12	103957144	103957384	.	1000	.	124.10293	-1.00000	3.96572	120
chr12	103965683	103965923	.	1000	.	87.22994	-1.00000	3.96572	120
chr12	104064348	104064588	.	1000	.	66.45253	-1.00000	3.96572	120
chr12	104408622	104408862	.	1000	.	101.06353	-1.00000	3.96572	120
chr12	104604188	104604428	.	1000	.	82.63848	-1.00000	3.96572	120
chr12	104959440	104959680	.	655	.	41.04568	-1.00000	2.40741	120
chr12	105083605	105083845	.	815	.	47.30933	-1.00000	2.97965	120
chr12	105107610	105107850	.	1000	.	72.47299	-1.00000	3.96572	120
chr12	105955328	105955568	.	699	.	39.94818	-1.00000	2.17357	120
chr12	106288501	106288741	.	736	.	43.24740	-1.00000	2.60190	120
chr12	106780080	106780320	.	666	.	47.56653	-1.00000	2.97635	120
chr12	107685619	107685859	.	1000	.	155.50948	-1.00000	3.96572	120
chr12	107761100	107761340	.	1000	.	87.13154	-1.00000	3.96572	120
chr12	107903634	107903874	.	1000	.	107.42904	-1.00000	3.96572	120
chr12	108562456	108562696	.	1000	.	84.39269	-1.00000	3.96572	120
chr12	108563559	108563799	.	588	.	38.67698	-1.00000	2.06496	120
chr12	108629836	108630076	.	1000	.	90.56578	-1.00000	3.96572	120
chr12	108691757	108691997	.	1000	.	91.28859	-1.00000	3.96572	120
chr12	108838424	108838664	.	980	.	48.94295	-1.00000	3.22800	120
chr12	109093402	109093642	.	843	.	37.17461	-1.00000	1.93902	120
chr12	109573121	109573361	.	1000	.	96.24980	-1.00000	3.96572	120
chr12	109713460	109713700	.	738	.	43.50124	-1.00000	2.68077	120
chr12	109880373	109880613	.	1000	.	60.64449	-1.00000	3.96572	120
chr12	109910953	109911193	.	602	.	35.64222	-1.00000	1.74366	120
chr12	109996308	109996548	.	1000	.	61.51740	-1.00000	3.96572	120
chr12	110043220	110043460	.	1000	.	87.94327	-1.00000	3.96572	120
chr12	110048493	110048733	.	682	.	42.11534	-1.00000	2.47276	120
chr12	110060208	110060448	.	1000	.	73.63975	-1.00000	3.96572	120
[truncated: 5,875 more rows]
