# Supplementary material for: GRAFIMO: Variant and haplotype aware motif scanning on pangenome graphs
Source: PLoS Comput Biol. 2021 Sep 27;17(9):e1009444. doi: 10.1371/journal.pcbi.1009444 (PMC8519448; doi:10.1371/journal.pcbi.1009444)
Supplement: S1 Code — (ZIP) [file pcbi.1009444.s002.zip › S1_code/test_data/tf_motifs/ATF3/Cell_line_K562/ENCFF787GVU_3000.bed]

chr1	211675951	211676112	.	1000	.	303.36205	-1.00000	3.96572	87
chr4	1043724	1043859	.	1000	.	299.67654	-1.00000	3.96572	75
chr7	4775538	4775613	.	1000	.	261.14161	-1.00000	3.96572	62
chr16	740915	741053	.	1000	.	247.78605	-1.00000	3.96572	62
chr7	20219895	20219959	.	1000	.	203.96270	-1.00000	3.96572	60
chr20	23361915	23361979	.	1000	.	232.36547	-1.00000	3.96572	60
chr1	201896061	201896128	.	1000	.	250.83613	-1.00000	3.96572	55
chr9	137188551	137188614	.	1000	.	224.36619	-1.00000	3.96572	54
chr1	2180450	2180538	.	1000	.	231.26324	-1.00000	3.96572	52
chr1	151311720	151311828	.	1000	.	271.76352	-1.00000	3.96572	50
chr9	97922218	97922333	.	1000	.	299.60146	-1.00000	3.96572	48
chr19	55159018	55159111	.	1000	.	259.86725	-1.00000	3.96572	45
chr12	120446372	120446448	.	1000	.	240.76455	-1.00000	3.96572	41
chr7	66844964	66845048	.	1000	.	232.19178	-1.00000	3.96572	39
chr1	202927254	202927319	.	1000	.	241.23396	-1.00000	3.96572	38
chr1	212608676	212608736	.	1000	.	204.50298	-1.00000	3.96572	36
chr1	43974850	43974925	.	1000	.	210.62635	-1.00000	3.96572	35
chr11	67428406	67428471	.	1000	.	243.17166	-1.00000	3.96572	34
chr16	1971993	1972057	.	1000	.	221.71218	-1.00000	3.96572	31
chr5	126676291	126676364	.	1000	.	272.02237	-1.00000	3.96572	19
chrX	9463100	9463340	.	1000	.	121.44889	-1.00000	3.96572	120
chrX	7927322	7927562	.	1000	.	66.03128	-1.00000	3.96572	120
chrX	72018536	72018776	.	1000	.	82.57917	-1.00000	3.96572	120
chrX	71068392	71068632	.	1000	.	198.60266	-1.00000	3.96572	120
chrX	68498859	68499099	.	1000	.	89.89635	-1.00000	3.96572	120
chrX	66150283	66150523	.	1000	.	65.59095	-1.00000	3.96572	120
chrX	54639285	54639525	.	1000	.	142.64073	-1.00000	3.96572	120
chrX	49123772	49124012	.	1000	.	142.15260	-1.00000	3.96572	120
chrX	49079800	49080040	.	1000	.	127.65193	-1.00000	3.96572	120
chrX	49043270	49043510	.	1000	.	60.03424	-1.00000	3.96572	120
chrX	49037946	49038186	.	1000	.	62.02397	-1.00000	3.96572	120
chrX	48539230	48539470	.	1000	.	80.95018	-1.00000	3.96572	120
chrX	47802651	47802891	.	1000	.	86.63336	-1.00000	3.96572	120
chrX	47662261	47662501	.	1000	.	85.77245	-1.00000	3.96572	120
chrX	47659031	47659271	.	1000	.	63.44993	-1.00000	3.96572	120
chrX	47619847	47620087	.	1000	.	62.51264	-1.00000	3.96572	120
chrX	44872984	44873224	.	1000	.	82.59030	-1.00000	3.96572	120
chrX	44484821	44485061	.	1000	.	62.83157	-1.00000	3.96572	120
chrX	41384104	41384344	.	1000	.	70.03936	-1.00000	3.96572	120
chrX	41084548	41084788	.	1000	.	105.36271	-1.00000	3.96572	120
chrX	39855735	39855975	.	1000	.	90.39361	-1.00000	3.96572	120
chrX	39693358	39693598	.	1000	.	63.28871	-1.00000	3.96572	120
chrX	386852	387092	.	1000	.	164.77005	-1.00000	3.96572	120
chrX	37872028	37872268	.	1000	.	71.59302	-1.00000	3.96572	120
chrX	318888	319128	.	1000	.	110.52812	-1.00000	3.96572	120
chrX	30653036	30653276	.	1000	.	61.55581	-1.00000	3.96572	120
chrX	30283494	30283734	.	1000	.	104.69285	-1.00000	3.96572	120
chrX	24693687	24693927	.	1000	.	115.87865	-1.00000	3.96572	120
chrX	24054531	24054771	.	1000	.	122.36639	-1.00000	3.96572	120
chrX	23907932	23908172	.	1000	.	98.11408	-1.00000	3.96572	120
chrX	19343783	19344023	.	1000	.	86.25802	-1.00000	3.96572	120
chrX	18674813	18675053	.	1000	.	175.95935	-1.00000	3.96572	120
chrX	16771937	16772177	.	1000	.	71.66330	-1.00000	3.96572	120
chrX	16719381	16719621	.	1000	.	80.14914	-1.00000	3.96572	120
chrX	154799117	154799357	.	1000	.	116.69985	-1.00000	3.96572	120
chrX	154541963	154542203	.	1000	.	112.21363	-1.00000	3.96572	120
chrX	154411378	154411618	.	1000	.	61.73028	-1.00000	3.96572	120
chrX	154368952	154369192	.	1000	.	97.66414	-1.00000	3.96572	120
chrX	153470826	153471066	.	1000	.	82.63781	-1.00000	3.96572	120
chrX	151633174	151633414	.	713	.	59.11107	-1.00000	3.96572	120
chrX	151396968	151397208	.	1000	.	120.38387	-1.00000	3.96572	120
chrX	14873354	14873594	.	1000	.	59.82217	-1.00000	3.96572	120
chrX	1481808	1482048	.	1000	.	111.84571	-1.00000	3.96572	120
chrX	14064954	14065194	.	1000	.	112.23419	-1.00000	3.96572	120
chrX	14029805	14030045	.	1000	.	87.41670	-1.00000	3.96572	120
chrX	138858517	138858757	.	1000	.	65.46903	-1.00000	3.96572	120
chrX	13652965	13653205	.	1000	.	65.16142	-1.00000	3.96572	120
chrX	13647725	13647965	.	1000	.	109.71409	-1.00000	3.96572	120
chrX	136310473	136310713	.	1000	.	62.09219	-1.00000	3.96572	120
chrX	134807020	134807260	.	1000	.	77.69086	-1.00000	3.96572	120
chrX	132045028	132045268	.	1000	.	79.07357	-1.00000	3.96572	120
chrX	13059741	13059981	.	1000	.	91.73889	-1.00000	3.96572	120
chrX	130179673	130179913	.	1000	.	82.74315	-1.00000	3.96572	120
chrX	12988958	12989198	.	1000	.	61.29267	-1.00000	3.96572	120
chrX	12956302	12956542	.	1000	.	83.32862	-1.00000	3.96572	120
chrX	123784925	123785165	.	1000	.	59.31256	-1.00000	3.96572	120
chrX	119565304	119565544	.	1000	.	112.14577	-1.00000	3.96572	120
chrX	119468984	119469224	.	1000	.	66.57129	-1.00000	3.96572	120
chrX	118839420	118839660	.	1000	.	78.16160	-1.00000	3.96572	120
chrX	118724882	118725122	.	1000	.	60.04265	-1.00000	3.96572	120
chrX	111681053	111681293	.	1000	.	71.28135	-1.00000	3.96572	120
chrX	107718160	107718400	.	1000	.	95.16609	-1.00000	3.96572	120
chrX	103398581	103398821	.	706	.	65.03674	-1.00000	3.96572	120
chrX	102769029	102769269	.	1000	.	87.05052	-1.00000	3.96572	120
chrX	102720568	102720808	.	1000	.	141.77289	-1.00000	3.96572	120
chrX	102659796	102660036	.	1000	.	152.83975	-1.00000	3.96572	120
chrX	101932097	101932337	.	1000	.	62.79522	-1.00000	3.96572	120
chrX	101623003	101623243	.	1000	.	64.12398	-1.00000	3.96572	120
chrX	101408085	101408325	.	1000	.	126.32790	-1.00000	3.96572	120
chrX	10119609	10119849	.	1000	.	68.50530	-1.00000	3.96572	120
chr9	99820103	99820343	.	1000	.	107.06977	-1.00000	3.96572	120
chr9	98971264	98971504	.	1000	.	84.17930	-1.00000	3.96572	120
chr9	98867777	98868017	.	1000	.	140.94658	-1.00000	3.96572	120
chr9	97982973	97983213	.	1000	.	68.44354	-1.00000	3.96572	120
chr9	97960865	97961105	.	1000	.	63.44364	-1.00000	3.96572	120
chr9	97876833	97877073	.	1000	.	76.19618	-1.00000	3.96572	120
chr9	96417319	96417559	.	1000	.	154.99396	-1.00000	3.96572	120
chr9	96256846	96257086	.	1000	.	93.79268	-1.00000	3.96572	120
chr9	95510717	95510957	.	1000	.	72.79344	-1.00000	3.96572	120
chr9	95410019	95410259	.	1000	.	103.54064	-1.00000	3.96572	120
chr9	94937575	94937815	.	1000	.	91.73820	-1.00000	3.96572	120
chr9	94726552	94726792	.	1000	.	136.53963	-1.00000	3.96572	120
chr9	94166704	94166944	.	1000	.	94.53689	-1.00000	3.96572	120
chr9	94030631	94030871	.	1000	.	99.20661	-1.00000	3.96572	120
chr9	93071626	93071866	.	1000	.	64.39845	-1.00000	3.96572	120
chr9	92764889	92765129	.	1000	.	116.02478	-1.00000	3.96572	120
chr9	92325227	92325467	.	1000	.	83.24224	-1.00000	3.96572	120
chr9	92293581	92293821	.	1000	.	139.00662	-1.00000	3.96572	120
chr9	92180896	92181136	.	1000	.	71.41552	-1.00000	3.96572	120
chr9	92115323	92115563	.	1000	.	132.56754	-1.00000	3.96572	120
chr9	91419312	91419552	.	1000	.	97.88402	-1.00000	3.96572	120
chr9	91192975	91193215	.	1000	.	68.98072	-1.00000	3.96572	120
chr9	91164803	91165043	.	1000	.	87.84136	-1.00000	3.96572	120
chr9	89318352	89318592	.	1000	.	89.52099	-1.00000	3.96572	120
chr9	89310746	89310986	.	1000	.	59.03875	-1.00000	3.96572	120
chr9	88781877	88782117	.	1000	.	58.36652	-1.00000	3.96572	120
chr9	88747848	88748088	.	1000	.	82.81734	-1.00000	3.96572	120
chr9	87792839	87793079	.	1000	.	93.89140	-1.00000	3.96572	120
chr9	87516315	87516555	.	1000	.	58.74862	-1.00000	3.96572	120
chr9	86354348	86354588	.	1000	.	68.55587	-1.00000	3.96572	120
chr9	86348561	86348801	.	1000	.	66.89796	-1.00000	3.96572	120
chr9	86287100	86287340	.	1000	.	77.36280	-1.00000	3.96572	120
chr9	7799695	7799935	.	1000	.	59.55956	-1.00000	3.96572	120
chr9	73149560	73149800	.	1000	.	114.50534	-1.00000	3.96572	120
chr9	73144003	73144243	.	1000	.	84.85729	-1.00000	3.96572	120
chr9	69180799	69181039	.	1000	.	79.01533	-1.00000	3.96572	120
chr9	68779868	68780108	.	1000	.	155.05401	-1.00000	3.96572	120
chr9	68721080	68721320	.	1000	.	59.63096	-1.00000	3.96572	120
chr9	6757810	6758050	.	1000	.	112.56072	-1.00000	3.96572	120
chr9	6015537	6015777	.	1000	.	127.00235	-1.00000	3.96572	120
chr9	5879572	5879812	.	1000	.	135.58942	-1.00000	3.96572	120
chr9	4984654	4984894	.	1000	.	59.51117	-1.00000	3.96572	120
chr9	37904049	37904289	.	1000	.	86.18925	-1.00000	3.96572	120
chr9	37840647	37840887	.	1000	.	92.64791	-1.00000	3.96572	120
chr9	37465327	37465567	.	1000	.	76.70780	-1.00000	3.96572	120
chr9	37200723	37200963	.	1000	.	72.85907	-1.00000	3.96572	120
chr9	37197127	37197367	.	558	.	64.36885	-1.00000	3.96572	120
chr9	36400219	36400459	.	1000	.	87.13074	-1.00000	3.96572	120
chr9	35924295	35924535	.	1000	.	107.66014	-1.00000	3.96572	120
chr9	35657812	35658052	.	1000	.	132.90454	-1.00000	3.96572	120
chr9	34992453	34992693	.	1000	.	79.68074	-1.00000	3.96572	120
chr9	34646460	34646700	.	1000	.	76.35436	-1.00000	3.96572	120
chr9	34150274	34150514	.	1000	.	103.65745	-1.00000	3.96572	120
chr9	33290333	33290573	.	1000	.	150.23554	-1.00000	3.96572	120
chr9	33076560	33076800	.	921	.	62.63224	-1.00000	3.96572	120
chr9	33001498	33001738	.	1000	.	83.88100	-1.00000	3.96572	120
chr9	32573044	32573284	.	1000	.	83.27158	-1.00000	3.96572	120
chr9	2844191	2844431	.	1000	.	106.01358	-1.00000	3.96572	120
chr9	272211	272451	.	1000	.	80.50525	-1.00000	3.96572	120
chr9	19154208	19154448	.	1000	.	60.57627	-1.00000	3.96572	120
chr9	14433856	14434096	.	1000	.	59.39670	-1.00000	3.96572	120
chr9	137618795	137619035	.	1000	.	62.05334	-1.00000	3.96572	120
chr9	137611852	137612092	.	1000	.	80.10268	-1.00000	3.96572	120
chr9	137534923	137535163	.	1000	.	66.41227	-1.00000	3.96572	120
chr9	137436063	137436303	.	1000	.	124.91704	-1.00000	3.96572	120
chr9	137205549	137205789	.	1000	.	121.23369	-1.00000	3.96572	120
chr9	137114634	137114874	.	1000	.	130.19262	-1.00000	3.96572	120
chr9	136950018	136950258	.	1000	.	113.30829	-1.00000	3.96572	120
chr9	136866337	136866577	.	1000	.	109.58597	-1.00000	3.96572	120
chr9	136849086	136849326	.	1000	.	96.35531	-1.00000	3.96572	120
chr9	136773757	136773997	.	1000	.	70.70939	-1.00000	3.96572	120
chr9	136728081	136728321	.	1000	.	131.56343	-1.00000	3.96572	120
chr9	136482972	136483212	.	1000	.	104.41053	-1.00000	3.96572	120
chr9	136400146	136400386	.	1000	.	87.02469	-1.00000	3.96572	120
chr9	136372582	136372822	.	1000	.	124.28607	-1.00000	3.96572	120
chr9	136327401	136327641	.	1000	.	58.32883	-1.00000	3.96572	120
chr9	136245736	136245976	.	1000	.	94.47722	-1.00000	3.96572	120
chr9	136220372	136220612	.	1000	.	70.97537	-1.00000	3.96572	120
chr9	135961284	135961524	.	1000	.	143.71102	-1.00000	3.96572	120
chr9	135952000	135952240	.	1000	.	58.46439	-1.00000	3.96572	120
chr9	135499789	135500029	.	1000	.	73.14175	-1.00000	3.96572	120
chr9	134164468	134164708	.	1000	.	101.59977	-1.00000	3.96572	120
chr9	134025388	134025628	.	965	.	63.46439	-1.00000	3.96572	120
chr9	133558895	133559135	.	1000	.	61.49659	-1.00000	3.96572	120
chr9	133149407	133149647	.	1000	.	58.63427	-1.00000	3.96572	120
chr9	133133792	133134032	.	1000	.	64.27478	-1.00000	3.96572	120
chr9	133022395	133022635	.	1000	.	100.96350	-1.00000	3.96572	120
chr9	132878212	132878452	.	1000	.	120.27063	-1.00000	3.96572	120
chr9	132670350	132670590	.	1000	.	78.95938	-1.00000	3.96572	120
chr9	132079797	132080037	.	1000	.	160.43468	-1.00000	3.96572	120
chr9	131740042	131740282	.	1000	.	65.86809	-1.00000	3.96572	120
chr9	131635354	131635594	.	1000	.	69.29240	-1.00000	3.96572	120
chr9	131252636	131252876	.	849	.	59.13019	-1.00000	3.96572	120
chr9	130579387	130579627	.	1000	.	92.46319	-1.00000	3.96572	120
chr9	130549138	130549378	.	1000	.	89.86865	-1.00000	3.96572	120
chr9	130240670	130240910	.	1000	.	86.31367	-1.00000	3.96572	120
chr9	130187219	130187459	.	1000	.	81.84641	-1.00000	3.96572	120
chr9	129863110	129863350	.	1000	.	134.78614	-1.00000	3.96572	120
chr9	129835162	129835402	.	1000	.	131.91526	-1.00000	3.96572	120
chr9	129777139	129777379	.	1000	.	127.99226	-1.00000	3.96572	120
chr9	129607498	129607738	.	1000	.	124.07320	-1.00000	3.96572	120
chr9	129584118	129584358	.	1000	.	64.79584	-1.00000	3.96572	120
chr9	129488557	129488797	.	1000	.	103.41322	-1.00000	3.96572	120
chr9	129080849	129081089	.	1000	.	74.92041	-1.00000	3.96572	120
chr9	128947530	128947770	.	1000	.	118.53307	-1.00000	3.96572	120
chr9	128881975	128882215	.	1000	.	102.12778	-1.00000	3.96572	120
chr9	128688824	128689064	.	1000	.	70.88749	-1.00000	3.96572	120
chr9	128555255	128555495	.	1000	.	60.21776	-1.00000	3.96572	120
chr9	128340358	128340598	.	1000	.	73.55372	-1.00000	3.96572	120
chr9	128339983	128340223	.	1000	.	140.22800	-1.00000	3.96572	120
chr9	128307717	128307957	.	1000	.	76.17402	-1.00000	3.96572	120
chr9	128307246	128307486	.	1000	.	93.69446	-1.00000	3.96572	120
chr9	128275917	128276157	.	1000	.	68.94036	-1.00000	3.96572	120
chr9	128160248	128160488	.	1000	.	145.89301	-1.00000	3.96572	120
chr9	128079049	128079289	.	1000	.	60.50904	-1.00000	3.96572	120
chr9	127965538	127965778	.	1000	.	121.94636	-1.00000	3.96572	120
chr9	127955478	127955718	.	1000	.	120.41167	-1.00000	3.96572	120
chr9	127758834	127759074	.	1000	.	63.29413	-1.00000	3.96572	120
chr9	127715568	127715808	.	1000	.	63.07988	-1.00000	3.96572	120
chr9	127561905	127562145	.	1000	.	79.32097	-1.00000	3.96572	120
chr9	127424271	127424511	.	1000	.	123.65937	-1.00000	3.96572	120
chr9	126805819	126806059	.	1000	.	98.33534	-1.00000	3.96572	120
chr9	126705331	126705571	.	1000	.	76.98117	-1.00000	3.96572	120
chr9	125261633	125261873	.	1000	.	68.78745	-1.00000	3.96572	120
chr9	125243346	125243586	.	1000	.	273.66205	-1.00000	3.96572	120
chr9	125189747	125189987	.	1000	.	115.51308	-1.00000	3.96572	120
chr9	124940978	124941218	.	1000	.	155.72150	-1.00000	3.96572	120
chr9	124771234	124771474	.	1000	.	94.04809	-1.00000	3.96572	120
chr9	124202599	124202839	.	872	.	59.69478	-1.00000	3.96572	120
chr9	124143964	124144204	.	1000	.	58.88867	-1.00000	3.96572	120
chr9	123339055	123339295	.	1000	.	71.30898	-1.00000	3.96572	120
chr9	123326756	123326996	.	1000	.	94.25591	-1.00000	3.96572	120
chr9	122905426	122905666	.	1000	.	73.74560	-1.00000	3.96572	120
chr9	122402465	122402705	.	1000	.	61.39853	-1.00000	3.96572	120
chr9	122264746	122264986	.	1000	.	162.28029	-1.00000	3.96572	120
chr9	122093267	122093507	.	1000	.	92.13790	-1.00000	3.96572	120
chr9	121287084	121287324	.	1000	.	189.87585	-1.00000	3.96572	120
chr9	121281918	121282158	.	1000	.	114.97071	-1.00000	3.96572	120
chr9	121154843	121155083	.	1000	.	105.76744	-1.00000	3.96572	120
chr9	120793322	120793562	.	1000	.	96.62321	-1.00000	3.96572	120
chr9	120766736	120766976	.	1000	.	121.04744	-1.00000	3.96572	120
chr9	120714477	120714717	.	1000	.	71.88319	-1.00000	3.96572	120
chr9	120580094	120580334	.	1000	.	95.44844	-1.00000	3.96572	120
chr9	116437616	116437856	.	1000	.	85.74184	-1.00000	3.96572	120
chr9	116395378	116395618	.	1000	.	69.79341	-1.00000	3.96572	120
chr9	114587604	114587844	.	1000	.	173.98653	-1.00000	3.96572	120
chr9	114552024	114552264	.	1000	.	83.45529	-1.00000	3.96572	120
chr9	114485007	114485247	.	1000	.	74.99768	-1.00000	3.96572	120
chr9	113410273	113410513	.	1000	.	62.52348	-1.00000	3.96572	120
chr9	113221205	113221445	.	1000	.	79.73913	-1.00000	3.96572	120
chr9	113150821	113151061	.	1000	.	100.70523	-1.00000	3.96572	120
chr9	112061327	112061567	.	1000	.	80.33389	-1.00000	3.96572	120
chr9	111631200	111631440	.	1000	.	72.65659	-1.00000	3.96572	120
chr9	109117938	109118178	.	912	.	65.82951	-1.00000	3.96572	120
chr9	109010743	109010983	.	1000	.	78.27091	-1.00000	3.96572	120
chr9	108934308	108934548	.	1000	.	72.81958	-1.00000	3.96572	120
chr9	108933986	108934226	.	1000	.	110.25559	-1.00000	3.96572	120
chr9	108094251	108094491	.	1000	.	132.54729	-1.00000	3.96572	120
chr9	105842121	105842361	.	1000	.	109.91148	-1.00000	3.96572	120
chr9	105647614	105647854	.	1000	.	78.33909	-1.00000	3.96572	120
chr9	105557993	105558233	.	1000	.	77.57496	-1.00000	3.96572	120
chr9	100352863	100353103	.	1000	.	62.95631	-1.00000	3.96572	120
chr8	99137908	99138148	.	969	.	60.55218	-1.00000	3.96572	120
chr8	98117126	98117366	.	1000	.	95.09237	-1.00000	3.96572	120
chr8	97775622	97775862	.	1000	.	70.47081	-1.00000	3.96572	120
chr8	97644015	97644255	.	1000	.	77.61813	-1.00000	3.96572	120
chr8	96261503	96261743	.	1000	.	58.72951	-1.00000	3.96572	120
chr8	9555805	9556045	.	1000	.	59.08473	-1.00000	3.96572	120
chr8	95269542	95269782	.	1000	.	156.03993	-1.00000	3.96572	120
chr8	95226490	95226730	.	1000	.	64.18083	-1.00000	3.96572	120
chr8	93916575	93916815	.	964	.	58.43934	-1.00000	3.96572	120
chr8	92607876	92608116	.	1000	.	103.35413	-1.00000	3.96572	120
chr8	91069932	91070172	.	1000	.	64.99420	-1.00000	3.96572	120
chr8	90230957	90231197	.	1000	.	124.90761	-1.00000	3.96572	120
chr8	90187745	90187985	.	1000	.	154.37306	-1.00000	3.96572	120
chr8	90167625	90167865	.	1000	.	66.12766	-1.00000	3.96572	120
chr8	8893518	8893758	.	1000	.	71.22654	-1.00000	3.96572	120
chr8	85836039	85836279	.	1000	.	63.36979	-1.00000	3.96572	120
chr8	85107008	85107248	.	1000	.	65.44750	-1.00000	3.96572	120
chr8	8244507	8244747	.	1000	.	150.55199	-1.00000	3.96572	120
chr8	81842085	81842325	.	1000	.	77.94156	-1.00000	3.96572	120
chr8	81731408	81731648	.	1000	.	63.67030	-1.00000	3.96572	120
chr8	80020540	80020780	.	1000	.	66.58205	-1.00000	3.96572	120
chr8	79793680	79793920	.	1000	.	107.25588	-1.00000	3.96572	120
chr8	73356447	73356687	.	1000	.	71.78214	-1.00000	3.96572	120
chr8	71848634	71848874	.	1000	.	70.46846	-1.00000	3.96572	120
chr8	71831362	71831602	.	1000	.	61.01139	-1.00000	3.96572	120
chr8	70669119	70669359	.	1000	.	69.49351	-1.00000	3.96572	120
chr8	70148068	70148308	.	1000	.	68.23892	-1.00000	3.96572	120
chr8	66613421	66613661	.	1000	.	68.80995	-1.00000	3.96572	120
chr8	66114047	66114287	.	1000	.	160.36057	-1.00000	3.96572	120
chr8	66113279	66113519	.	1000	.	228.05782	-1.00000	3.96572	120
chr8	66105779	66106019	.	1000	.	72.32603	-1.00000	3.96572	120
chr8	65842473	65842713	.	1000	.	79.90879	-1.00000	3.96572	120
chr8	65842003	65842243	.	1000	.	81.80203	-1.00000	3.96572	120
chr8	65717415	65717655	.	1000	.	122.63792	-1.00000	3.96572	120
chr8	630951	631191	.	1000	.	184.61973	-1.00000	3.96572	120
chr8	61760212	61760452	.	1000	.	143.97824	-1.00000	3.96572	120
chr8	60284929	60285169	.	1000	.	96.96351	-1.00000	3.96572	120
chr8	58842105	58842345	.	1000	.	82.34601	-1.00000	3.96572	120
chr8	55847887	55848127	.	1000	.	91.65671	-1.00000	3.96572	120
chr8	54135097	54135337	.	842	.	60.69400	-1.00000	3.96572	120
chr8	53843171	53843411	.	1000	.	156.99832	-1.00000	3.96572	120
chr8	47369463	47369703	.	1000	.	97.71989	-1.00000	3.96572	120
chr8	43140275	43140515	.	1000	.	101.01325	-1.00000	3.96572	120
chr8	42338356	42338596	.	1000	.	67.64594	-1.00000	3.96572	120
chr8	42337989	42338229	.	1000	.	91.92517	-1.00000	3.96572	120
chr8	42214868	42215108	.	1000	.	85.19977	-1.00000	3.96572	120
chr8	42209873	42210113	.	1000	.	98.79864	-1.00000	3.96572	120
chr8	42196342	42196582	.	1000	.	86.38870	-1.00000	3.96572	120
chr8	42033847	42034087	.	1000	.	85.57930	-1.00000	3.96572	120
chr8	41792487	41792727	.	1000	.	149.58972	-1.00000	3.96572	120
chr8	40600468	40600708	.	1000	.	85.67526	-1.00000	3.96572	120
chr8	40599783	40600023	.	1000	.	141.93778	-1.00000	3.96572	120
chr8	38996789	38997029	.	1000	.	76.36781	-1.00000	3.96572	120
chr8	38386012	38386252	.	1000	.	81.61300	-1.00000	3.96572	120
chr8	38031370	38031610	.	1000	.	60.25457	-1.00000	3.96572	120
chr8	37891892	37892132	.	1000	.	74.86031	-1.00000	3.96572	120
chr8	37747938	37748178	.	1000	.	69.19955	-1.00000	3.96572	120
chr8	37736459	37736699	.	1000	.	124.83048	-1.00000	3.96572	120
chr8	33513026	33513266	.	1000	.	75.38518	-1.00000	3.96572	120
chr8	31033717	31033957	.	1000	.	67.24235	-1.00000	3.96572	120
chr8	30082288	30082528	.	1000	.	147.89907	-1.00000	3.96572	120
chr8	29737495	29737735	.	1000	.	71.48917	-1.00000	3.96572	120
chr8	29289597	29289837	.	1000	.	84.68197	-1.00000	3.96572	120
chr8	29250011	29250251	.	1000	.	104.24897	-1.00000	3.96572	120
chr8	29175626	29175866	.	1000	.	68.17547	-1.00000	3.96572	120
chr8	28402029	28402269	.	1000	.	62.09777	-1.00000	3.96572	120
chr8	28093002	28093242	.	1000	.	77.36464	-1.00000	3.96572	120
chr8	27617117	27617357	.	1000	.	58.40854	-1.00000	3.96572	120
chr8	27614639	27614879	.	1000	.	82.25786	-1.00000	3.96572	120
chr8	27363746	27363986	.	1000	.	88.60404	-1.00000	3.96572	120
chr8	27362175	27362415	.	1000	.	65.01883	-1.00000	3.96572	120
chr8	26382870	26383110	.	1000	.	72.26589	-1.00000	3.96572	120
chr8	23547831	23548071	.	1000	.	70.33017	-1.00000	3.96572	120
chr8	23457584	23457824	.	1000	.	64.91755	-1.00000	3.96572	120
chr8	23276047	23276287	.	1000	.	71.99387	-1.00000	3.96572	120
chr8	23074680	23074920	.	1000	.	192.31936	-1.00000	3.96572	120
chr8	22604476	22604716	.	1000	.	68.85207	-1.00000	3.96572	120
chr8	22314238	22314478	.	1000	.	79.48378	-1.00000	3.96572	120
chr8	22227805	22228045	.	1000	.	59.41248	-1.00000	3.96572	120
chr8	22109595	22109835	.	1000	.	75.76582	-1.00000	3.96572	120
chr8	17922547	17922787	.	1000	.	74.40138	-1.00000	3.96572	120
chr8	1755706	1755946	.	1000	.	114.79311	-1.00000	3.96572	120
chr8	1746210	1746450	.	1000	.	105.91808	-1.00000	3.96572	120
chr8	17246750	17246990	.	1000	.	118.66954	-1.00000	3.96572	120
chr8	145052351	145052591	.	1000	.	144.87823	-1.00000	3.96572	120
chr8	144792336	144792576	.	1000	.	152.90095	-1.00000	3.96572	120
chr8	144685833	144686073	.	1000	.	77.38723	-1.00000	3.96572	120
chr8	144522350	144522590	.	1000	.	97.42193	-1.00000	3.96572	120
chr8	144517829	144518069	.	1000	.	109.62184	-1.00000	3.96572	120
chr8	144466795	144467035	.	1000	.	82.49445	-1.00000	3.96572	120
chr8	144456714	144456954	.	1000	.	140.89185	-1.00000	3.96572	120
chr8	143899876	143900116	.	1000	.	132.79028	-1.00000	3.96572	120
chr8	143541365	143541605	.	1000	.	110.74682	-1.00000	3.96572	120
chr8	143454639	143454879	.	1000	.	74.41877	-1.00000	3.96572	120
chr8	141391845	141392085	.	1000	.	105.10131	-1.00000	3.96572	120
chr8	141340446	141340686	.	1000	.	70.61688	-1.00000	3.96572	120
chr8	141308179	141308419	.	1000	.	80.16906	-1.00000	3.96572	120
chr8	134832341	134832581	.	1000	.	94.39125	-1.00000	3.96572	120
chr8	132775207	132775447	.	1000	.	114.79290	-1.00000	3.96572	120
chr8	130528404	130528644	.	1000	.	180.60172	-1.00000	3.96572	120
chr8	130503222	130503462	.	1000	.	81.05496	-1.00000	3.96572	120
chr8	129999956	130000196	.	1000	.	79.18731	-1.00000	3.96572	120
chr8	129692361	129692601	.	1000	.	81.75768	-1.00000	3.96572	120
chr8	129582101	129582341	.	1000	.	79.30662	-1.00000	3.96572	120
chr8	128176920	128177160	.	1000	.	128.55319	-1.00000	3.96572	120
chr8	128150039	128150279	.	1000	.	102.04116	-1.00000	3.96572	120
chr8	128049246	128049486	.	1000	.	67.73047	-1.00000	3.96572	120
chr8	128048479	128048719	.	1000	.	60.35523	-1.00000	3.96572	120
chr8	127899431	127899671	.	1000	.	59.86187	-1.00000	3.96572	120
chr8	127898845	127899085	.	1000	.	180.54099	-1.00000	3.96572	120
chr8	127854256	127854496	.	1000	.	64.42868	-1.00000	3.96572	120
chr8	125664517	125664757	.	1000	.	105.09548	-1.00000	3.96572	120
chr8	125430152	125430392	.	1000	.	151.95883	-1.00000	3.96572	120
chr8	125334114	125334354	.	1000	.	76.71775	-1.00000	3.96572	120
chr8	125271442	125271682	.	1000	.	65.05069	-1.00000	3.96572	120
chr8	125091692	125091932	.	1000	.	224.69682	-1.00000	3.96572	120
chr8	124946978	124947218	.	1000	.	89.90129	-1.00000	3.96572	120
chr8	124651189	124651429	.	1000	.	79.45819	-1.00000	3.96572	120
chr8	124629820	124630060	.	1000	.	92.44144	-1.00000	3.96572	120
chr8	124491492	124491732	.	1000	.	74.52016	-1.00000	3.96572	120
chr8	124474551	124474791	.	1000	.	195.34379	-1.00000	3.96572	120
chr8	123922139	123922379	.	1000	.	94.44918	-1.00000	3.96572	120
chr8	123858566	123858806	.	1000	.	73.98645	-1.00000	3.96572	120
chr8	123592485	123592725	.	1000	.	102.29927	-1.00000	3.96572	120
chr8	123517030	123517270	.	1000	.	89.51383	-1.00000	3.96572	120
chr8	123167575	123167815	.	1000	.	223.86940	-1.00000	3.96572	120
chr8	123157146	123157386	.	1000	.	210.09292	-1.00000	3.96572	120
chr8	122694247	122694487	.	1000	.	88.89079	-1.00000	3.96572	120
chr8	11854026	11854266	.	1000	.	96.28539	-1.00000	3.96572	120
chr8	115774732	115774972	.	1000	.	62.44372	-1.00000	3.96572	120
chr8	115427626	115427866	.	1000	.	174.08239	-1.00000	3.96572	120
chr8	11350300	11350540	.	1000	.	138.35293	-1.00000	3.96572	120
chr8	10928509	10928749	.	1000	.	83.48932	-1.00000	3.96572	120
chr8	10839774	10840014	.	1000	.	142.49597	-1.00000	3.96572	120
chr8	10799877	10800117	.	1000	.	59.47539	-1.00000	3.96572	120
chr8	107310324	107310564	.	1000	.	75.85576	-1.00000	3.96572	120
chr8	10676852	10677092	.	1000	.	82.35190	-1.00000	3.96572	120
chr8	106060479	106060719	.	1000	.	104.87325	-1.00000	3.96572	120
chr8	106059893	106060133	.	1000	.	64.60579	-1.00000	3.96572	120
chr8	105244125	105244365	.	793	.	65.82689	-1.00000	3.96572	120
chr8	104665305	104665545	.	1000	.	71.70040	-1.00000	3.96572	120
chr8	104617959	104618199	.	1000	.	78.35589	-1.00000	3.96572	120
chr8	104337008	104337248	.	1000	.	95.23425	-1.00000	3.96572	120
chr8	103415237	103415477	.	1000	.	73.63204	-1.00000	3.96572	120
chr8	103020929	103021169	.	1000	.	158.52509	-1.00000	3.96572	120
chr8	102811292	102811532	.	1000	.	108.10280	-1.00000	3.96572	120
chr8	102806747	102806987	.	1000	.	69.06875	-1.00000	3.96572	120
chr8	101205753	101205993	.	1000	.	90.20639	-1.00000	3.96572	120
chr8	101158894	101159134	.	896	.	58.28311	-1.00000	3.96572	120
chr8	101153769	101154009	.	1000	.	76.62856	-1.00000	3.96572	120
chr8	101149630	101149870	.	1000	.	58.32065	-1.00000	3.96572	120
chr8	101098573	101098813	.	1000	.	62.30888	-1.00000	3.96572	120
chr8	100981338	100981578	.	1000	.	61.00401	-1.00000	3.96572	120
chr8	100900469	100900709	.	1000	.	162.11135	-1.00000	3.96572	120
chr8	100150504	100150744	.	1000	.	97.67423	-1.00000	3.96572	120
chr7	99562934	99563174	.	1000	.	162.17905	-1.00000	3.96572	120
chr7	99472587	99472827	.	1000	.	80.48491	-1.00000	3.96572	120
chr7	99408736	99408976	.	1000	.	229.97772	-1.00000	3.96572	120
chr7	99224514	99224754	.	1000	.	86.96880	-1.00000	3.96572	120
chr7	98423156	98423396	.	1000	.	59.18376	-1.00000	3.96572	120
chr7	98281497	98281737	.	1000	.	69.42653	-1.00000	3.96572	120
chr7	98168620	98168860	.	1000	.	80.30001	-1.00000	3.96572	120
chr7	98106743	98106983	.	1000	.	68.85032	-1.00000	3.96572	120
chr7	97872339	97872579	.	1000	.	67.57321	-1.00000	3.96572	120
chr7	97117457	97117697	.	1000	.	64.07663	-1.00000	3.96572	120
chr7	96322133	96322373	.	1000	.	77.45563	-1.00000	3.96572	120
chr7	96236219	96236459	.	1000	.	113.93870	-1.00000	3.96572	120
chr7	95549780	95550020	.	1000	.	69.12338	-1.00000	3.96572	120
chr7	94004270	94004510	.	1000	.	124.00713	-1.00000	3.96572	120
chr7	93232235	93232475	.	1000	.	178.56890	-1.00000	3.96572	120
chr7	92809768	92810008	.	1000	.	105.24534	-1.00000	3.96572	120
chr7	92634206	92634446	.	1000	.	59.03441	-1.00000	3.96572	120
chr7	92633448	92633688	.	1000	.	84.29322	-1.00000	3.96572	120
chr7	92424622	92424862	.	1000	.	124.92907	-1.00000	3.96572	120
chr7	91880695	91880935	.	1000	.	77.67551	-1.00000	3.96572	120
chr7	90403742	90403982	.	1000	.	76.42247	-1.00000	3.96572	120
chr7	90346541	90346781	.	1000	.	142.95812	-1.00000	3.96572	120
chr7	876265	876505	.	1000	.	117.62119	-1.00000	3.96572	120
chr7	87110862	87111102	.	1000	.	137.45099	-1.00000	3.96572	120
chr7	831760	832000	.	1000	.	106.08674	-1.00000	3.96572	120
chr7	76373304	76373544	.	1000	.	82.91870	-1.00000	3.96572	120
chr7	76364849	76365089	.	1000	.	118.57212	-1.00000	3.96572	120
chr7	76291583	76291823	.	1000	.	102.24735	-1.00000	3.96572	120
chr7	75879982	75880222	.	1000	.	64.43432	-1.00000	3.96572	120
chr7	75624197	75624437	.	1000	.	85.80330	-1.00000	3.96572	120
chr7	74279701	74279941	.	1000	.	96.25700	-1.00000	3.96572	120
chr7	74174062	74174302	.	1000	.	68.04355	-1.00000	3.96572	120
chr7	73851554	73851794	.	1000	.	101.77092	-1.00000	3.96572	120
chr7	73683463	73683703	.	1000	.	171.23624	-1.00000	3.96572	120
chr7	73564415	73564655	.	1000	.	73.15396	-1.00000	3.96572	120
chr7	73522511	73522751	.	1000	.	75.54052	-1.00000	3.96572	120
chr7	73341961	73342201	.	1000	.	85.27318	-1.00000	3.96572	120
chr7	72924908	72925148	.	1000	.	111.46191	-1.00000	3.96572	120
chr7	72805766	72806006	.	1000	.	192.70157	-1.00000	3.96572	120
chr7	7099624	7099864	.	1000	.	87.92569	-1.00000	3.96572	120
chr7	66628516	66628756	.	1000	.	63.37554	-1.00000	3.96572	120
chr7	66493460	66493700	.	1000	.	71.84140	-1.00000	3.96572	120
chr7	66178340	66178580	.	969	.	59.49571	-1.00000	3.96572	120
chr7	66075696	66075936	.	1000	.	65.56894	-1.00000	3.96572	120
chr7	65982150	65982390	.	1000	.	134.73440	-1.00000	3.96572	120
chr7	64999725	64999965	.	1000	.	88.71352	-1.00000	3.96572	120
chr7	6448459	6448699	.	1000	.	101.33401	-1.00000	3.96572	120
chr7	6272560	6272800	.	1000	.	80.87454	-1.00000	3.96572	120
chr7	610965	611205	.	1000	.	106.21052	-1.00000	3.96572	120
chr7	6104653	6104893	.	1000	.	115.32518	-1.00000	3.96572	120
chr7	604477	604717	.	1000	.	82.12477	-1.00000	3.96572	120
chr7	5822960	5823200	.	1000	.	62.11173	-1.00000	3.96572	120
chr7	56033626	56033866	.	1000	.	74.27969	-1.00000	3.96572	120
chr7	55964431	55964671	.	1000	.	81.70971	-1.00000	3.96572	120
chr7	55951761	55952001	.	1000	.	120.35402	-1.00000	3.96572	120
chr7	5554964	5555204	.	1000	.	66.58835	-1.00000	3.96572	120
chr7	55366187	55366427	.	1000	.	165.70877	-1.00000	3.96572	120
chr7	5513693	5513933	.	1000	.	98.08088	-1.00000	3.96572	120
chr7	50534934	50535174	.	1000	.	124.74082	-1.00000	3.96572	120
chr7	50497084	50497324	.	1000	.	73.21813	-1.00000	3.96572	120
chr7	48084994	48085234	.	1000	.	61.92659	-1.00000	3.96572	120
chr7	4642095	4642335	.	1000	.	62.76078	-1.00000	3.96572	120
chr7	45768941	45769181	.	1000	.	94.94306	-1.00000	3.96572	120
chr7	45111596	45111836	.	1000	.	113.47500	-1.00000	3.96572	120
chr7	44986578	44986818	.	1000	.	74.29551	-1.00000	3.96572	120
chr7	44885486	44885726	.	1000	.	174.05603	-1.00000	3.96572	120
chr7	44867389	44867629	.	1000	.	87.47059	-1.00000	3.96572	120
chr7	44639249	44639489	.	1000	.	135.30973	-1.00000	3.96572	120
chr7	44615242	44615482	.	1000	.	66.71155	-1.00000	3.96572	120
chr7	44606364	44606604	.	1000	.	136.16960	-1.00000	3.96572	120
chr7	44490827	44491067	.	1000	.	62.18425	-1.00000	3.96572	120
chr7	43736262	43736502	.	1000	.	82.70547	-1.00000	3.96572	120
chr7	42911982	42912222	.	1000	.	96.75433	-1.00000	3.96572	120
chr7	42618704	42618944	.	1000	.	81.85169	-1.00000	3.96572	120
chr7	39589808	39590048	.	1000	.	104.73321	-1.00000	3.96572	120
chr7	38909084	38909324	.	1000	.	87.92468	-1.00000	3.96572	120
chr7	36390308	36390548	.	1000	.	83.23884	-1.00000	3.96572	120
chr7	36389649	36389889	.	1000	.	69.50597	-1.00000	3.96572	120
chr7	32506341	32506581	.	1000	.	146.58088	-1.00000	3.96572	120
chr7	30594720	30594960	.	1000	.	213.06988	-1.00000	3.96572	120
chr7	30470261	30470501	.	1000	.	150.70961	-1.00000	3.96572	120
chr7	30146285	30146525	.	1000	.	74.33133	-1.00000	3.96572	120
chr7	2757925	2758165	.	1000	.	117.21575	-1.00000	3.96572	120
chr7	26864719	26864959	.	1000	.	163.04870	-1.00000	3.96572	120
chr7	25951178	25951418	.	1000	.	73.00426	-1.00000	3.96572	120
chr7	2530308	2530548	.	1000	.	110.94843	-1.00000	3.96572	120
chr7	25125421	25125661	.	1000	.	107.28965	-1.00000	3.96572	120
chr7	24821463	24821703	.	1000	.	60.92726	-1.00000	3.96572	120
chr7	2353963	2354203	.	1000	.	95.11082	-1.00000	3.96572	120
chr7	23181892	23182132	.	1000	.	85.17055	-1.00000	3.96572	120
chr7	2314313	2314553	.	1000	.	118.78245	-1.00000	3.96572	120
chr7	23105576	23105816	.	1000	.	96.62724	-1.00000	3.96572	120
chr7	22822757	22822997	.	1000	.	101.15738	-1.00000	3.96572	120
chr7	22682242	22682482	.	1000	.	74.38461	-1.00000	3.96572	120
chr7	22434026	22434266	.	1000	.	130.88108	-1.00000	3.96572	120
chr7	22350861	22351101	.	1000	.	126.99040	-1.00000	3.96572	120
chr7	2104309	2104549	.	1000	.	131.75663	-1.00000	3.96572	120
chr7	20786886	20787126	.	1000	.	99.73975	-1.00000	3.96572	120
chr7	19708939	19709179	.	1000	.	95.66475	-1.00000	3.96572	120
chr7	16740311	16740551	.	1000	.	85.34742	-1.00000	3.96572	120
chr7	16661031	16661271	.	1000	.	97.25303	-1.00000	3.96572	120
chr7	16268773	16269013	.	1000	.	73.40845	-1.00000	3.96572	120
chr7	159006889	159007129	.	1000	.	75.35252	-1.00000	3.96572	120
chr7	158829458	158829698	.	1000	.	113.86032	-1.00000	3.96572	120
chr7	158740922	158741162	.	1000	.	124.83969	-1.00000	3.96572	120
chr7	157405044	157405284	.	1000	.	98.18302	-1.00000	3.96572	120
chr7	157387222	157387462	.	1000	.	61.58341	-1.00000	3.96572	120
chr7	156895529	156895769	.	1000	.	72.60101	-1.00000	3.96572	120
chr7	156893168	156893408	.	1000	.	105.73955	-1.00000	3.96572	120
chr7	155644298	155644538	.	1000	.	67.45430	-1.00000	3.96572	120
chr7	155297693	155297933	.	1000	.	92.91148	-1.00000	3.96572	120
chr7	155291112	155291352	.	1000	.	195.22024	-1.00000	3.96572	120
chr7	154672745	154672985	.	917	.	68.37817	-1.00000	3.96572	120
chr7	1537243	1537483	.	1000	.	80.21103	-1.00000	3.96572	120
chr7	1532780	1533020	.	1000	.	65.67549	-1.00000	3.96572	120
chr7	153190543	153190783	.	995	.	73.91714	-1.00000	3.96572	120
chr7	152676158	152676398	.	1000	.	125.99601	-1.00000	3.96572	120
chr7	152341434	152341674	.	1000	.	62.17088	-1.00000	3.96572	120
chr7	152025488	152025728	.	1000	.	120.97114	-1.00000	3.96572	120
chr7	151687649	151687889	.	1000	.	60.40681	-1.00000	3.96572	120
chr7	151227243	151227483	.	1000	.	159.47136	-1.00000	3.96572	120
chr7	151062342	151062582	.	1000	.	119.28347	-1.00000	3.96572	120
chr7	151039390	151039630	.	1000	.	88.96672	-1.00000	3.96572	120
chr7	150960370	150960610	.	1000	.	75.98429	-1.00000	3.96572	120
chr7	150928118	150928358	.	1000	.	117.48117	-1.00000	3.96572	120
chr7	150368674	150368914	.	1000	.	100.44321	-1.00000	3.96572	120
chr7	149838233	149838473	.	1000	.	98.19197	-1.00000	3.96572	120
chr7	149719130	149719370	.	1000	.	181.93674	-1.00000	3.96572	120
chr7	149714884	149715124	.	1000	.	105.67014	-1.00000	3.96572	120
chr7	149707588	149707828	.	1000	.	151.84991	-1.00000	3.96572	120
chr7	149691060	149691300	.	1000	.	130.19781	-1.00000	3.96572	120
chr7	149646923	149647163	.	1000	.	82.67818	-1.00000	3.96572	120
chr7	149635590	149635830	.	1000	.	78.56871	-1.00000	3.96572	120
chr7	149624628	149624868	.	1000	.	143.20778	-1.00000	3.96572	120
chr7	149497589	149497829	.	1000	.	99.55055	-1.00000	3.96572	120
chr7	149355605	149355845	.	1000	.	108.04907	-1.00000	3.96572	120
chr7	149331021	149331261	.	1000	.	143.74146	-1.00000	3.96572	120
chr7	149310087	149310327	.	1000	.	103.21471	-1.00000	3.96572	120
chr7	149090718	149090958	.	1000	.	73.00016	-1.00000	3.96572	120
chr7	148987033	148987273	.	1000	.	174.66732	-1.00000	3.96572	120
chr7	148983640	148983880	.	1000	.	181.28361	-1.00000	3.96572	120
chr7	148963210	148963450	.	1000	.	207.00107	-1.00000	3.96572	120
chr7	148941403	148941643	.	1000	.	221.21124	-1.00000	3.96572	120
chr7	148940722	148940962	.	1000	.	77.45244	-1.00000	3.96572	120
chr7	148914337	148914577	.	1000	.	68.23392	-1.00000	3.96572	120
chr7	1458822	1459062	.	1000	.	64.75802	-1.00000	3.96572	120
chr7	144830905	144831145	.	1000	.	69.39327	-1.00000	3.96572	120
chr7	144127771	144128011	.	1000	.	123.64749	-1.00000	3.96572	120
chr7	143504713	143504953	.	1000	.	135.81312	-1.00000	3.96572	120
chr7	143492004	143492244	.	792	.	69.87601	-1.00000	3.96572	120
chr7	143380876	143381116	.	1000	.	117.18472	-1.00000	3.96572	120
chr7	142964530	142964770	.	1000	.	140.53106	-1.00000	3.96572	120
chr7	1425653	1425893	.	904	.	76.35555	-1.00000	3.96572	120
chr7	1422913	1423153	.	1000	.	85.56659	-1.00000	3.96572	120
chr7	140924915	140925155	.	1000	.	124.45843	-1.00000	3.96572	120
chr7	140398424	140398664	.	1000	.	166.12126	-1.00000	3.96572	120
chr7	140200280	140200520	.	1000	.	105.89789	-1.00000	3.96572	120
chr7	139936888	139937128	.	1000	.	61.38392	-1.00000	3.96572	120
chr7	139916503	139916743	.	1000	.	92.25234	-1.00000	3.96572	120
chr7	13981138	13981378	.	1000	.	118.94011	-1.00000	3.96572	120
chr7	139688130	139688370	.	1000	.	103.78010	-1.00000	3.96572	120
chr7	139341601	139341841	.	1000	.	106.32604	-1.00000	3.96572	120
chr7	139340512	139340752	.	1000	.	178.90754	-1.00000	3.96572	120
chr7	139119018	139119258	.	1000	.	101.16544	-1.00000	3.96572	120
chr7	139118203	139118443	.	1000	.	79.21132	-1.00000	3.96572	120
chr7	13850149	13850389	.	1000	.	75.92987	-1.00000	3.96572	120
chr7	138352600	138352840	.	1000	.	156.32949	-1.00000	3.96572	120
chr7	137978563	137978803	.	1000	.	66.74864	-1.00000	3.96572	120
chr7	137963019	137963259	.	1000	.	62.02265	-1.00000	3.96572	120
chr7	136049211	136049451	.	1000	.	78.21564	-1.00000	3.96572	120
chr7	135510161	135510401	.	560	.	61.02564	-1.00000	3.96572	120
chr7	134316914	134317154	.	1000	.	104.22919	-1.00000	3.96572	120
chr7	134174791	134175031	.	1000	.	68.58887	-1.00000	3.96572	120
chr7	134084011	134084251	.	1000	.	129.42914	-1.00000	3.96572	120
chr7	133082188	133082428	.	1000	.	75.14559	-1.00000	3.96572	120
chr7	131513554	131513794	.	1000	.	155.55508	-1.00000	3.96572	120
chr7	130897060	130897300	.	1000	.	90.35457	-1.00000	3.96572	120
chr7	130357149	130357389	.	1000	.	72.50732	-1.00000	3.96572	120
chr7	130278115	130278355	.	660	.	61.73039	-1.00000	3.96572	120
chr7	130135722	130135962	.	1000	.	108.30333	-1.00000	3.96572	120
chr7	129958720	129958960	.	1000	.	217.35104	-1.00000	3.96572	120
chr7	129952857	129953097	.	1000	.	114.13281	-1.00000	3.96572	120
chr7	129831551	129831791	.	1000	.	66.52443	-1.00000	3.96572	120
chr7	129699014	129699254	.	1000	.	73.21072	-1.00000	3.96572	120
chr7	12951565	12951805	.	1000	.	87.44178	-1.00000	3.96572	120
chr7	129224377	129224617	.	1000	.	91.81962	-1.00000	3.96572	120
chr7	128827506	128827746	.	1000	.	90.26417	-1.00000	3.96572	120
chr7	128783422	128783662	.	1000	.	170.79005	-1.00000	3.96572	120
chr7	128777784	128778024	.	1000	.	89.79939	-1.00000	3.96572	120
chr7	128267110	128267350	.	1000	.	69.77553	-1.00000	3.96572	120
chr7	127588281	127588521	.	1000	.	69.30921	-1.00000	3.96572	120
chr7	127585503	127585743	.	1000	.	130.42378	-1.00000	3.96572	120
chr7	126701110	126701350	.	1000	.	79.26665	-1.00000	3.96572	120
chr7	12647789	12648029	.	1000	.	88.70586	-1.00000	3.96572	120
chr7	124929745	124929985	.	1000	.	80.91141	-1.00000	3.96572	120
chr7	123609311	123609551	.	1000	.	69.64373	-1.00000	3.96572	120
chr7	123538204	123538444	.	1000	.	70.51903	-1.00000	3.96572	120
chr7	12211123	12211363	.	1000	.	66.72348	-1.00000	3.96572	120
chr7	121076405	121076645	.	1000	.	148.11727	-1.00000	3.96572	120
chr7	120950568	120950808	.	1000	.	96.57621	-1.00000	3.96572	120
chr7	119964971	119965211	.	1000	.	59.59737	-1.00000	3.96572	120
chr7	117020078	117020318	.	1000	.	78.36471	-1.00000	3.96572	120
chr7	116802944	116803184	.	1000	.	67.32392	-1.00000	3.96572	120
chr7	116631016	116631256	.	1000	.	67.71067	-1.00000	3.96572	120
chr7	116465846	116466086	.	1000	.	96.27267	-1.00000	3.96572	120
chr7	116211408	116211648	.	1000	.	83.62200	-1.00000	3.96572	120
chr7	1160153	1160393	.	1000	.	129.85763	-1.00000	3.96572	120
chr7	1138284	1138524	.	1000	.	160.33803	-1.00000	3.96572	120
chr7	113118485	113118725	.	1000	.	91.09014	-1.00000	3.96572	120
chr7	112940187	112940427	.	1000	.	95.65280	-1.00000	3.96572	120
chr7	112573849	112574089	.	1000	.	110.84822	-1.00000	3.96572	120
chr7	111476050	111476290	.	1000	.	104.85799	-1.00000	3.96572	120
chr7	108569696	108569936	.	1000	.	113.47355	-1.00000	3.96572	120
chr7	108246455	108246695	.	1000	.	72.46096	-1.00000	3.96572	120
chr7	107892167	107892407	.	1000	.	62.10314	-1.00000	3.96572	120
chr7	107836321	107836561	.	1000	.	102.61115	-1.00000	3.96572	120
chr7	107743993	107744233	.	1000	.	78.20978	-1.00000	3.96572	120
chr7	107563811	107564051	.	1000	.	119.95082	-1.00000	3.96572	120
chr7	107318582	107318822	.	620	.	65.97432	-1.00000	3.96572	120
chr7	107169690	107169930	.	1000	.	160.72095	-1.00000	3.96572	120
chr7	107167677	107167917	.	1000	.	77.88268	-1.00000	3.96572	120
chr7	107077227	107077467	.	1000	.	119.97465	-1.00000	3.96572	120
chr7	107044436	107044676	.	1000	.	155.72968	-1.00000	3.96572	120
chr7	107035456	107035696	.	1000	.	203.88930	-1.00000	3.96572	120
chr7	107018041	107018281	.	1000	.	92.64287	-1.00000	3.96572	120
chr7	106774756	106774996	.	1000	.	90.63049	-1.00000	3.96572	120
chr7	106718275	106718515	.	1000	.	67.51648	-1.00000	3.96572	120
chr7	106568844	106569084	.	1000	.	241.10262	-1.00000	3.96572	120
chr7	106346665	106346905	.	1000	.	66.16912	-1.00000	3.96572	120
chr7	106285178	106285418	.	1000	.	60.74540	-1.00000	3.96572	120
chr7	106216518	106216758	.	1000	.	74.86622	-1.00000	3.96572	120
chr7	106018746	106018986	.	1000	.	71.97030	-1.00000	3.96572	120
chr7	105012994	105013234	.	1000	.	63.86254	-1.00000	3.96572	120
chr7	105012657	105012897	.	1000	.	86.05480	-1.00000	3.96572	120
chr7	104983818	104984058	.	1000	.	113.81369	-1.00000	3.96572	120
chr7	104224431	104224671	.	1000	.	86.12436	-1.00000	3.96572	120
chr7	103916041	103916281	.	1000	.	170.36180	-1.00000	3.96572	120
chr7	103660602	103660842	.	919	.	59.09954	-1.00000	3.96572	120
chr7	102992990	102993230	.	1000	.	96.62819	-1.00000	3.96572	120
chr7	102991739	102991979	.	1000	.	102.80035	-1.00000	3.96572	120
chr7	1028910	1029150	.	1000	.	62.40220	-1.00000	3.96572	120
chr7	102433328	102433568	.	1000	.	139.31458	-1.00000	3.96572	120
chr7	102396257	102396497	.	1000	.	103.95317	-1.00000	3.96572	120
chr7	102081152	102081392	.	1000	.	79.99936	-1.00000	3.96572	120
chr7	101912226	101912466	.	1000	.	124.10819	-1.00000	3.96572	120
chr7	101902957	101903197	.	1000	.	87.24175	-1.00000	3.96572	120
chr7	101882980	101883220	.	1000	.	67.84707	-1.00000	3.96572	120
chr7	101857020	101857260	.	1000	.	96.51164	-1.00000	3.96572	120
chr7	101352555	101352795	.	1000	.	58.46118	-1.00000	3.96572	120
chr7	101252330	101252570	.	1000	.	66.27751	-1.00000	3.96572	120
chr7	101168751	101168991	.	1000	.	70.29226	-1.00000	3.96572	120
chr7	101165497	101165737	.	1000	.	80.03635	-1.00000	3.96572	120
chr7	101138546	101138786	.	1000	.	194.01998	-1.00000	3.96572	120
chr7	101100189	101100429	.	1000	.	153.05589	-1.00000	3.96572	120
chr7	100867197	100867437	.	1000	.	178.74760	-1.00000	3.96572	120
chr7	100837415	100837655	.	1000	.	61.67072	-1.00000	3.96572	120
chr7	100802264	100802504	.	1000	.	128.11042	-1.00000	3.96572	120
chr7	100694421	100694661	.	1000	.	123.52368	-1.00000	3.96572	120
chr7	100344879	100345119	.	1000	.	93.31168	-1.00000	3.96572	120
chr7	100157807	100158047	.	1000	.	65.58281	-1.00000	3.96572	120
chr7	100148783	100149023	.	1000	.	64.41573	-1.00000	3.96572	120
chr7	100101289	100101529	.	1000	.	103.85380	-1.00000	3.96572	120
chr7	100081766	100082006	.	1000	.	74.27998	-1.00000	3.96572	120
chr7	100049631	100049871	.	1000	.	61.91730	-1.00000	3.96572	120
chr7	100015477	100015717	.	1000	.	84.78205	-1.00000	3.96572	120
chr6	90587204	90587444	.	1000	.	123.57955	-1.00000	3.96572	120
chr6	90479320	90479560	.	1000	.	144.92043	-1.00000	3.96572	120
chr6	90403727	90403967	.	1000	.	79.74659	-1.00000	3.96572	120
chr6	90369057	90369297	.	1000	.	210.70513	-1.00000	3.96572	120
chr6	89819664	89819904	.	1000	.	118.34916	-1.00000	3.96572	120
chr6	89352785	89353025	.	1000	.	76.51881	-1.00000	3.96572	120
chr6	89298057	89298297	.	1000	.	85.39946	-1.00000	3.96572	120
chr6	87155404	87155644	.	1000	.	107.51031	-1.00000	3.96572	120
chr6	84270088	84270328	.	1000	.	122.21502	-1.00000	3.96572	120
chr6	84227570	84227810	.	1000	.	172.85198	-1.00000	3.96572	120
chr6	84062537	84062777	.	1000	.	72.45186	-1.00000	3.96572	120
chr6	81938437	81938677	.	1000	.	129.64562	-1.00000	3.96572	120
chr6	8085089	8085329	.	1000	.	62.08774	-1.00000	3.96572	120
chr6	8064390	8064630	.	1000	.	99.35141	-1.00000	3.96572	120
chr6	7975114	7975354	.	1000	.	118.79660	-1.00000	3.96572	120
chr6	79545025	79545265	.	1000	.	96.84908	-1.00000	3.96572	120
chr6	7590062	7590302	.	1000	.	84.33544	-1.00000	3.96572	120
chr6	7468615	7468855	.	1000	.	89.53141	-1.00000	3.96572	120
chr6	73585578	73585818	.	1000	.	87.13956	-1.00000	3.96572	120
chr6	7313197	7313437	.	1000	.	67.59412	-1.00000	3.96572	120
chr6	7166450	7166690	.	1000	.	98.03992	-1.00000	3.96572	120
chr6	7058450	7058690	.	1000	.	158.35239	-1.00000	3.96572	120
chr6	70337484	70337724	.	1000	.	111.56461	-1.00000	3.96572	120
chr6	6972542	6972782	.	1000	.	58.89290	-1.00000	3.96572	120
chr6	6968727	6968967	.	1000	.	95.06172	-1.00000	3.96572	120
chr6	6806838	6807078	.	1000	.	76.58166	-1.00000	3.96572	120
chr6	6750036	6750276	.	1000	.	98.03754	-1.00000	3.96572	120
chr6	56890655	56890895	.	1000	.	94.41600	-1.00000	3.96572	120
chr6	53548069	53548309	.	1000	.	104.29572	-1.00000	3.96572	120
chr6	52995662	52995902	.	1000	.	72.38849	-1.00000	3.96572	120
chr6	52598300	52598540	.	1000	.	147.74346	-1.00000	3.96572	120
chr6	52517619	52517859	.	1000	.	204.63352	-1.00000	3.96572	120
chr6	52503957	52504197	.	1000	.	61.34562	-1.00000	3.96572	120
chr6	51050095	51050335	.	1000	.	67.58819	-1.00000	3.96572	120
chr6	51025045	51025285	.	1000	.	61.19194	-1.00000	3.96572	120
chr6	49667073	49667313	.	1000	.	77.70273	-1.00000	3.96572	120
chr6	49556506	49556746	.	1000	.	136.59891	-1.00000	3.96572	120
chr6	49463187	49463427	.	1000	.	134.56374	-1.00000	3.96572	120
chr6	4942229	4942469	.	1000	.	109.25484	-1.00000	3.96572	120
chr6	4941842	4942082	.	1000	.	79.05571	-1.00000	3.96572	120
chr6	4911210	4911450	.	1000	.	135.47215	-1.00000	3.96572	120
chr6	47477508	47477748	.	1000	.	79.31180	-1.00000	3.96572	120
chr6	47420489	47420729	.	1000	.	120.59964	-1.00000	3.96572	120
chr6	47242591	47242831	.	1000	.	111.78689	-1.00000	3.96572	120
chr6	47134744	47134984	.	1000	.	148.94698	-1.00000	3.96572	120
chr6	4688117	4688357	.	1000	.	71.54985	-1.00000	3.96572	120
chr6	45445885	45446125	.	1000	.	138.51590	-1.00000	3.96572	120
chr6	44966839	44967079	.	1000	.	178.70966	-1.00000	3.96572	120
chr6	44297604	44297844	.	1000	.	91.59738	-1.00000	3.96572	120
chr6	44257234	44257474	.	1000	.	164.82726	-1.00000	3.96572	120
chr6	44247430	44247670	.	1000	.	77.64383	-1.00000	3.96572	120
chr6	44237969	44238209	.	1000	.	195.11828	-1.00000	3.96572	120
chr6	44058645	44058885	.	1000	.	70.42928	-1.00000	3.96572	120
chr6	43926673	43926913	.	1000	.	143.57395	-1.00000	3.96572	120
chr6	43910787	43911027	.	1000	.	89.68483	-1.00000	3.96572	120
chr6	43809406	43809646	.	1000	.	81.95520	-1.00000	3.96572	120
chr6	43798922	43799162	.	1000	.	147.60526	-1.00000	3.96572	120
chr6	43725151	43725391	.	1000	.	96.50740	-1.00000	3.96572	120
chr6	43629321	43629561	.	1000	.	72.30432	-1.00000	3.96572	120
chr6	43627295	43627535	.	1000	.	168.79297	-1.00000	3.96572	120
chr6	43576001	43576241	.	1000	.	64.57013	-1.00000	3.96572	120
chr6	43571088	43571328	.	1000	.	124.98293	-1.00000	3.96572	120
chr6	43369680	43369920	.	1000	.	102.29677	-1.00000	3.96572	120
chr6	43229378	43229618	.	1000	.	142.23933	-1.00000	3.96572	120
chr6	43114553	43114793	.	1000	.	93.66203	-1.00000	3.96572	120
chr6	43059318	43059558	.	1000	.	154.20119	-1.00000	3.96572	120
chr6	42971207	42971447	.	1000	.	114.05278	-1.00000	3.96572	120
chr6	42930076	42930316	.	1000	.	69.66372	-1.00000	3.96572	120
chr6	42879481	42879721	.	1000	.	100.90222	-1.00000	3.96572	120
chr6	42746034	42746274	.	1000	.	115.80410	-1.00000	3.96572	120
chr6	42563780	42564020	.	1000	.	117.42986	-1.00000	3.96572	120
chr6	42260676	42260916	.	1000	.	94.81714	-1.00000	3.96572	120
chr6	42198077	42198317	.	1000	.	68.24153	-1.00000	3.96572	120
chr6	42028593	42028833	.	1000	.	205.14279	-1.00000	3.96572	120
chr6	42017285	42017525	.	1000	.	97.79384	-1.00000	3.96572	120
chr6	41921044	41921284	.	1000	.	125.09869	-1.00000	3.96572	120
chr6	41787509	41787749	.	1000	.	148.70906	-1.00000	3.96572	120
chr6	41767235	41767475	.	1000	.	64.46270	-1.00000	3.96572	120
chr6	39229339	39229579	.	1000	.	129.38531	-1.00000	3.96572	120
chr6	39226137	39226377	.	1000	.	70.11260	-1.00000	3.96572	120
chr6	3911960	3912200	.	1000	.	79.83131	-1.00000	3.96572	120
chr6	39115079	39115319	.	1000	.	72.74698	-1.00000	3.96572	120
chr6	37820370	37820610	.	1000	.	130.50438	-1.00000	3.96572	120
chr6	37791407	37791647	.	1000	.	176.69098	-1.00000	3.96572	120
chr6	37654007	37654247	.	1000	.	132.92127	-1.00000	3.96572	120
chr6	37433090	37433330	.	1000	.	161.23862	-1.00000	3.96572	120
chr6	37059377	37059617	.	1000	.	73.22066	-1.00000	3.96572	120
chr6	36986074	36986314	.	1000	.	160.28478	-1.00000	3.96572	120
chr6	36960610	36960850	.	1000	.	106.25590	-1.00000	3.96572	120
chr6	36680454	36680694	.	1000	.	90.35891	-1.00000	3.96572	120
chr6	36667125	36667365	.	1000	.	88.82371	-1.00000	3.96572	120
chr6	36615173	36615413	.	1000	.	88.98414	-1.00000	3.96572	120
chr6	36442831	36443071	.	1000	.	178.06405	-1.00000	3.96572	120
chr6	36441486	36441726	.	1000	.	153.51752	-1.00000	3.96572	120
chr6	36423317	36423557	.	1000	.	80.40805	-1.00000	3.96572	120
chr6	36118586	36118826	.	1000	.	59.90534	-1.00000	3.96572	120
chr6	35737608	35737848	.	1000	.	121.64314	-1.00000	3.96572	120
chr6	35726434	35726674	.	1000	.	67.10244	-1.00000	3.96572	120
chr6	35694508	35694748	.	1000	.	157.66736	-1.00000	3.96572	120
chr6	35490098	35490338	.	1000	.	84.78074	-1.00000	3.96572	120
chr6	35259551	35259791	.	1000	.	140.84450	-1.00000	3.96572	120
chr6	35177238	35177478	.	1000	.	72.21464	-1.00000	3.96572	120
chr6	34887953	34888193	.	1000	.	146.84512	-1.00000	3.96572	120
chr6	34792800	34793040	.	1000	.	78.74194	-1.00000	3.96572	120
chr6	34757370	34757610	.	1000	.	118.70494	-1.00000	3.96572	120
chr6	34745471	34745711	.	1000	.	71.86808	-1.00000	3.96572	120
chr6	34611143	34611383	.	1000	.	71.10797	-1.00000	3.96572	120
chr6	34609725	34609965	.	1000	.	73.35571	-1.00000	3.96572	120
chr6	34244585	34244825	.	1000	.	122.94900	-1.00000	3.96572	120
chr6	3393038	3393278	.	1000	.	155.57088	-1.00000	3.96572	120
chr6	33840502	33840742	.	1000	.	103.10983	-1.00000	3.96572	120
chr6	33840092	33840332	.	1000	.	69.17032	-1.00000	3.96572	120
chr6	33418294	33418534	.	1000	.	166.59047	-1.00000	3.96572	120
chr6	33410318	33410558	.	1000	.	74.92612	-1.00000	3.96572	120
chr6	3339005	3339245	.	1000	.	77.59009	-1.00000	3.96572	120
chr6	3337911	3338151	.	1000	.	80.53756	-1.00000	3.96572	120
chr6	32969861	32970101	.	1000	.	69.64138	-1.00000	3.96572	120
chr6	32968747	32968987	.	1000	.	74.94627	-1.00000	3.96572	120
chr6	32255247	32255487	.	1000	.	59.75305	-1.00000	3.96572	120
chr6	32196461	32196701	.	1000	.	106.19904	-1.00000	3.96572	120
chr6	32195809	32196049	.	1000	.	115.97250	-1.00000	3.96572	120
chr6	32154002	32154242	.	1000	.	141.15453	-1.00000	3.96572	120
chr6	3209162	3209402	.	1000	.	78.64570	-1.00000	3.96572	120
chr6	31972188	31972428	.	1000	.	89.89892	-1.00000	3.96572	120
chr6	31971892	31972132	.	1000	.	100.68526	-1.00000	3.96572	120
chr6	31958870	31959110	.	1000	.	101.90898	-1.00000	3.96572	120
chr6	31897626	31897866	.	1000	.	63.73739	-1.00000	3.96572	120
chr6	31806611	31806851	.	1000	.	112.70268	-1.00000	3.96572	120
chr6	31777077	31777317	.	1000	.	87.71266	-1.00000	3.96572	120
chr6	3176789	3177029	.	1000	.	138.03626	-1.00000	3.96572	120
chr6	31736404	31736644	.	1000	.	158.63723	-1.00000	3.96572	120
chr6	31734721	31734961	.	1000	.	153.25707	-1.00000	3.96572	120
chr6	31703286	31703526	.	1000	.	78.99355	-1.00000	3.96572	120
chr6	31690384	31690624	.	1000	.	118.70418	-1.00000	3.96572	120
chr6	31665842	31666082	.	1000	.	60.65912	-1.00000	3.96572	120
chr6	31664030	31664270	.	1000	.	93.16024	-1.00000	3.96572	120
chr6	31652538	31652778	.	1000	.	117.57103	-1.00000	3.96572	120
chr6	3160279	3160519	.	1000	.	121.76546	-1.00000	3.96572	120
chr6	31196992	31197232	.	1000	.	68.94614	-1.00000	3.96572	120
chr6	31058361	31058601	.	924	.	60.83623	-1.00000	3.96572	120
chr6	30814311	30814551	.	1000	.	130.46088	-1.00000	3.96572	120
chr6	30781901	30782141	.	1000	.	139.05783	-1.00000	3.96572	120
chr6	30769632	30769872	.	1000	.	133.71249	-1.00000	3.96572	120
chr6	30721453	30721693	.	1000	.	162.73334	-1.00000	3.96572	120
chr6	30682117	30682357	.	1000	.	123.47798	-1.00000	3.96572	120
chr6	30571182	30571422	.	1000	.	105.60154	-1.00000	3.96572	120
chr6	30556888	30557128	.	1000	.	87.06059	-1.00000	3.96572	120
chr6	30496577	30496817	.	1000	.	102.80378	-1.00000	3.96572	120
chr6	30067067	30067307	.	1000	.	71.41789	-1.00000	3.96572	120
chr6	30061072	30061312	.	1000	.	62.21429	-1.00000	3.96572	120
chr6	29964899	29965139	.	1000	.	85.47866	-1.00000	3.96572	120
chr6	28988936	28989176	.	1000	.	69.60848	-1.00000	3.96572	120
chr6	28982109	28982349	.	1000	.	192.18602	-1.00000	3.96572	120
chr6	28981622	28981862	.	1000	.	140.47704	-1.00000	3.96572	120
chr6	28953181	28953421	.	1000	.	220.81933	-1.00000	3.96572	120
chr6	28950941	28951181	.	1000	.	188.54599	-1.00000	3.96572	120
chr6	28944492	28944732	.	1000	.	213.50238	-1.00000	3.96572	120
chr6	28943571	28943811	.	1000	.	160.13497	-1.00000	3.96572	120
chr6	28941572	28941812	.	1000	.	178.38590	-1.00000	3.96572	120
chr6	28940968	28941208	.	1000	.	270.24102	-1.00000	3.96572	120
chr6	28922129	28922369	.	1000	.	67.69061	-1.00000	3.96572	120
chr6	28896183	28896423	.	1000	.	193.68733	-1.00000	3.96572	120
chr6	28881265	28881505	.	1000	.	143.76193	-1.00000	3.96572	120
chr6	28863633	28863873	.	1000	.	174.27492	-1.00000	3.96572	120
chr6	28838387	28838627	.	1000	.	189.32318	-1.00000	3.96572	120
chr6	28823231	28823471	.	1000	.	88.14396	-1.00000	3.96572	120
chr6	28817105	28817345	.	1000	.	169.63344	-1.00000	3.96572	120
chr6	28811991	28812231	.	1000	.	141.93973	-1.00000	3.96572	120
chr6	28807804	28808044	.	1000	.	154.38680	-1.00000	3.96572	120
chr6	28802662	28802902	.	1000	.	103.39302	-1.00000	3.96572	120
chr6	28795910	28796150	.	1000	.	131.67987	-1.00000	3.96572	120
chr6	28790640	28790880	.	1000	.	154.50991	-1.00000	3.96572	120
chr6	28789684	28789924	.	1000	.	168.01664	-1.00000	3.96572	120
chr6	28772633	28772873	.	1000	.	114.20138	-1.00000	3.96572	120
chr6	28764288	28764528	.	1000	.	108.66454	-1.00000	3.96572	120
chr6	28758264	28758504	.	1000	.	131.11719	-1.00000	3.96572	120
chr6	28747647	28747887	.	1000	.	233.54213	-1.00000	3.96572	120
chr6	28742806	28743046	.	1000	.	186.43397	-1.00000	3.96572	120
chr6	28735349	28735589	.	1000	.	245.94621	-1.00000	3.96572	120
chr6	28729259	28729499	.	1000	.	215.29382	-1.00000	3.96572	120
chr6	28726997	28727237	.	1000	.	88.79406	-1.00000	3.96572	120
chr6	28725990	28726230	.	1000	.	194.17248	-1.00000	3.96572	120
chr6	28719678	28719918	.	1000	.	208.76758	-1.00000	3.96572	120
chr6	28710552	28710792	.	1000	.	219.51665	-1.00000	3.96572	120
chr6	28658158	28658398	.	1000	.	232.23124	-1.00000	3.96572	120
chr6	28648139	28648379	.	1000	.	149.85566	-1.00000	3.96572	120
chr6	28643366	28643606	.	1000	.	162.41516	-1.00000	3.96572	120
chr6	28615701	28615941	.	1000	.	84.96714	-1.00000	3.96572	120
chr6	28607060	28607300	.	1000	.	64.53433	-1.00000	3.96572	120
chr6	28543035	28543275	.	1000	.	182.95687	-1.00000	3.96572	120
chr6	2853711	2853951	.	1000	.	103.62674	-1.00000	3.96572	120
chr6	28489413	28489653	.	1000	.	142.17634	-1.00000	3.96572	120
chr6	28488912	28489152	.	1000	.	184.06782	-1.00000	3.96572	120
chr6	28474464	28474704	.	1000	.	207.54540	-1.00000	3.96572	120
chr6	28212892	28213132	.	1000	.	197.70173	-1.00000	3.96572	120
chr6	27902830	27903070	.	1000	.	199.61439	-1.00000	3.96572	120
chr6	27902397	27902637	.	1000	.	152.32515	-1.00000	3.96572	120
chr6	27795832	27796072	.	1000	.	210.86556	-1.00000	3.96572	120
chr6	27791214	27791454	.	1000	.	220.29814	-1.00000	3.96572	120
chr6	27777791	27778031	.	1000	.	174.30940	-1.00000	3.96572	120
chr6	27753318	27753558	.	1000	.	178.61451	-1.00000	3.96572	120
chr6	27726650	27726890	.	1000	.	144.02957	-1.00000	3.96572	120
chr6	27721052	27721292	.	1000	.	180.56022	-1.00000	3.96572	120
chr6	27688178	27688418	.	1000	.	148.07747	-1.00000	3.96572	120
chr6	27684562	27684802	.	1000	.	190.93784	-1.00000	3.96572	120
chr6	27672321	27672561	.	1000	.	174.04996	-1.00000	3.96572	120
chr6	27670436	27670676	.	1000	.	194.16709	-1.00000	3.96572	120
chr6	27668562	27668802	.	1000	.	156.90185	-1.00000	3.96572	120
chr6	27650807	27651047	.	1000	.	233.67269	-1.00000	3.96572	120
chr6	27631324	27631564	.	1000	.	210.26030	-1.00000	3.96572	120
chr6	27618283	27618523	.	1000	.	169.37915	-1.00000	3.96572	120
chr6	27605589	27605829	.	1000	.	199.07241	-1.00000	3.96572	120
chr6	27602537	27602777	.	1000	.	171.72145	-1.00000	3.96572	120
chr6	27592775	27593015	.	1000	.	190.31785	-1.00000	3.96572	120
chr6	27591750	27591990	.	1000	.	216.07352	-1.00000	3.96572	120
chr6	27583366	27583606	.	1000	.	213.90848	-1.00000	3.96572	120
chr6	27575951	27576191	.	1000	.	178.00005	-1.00000	3.96572	120
chr6	27562099	27562339	.	1000	.	86.30213	-1.00000	3.96572	120
chr6	27553316	27553556	.	1000	.	208.06223	-1.00000	3.96572	120
chr6	27547696	27547936	.	1000	.	167.42014	-1.00000	3.96572	120
chr6	27545547	27545787	.	1000	.	148.09799	-1.00000	3.96572	120
chr6	27541631	27541871	.	1000	.	150.26291	-1.00000	3.96572	120
chr6	27532192	27532432	.	1000	.	145.31732	-1.00000	3.96572	120
chr6	27519395	27519635	.	1000	.	206.33035	-1.00000	3.96572	120
chr6	27505693	27505933	.	1000	.	158.32488	-1.00000	3.96572	120
chr6	27503651	27503891	.	1000	.	145.61807	-1.00000	3.96572	120
chr6	27503000	27503240	.	1000	.	186.19530	-1.00000	3.96572	120
chr6	27495708	27495948	.	1000	.	150.88165	-1.00000	3.96572	120
chr6	27479563	27479803	.	1000	.	211.41491	-1.00000	3.96572	120
chr6	27478794	27479034	.	1000	.	146.71152	-1.00000	3.96572	120
chr6	27334903	27335143	.	1000	.	205.68209	-1.00000	3.96572	120
chr6	27332843	27333083	.	1000	.	166.58373	-1.00000	3.96572	120
chr6	27297879	27298119	.	1000	.	158.93986	-1.00000	3.96572	120
chr6	27295347	27295587	.	1000	.	182.31475	-1.00000	3.96572	120
chr6	27293816	27294056	.	1000	.	179.37584	-1.00000	3.96572	120
chr6	27290530	27290770	.	1000	.	217.03778	-1.00000	3.96572	120
chr6	27280183	27280423	.	1000	.	210.62694	-1.00000	3.96572	120
chr6	27275099	27275339	.	1000	.	78.13314	-1.00000	3.96572	120
chr6	27237422	27237662	.	1000	.	183.73731	-1.00000	3.96572	120
chr6	27235413	27235653	.	1000	.	149.05075	-1.00000	3.96572	120
chr6	27230436	27230676	.	1000	.	230.85953	-1.00000	3.96572	120
chr6	27215050	27215290	.	1000	.	187.29198	-1.00000	3.96572	120
chr6	27213819	27214059	.	1000	.	162.20863	-1.00000	3.96572	120
chr6	27209736	27209976	.	1000	.	135.97161	-1.00000	3.96572	120
chr6	27177163	27177403	.	1000	.	214.61631	-1.00000	3.96572	120
chr6	27162187	27162427	.	1000	.	191.41319	-1.00000	3.96572	120
chr6	27158105	27158345	.	1000	.	146.67695	-1.00000	3.96572	120
chr6	27150158	27150398	.	1000	.	103.48218	-1.00000	3.96572	120
chr6	27115151	27115391	.	1000	.	59.26778	-1.00000	3.96572	120
chr6	27097287	27097527	.	1000	.	98.19895	-1.00000	3.96572	120
chr6	27091678	27091918	.	1000	.	147.54264	-1.00000	3.96572	120
chr6	27020244	27020484	.	1000	.	142.06853	-1.00000	3.96572	120
chr6	26743225	26743465	.	1000	.	106.05286	-1.00000	3.96572	120
chr6	26596816	26597056	.	1000	.	167.26326	-1.00000	3.96572	120
chr6	26594818	26595058	.	1000	.	164.70092	-1.00000	3.96572	120
chr6	26577050	26577290	.	1000	.	191.30968	-1.00000	3.96572	120
chr6	26575516	26575756	.	1000	.	199.12498	-1.00000	3.96572	120
chr6	26571720	26571960	.	1000	.	148.97729	-1.00000	3.96572	120
chr6	26568768	26569008	.	1000	.	191.97632	-1.00000	3.96572	120
chr6	26556525	26556765	.	1000	.	171.70451	-1.00000	3.96572	120
chr6	26555244	26555484	.	1000	.	175.31302	-1.00000	3.96572	120
chr6	26554077	26554317	.	1000	.	164.60617	-1.00000	3.96572	120
chr6	26553382	26553622	.	1000	.	174.47833	-1.00000	3.96572	120
chr6	26537959	26538199	.	1000	.	147.67789	-1.00000	3.96572	120
chr6	26537475	26537715	.	1000	.	136.43852	-1.00000	3.96572	120
chr6	26532840	26533080	.	1000	.	188.61548	-1.00000	3.96572	120
chr6	26521161	26521401	.	1000	.	173.57988	-1.00000	3.96572	120
chr6	26389391	26389631	.	1000	.	63.14846	-1.00000	3.96572	120
chr6	26336394	26336634	.	1000	.	73.39917	-1.00000	3.96572	120
chr6	26331378	26331618	.	1000	.	134.87218	-1.00000	3.96572	120
chr6	26330210	26330450	.	1000	.	194.26467	-1.00000	3.96572	120
chr6	26328114	26328354	.	1000	.	208.07509	-1.00000	3.96572	120
chr6	26327472	26327712	.	1000	.	201.30968	-1.00000	3.96572	120
chr6	26322790	26323030	.	1000	.	176.07574	-1.00000	3.96572	120
chr6	26318976	26319216	.	1000	.	71.34761	-1.00000	3.96572	120
chr6	26312977	26313217	.	1000	.	168.96955	-1.00000	3.96572	120
chr6	26312487	26312727	.	1000	.	151.24950	-1.00000	3.96572	120
chr6	26311670	26311910	.	1000	.	176.87083	-1.00000	3.96572	120
chr6	26311145	26311385	.	1000	.	120.18126	-1.00000	3.96572	120
chr6	26305345	26305585	.	1000	.	209.50636	-1.00000	3.96572	120
chr6	26303757	26303997	.	1000	.	70.75916	-1.00000	3.96572	120
chr6	26299602	26299842	.	1000	.	149.18298	-1.00000	3.96572	120
chr6	26286407	26286647	.	1000	.	170.12785	-1.00000	3.96572	120
chr6	26285545	26285785	.	1000	.	111.86100	-1.00000	3.96572	120
chr6	26204364	26204604	.	1000	.	160.60557	-1.00000	3.96572	120
chr6	26171918	26172158	.	1000	.	76.99965	-1.00000	3.96572	120
chr6	26026279	26026519	.	1000	.	117.32757	-1.00000	3.96572	120
chr6	26025713	26025953	.	1000	.	101.85850	-1.00000	3.96572	120
chr6	25992563	25992803	.	1000	.	58.70389	-1.00000	3.96572	120
chr6	25971215	25971455	.	1000	.	59.02614	-1.00000	3.96572	120
chr6	25910336	25910576	.	1000	.	105.76850	-1.00000	3.96572	120
chr6	24721156	24721396	.	1000	.	90.22392	-1.00000	3.96572	120
chr6	21264012	21264252	.	1000	.	79.34566	-1.00000	3.96572	120
chr6	20846610	20846850	.	1000	.	76.26228	-1.00000	3.96572	120
chr6	20811254	20811494	.	1000	.	214.06574	-1.00000	3.96572	120
chr6	20424840	20425080	.	1000	.	105.07870	-1.00000	3.96572	120
chr6	19999722	19999962	.	1000	.	83.80287	-1.00000	3.96572	120
chr6	19804753	19804993	.	1000	.	90.56257	-1.00000	3.96572	120
chr6	18043308	18043548	.	1000	.	107.94101	-1.00000	3.96572	120
chr6	17907728	17907968	.	1000	.	124.35545	-1.00000	3.96572	120
chr6	17715169	17715409	.	1000	.	93.12459	-1.00000	3.96572	120
chr6	17706833	17707073	.	1000	.	202.25923	-1.00000	3.96572	120
chr6	17703429	17703669	.	1000	.	97.11231	-1.00000	3.96572	120
chr6	170554215	170554455	.	1000	.	129.23288	-1.00000	3.96572	120
chr6	170306501	170306741	.	1000	.	82.62486	-1.00000	3.96572	120
chr6	169751498	169751738	.	1000	.	192.95106	-1.00000	3.96572	120
chr6	167855947	167856187	.	1000	.	141.94995	-1.00000	3.96572	120
chr6	166586819	166587059	.	1000	.	65.12785	-1.00000	3.96572	120
chr6	163860874	163861114	.	1000	.	73.11532	-1.00000	3.96572	120
chr6	163585912	163586152	.	1000	.	170.97207	-1.00000	3.96572	120
chr6	163572625	163572865	.	1000	.	70.91413	-1.00000	3.96572	120
chr6	16352884	16353124	.	1000	.	84.81784	-1.00000	3.96572	120
chr6	163485586	163485826	.	1000	.	68.10946	-1.00000	3.96572	120
chr6	163413950	163414190	.	1000	.	90.75393	-1.00000	3.96572	120
chr6	16322727	16322967	.	1000	.	188.23056	-1.00000	3.96572	120
chr6	16320041	16320281	.	1000	.	72.47591	-1.00000	3.96572	120
chr6	163181148	163181388	.	1000	.	87.74102	-1.00000	3.96572	120
chr6	16277390	16277630	.	1000	.	121.98551	-1.00000	3.96572	120
chr6	162727799	162728039	.	1000	.	85.23543	-1.00000	3.96572	120
chr6	16215559	16215799	.	1000	.	66.10978	-1.00000	3.96572	120
chr6	161922872	161923112	.	1000	.	69.55923	-1.00000	3.96572	120
chr6	161393940	161394180	.	1000	.	101.02952	-1.00000	3.96572	120
chr6	161229190	161229430	.	1000	.	68.59116	-1.00000	3.96572	120
chr6	160520180	160520420	.	1000	.	75.17816	-1.00000	3.96572	120
chr6	159968848	159969088	.	1000	.	121.37143	-1.00000	3.96572	120
chr6	15922608	15922848	.	1000	.	62.76353	-1.00000	3.96572	120
chr6	159074396	159074636	.	1000	.	81.45186	-1.00000	3.96572	120
chr6	158869899	158870139	.	1000	.	70.48381	-1.00000	3.96572	120
chr6	158853369	158853609	.	1000	.	104.98258	-1.00000	3.96572	120
chr6	158818160	158818400	.	1000	.	74.41698	-1.00000	3.96572	120
chr6	158644221	158644461	.	1000	.	69.06490	-1.00000	3.96572	120
chr6	158632344	158632584	.	1000	.	73.24675	-1.00000	3.96572	120
chr6	158577591	158577831	.	1000	.	62.53304	-1.00000	3.96572	120
chr6	158559954	158560194	.	1000	.	183.67845	-1.00000	3.96572	120
chr6	158232037	158232277	.	1000	.	142.06367	-1.00000	3.96572	120
chr6	158040340	158040580	.	1000	.	115.15681	-1.00000	3.96572	120
chr6	157861906	157862146	.	1000	.	101.10792	-1.00000	3.96572	120
chr6	157790016	157790256	.	1000	.	82.70377	-1.00000	3.96572	120
chr6	157764543	157764783	.	1000	.	68.39252	-1.00000	3.96572	120
chr6	157763424	157763664	.	788	.	65.15268	-1.00000	3.96572	120
chr6	157613012	157613252	.	1000	.	101.28116	-1.00000	3.96572	120
chr6	157515077	157515317	.	1000	.	150.17212	-1.00000	3.96572	120
chr6	157317211	157317451	.	1000	.	84.24361	-1.00000	3.96572	120
chr6	157107851	157108091	.	1000	.	66.38488	-1.00000	3.96572	120
chr6	15368240	15368480	.	1000	.	58.46233	-1.00000	3.96572	120
chr6	15299676	15299916	.	1000	.	101.45169	-1.00000	3.96572	120
chr6	151452099	151452339	.	1000	.	199.60930	-1.00000	3.96572	120
chr6	151374127	151374367	.	1000	.	63.99953	-1.00000	3.96572	120
chr6	151040954	151041194	.	1000	.	97.26202	-1.00000	3.96572	120
chr6	150866227	150866467	.	1000	.	123.44600	-1.00000	3.96572	120
chr6	150317823	150318063	.	1000	.	64.93772	-1.00000	3.96572	120
chr6	150272025	150272265	.	1000	.	81.38383	-1.00000	3.96572	120
chr6	149963738	149963978	.	1000	.	141.88652	-1.00000	3.96572	120
chr6	149847598	149847838	.	1000	.	82.12719	-1.00000	3.96572	120
chr6	149648596	149648836	.	881	.	64.42690	-1.00000	3.96572	120
chr6	149545978	149546218	.	1000	.	227.61451	-1.00000	3.96572	120
chr6	148144996	148145236	.	1000	.	60.93147	-1.00000	3.96572	120
chr6	14799941	14800181	.	1000	.	98.94105	-1.00000	3.96572	120
chr6	14744041	14744281	.	1000	.	123.46928	-1.00000	3.96572	120
chr6	14728641	14728881	.	1000	.	108.27462	-1.00000	3.96572	120
chr6	146913934	146914174	.	1000	.	72.49272	-1.00000	3.96572	120
chr6	146876613	146876853	.	1000	.	64.63491	-1.00000	3.96572	120
chr6	146857563	146857803	.	1000	.	108.29490	-1.00000	3.96572	120
chr6	144543363	144543603	.	1000	.	76.71604	-1.00000	3.96572	120
chr6	144216450	144216690	.	1000	.	153.02408	-1.00000	3.96572	120
chr6	144095493	144095733	.	1000	.	121.02500	-1.00000	3.96572	120
chr6	143806403	143806643	.	1000	.	116.83784	-1.00000	3.96572	120
chr6	143511597	143511837	.	1000	.	59.60558	-1.00000	3.96572	120
chr6	14211016	14211256	.	1000	.	61.52541	-1.00000	3.96572	120
chr6	13992649	13992889	.	1000	.	150.17954	-1.00000	3.96572	120
chr6	139765879	139766119	.	1000	.	106.51135	-1.00000	3.96572	120
chr6	139134873	139135113	.	1000	.	63.18035	-1.00000	3.96572	120
chr6	13913037	13913277	.	1000	.	98.66675	-1.00000	3.96572	120
chr6	138336292	138336532	.	1000	.	58.73188	-1.00000	3.96572	120
chr6	13814109	13814349	.	1000	.	76.24464	-1.00000	3.96572	120
chr6	137904572	137904812	.	1000	.	184.00930	-1.00000	3.96572	120
chr6	137866867	137867107	.	1000	.	78.07192	-1.00000	3.96572	120
chr6	137866193	137866433	.	1000	.	128.01405	-1.00000	3.96572	120
chr6	137863355	137863595	.	1000	.	134.91359	-1.00000	3.96572	120
chr6	137811488	137811728	.	1000	.	69.90367	-1.00000	3.96572	120
chr6	136403174	136403414	.	1000	.	107.57814	-1.00000	3.96572	120
chr6	13615125	13615365	.	1000	.	70.02957	-1.00000	3.96572	120
chr6	135498300	135498540	.	1000	.	151.64743	-1.00000	3.96572	120
chr6	135497645	135497885	.	1000	.	102.31614	-1.00000	3.96572	120
chr6	135323217	135323457	.	1000	.	69.39974	-1.00000	3.96572	120
chr6	135291849	135292089	.	1000	.	62.39946	-1.00000	3.96572	120
chr6	135147719	135147959	.	1000	.	89.10271	-1.00000	3.96572	120
chr6	135054729	135054969	.	1000	.	131.47902	-1.00000	3.96572	120
chr6	134296049	134296289	.	1000	.	79.83900	-1.00000	3.96572	120
chr6	13355507	13355747	.	1000	.	84.38640	-1.00000	3.96572	120
chr6	130178770	130179010	.	1000	.	60.85752	-1.00000	3.96572	120
chr6	129852323	129852563	.	1000	.	96.94697	-1.00000	3.96572	120
chr6	129748368	129748608	.	1000	.	77.10410	-1.00000	3.96572	120
chr6	129684005	129684245	.	1000	.	140.46884	-1.00000	3.96572	120
chr6	129501452	129501692	.	1000	.	64.05636	-1.00000	3.96572	120
chr6	127266724	127266964	.	1000	.	58.34076	-1.00000	3.96572	120
chr6	126339985	126340225	.	1000	.	132.37409	-1.00000	3.96572	120
chr6	125956588	125956828	.	1000	.	197.68537	-1.00000	3.96572	120
chr6	125946358	125946598	.	1000	.	67.31515	-1.00000	3.96572	120
chr6	125812756	125812996	.	1000	.	60.38980	-1.00000	3.96572	120
chr6	125780986	125781226	.	1000	.	101.62887	-1.00000	3.96572	120
chr6	125780166	125780406	.	1000	.	196.56597	-1.00000	3.96572	120
chr6	125201966	125202206	.	1000	.	78.16885	-1.00000	3.96572	120
chr6	125192307	125192547	.	1000	.	68.94635	-1.00000	3.96572	120
chr6	125014452	125014692	.	1000	.	78.90949	-1.00000	3.96572	120
chr6	122399423	122399663	.	1000	.	73.77911	-1.00000	3.96572	120
chr6	119628360	119628600	.	1000	.	90.27646	-1.00000	3.96572	120
chr6	119311607	119311847	.	1000	.	61.74966	-1.00000	3.96572	120
chr6	119308184	119308424	.	1000	.	73.29292	-1.00000	3.96572	120
chr6	119147359	119147599	.	1000	.	137.26366	-1.00000	3.96572	120
chr6	116492661	116492901	.	1000	.	116.80579	-1.00000	3.96572	120
chr6	112956680	112956920	.	1000	.	75.24554	-1.00000	3.96572	120
chr6	112087405	112087645	.	1000	.	64.66406	-1.00000	3.96572	120
chr6	111483100	111483340	.	1000	.	63.28908	-1.00000	3.96572	120
chr6	11143791	11144031	.	1000	.	168.57875	-1.00000	3.96572	120
chr6	111377661	111377901	.	1000	.	69.98723	-1.00000	3.96572	120
chr6	111259174	111259414	.	1000	.	124.03277	-1.00000	3.96572	120
chr6	109483149	109483389	.	1000	.	60.54877	-1.00000	3.96572	120
chr6	109384500	109384740	.	1000	.	89.82271	-1.00000	3.96572	120
chr6	109382725	109382965	.	1000	.	109.54020	-1.00000	3.96572	120
chr6	109095332	109095572	.	1000	.	108.19601	-1.00000	3.96572	120
chr6	108578609	108578849	.	1000	.	83.01568	-1.00000	3.96572	120
chr6	108562649	108562889	.	1000	.	59.12029	-1.00000	3.96572	120
chr6	108558418	108558658	.	1000	.	80.85878	-1.00000	3.96572	120
chr6	108074641	108074881	.	1000	.	68.60624	-1.00000	3.96572	120
chr6	107716676	107716916	.	960	.	59.23043	-1.00000	3.96572	120
chr6	107275328	107275568	.	1000	.	71.29053	-1.00000	3.96572	120
chr6	107028145	107028385	.	1000	.	64.64619	-1.00000	3.96572	120
chr6	10694764	10695004	.	1000	.	130.44361	-1.00000	3.96572	120
chr6	106325698	106325938	.	1000	.	172.17759	-1.00000	3.96572	120
chr6	106135234	106135474	.	1000	.	64.15970	-1.00000	3.96572	120
chr6	105992501	105992741	.	1000	.	71.43799	-1.00000	3.96572	120
chr6	10347825	10348065	.	1000	.	60.67132	-1.00000	3.96572	120
chr6	100881204	100881444	.	1000	.	62.83161	-1.00000	3.96572	120
chr5	96963290	96963530	.	1000	.	59.63539	-1.00000	3.96572	120
chr5	96714958	96715198	.	1000	.	68.37613	-1.00000	3.96572	120
chr5	96657142	96657382	.	1000	.	70.00382	-1.00000	3.96572	120
chr5	95974110	95974350	.	1000	.	58.38328	-1.00000	3.96572	120
chr5	95712514	95712754	.	1000	.	134.20752	-1.00000	3.96572	120
chr5	95646604	95646844	.	1000	.	60.28539	-1.00000	3.96572	120
chr5	95554926	95555166	.	1000	.	63.03511	-1.00000	3.96572	120
chr5	91381710	91381950	.	820	.	58.63475	-1.00000	3.96572	120
chr5	91280489	91280729	.	1000	.	157.97498	-1.00000	3.96572	120
chr5	90645083	90645323	.	1000	.	108.57878	-1.00000	3.96572	120
chr5	87412830	87413070	.	1000	.	142.12755	-1.00000	3.96572	120
chr5	82165978	82166218	.	1000	.	89.05564	-1.00000	3.96572	120
chr5	81971870	81972110	.	1000	.	92.73814	-1.00000	3.96572	120
chr5	81301401	81301641	.	992	.	59.13242	-1.00000	3.96572	120
chr5	80257500	80257740	.	1000	.	84.80107	-1.00000	3.96572	120
chr5	80247313	80247553	.	1000	.	64.52941	-1.00000	3.96572	120
chr5	79235981	79236221	.	1000	.	63.20239	-1.00000	3.96572	120
chr5	76739090	76739330	.	1000	.	101.23351	-1.00000	3.96572	120
chr5	76372669	76372909	.	1000	.	134.69198	-1.00000	3.96572	120
chr5	75669187	75669427	.	1000	.	59.63509	-1.00000	3.96572	120
chr5	75566943	75567183	.	1000	.	98.48874	-1.00000	3.96572	120
chr5	74685057	74685297	.	1000	.	65.46578	-1.00000	3.96572	120
chr5	74592092	74592332	.	1000	.	82.08862	-1.00000	3.96572	120
chr5	73565639	73565879	.	1000	.	112.08803	-1.00000	3.96572	120
chr5	73296829	73297069	.	1000	.	77.46721	-1.00000	3.96572	120
chr5	72848000	72848240	.	1000	.	77.20087	-1.00000	3.96572	120
chr5	72282143	72282383	.	1000	.	87.27800	-1.00000	3.96572	120
chr5	72234230	72234470	.	1000	.	65.76436	-1.00000	3.96572	120
chr5	71455463	71455703	.	1000	.	223.38807	-1.00000	3.96572	120
chr5	69369698	69369938	.	906	.	61.56459	-1.00000	3.96572	120
chr5	69234664	69234904	.	1000	.	120.17559	-1.00000	3.96572	120
chr5	69213836	69214076	.	1000	.	110.83942	-1.00000	3.96572	120
chr5	69189761	69190001	.	1000	.	62.08262	-1.00000	3.96572	120
chr5	69166828	69167068	.	982	.	63.19217	-1.00000	3.96572	120
chr5	68456730	68456970	.	1000	.	87.93128	-1.00000	3.96572	120
chr5	68434267	68434507	.	1000	.	59.42566	-1.00000	3.96572	120
chr5	68423279	68423519	.	1000	.	59.48402	-1.00000	3.96572	120
chr5	6713073	6713313	.	1000	.	64.91253	-1.00000	3.96572	120
chr5	657635	657875	.	1000	.	86.74268	-1.00000	3.96572	120
chr5	65563160	65563400	.	1000	.	81.04678	-1.00000	3.96572	120
chr5	65481818	65482058	.	1000	.	74.47694	-1.00000	3.96572	120
chr5	65122039	65122279	.	1000	.	82.71093	-1.00000	3.96572	120
chr5	62412649	62412889	.	1000	.	159.86763	-1.00000	3.96572	120
chr5	62305840	62306080	.	1000	.	85.60205	-1.00000	3.96572	120
chr5	57693155	57693395	.	1000	.	154.72910	-1.00000	3.96572	120
chr5	57383283	57383523	.	1000	.	58.51047	-1.00000	3.96572	120
chr5	54390075	54390315	.	1000	.	63.93434	-1.00000	3.96572	120
chr5	5422264	5422504	.	1000	.	68.00414	-1.00000	3.96572	120
chr5	54021850	54022090	.	1000	.	64.02436	-1.00000	3.96572	120
chr5	5340426	5340666	.	1000	.	72.91114	-1.00000	3.96572	120
chr5	43416385	43416625	.	1000	.	77.30829	-1.00000	3.96572	120
chr5	43121395	43121635	.	1000	.	88.94194	-1.00000	3.96572	120
chr5	42950703	42950943	.	1000	.	73.22456	-1.00000	3.96572	120
chr5	41925165	41925405	.	1000	.	59.56266	-1.00000	3.96572	120
chr5	41904182	41904422	.	1000	.	94.80289	-1.00000	3.96572	120
chr5	40798217	40798457	.	1000	.	115.35720	-1.00000	3.96572	120
chr5	40755868	40756108	.	1000	.	81.85317	-1.00000	3.96572	120
chr5	39716552	39716792	.	1000	.	61.37469	-1.00000	3.96572	120
chr5	39399584	39399824	.	1000	.	88.57595	-1.00000	3.96572	120
chr5	37668568	37668808	.	1000	.	87.31766	-1.00000	3.96572	120
chr5	37370991	37371231	.	1000	.	129.14077	-1.00000	3.96572	120
chr5	36151060	36151300	.	1000	.	150.17473	-1.00000	3.96572	120
chr5	34924009	34924249	.	1000	.	244.90143	-1.00000	3.96572	120
chr5	34686853	34687093	.	1000	.	150.36605	-1.00000	3.96572	120
chr5	33440874	33441114	.	1000	.	110.44847	-1.00000	3.96572	120
chr5	32585407	32585647	.	1000	.	115.90129	-1.00000	3.96572	120
chr5	32174224	32174464	.	1000	.	99.95866	-1.00000	3.96572	120
chr5	271461	271701	.	1000	.	89.78981	-1.00000	3.96572	120
chr5	2131386	2131626	.	1000	.	72.33290	-1.00000	3.96572	120
chr5	181261043	181261283	.	1000	.	60.06219	-1.00000	3.96572	120
chr5	181222343	181222583	.	1000	.	171.25215	-1.00000	3.96572	120
chr5	181221886	181222126	.	1000	.	123.22292	-1.00000	3.96572	120
chr5	181218139	181218379	.	1000	.	150.75183	-1.00000	3.96572	120
chr5	181207716	181207956	.	1000	.	167.65856	-1.00000	3.96572	120
chr5	181206744	181206984	.	1000	.	188.03891	-1.00000	3.96572	120
chr5	181191553	181191793	.	1000	.	181.37057	-1.00000	3.96572	120
chr5	181188811	181189051	.	1000	.	181.81219	-1.00000	3.96572	120
chr5	181188385	181188625	.	1000	.	128.89127	-1.00000	3.96572	120
chr5	181187589	181187829	.	1000	.	188.33803	-1.00000	3.96572	120
chr5	181184182	181184422	.	1000	.	177.02865	-1.00000	3.96572	120
chr5	181173543	181173783	.	1000	.	119.84817	-1.00000	3.96572	120
chr5	180873955	180874195	.	1000	.	81.83432	-1.00000	3.96572	120
chr5	1799758	1799998	.	1000	.	110.42742	-1.00000	3.96572	120
chr5	179818994	179819234	.	1000	.	137.75175	-1.00000	3.96572	120
chr5	179678458	179678698	.	1000	.	94.07058	-1.00000	3.96572	120
chr5	178153755	178153995	.	1000	.	66.61097	-1.00000	3.96572	120
chr5	177592046	177592286	.	1000	.	64.13559	-1.00000	3.96572	120
chr5	177454538	177454778	.	1000	.	97.77421	-1.00000	3.96572	120
chr5	177390496	177390736	.	1000	.	73.15465	-1.00000	3.96572	120
chr5	177303632	177303872	.	1000	.	112.74198	-1.00000	3.96572	120
chr5	177116894	177117134	.	1000	.	64.40810	-1.00000	3.96572	120
chr5	176870074	176870314	.	1000	.	107.30706	-1.00000	3.96572	120
chr5	176537754	176537994	.	1000	.	68.17626	-1.00000	3.96572	120
chr5	176416462	176416702	.	1000	.	83.15036	-1.00000	3.96572	120
chr5	175517912	175518152	.	1000	.	115.19575	-1.00000	3.96572	120
chr5	174532569	174532809	.	1000	.	71.52919	-1.00000	3.96572	120
chr5	173974727	173974967	.	1000	.	70.87520	-1.00000	3.96572	120
chr5	173839343	173839583	.	1000	.	120.09722	-1.00000	3.96572	120
chr5	173764516	173764756	.	1000	.	121.14283	-1.00000	3.96572	120
chr5	173616638	173616878	.	1000	.	155.97396	-1.00000	3.96572	120
chr5	173602451	173602691	.	1000	.	77.76339	-1.00000	3.96572	120
chr5	173455375	173455615	.	1000	.	93.46490	-1.00000	3.96572	120
chr5	173056210	173056450	.	1000	.	124.35860	-1.00000	3.96572	120
chr5	172983637	172983877	.	1000	.	118.99711	-1.00000	3.96572	120
chr5	172901072	172901312	.	1000	.	89.39763	-1.00000	3.96572	120
chr5	172816972	172817212	.	1000	.	89.71001	-1.00000	3.96572	120
chr5	172802679	172802919	.	1000	.	119.94790	-1.00000	3.96572	120
chr5	172771207	172771447	.	1000	.	85.08591	-1.00000	3.96572	120
chr5	172765478	172765718	.	1000	.	100.28972	-1.00000	3.96572	120
chr5	171954011	171954251	.	1000	.	66.73238	-1.00000	3.96572	120
chr5	171494867	171495107	.	1000	.	74.45846	-1.00000	3.96572	120
chr5	170331232	170331472	.	1000	.	68.81918	-1.00000	3.96572	120
chr5	170151449	170151689	.	1000	.	104.21896	-1.00000	3.96572	120
chr5	168579530	168579770	.	1000	.	108.57947	-1.00000	3.96572	120
chr5	1633876	1634116	.	1000	.	82.18621	-1.00000	3.96572	120
chr5	160008953	160009193	.	1000	.	99.47111	-1.00000	3.96572	120
chr5	159341896	159342136	.	1000	.	114.73348	-1.00000	3.96572	120
chr5	157859028	157859268	.	1000	.	68.91850	-1.00000	3.96572	120
chr5	157464530	157464770	.	1000	.	97.18430	-1.00000	3.96572	120
chr5	154835161	154835401	.	1000	.	61.74519	-1.00000	3.96572	120
chr5	154682873	154683113	.	1000	.	171.45504	-1.00000	3.96572	120
chr5	154647272	154647512	.	1000	.	69.50560	-1.00000	3.96572	120
chr5	153832043	153832283	.	1000	.	73.62786	-1.00000	3.96572	120
chr5	151447455	151447695	.	1000	.	143.82624	-1.00000	3.96572	120
chr5	151157710	151157950	.	1000	.	66.40129	-1.00000	3.96572	120
chr5	150847107	150847347	.	1000	.	76.00496	-1.00000	3.96572	120
chr5	150758886	150759126	.	1000	.	93.26586	-1.00000	3.96572	120
chr5	150700953	150701193	.	1000	.	112.33797	-1.00000	3.96572	120
chr5	150050316	150050556	.	1000	.	91.77201	-1.00000	3.96572	120
chr5	150000551	150000791	.	1000	.	132.14712	-1.00000	3.96572	120
chr5	149960616	149960856	.	1000	.	72.82351	-1.00000	3.96572	120
chr5	149940111	149940351	.	1000	.	145.02963	-1.00000	3.96572	120
chr5	149805877	149806117	.	1000	.	107.63216	-1.00000	3.96572	120
chr5	149732041	149732281	.	1000	.	62.46357	-1.00000	3.96572	120
chr5	149445899	149446139	.	1000	.	86.05127	-1.00000	3.96572	120
chr5	146182537	146182777	.	1000	.	88.76529	-1.00000	3.96572	120
chr5	145854764	145855004	.	1000	.	171.80453	-1.00000	3.96572	120
chr5	145681731	145681971	.	1000	.	120.16857	-1.00000	3.96572	120
chr5	143341852	143342092	.	1000	.	90.03316	-1.00000	3.96572	120
chr5	143246069	143246309	.	1000	.	101.98429	-1.00000	3.96572	120
chr5	14264680	14264920	.	1000	.	109.41820	-1.00000	3.96572	120
chr5	142472430	142472670	.	1000	.	118.62751	-1.00000	3.96572	120
chr5	142362812	142363052	.	1000	.	89.47373	-1.00000	3.96572	120
chr5	142223702	142223942	.	1000	.	62.09711	-1.00000	3.96572	120
chr5	142012962	142013202	.	1000	.	154.50267	-1.00000	3.96572	120
chr5	141564229	141564469	.	1000	.	64.78319	-1.00000	3.96572	120
chr5	140726125	140726365	.	1000	.	183.86544	-1.00000	3.96572	120
chr5	140718813	140719053	.	1000	.	224.94255	-1.00000	3.96572	120
chr5	140711185	140711425	.	1000	.	197.90791	-1.00000	3.96572	120
chr5	140700300	140700540	.	1000	.	78.69959	-1.00000	3.96572	120
chr5	140564462	140564702	.	1000	.	212.54294	-1.00000	3.96572	120
chr5	140554503	140554743	.	1000	.	80.26382	-1.00000	3.96572	120
chr5	140310991	140311231	.	1000	.	75.50842	-1.00000	3.96572	120
chr5	140174973	140175213	.	1000	.	82.43021	-1.00000	3.96572	120
chr5	139696838	139697078	.	1000	.	63.26246	-1.00000	3.96572	120
chr5	139517954	139518194	.	1000	.	181.77316	-1.00000	3.96572	120
chr5	139341629	139341869	.	1000	.	61.65686	-1.00000	3.96572	120
chr5	139198214	139198454	.	828	.	59.38459	-1.00000	3.96572	120
chr5	138752931	138753171	.	1000	.	58.68814	-1.00000	3.96572	120
chr5	138575628	138575868	.	1000	.	58.50127	-1.00000	3.96572	120
chr5	138337409	138337649	.	1000	.	74.62008	-1.00000	3.96572	120
chr5	137220566	137220806	.	1000	.	93.11299	-1.00000	3.96572	120
chr5	136132787	136133027	.	1000	.	61.61433	-1.00000	3.96572	120
chr5	136080404	136080644	.	1000	.	169.58390	-1.00000	3.96572	120
chr5	135456252	135456492	.	1000	.	71.23442	-1.00000	3.96572	120
chr5	135135896	135136136	.	1000	.	62.41300	-1.00000	3.96572	120
chr5	135134151	135134391	.	1000	.	79.67668	-1.00000	3.96572	120
chr5	134738319	134738559	.	1000	.	121.24690	-1.00000	3.96572	120
chr5	1345052	1345292	.	1000	.	135.84142	-1.00000	3.96572	120
chr5	134370921	134371161	.	1000	.	129.97227	-1.00000	3.96572	120
chr5	134249825	134250065	.	1000	.	88.50371	-1.00000	3.96572	120
chr5	133245612	133245852	.	902	.	63.93701	-1.00000	3.96572	120
chr5	133240546	133240786	.	1000	.	177.20733	-1.00000	3.96572	120
chr5	132963542	132963782	.	1000	.	170.07269	-1.00000	3.96572	120
chr5	132556834	132557074	.	1000	.	66.75977	-1.00000	3.96572	120
chr5	132459530	132459770	.	1000	.	67.64729	-1.00000	3.96572	120
chr5	132426609	132426849	.	1000	.	78.32495	-1.00000	3.96572	120
chr5	132422728	132422968	.	1000	.	115.76506	-1.00000	3.96572	120
chr5	131796941	131797181	.	1000	.	131.71142	-1.00000	3.96572	120
chr5	126884455	126884695	.	1000	.	86.94056	-1.00000	3.96572	120
chr5	126776885	126777125	.	1000	.	99.13095	-1.00000	3.96572	120
chr5	126748126	126748366	.	1000	.	85.30950	-1.00000	3.96572	120
chr5	124656011	124656251	.	1000	.	77.37652	-1.00000	3.96572	120
chr5	124629169	124629409	.	1000	.	112.64892	-1.00000	3.96572	120
chr5	121961728	121961968	.	1000	.	108.80134	-1.00000	3.96572	120
chr5	113513556	113513796	.	1000	.	69.75955	-1.00000	3.96572	120
chr5	113099936	113100176	.	1000	.	68.54934	-1.00000	3.96572	120
chr5	112878799	112879039	.	1000	.	61.42522	-1.00000	3.96572	120
chr5	112737701	112737941	.	1000	.	93.85044	-1.00000	3.96572	120
chr5	110738845	110739085	.	1000	.	76.47883	-1.00000	3.96572	120
chr5	110726575	110726815	.	1000	.	112.83787	-1.00000	3.96572	120
chr5	109388495	109388735	.	1000	.	59.19471	-1.00000	3.96572	120
chr5	10703013	10703253	.	1000	.	128.30493	-1.00000	3.96572	120
chr5	10501702	10501942	.	1000	.	83.99385	-1.00000	3.96572	120
chr5	10485135	10485375	.	1000	.	115.85578	-1.00000	3.96572	120
chr5	103472922	103473162	.	1000	.	67.48592	-1.00000	3.96572	120
chr5	10319353	10319593	.	1000	.	94.64400	-1.00000	3.96572	120
chr5	10233574	10233814	.	1000	.	82.95771	-1.00000	3.96572	120
chr4	99949069	99949309	.	1000	.	93.23229	-1.00000	3.96572	120
chr4	99894326	99894566	.	1000	.	81.06060	-1.00000	3.96572	120
chr4	99563922	99564162	.	929	.	76.66310	-1.00000	3.96572	120
chr4	98929856	98930096	.	1000	.	81.94677	-1.00000	3.96572	120
chr4	98929103	98929343	.	1000	.	96.00718	-1.00000	3.96572	120
chr4	98232299	98232539	.	1000	.	107.66681	-1.00000	3.96572	120
chr4	95255895	95256135	.	945	.	63.18281	-1.00000	3.96572	120
chr4	94207514	94207754	.	1000	.	65.53408	-1.00000	3.96572	120
chr4	932283	932523	.	1000	.	128.49218	-1.00000	3.96572	120
chr4	88823686	88823926	.	1000	.	95.15560	-1.00000	3.96572	120
chr4	87422466	87422706	.	1000	.	100.81371	-1.00000	3.96572	120
chr4	87011684	87011924	.	1000	.	105.40686	-1.00000	3.96572	120
chr4	86942235	86942475	.	1000	.	63.63382	-1.00000	3.96572	120
chr4	8440657	8440897	.	1000	.	154.42485	-1.00000	3.96572	120
chr4	8428400	8428640	.	1000	.	119.48618	-1.00000	3.96572	120
chr4	83548506	83548746	.	1000	.	60.16482	-1.00000	3.96572	120
chr4	83536082	83536322	.	1000	.	67.33830	-1.00000	3.96572	120
chr4	83455778	83456018	.	1000	.	153.10835	-1.00000	3.96572	120
chr4	8336537	8336777	.	1000	.	103.66216	-1.00000	3.96572	120
chr4	83012981	83013221	.	1000	.	108.70467	-1.00000	3.96572	120
chr4	82891148	82891388	.	1000	.	99.79712	-1.00000	3.96572	120
chr4	82373882	82374122	.	1000	.	66.18065	-1.00000	3.96572	120
chr4	81725129	81725369	.	1000	.	189.25457	-1.00000	3.96572	120
chr4	81421558	81421798	.	1000	.	97.38252	-1.00000	3.96572	120
chr4	80007098	80007338	.	1000	.	72.33401	-1.00000	3.96572	120
chr4	78939302	78939542	.	1000	.	95.31064	-1.00000	3.96572	120
chr4	78775849	78776089	.	1000	.	101.65081	-1.00000	3.96572	120
chr4	78692111	78692351	.	1000	.	69.26171	-1.00000	3.96572	120
chr4	78653780	78654020	.	1000	.	65.40600	-1.00000	3.96572	120
chr4	781751	781991	.	1000	.	132.92852	-1.00000	3.96572	120
chr4	77076158	77076398	.	1000	.	93.61347	-1.00000	3.96572	120
chr4	76943241	76943481	.	1000	.	65.22140	-1.00000	3.96572	120
chr4	76803484	76803724	.	1000	.	61.16361	-1.00000	3.96572	120
chr4	76341104	76341344	.	1000	.	72.91627	-1.00000	3.96572	120
chr4	76301404	76301644	.	1000	.	112.31256	-1.00000	3.96572	120
chr4	76002280	76002520	.	1000	.	60.04150	-1.00000	3.96572	120
chr4	74451229	74451469	.	1000	.	90.16144	-1.00000	3.96572	120
chr4	74206205	74206445	.	1000	.	62.10033	-1.00000	3.96572	120
chr4	74056879	74057119	.	1000	.	102.64631	-1.00000	3.96572	120
chr4	73707981	73708221	.	1000	.	76.25155	-1.00000	3.96572	120
chr4	73259051	73259291	.	1000	.	117.94454	-1.00000	3.96572	120
chr4	73223010	73223250	.	1000	.	69.69615	-1.00000	3.96572	120
chr4	73069683	73069923	.	1000	.	134.34477	-1.00000	3.96572	120
chr4	72473655	72473895	.	1000	.	69.78378	-1.00000	3.96572	120
chr4	72112596	72112836	.	1000	.	103.65663	-1.00000	3.96572	120
chr4	70993423	70993663	.	1000	.	91.34853	-1.00000	3.96572	120
chr4	70840203	70840443	.	1000	.	79.20850	-1.00000	3.96572	120
chr4	7073644	7073884	.	1000	.	101.47987	-1.00000	3.96572	120
chr4	6942324	6942564	.	1000	.	112.46017	-1.00000	3.96572	120
chr4	6916674	6916914	.	1000	.	143.38797	-1.00000	3.96572	120
chr4	6782448	6782688	.	1000	.	82.91790	-1.00000	3.96572	120
chr4	674301	674541	.	1000	.	96.03712	-1.00000	3.96572	120
chr4	6709775	6710015	.	1000	.	104.71353	-1.00000	3.96572	120
chr4	6689013	6689253	.	1000	.	60.89524	-1.00000	3.96572	120
chr4	6673911	6674151	.	1000	.	84.30678	-1.00000	3.96572	120
chr4	6640525	6640765	.	1000	.	91.28309	-1.00000	3.96572	120
chr4	6583209	6583449	.	1000	.	70.57501	-1.00000	3.96572	120
chr4	56387399	56387639	.	1000	.	167.26983	-1.00000	3.96572	120
chr4	55853534	55853774	.	1000	.	116.37091	-1.00000	3.96572	120
chr4	54571328	54571568	.	1000	.	77.96143	-1.00000	3.96572	120
chr4	53365950	53366190	.	1000	.	65.67994	-1.00000	3.96572	120
chr4	52712387	52712627	.	1000	.	78.34593	-1.00000	3.96572	120
chr4	5036377	5036617	.	1000	.	59.63719	-1.00000	3.96572	120
chr4	5003577	5003817	.	1000	.	111.70146	-1.00000	3.96572	120
chr4	499080	499320	.	1000	.	162.90853	-1.00000	3.96572	120
chr4	47463595	47463835	.	1000	.	111.44037	-1.00000	3.96572	120
chr4	4541920	4542160	.	1000	.	74.73881	-1.00000	3.96572	120
chr4	44678295	44678535	.	1000	.	113.45125	-1.00000	3.96572	120
chr4	4248141	4248381	.	1000	.	119.13021	-1.00000	3.96572	120
chr4	42302490	42302730	.	1000	.	89.65318	-1.00000	3.96572	120
chr4	40238818	40239058	.	1000	.	112.46333	-1.00000	3.96572	120
chr4	40057590	40057830	.	1000	.	63.66935	-1.00000	3.96572	120
chr4	39465108	39465348	.	1000	.	83.01291	-1.00000	3.96572	120
chr4	39458879	39459119	.	1000	.	92.09749	-1.00000	3.96572	120
chr4	39366253	39366493	.	1000	.	105.34411	-1.00000	3.96572	120
chr4	38667159	38667399	.	1000	.	106.44120	-1.00000	3.96572	120
chr4	38621043	38621283	.	1000	.	96.92638	-1.00000	3.96572	120
chr4	37001663	37001903	.	1000	.	85.87147	-1.00000	3.96572	120
chr4	26701817	26702057	.	1000	.	64.47691	-1.00000	3.96572	120
chr4	2536244	2536484	.	1000	.	71.00605	-1.00000	3.96572	120
chr4	2418732	2418972	.	1000	.	138.53133	-1.00000	3.96572	120
chr4	20700279	20700519	.	1000	.	86.69661	-1.00000	3.96572	120
chr4	2009159	2009399	.	1000	.	94.90844	-1.00000	3.96572	120
chr4	1856648	1856888	.	1000	.	69.34094	-1.00000	3.96572	120
chr4	185359879	185360119	.	1000	.	70.04908	-1.00000	3.96572	120
chr4	184474629	184474869	.	1000	.	68.76778	-1.00000	3.96572	120
chr4	183183381	183183621	.	1000	.	105.84319	-1.00000	3.96572	120
chr4	176319701	176319941	.	1000	.	79.91756	-1.00000	3.96572	120
chr4	17614462	17614702	.	1000	.	143.89069	-1.00000	3.96572	120
chr4	174681930	174682170	.	1000	.	87.24332	-1.00000	3.96572	120
chr4	173252415	173252655	.	1000	.	93.07051	-1.00000	3.96572	120
chr4	173218787	173219027	.	1000	.	61.62882	-1.00000	3.96572	120
chr4	169660090	169660330	.	1000	.	146.06894	-1.00000	3.96572	120
chr4	169612488	169612728	.	1000	.	94.35017	-1.00000	3.96572	120
chr4	169604644	169604884	.	1000	.	74.64116	-1.00000	3.96572	120
chr4	169010214	169010454	.	1000	.	90.12619	-1.00000	3.96572	120
chr4	165476723	165476963	.	1000	.	79.50603	-1.00000	3.96572	120
chr4	163166806	163167046	.	1000	.	128.84543	-1.00000	3.96572	120
chr4	158672143	158672383	.	1000	.	239.20621	-1.00000	3.96572	120
chr4	152536076	152536316	.	1000	.	108.94106	-1.00000	3.96572	120
chr4	151760895	151761135	.	1000	.	80.21970	-1.00000	3.96572	120
chr4	151744681	151744921	.	1000	.	88.11141	-1.00000	3.96572	120
chr4	1511707	1511947	.	1000	.	85.87591	-1.00000	3.96572	120
chr4	150302578	150302818	.	1000	.	113.16567	-1.00000	3.96572	120
chr4	14856503	14856743	.	1000	.	108.55354	-1.00000	3.96572	120
chr4	147684091	147684331	.	1000	.	104.88937	-1.00000	3.96572	120
chr4	145278751	145278991	.	1000	.	82.48108	-1.00000	3.96572	120
chr4	145098101	145098341	.	1000	.	86.22593	-1.00000	3.96572	120
chr4	139266750	139266990	.	1000	.	94.83689	-1.00000	3.96572	120
chr4	138242312	138242552	.	1000	.	197.81777	-1.00000	3.96572	120
chr4	13627718	13627958	.	1000	.	113.48181	-1.00000	3.96572	120
chr4	1346881	1347121	.	1000	.	75.42854	-1.00000	3.96572	120
chr4	129093494	129093734	.	1000	.	83.44908	-1.00000	3.96572	120
chr4	128601407	128601647	.	1000	.	165.38518	-1.00000	3.96572	120
chr4	128517807	128518047	.	1000	.	77.14276	-1.00000	3.96572	120
chr4	128454384	128454624	.	1000	.	155.24457	-1.00000	3.96572	120
chr4	128387067	128387307	.	1000	.	63.21918	-1.00000	3.96572	120
chr4	126850354	126850594	.	1000	.	125.36343	-1.00000	3.96572	120
chr4	123508759	123508999	.	1000	.	73.74047	-1.00000	3.96572	120
chr4	123396601	123396841	.	956	.	60.16771	-1.00000	3.96572	120
chr4	122874306	122874546	.	1000	.	80.93820	-1.00000	3.96572	120
chr4	122152178	122152418	.	1000	.	128.61921	-1.00000	3.96572	120
chr4	121823841	121824081	.	1000	.	158.80473	-1.00000	3.96572	120
chr4	121801226	121801466	.	1000	.	95.61599	-1.00000	3.96572	120
chr4	121711626	121711866	.	1000	.	159.88490	-1.00000	3.96572	120
chr4	119454609	119454849	.	1000	.	118.30648	-1.00000	3.96572	120
chr4	118685205	118685445	.	1000	.	101.20206	-1.00000	3.96572	120
chr4	113762611	113762851	.	1000	.	75.80213	-1.00000	3.96572	120
chr4	112637389	112637629	.	1000	.	66.61767	-1.00000	3.96572	120
chr4	112636989	112637229	.	1000	.	59.59292	-1.00000	3.96572	120
chr4	112235082	112235322	.	1000	.	61.27362	-1.00000	3.96572	120
chr4	112170480	112170720	.	1000	.	93.80368	-1.00000	3.96572	120
chr4	109815367	109815607	.	1000	.	87.50312	-1.00000	3.96572	120
chr4	108987726	108987966	.	1000	.	70.69967	-1.00000	3.96572	120
chr4	105352835	105353075	.	1000	.	76.18738	-1.00000	3.96572	120
chr4	103019567	103019807	.	1000	.	130.00148	-1.00000	3.96572	120
chr4	10185887	10186127	.	1000	.	79.18823	-1.00000	3.96572	120
chr4	10181119	10181359	.	1000	.	111.42797	-1.00000	3.96572	120
chr3	9986734	9986974	.	1000	.	180.62240	-1.00000	3.96572	120
chr3	9977093	9977333	.	1000	.	120.27671	-1.00000	3.96572	120
chr3	9932892	9933132	.	1000	.	101.64499	-1.00000	3.96572	120
chr3	98585357	98585597	.	1000	.	82.28866	-1.00000	3.96572	120
chr3	9715891	9716131	.	1000	.	187.28299	-1.00000	3.96572	120
chr3	9422730	9422970	.	1000	.	128.06478	-1.00000	3.96572	120
chr3	8963357	8963597	.	1000	.	170.99878	-1.00000	3.96572	120
chr3	87796289	87796529	.	1000	.	61.12524	-1.00000	3.96572	120
chr3	8629536	8629776	.	1000	.	140.46955	-1.00000	3.96572	120
chr3	81760926	81761166	.	1000	.	66.36183	-1.00000	3.96572	120
chr3	81743445	81743685	.	1000	.	60.34667	-1.00000	3.96572	120
chr3	72448902	72449142	.	1000	.	86.49457	-1.00000	3.96572	120
chr3	72270087	72270327	.	1000	.	159.93411	-1.00000	3.96572	120
chr3	72163863	72164103	.	1000	.	78.75830	-1.00000	3.96572	120
chr3	65039795	65040035	.	1000	.	91.47999	-1.00000	3.96572	120
chr3	65030952	65031192	.	1000	.	115.78878	-1.00000	3.96572	120
chr3	5767328	5767568	.	1000	.	89.69327	-1.00000	3.96572	120
chr3	57450796	57451036	.	1000	.	68.00559	-1.00000	3.96572	120
chr3	5428968	5429208	.	1000	.	182.34519	-1.00000	3.96572	120
chr3	53130322	53130562	.	1000	.	63.86168	-1.00000	3.96572	120
chr3	52685856	52686096	.	1000	.	58.31343	-1.00000	3.96572	120
chr3	52409911	52410151	.	1000	.	165.28612	-1.00000	3.96572	120
chr3	5197658	5197898	.	1000	.	93.66814	-1.00000	3.96572	120
chr3	5194826	5195066	.	1000	.	86.39765	-1.00000	3.96572	120
chr3	51499897	51500137	.	980	.	60.78855	-1.00000	3.96572	120
chr3	51391047	51391287	.	1000	.	120.48352	-1.00000	3.96572	120
chr3	5122138	5122378	.	1000	.	75.25029	-1.00000	3.96572	120
chr3	50316875	50317115	.	1000	.	90.65994	-1.00000	3.96572	120
chr3	50292403	50292643	.	1000	.	96.62635	-1.00000	3.96572	120
chr3	50260054	50260294	.	1000	.	76.34519	-1.00000	3.96572	120
chr3	5023392	5023632	.	1000	.	102.71246	-1.00000	3.96572	120
chr3	5016649	5016889	.	1000	.	98.84193	-1.00000	3.96572	120
chr3	5002522	5002762	.	1000	.	64.26289	-1.00000	3.96572	120
chr3	49939963	49940203	.	1000	.	73.03121	-1.00000	3.96572	120
chr3	4981879	4982119	.	1000	.	58.21186	-1.00000	3.96572	120
chr3	4979095	4979335	.	1000	.	61.53450	-1.00000	3.96572	120
chr3	49786621	49786861	.	1000	.	74.82619	-1.00000	3.96572	120
chr3	49723848	49724088	.	1000	.	80.76723	-1.00000	3.96572	120
chr3	49638499	49638739	.	956	.	65.65513	-1.00000	3.96572	120
chr3	49238517	49238757	.	1000	.	88.05111	-1.00000	3.96572	120
chr3	49029334	49029574	.	1000	.	123.51951	-1.00000	3.96572	120
chr3	49007092	49007332	.	1000	.	61.59398	-1.00000	3.96572	120
chr3	48989737	48989977	.	1000	.	79.20081	-1.00000	3.96572	120
chr3	4868404	4868644	.	1000	.	85.12440	-1.00000	3.96572	120
chr3	48595530	48595770	.	1000	.	59.11952	-1.00000	3.96572	120
chr3	48446544	48446784	.	1000	.	132.49112	-1.00000	3.96572	120
chr3	48240935	48241175	.	1000	.	58.45073	-1.00000	3.96572	120
chr3	4814403	4814643	.	1000	.	75.06889	-1.00000	3.96572	120
chr3	47762341	47762581	.	1000	.	59.23961	-1.00000	3.96572	120
chr3	47282513	47282753	.	1000	.	65.99502	-1.00000	3.96572	120
chr3	47266752	47266992	.	1000	.	130.26046	-1.00000	3.96572	120
chr3	46976395	46976635	.	844	.	60.93678	-1.00000	3.96572	120
chr3	46935514	46935754	.	1000	.	121.56648	-1.00000	3.96572	120
chr3	46750851	46751091	.	1000	.	100.09493	-1.00000	3.96572	120
chr3	45842052	45842292	.	1000	.	121.35623	-1.00000	3.96572	120
chr3	45688895	45689135	.	1000	.	172.04328	-1.00000	3.96572	120
chr3	45668042	45668282	.	1000	.	60.13060	-1.00000	3.96572	120
chr3	45551738	45551978	.	1000	.	73.44127	-1.00000	3.96572	120
chr3	45545580	45545820	.	1000	.	73.57272	-1.00000	3.96572	120
chr3	4531462	4531702	.	1000	.	169.18594	-1.00000	3.96572	120
chr3	45133829	45134069	.	1000	.	121.78292	-1.00000	3.96572	120
chr3	45043776	45044016	.	1000	.	73.07602	-1.00000	3.96572	120
chr3	44761559	44761799	.	1000	.	110.90916	-1.00000	3.96572	120
chr3	44729477	44729717	.	1000	.	83.32098	-1.00000	3.96572	120
chr3	4467155	4467395	.	1000	.	204.28025	-1.00000	3.96572	120
chr3	44439806	44440046	.	1000	.	86.08751	-1.00000	3.96572	120
chr3	44355710	44355950	.	1000	.	91.71113	-1.00000	3.96572	120
chr3	44235997	44236237	.	1000	.	248.40822	-1.00000	3.96572	120
chr3	43770718	43770958	.	1000	.	200.26922	-1.00000	3.96572	120
chr3	43736595	43736835	.	1000	.	61.01129	-1.00000	3.96572	120
chr3	42635148	42635388	.	1000	.	61.62320	-1.00000	3.96572	120
chr3	42025642	42025882	.	1000	.	93.63717	-1.00000	3.96572	120
chr3	41700234	41700474	.	1000	.	97.92458	-1.00000	3.96572	120
chr3	41268106	41268346	.	1000	.	65.16006	-1.00000	3.96572	120
chr3	40453046	40453286	.	1000	.	78.03878	-1.00000	3.96572	120
chr3	40309516	40309756	.	1000	.	95.19099	-1.00000	3.96572	120
chr3	39639393	39639633	.	1000	.	88.82352	-1.00000	3.96572	120
chr3	39406802	39407042	.	1000	.	60.81138	-1.00000	3.96572	120
chr3	39383206	39383446	.	1000	.	122.74363	-1.00000	3.96572	120
chr3	39261025	39261265	.	1000	.	113.99999	-1.00000	3.96572	120
chr3	39152769	39153009	.	1000	.	72.00535	-1.00000	3.96572	120
chr3	39150969	39151209	.	1000	.	90.17511	-1.00000	3.96572	120
chr3	38346617	38346857	.	1000	.	73.76413	-1.00000	3.96572	120
chr3	37996886	37997126	.	1000	.	164.69887	-1.00000	3.96572	120
chr3	37291271	37291511	.	1000	.	58.96780	-1.00000	3.96572	120
chr3	37213087	37213327	.	1000	.	65.57366	-1.00000	3.96572	120
chr3	36993320	36993560	.	1000	.	130.71652	-1.00000	3.96572	120
chr3	36970053	36970293	.	1000	.	74.84821	-1.00000	3.96572	120
chr3	36957983	36958223	.	1000	.	107.81456	-1.00000	3.96572	120
chr3	33942593	33942833	.	1000	.	107.81004	-1.00000	3.96572	120
chr3	33905145	33905385	.	1000	.	86.28226	-1.00000	3.96572	120
chr3	33798416	33798656	.	1000	.	161.70535	-1.00000	3.96572	120
chr3	33791734	33791974	.	1000	.	96.05835	-1.00000	3.96572	120
chr3	33115213	33115453	.	1000	.	64.05161	-1.00000	3.96572	120
chr3	32145580	32145820	.	1000	.	79.18500	-1.00000	3.96572	120
chr3	3126810	3127050	.	1000	.	58.20031	-1.00000	3.96572	120
chr3	24260150	24260390	.	983	.	66.94055	-1.00000	3.96572	120
chr3	23945853	23946093	.	1000	.	106.88621	-1.00000	3.96572	120
chr3	20890186	20890426	.	1000	.	93.38390	-1.00000	3.96572	120
chr3	20186165	20186405	.	1000	.	140.18824	-1.00000	3.96572	120
chr3	20022913	20023153	.	1000	.	103.51792	-1.00000	3.96572	120
chr3	197959933	197960173	.	1000	.	95.55601	-1.00000	3.96572	120
chr3	197031529	197031769	.	1000	.	122.11843	-1.00000	3.96572	120
chr3	196942516	196942756	.	1000	.	138.80342	-1.00000	3.96572	120
chr3	196867779	196868019	.	1000	.	166.77511	-1.00000	3.96572	120
chr3	196650961	196651201	.	1000	.	72.64675	-1.00000	3.96572	120
chr3	196568448	196568688	.	1000	.	167.50990	-1.00000	3.96572	120
chr3	196339862	196340102	.	1000	.	61.57912	-1.00000	3.96572	120
chr3	196338505	196338745	.	1000	.	103.40760	-1.00000	3.96572	120
chr3	196055882	196056122	.	1000	.	67.66859	-1.00000	3.96572	120
chr3	195915041	195915281	.	1000	.	94.25295	-1.00000	3.96572	120
chr3	195141254	195141494	.	1000	.	83.97572	-1.00000	3.96572	120
chr3	194929298	194929538	.	1000	.	59.65841	-1.00000	3.96572	120
chr3	194583726	194583966	.	1000	.	58.35021	-1.00000	3.96572	120
chr3	194572332	194572572	.	1000	.	71.61479	-1.00000	3.96572	120
chr3	194561462	194561702	.	1000	.	79.94091	-1.00000	3.96572	120
chr3	194089705	194089945	.	1000	.	175.61594	-1.00000	3.96572	120
chr3	193859316	193859556	.	1000	.	69.79983	-1.00000	3.96572	120
chr3	187745653	187745893	.	1000	.	104.75542	-1.00000	3.96572	120
chr3	187745327	187745567	.	1000	.	87.90310	-1.00000	3.96572	120
chr3	186570418	186570658	.	1000	.	78.87329	-1.00000	3.96572	120
chr3	185938125	185938365	.	1000	.	78.32108	-1.00000	3.96572	120
chr3	185900354	185900594	.	1000	.	78.32022	-1.00000	3.96572	120
chr3	185586182	185586422	.	1000	.	106.95736	-1.00000	3.96572	120
chr3	185537574	185537814	.	1000	.	60.48621	-1.00000	3.96572	120
chr3	185473580	185473820	.	1000	.	65.99700	-1.00000	3.96572	120
chr3	184812063	184812303	.	1000	.	113.48936	-1.00000	3.96572	120
chr3	184314408	184314648	.	1000	.	148.34517	-1.00000	3.96572	120
chr3	184085461	184085701	.	1000	.	80.62719	-1.00000	3.96572	120
chr3	183428524	183428764	.	1000	.	106.06890	-1.00000	3.96572	120
chr3	183410316	183410556	.	1000	.	129.88949	-1.00000	3.96572	120
chr3	183287539	183287779	.	1000	.	76.89282	-1.00000	3.96572	120
chr3	183099530	183099770	.	815	.	61.54364	-1.00000	3.96572	120
chr3	180989611	180989851	.	1000	.	100.38934	-1.00000	3.96572	120
chr3	178170766	178171006	.	1000	.	64.51724	-1.00000	3.96572	120
chr3	17742545	17742785	.	1000	.	61.13818	-1.00000	3.96572	120
chr3	177359967	177360207	.	1000	.	144.26398	-1.00000	3.96572	120
chr3	177357497	177357737	.	1000	.	90.75679	-1.00000	3.96572	120
chr3	177345677	177345917	.	1000	.	94.85096	-1.00000	3.96572	120
chr3	17632521	17632761	.	1000	.	58.32706	-1.00000	3.96572	120
chr3	172138945	172139185	.	1000	.	80.19062	-1.00000	3.96572	120
chr3	172129974	172130214	.	1000	.	183.01701	-1.00000	3.96572	120
chr3	171967231	171967471	.	1000	.	71.37482	-1.00000	3.96572	120
chr3	171524220	171524460	.	1000	.	128.57954	-1.00000	3.96572	120
chr3	171470791	171471031	.	1000	.	84.39716	-1.00000	3.96572	120
chr3	171447388	171447628	.	1000	.	79.09848	-1.00000	3.96572	120
chr3	170908684	170908924	.	1000	.	149.27427	-1.00000	3.96572	120
chr3	170330393	170330633	.	1000	.	67.66753	-1.00000	3.96572	120
chr3	170181671	170181911	.	1000	.	81.86544	-1.00000	3.96572	120
chr3	169772124	169772364	.	1000	.	189.85092	-1.00000	3.96572	120
chr3	169760603	169760843	.	1000	.	60.40362	-1.00000	3.96572	120
chr3	169041706	169041946	.	1000	.	74.76183	-1.00000	3.96572	120
chr3	16550871	16551111	.	1000	.	74.06100	-1.00000	3.96572	120
chr3	16309644	16309884	.	1000	.	69.27831	-1.00000	3.96572	120
chr3	16264896	16265136	.	1000	.	173.60701	-1.00000	3.96572	120
chr3	160210989	160211229	.	1000	.	66.76055	-1.00000	3.96572	120
chr3	158801921	158802161	.	1000	.	190.27608	-1.00000	3.96572	120
chr3	158168186	158168426	.	1000	.	69.26488	-1.00000	3.96572	120
chr3	157512583	157512823	.	1000	.	68.47259	-1.00000	3.96572	120
chr3	157160105	157160345	.	1000	.	88.92751	-1.00000	3.96572	120
chr3	157109613	157109853	.	1000	.	66.57429	-1.00000	3.96572	120
chr3	156788279	156788519	.	1000	.	59.86638	-1.00000	3.96572	120
chr3	156604771	156605011	.	1000	.	96.80417	-1.00000	3.96572	120
chr3	156555181	156555421	.	1000	.	104.08513	-1.00000	3.96572	120
chr3	155854607	155854847	.	1000	.	82.37515	-1.00000	3.96572	120
chr3	153284376	153284616	.	1000	.	64.69043	-1.00000	3.96572	120
chr3	15269575	15269815	.	1000	.	156.80862	-1.00000	3.96572	120
chr3	152320352	152320592	.	1000	.	64.77846	-1.00000	3.96572	120
chr3	152109073	152109313	.	1000	.	77.30111	-1.00000	3.96572	120
chr3	15205950	15206190	.	1000	.	92.72043	-1.00000	3.96572	120
chr3	150738458	150738698	.	1000	.	93.97931	-1.00000	3.96572	120
chr3	15065216	15065456	.	961	.	62.78403	-1.00000	3.96572	120
chr3	150546521	150546761	.	1000	.	110.13785	-1.00000	3.96572	120
chr3	149180098	149180338	.	1000	.	72.71931	-1.00000	3.96572	120
chr3	148991395	148991635	.	1000	.	66.66230	-1.00000	3.96572	120
chr3	148943619	148943859	.	1000	.	69.48744	-1.00000	3.96572	120
chr3	14836101	14836341	.	1000	.	76.13200	-1.00000	3.96572	120
chr3	14651606	14651846	.	1000	.	139.17598	-1.00000	3.96572	120
chr3	14432323	14432563	.	1000	.	189.68881	-1.00000	3.96572	120
chr3	143283492	143283732	.	1000	.	69.41500	-1.00000	3.96572	120
chr3	14319666	14319906	.	1000	.	75.00434	-1.00000	3.96572	120
chr3	143085146	143085386	.	1000	.	72.86416	-1.00000	3.96572	120
chr3	143001360	143001600	.	1000	.	109.32115	-1.00000	3.96572	120
chr3	14289629	14289869	.	1000	.	62.54719	-1.00000	3.96572	120
chr3	14278693	14278933	.	756	.	58.86255	-1.00000	3.96572	120
chr3	14265567	14265807	.	1000	.	73.51324	-1.00000	3.96572	120
chr3	142225514	142225754	.	1000	.	76.61803	-1.00000	3.96572	120
chr3	141805245	141805485	.	1000	.	79.79676	-1.00000	3.96572	120
chr3	14144588	14144828	.	1000	.	65.81986	-1.00000	3.96572	120
chr3	141441422	141441662	.	1000	.	165.73150	-1.00000	3.96572	120
chr3	141370266	141370506	.	1000	.	100.45430	-1.00000	3.96572	120
chr3	141368349	141368589	.	1000	.	79.05518	-1.00000	3.96572	120
chr3	141331806	141332046	.	1000	.	66.24678	-1.00000	3.96572	120
chr3	141308652	141308892	.	1000	.	68.75750	-1.00000	3.96572	120
chr3	14125831	14126071	.	1000	.	91.27349	-1.00000	3.96572	120
chr3	14124849	14125089	.	1000	.	62.02748	-1.00000	3.96572	120
chr3	140941679	140941919	.	1000	.	89.53240	-1.00000	3.96572	120
chr3	139339403	139339643	.	1000	.	69.98096	-1.00000	3.96572	120
chr3	139299449	139299689	.	1000	.	147.55041	-1.00000	3.96572	120
chr3	138675469	138675709	.	1000	.	66.00383	-1.00000	3.96572	120
chr3	136957778	136958018	.	1000	.	82.14372	-1.00000	3.96572	120
chr3	13352780	13353020	.	1000	.	64.03725	-1.00000	3.96572	120
chr3	132417355	132417595	.	1000	.	82.14525	-1.00000	3.96572	120
chr3	12999426	12999666	.	984	.	61.45592	-1.00000	3.96572	120
chr3	129413841	129414081	.	878	.	62.24086	-1.00000	3.96572	120
chr3	129161319	129161559	.	1000	.	85.58809	-1.00000	3.96572	120
chr3	128879371	128879611	.	1000	.	123.94116	-1.00000	3.96572	120
chr3	128725975	128726215	.	1000	.	81.71325	-1.00000	3.96572	120
chr3	128547488	128547728	.	1000	.	76.16973	-1.00000	3.96572	120
chr3	128343619	128343859	.	1000	.	61.03584	-1.00000	3.96572	120
chr3	128080365	128080605	.	1000	.	103.47460	-1.00000	3.96572	120
chr3	12484332	12484572	.	1000	.	103.85124	-1.00000	3.96572	120
chr3	124812840	124813080	.	1000	.	86.13248	-1.00000	3.96572	120
chr3	124730300	124730540	.	1000	.	106.04016	-1.00000	3.96572	120
chr3	12405872	12406112	.	1000	.	73.19519	-1.00000	3.96572	120
chr3	123723673	123723913	.	1000	.	83.79748	-1.00000	3.96572	120
chr3	123201784	123202024	.	1000	.	86.53298	-1.00000	3.96572	120
chr3	122793716	122793956	.	1000	.	91.53595	-1.00000	3.96572	120
chr3	122514831	122515071	.	638	.	59.31553	-1.00000	3.96572	120
chr3	12155878	12156118	.	1000	.	62.19666	-1.00000	3.96572	120
chr3	120742563	120742803	.	1000	.	65.90649	-1.00000	3.96572	120
chr3	119795168	119795408	.	1000	.	88.06904	-1.00000	3.96572	120
chr3	119638904	119639144	.	1000	.	71.62262	-1.00000	3.96572	120
chr3	119463532	119463772	.	1000	.	124.37196	-1.00000	3.96572	120
chr3	114056568	114056808	.	1000	.	110.61569	-1.00000	3.96572	120
chr3	113051315	113051555	.	1000	.	71.98699	-1.00000	3.96572	120
chr3	11272245	11272485	.	1000	.	192.79104	-1.00000	3.96572	120
chr3	112561833	112562073	.	1000	.	170.27214	-1.00000	3.96572	120
chr3	11096581	11096821	.	1000	.	68.47171	-1.00000	3.96572	120
chr3	105828008	105828248	.	1000	.	74.06881	-1.00000	3.96572	120
chr3	105647115	105647355	.	1000	.	86.94841	-1.00000	3.96572	120
chr3	10321015	10321255	.	1000	.	146.35202	-1.00000	3.96572	120
chr3	101686710	101686950	.	1000	.	60.43650	-1.00000	3.96572	120
chr3	101561686	101561926	.	1000	.	78.60022	-1.00000	3.96572	120
chr3	10026267	10026507	.	1000	.	178.99789	-1.00000	3.96572	120
chr22	50508105	50508345	.	1000	.	99.23364	-1.00000	3.96572	120
chr22	50244921	50245161	.	1000	.	102.75689	-1.00000	3.96572	120
chr22	50118747	50118987	.	1000	.	115.28820	-1.00000	3.96572	120
chr22	49970808	49971048	.	1000	.	203.19400	-1.00000	3.96572	120
chr22	47645490	47645730	.	1000	.	61.55027	-1.00000	3.96572	120
chr22	46934967	46935207	.	1000	.	136.87491	-1.00000	3.96572	120
chr22	46762440	46762680	.	1000	.	122.37046	-1.00000	3.96572	120
chr22	46035947	46036187	.	1000	.	89.18438	-1.00000	3.96572	120
chr22	46013517	46013757	.	1000	.	94.28163	-1.00000	3.96572	120
chr22	44684734	44684974	.	1000	.	119.01946	-1.00000	3.96572	120
chr22	43104035	43104275	.	1000	.	62.17873	-1.00000	3.96572	120
chr22	43007729	43007969	.	1000	.	62.34492	-1.00000	3.96572	120
chr22	42959783	42960023	.	1000	.	77.82336	-1.00000	3.96572	120
chr22	41957709	41957949	.	1000	.	132.83271	-1.00000	3.96572	120
chr22	41468992	41469232	.	1000	.	63.28137	-1.00000	3.96572	120
chr22	41381320	41381560	.	1000	.	73.44024	-1.00000	3.96572	120
chr22	41380353	41380593	.	1000	.	61.37841	-1.00000	3.96572	120
chr22	41367126	41367366	.	1000	.	81.74309	-1.00000	3.96572	120
chr22	40856910	40857150	.	1000	.	59.16243	-1.00000	3.96572	120
chr22	40711627	40711867	.	1000	.	125.79364	-1.00000	3.96572	120
chr22	40641318	40641558	.	1000	.	70.09564	-1.00000	3.96572	120
chr22	40177104	40177344	.	1000	.	84.48737	-1.00000	3.96572	120
chr22	39965779	39966019	.	1000	.	60.45845	-1.00000	3.96572	120
chr22	39946687	39946927	.	1000	.	75.47702	-1.00000	3.96572	120
chr22	39490194	39490434	.	1000	.	75.26518	-1.00000	3.96572	120
chr22	39308822	39309062	.	1000	.	94.43784	-1.00000	3.96572	120
chr22	39283542	39283782	.	1000	.	62.84823	-1.00000	3.96572	120
chr22	38700962	38701202	.	1000	.	61.95477	-1.00000	3.96572	120
chr22	38181724	38181964	.	1000	.	74.44592	-1.00000	3.96572	120
chr22	38032900	38033140	.	1000	.	58.99442	-1.00000	3.96572	120
chr22	37905153	37905393	.	1000	.	133.59069	-1.00000	3.96572	120
chr22	37561819	37562059	.	1000	.	125.67293	-1.00000	3.96572	120
chr22	37545237	37545477	.	1000	.	79.86097	-1.00000	3.96572	120
chr22	37193822	37194062	.	1000	.	129.85781	-1.00000	3.96572	120
chr22	36506992	36507232	.	1000	.	66.61410	-1.00000	3.96572	120
chr22	36331569	36331809	.	1000	.	59.64276	-1.00000	3.96572	120
chr22	36123989	36124229	.	1000	.	58.88633	-1.00000	3.96572	120
chr22	35742332	35742572	.	1000	.	67.44318	-1.00000	3.96572	120
chr22	35376963	35377203	.	1000	.	85.58758	-1.00000	3.96572	120
chr22	35299749	35299989	.	1000	.	74.96910	-1.00000	3.96572	120
chr22	32904116	32904356	.	1000	.	85.39817	-1.00000	3.96572	120
chr22	30969043	30969283	.	1000	.	108.57985	-1.00000	3.96572	120
chr22	30356826	30357066	.	1000	.	96.05317	-1.00000	3.96572	120
chr22	30208902	30209142	.	1000	.	89.75147	-1.00000	3.96572	120
chr22	29907811	29908051	.	1000	.	70.73385	-1.00000	3.96572	120
chr22	29821395	29821635	.	1000	.	69.42322	-1.00000	3.96572	120
chr22	29480955	29481195	.	1000	.	63.78597	-1.00000	3.96572	120
chr22	28873642	28873882	.	1000	.	67.10263	-1.00000	3.96572	120
chr22	28741656	28741896	.	1000	.	101.79961	-1.00000	3.96572	120
chr22	28629465	28629705	.	910	.	58.74534	-1.00000	3.96572	120
chr22	28560454	28560694	.	1000	.	67.13641	-1.00000	3.96572	120
chr22	26658921	26659161	.	1000	.	67.50858	-1.00000	3.96572	120
chr22	26483727	26483967	.	1000	.	171.41595	-1.00000	3.96572	120
chr22	25747396	25747636	.	1000	.	60.42465	-1.00000	3.96572	120
chr22	25741949	25742189	.	1000	.	66.63331	-1.00000	3.96572	120
chr22	24525418	24525658	.	1000	.	61.71811	-1.00000	3.96572	120
chr22	23717266	23717506	.	1000	.	94.92715	-1.00000	3.96572	120
chr22	23111031	23111271	.	1000	.	58.39521	-1.00000	3.96572	120
chr22	22836615	22836855	.	1000	.	96.97510	-1.00000	3.96572	120
chr22	22810096	22810336	.	1000	.	63.26726	-1.00000	3.96572	120
chr22	22357319	22357559	.	1000	.	138.83548	-1.00000	3.96572	120
chr22	22168594	22168834	.	1000	.	162.53810	-1.00000	3.96572	120
chr22	21556066	21556306	.	1000	.	154.41676	-1.00000	3.96572	120
chr22	21102846	21103086	.	1000	.	196.30920	-1.00000	3.96572	120
chr22	21045675	21045915	.	1000	.	75.22330	-1.00000	3.96572	120
chr22	21014263	21014503	.	1000	.	110.02858	-1.00000	3.96572	120
chr22	20904659	20904899	.	1000	.	64.03758	-1.00000	3.96572	120
chr22	20495775	20496015	.	1000	.	137.04398	-1.00000	3.96572	120
chr22	20418210	20418450	.	728	.	58.90304	-1.00000	3.96572	120
chr22	20319978	20320218	.	1000	.	86.37798	-1.00000	3.96572	120
chr22	19984354	19984594	.	1000	.	148.96254	-1.00000	3.96572	120
chr22	19806492	19806732	.	1000	.	140.74493	-1.00000	3.96572	120
chr22	19144661	19144901	.	1000	.	164.28921	-1.00000	3.96572	120
chr22	19122344	19122584	.	1000	.	136.37649	-1.00000	3.96572	120
chr22	17673176	17673416	.	1000	.	89.44075	-1.00000	3.96572	120
chr22	17638622	17638862	.	1000	.	171.68464	-1.00000	3.96572	120
chr22	17628681	17628921	.	1000	.	154.15252	-1.00000	3.96572	120
chr21	46188435	46188675	.	1000	.	164.99161	-1.00000	3.96572	120
chr21	46022567	46022807	.	1000	.	92.84532	-1.00000	3.96572	120
chr21	45645883	45646123	.	1000	.	81.09861	-1.00000	3.96572	120
chr21	45592342	45592582	.	1000	.	102.09379	-1.00000	3.96572	120
chr21	45364023	45364263	.	1000	.	64.67871	-1.00000	3.96572	120
chr21	45287870	45288110	.	1000	.	60.14331	-1.00000	3.96572	120
chr21	44968131	44968371	.	1000	.	172.38521	-1.00000	3.96572	120
chr21	44869901	44870141	.	1000	.	101.46776	-1.00000	3.96572	120
chr21	44517292	44517532	.	1000	.	69.63294	-1.00000	3.96572	120
chr21	44339308	44339548	.	1000	.	179.00597	-1.00000	3.96572	120
chr21	44017683	44017923	.	1000	.	67.07098	-1.00000	3.96572	120
chr21	44012188	44012428	.	1000	.	132.38307	-1.00000	3.96572	120
chr21	43939116	43939356	.	1000	.	102.78793	-1.00000	3.96572	120
chr21	43922033	43922273	.	1000	.	133.60914	-1.00000	3.96572	120
chr21	43884025	43884265	.	1000	.	75.71203	-1.00000	3.96572	120
chr21	43789399	43789639	.	1000	.	225.10702	-1.00000	3.96572	120
chr21	43776224	43776464	.	1000	.	73.03450	-1.00000	3.96572	120
chr21	43728501	43728741	.	1000	.	117.49884	-1.00000	3.96572	120
chr21	43659410	43659650	.	1000	.	161.24884	-1.00000	3.96572	120
chr21	42992453	42992693	.	1000	.	59.95038	-1.00000	3.96572	120
chr21	42974479	42974719	.	1000	.	120.92502	-1.00000	3.96572	120
chr21	42879438	42879678	.	1000	.	180.05693	-1.00000	3.96572	120
chr21	42878963	42879203	.	1000	.	96.25044	-1.00000	3.96572	120
chr21	42010268	42010508	.	1000	.	95.65682	-1.00000	3.96572	120
chr21	39380147	39380387	.	1000	.	74.45420	-1.00000	3.96572	120
chr21	38853396	38853636	.	1000	.	66.26202	-1.00000	3.96572	120
chr21	38787592	38787832	.	1000	.	90.00052	-1.00000	3.96572	120
chr21	37564362	37564602	.	1000	.	85.18763	-1.00000	3.96572	120
chr21	37563759	37563999	.	1000	.	155.57040	-1.00000	3.96572	120
chr21	37455427	37455667	.	1000	.	72.38473	-1.00000	3.96572	120
chr21	37366490	37366730	.	1000	.	126.90313	-1.00000	3.96572	120
chr21	37267297	37267537	.	1000	.	88.41405	-1.00000	3.96572	120
chr21	37073102	37073342	.	1000	.	74.59007	-1.00000	3.96572	120
chr21	36430058	36430298	.	1000	.	123.03508	-1.00000	3.96572	120
chr21	35026732	35026972	.	1000	.	113.62775	-1.00000	3.96572	120
chr21	34908423	34908663	.	1000	.	202.62178	-1.00000	3.96572	120
chr21	34615259	34615499	.	1000	.	123.95769	-1.00000	3.96572	120
chr21	34190533	34190773	.	1000	.	65.97293	-1.00000	3.96572	120
chr21	34030135	34030375	.	1000	.	119.45766	-1.00000	3.96572	120
chr21	33947804	33948044	.	1000	.	136.04708	-1.00000	3.96572	120
chr21	33915782	33916022	.	1000	.	66.39546	-1.00000	3.96572	120
chr21	33199855	33200095	.	1000	.	62.44099	-1.00000	3.96572	120
chr21	30227836	30228076	.	1000	.	78.08186	-1.00000	3.96572	120
chr21	29656801	29657041	.	1000	.	79.39612	-1.00000	3.96572	120
chr21	29642032	29642272	.	1000	.	80.31782	-1.00000	3.96572	120
chr21	29298770	29299010	.	1000	.	139.71586	-1.00000	3.96572	120
chr21	29196413	29196653	.	1000	.	104.26075	-1.00000	3.96572	120
chr21	29024563	29024803	.	1000	.	111.07634	-1.00000	3.96572	120
chr21	28885252	28885492	.	1000	.	147.76044	-1.00000	3.96572	120
chr21	21200216	21200456	.	1000	.	58.70199	-1.00000	3.96572	120
chr21	21003770	21004010	.	1000	.	102.50829	-1.00000	3.96572	120
chr21	17611599	17611839	.	1000	.	66.65632	-1.00000	3.96572	120
chr21	17454728	17454968	.	1000	.	145.94922	-1.00000	3.96572	120
chr20	64062951	64063191	.	1000	.	102.56953	-1.00000	3.96572	120
chr20	63980999	63981239	.	1000	.	93.62493	-1.00000	3.96572	120
chr20	63865103	63865343	.	1000	.	120.60624	-1.00000	3.96572	120
chr20	63273921	63274161	.	1000	.	92.40504	-1.00000	3.96572	120
chr20	63216204	63216444	.	1000	.	80.18542	-1.00000	3.96572	120
chr20	62875598	62875838	.	1000	.	98.74207	-1.00000	3.96572	120
chr20	62523874	62524114	.	1000	.	68.35665	-1.00000	3.96572	120
chr20	62182908	62183148	.	1000	.	110.01544	-1.00000	3.96572	120
chr20	62146104	62146344	.	1000	.	75.43202	-1.00000	3.96572	120
chr20	62143312	62143552	.	1000	.	59.01812	-1.00000	3.96572	120
chr20	62088542	62088782	.	1000	.	118.95705	-1.00000	3.96572	120
chr20	60268600	60268840	.	1000	.	67.50115	-1.00000	3.96572	120
chr20	58888731	58888971	.	1000	.	79.14586	-1.00000	3.96572	120
chr20	58623948	58624188	.	1000	.	110.09923	-1.00000	3.96572	120
chr20	58252142	58252382	.	1000	.	127.73195	-1.00000	3.96572	120
chr20	5719931	5720171	.	1000	.	66.38775	-1.00000	3.96572	120
chr20	56468504	56468744	.	1000	.	130.03698	-1.00000	3.96572	120
chr20	56392328	56392568	.	1000	.	72.83294	-1.00000	3.96572	120
chr20	54044267	54044507	.	736	.	64.27642	-1.00000	3.96572	120
chr20	53331618	53331858	.	1000	.	64.06592	-1.00000	3.96572	120
chr20	52191408	52191648	.	1000	.	70.27430	-1.00000	3.96572	120
chr20	51563815	51564055	.	1000	.	102.12390	-1.00000	3.96572	120
chr20	5112988	5113228	.	1000	.	89.65079	-1.00000	3.96572	120
chr20	51033808	51034048	.	1000	.	100.00232	-1.00000	3.96572	120
chr20	50499439	50499679	.	1000	.	94.89632	-1.00000	3.96572	120
chr20	50468081	50468321	.	1000	.	96.14075	-1.00000	3.96572	120
chr20	50423235	50423475	.	1000	.	58.76580	-1.00000	3.96572	120
chr20	50313293	50313533	.	1000	.	74.81680	-1.00000	3.96572	120
chr20	50292708	50292948	.	1000	.	125.89866	-1.00000	3.96572	120
chr20	50192321	50192561	.	1000	.	135.90426	-1.00000	3.96572	120
chr20	50166099	50166339	.	1000	.	154.61460	-1.00000	3.96572	120
chr20	50130086	50130326	.	1000	.	77.46738	-1.00000	3.96572	120
chr20	50071278	50071518	.	1000	.	67.62058	-1.00000	3.96572	120
chr20	48921566	48921806	.	1000	.	112.94689	-1.00000	3.96572	120
chr20	48854016	48854256	.	1000	.	71.63743	-1.00000	3.96572	120
chr20	47607226	47607466	.	1000	.	61.95120	-1.00000	3.96572	120
chr20	47501737	47501977	.	1000	.	84.61573	-1.00000	3.96572	120
chr20	47400748	47400988	.	1000	.	61.39396	-1.00000	3.96572	120
chr20	47331417	47331657	.	1000	.	127.58108	-1.00000	3.96572	120
chr20	47196389	47196629	.	1000	.	83.14293	-1.00000	3.96572	120
chr20	47181370	47181610	.	1000	.	110.34697	-1.00000	3.96572	120
chr20	46971374	46971614	.	1000	.	84.24153	-1.00000	3.96572	120
chr20	4689248	4689488	.	1000	.	66.06716	-1.00000	3.96572	120
chr20	462444	462684	.	1000	.	85.68034	-1.00000	3.96572	120
chr20	46215959	46216199	.	1000	.	66.53536	-1.00000	3.96572	120
chr20	46089913	46090153	.	1000	.	77.96593	-1.00000	3.96572	120
chr20	45972286	45972526	.	1000	.	78.98407	-1.00000	3.96572	120
chr20	45910891	45911131	.	1000	.	115.94981	-1.00000	3.96572	120
chr20	45891188	45891428	.	1000	.	196.44190	-1.00000	3.96572	120
chr20	45791796	45792036	.	1000	.	163.95655	-1.00000	3.96572	120
chr20	45071343	45071583	.	1000	.	70.22258	-1.00000	3.96572	120
chr20	45036232	45036472	.	1000	.	71.21843	-1.00000	3.96572	120
chr20	44966251	44966491	.	1000	.	76.03253	-1.00000	3.96572	120
chr20	44210821	44211061	.	1000	.	62.63188	-1.00000	3.96572	120
chr20	43690981	43691221	.	1000	.	81.41094	-1.00000	3.96572	120
chr20	43657419	43657659	.	1000	.	151.90716	-1.00000	3.96572	120
chr20	43583951	43584191	.	1000	.	67.54016	-1.00000	3.96572	120
chr20	4221558	4221798	.	1000	.	65.09720	-1.00000	3.96572	120
chr20	41696522	41696762	.	1000	.	59.46927	-1.00000	3.96572	120
chr20	41003412	41003652	.	1000	.	117.98366	-1.00000	3.96572	120
chr20	38962069	38962309	.	1000	.	95.86220	-1.00000	3.96572	120
chr20	3843576	3843816	.	1000	.	88.35705	-1.00000	3.96572	120
chr20	38337688	38337928	.	1000	.	59.67920	-1.00000	3.96572	120
chr20	3820674	3820914	.	1000	.	91.57098	-1.00000	3.96572	120
chr20	380820	381060	.	1000	.	106.76716	-1.00000	3.96572	120
chr20	38033349	38033589	.	1000	.	91.86075	-1.00000	3.96572	120
chr20	37850712	37850952	.	1000	.	102.37104	-1.00000	3.96572	120
chr20	37693881	37694121	.	1000	.	72.70667	-1.00000	3.96572	120
chr20	371887	372127	.	1000	.	70.18231	-1.00000	3.96572	120
chr20	36605526	36605766	.	1000	.	73.84286	-1.00000	3.96572	120
chr20	36085818	36086058	.	1000	.	101.34275	-1.00000	3.96572	120
chr20	35823207	35823447	.	1000	.	105.65531	-1.00000	3.96572	120
chr20	35771860	35772100	.	1000	.	72.64349	-1.00000	3.96572	120
chr20	35699298	35699538	.	1000	.	99.83116	-1.00000	3.96572	120
chr20	35305794	35306034	.	1000	.	60.60461	-1.00000	3.96572	120
chr20	35120230	35120470	.	1000	.	84.79116	-1.00000	3.96572	120
chr20	34825636	34825876	.	948	.	68.00590	-1.00000	3.96572	120
chr20	34713480	34713720	.	1000	.	69.80996	-1.00000	3.96572	120
chr20	34677093	34677333	.	1000	.	160.75695	-1.00000	3.96572	120
chr20	34112230	34112470	.	1000	.	130.53202	-1.00000	3.96572	120
chr20	33811047	33811287	.	1000	.	165.06620	-1.00000	3.96572	120
chr20	33690139	33690379	.	1000	.	81.38951	-1.00000	3.96572	120
chr20	32574522	32574762	.	1000	.	82.83816	-1.00000	3.96572	120
chr20	32255324	32255564	.	1000	.	110.28949	-1.00000	3.96572	120
chr20	32159927	32160167	.	1000	.	71.28014	-1.00000	3.96572	120
chr20	32109590	32109830	.	1000	.	113.37033	-1.00000	3.96572	120
chr20	31951917	31952157	.	1000	.	62.94061	-1.00000	3.96572	120
chr20	31836252	31836492	.	1000	.	167.92063	-1.00000	3.96572	120
chr20	31572776	31573016	.	1000	.	107.56105	-1.00000	3.96572	120
chr20	3117969	3118209	.	1000	.	120.63231	-1.00000	3.96572	120
chr20	2664101	2664341	.	1000	.	122.67897	-1.00000	3.96572	120
chr20	25696794	25697034	.	1000	.	104.21456	-1.00000	3.96572	120
chr20	25310350	25310590	.	1000	.	152.58292	-1.00000	3.96572	120
chr20	25237880	25238120	.	1000	.	151.32887	-1.00000	3.96572	120
chr20	23358040	23358280	.	1000	.	94.11630	-1.00000	3.96572	120
chr20	23156213	23156453	.	1000	.	72.99668	-1.00000	3.96572	120
chr20	23152442	23152682	.	1000	.	82.35797	-1.00000	3.96572	120
chr20	23147896	23148136	.	1000	.	132.95985	-1.00000	3.96572	120
chr20	22411916	22412156	.	1000	.	74.18324	-1.00000	3.96572	120
chr20	21303162	21303402	.	1000	.	58.42451	-1.00000	3.96572	120
chr20	19628675	19628915	.	1000	.	66.37211	-1.00000	3.96572	120
chr20	18793912	18794152	.	1000	.	73.25737	-1.00000	3.96572	120
chr20	18467246	18467486	.	1000	.	89.91333	-1.00000	3.96572	120
chr20	18288101	18288341	.	1000	.	103.60610	-1.00000	3.96572	120
chr20	18137729	18137969	.	1000	.	68.70479	-1.00000	3.96572	120
chr20	16472094	16472334	.	1000	.	97.69650	-1.00000	3.96572	120
chr20	1416050	1416290	.	1000	.	94.78444	-1.00000	3.96572	120
chr20	13784810	13785050	.	1000	.	116.77552	-1.00000	3.96572	120
chr20	10511629	10511869	.	1000	.	145.01261	-1.00000	3.96572	120
chr2	99490126	99490366	.	1000	.	124.12285	-1.00000	3.96572	120
chr2	99180917	99181157	.	1000	.	70.21343	-1.00000	3.96572	120
chr2	9914685	9914925	.	1000	.	71.64003	-1.00000	3.96572	120
chr2	97996103	97996343	.	1000	.	106.53696	-1.00000	3.96572	120
chr2	97664099	97664339	.	1000	.	110.64326	-1.00000	3.96572	120
chr2	96532119	96532359	.	1000	.	67.87689	-1.00000	3.96572	120
chr2	96265960	96266200	.	1000	.	86.29514	-1.00000	3.96572	120
chr2	95551327	95551567	.	1000	.	102.48658	-1.00000	3.96572	120
chr2	9552652	9552892	.	1000	.	129.21382	-1.00000	3.96572	120
chr2	95402575	95402815	.	1000	.	97.04477	-1.00000	3.96572	120
chr2	95165588	95165828	.	1000	.	113.21288	-1.00000	3.96572	120
chr2	8894384	8894624	.	1000	.	82.13013	-1.00000	3.96572	120
chr2	88691457	88691697	.	1000	.	166.64497	-1.00000	3.96572	120
chr2	88600207	88600447	.	1000	.	163.06633	-1.00000	3.96572	120
chr2	86563405	86563645	.	1000	.	74.93412	-1.00000	3.96572	120
chr2	85993982	85994222	.	1000	.	62.09338	-1.00000	3.96572	120
chr2	8598360	8598600	.	1000	.	148.71303	-1.00000	3.96572	120
chr2	85561435	85561675	.	1000	.	93.92639	-1.00000	3.96572	120
chr2	8545030	8545270	.	1000	.	87.85558	-1.00000	3.96572	120
chr2	85300367	85300607	.	1000	.	80.92179	-1.00000	3.96572	120
chr2	84919919	84920159	.	1000	.	72.21214	-1.00000	3.96572	120
chr2	83971594	83971834	.	1000	.	129.91321	-1.00000	3.96572	120
chr2	8302095	8302335	.	1000	.	72.10329	-1.00000	3.96572	120
chr2	8004324	8004564	.	1000	.	71.53064	-1.00000	3.96572	120
chr2	74529651	74529891	.	1000	.	92.72275	-1.00000	3.96572	120
chr2	74503301	74503541	.	1000	.	91.18127	-1.00000	3.96572	120
chr2	74199084	74199324	.	1000	.	75.42039	-1.00000	3.96572	120
chr2	71742949	71743189	.	1000	.	87.52807	-1.00000	3.96572	120
chr2	71068466	71068706	.	1000	.	62.23639	-1.00000	3.96572	120
chr2	70686912	70687152	.	1000	.	116.68494	-1.00000	3.96572	120
chr2	70248909	70249149	.	1000	.	179.38729	-1.00000	3.96572	120
chr2	70142674	70142914	.	1000	.	160.95208	-1.00000	3.96572	120
chr2	70136171	70136411	.	1000	.	93.81416	-1.00000	3.96572	120
chr2	70108909	70109149	.	1000	.	111.57499	-1.00000	3.96572	120
chr2	69997364	69997604	.	1000	.	80.26284	-1.00000	3.96572	120
chr2	69770322	69770562	.	1000	.	77.23686	-1.00000	3.96572	120
chr2	69675485	69675725	.	1000	.	90.44686	-1.00000	3.96572	120
chr2	69642649	69642889	.	1000	.	113.40683	-1.00000	3.96572	120
chr2	69601197	69601437	.	1000	.	104.33540	-1.00000	3.96572	120
chr2	69381296	69381536	.	1000	.	68.54467	-1.00000	3.96572	120
chr2	68849729	68849969	.	1000	.	89.16312	-1.00000	3.96572	120
chr2	68565925	68566165	.	1000	.	101.83394	-1.00000	3.96572	120
chr2	68467389	68467629	.	1000	.	88.08921	-1.00000	3.96572	120
chr2	68420347	68420587	.	1000	.	81.79024	-1.00000	3.96572	120
chr2	68362058	68362298	.	1000	.	62.53490	-1.00000	3.96572	120
chr2	68252674	68252914	.	1000	.	68.07170	-1.00000	3.96572	120
chr2	68062924	68063164	.	1000	.	126.36647	-1.00000	3.96572	120
chr2	65366650	65366890	.	1000	.	157.23412	-1.00000	3.96572	120
chr2	65130123	65130363	.	1000	.	125.52963	-1.00000	3.96572	120
chr2	65006561	65006801	.	1000	.	113.01647	-1.00000	3.96572	120
chr2	64854815	64855055	.	1000	.	60.38030	-1.00000	3.96572	120
chr2	64831407	64831647	.	1000	.	150.56101	-1.00000	3.96572	120
chr2	64643314	64643554	.	1000	.	92.47032	-1.00000	3.96572	120
chr2	64640726	64640966	.	1000	.	64.86246	-1.00000	3.96572	120
chr2	63827799	63828039	.	1000	.	58.82572	-1.00000	3.96572	120
chr2	61888567	61888807	.	1000	.	101.17656	-1.00000	3.96572	120
chr2	61764138	61764378	.	1000	.	97.26793	-1.00000	3.96572	120
chr2	61620564	61620804	.	769	.	59.57166	-1.00000	3.96572	120
chr2	55901437	55901677	.	1000	.	76.08912	-1.00000	3.96572	120
chr2	55140650	55140890	.	1000	.	161.86904	-1.00000	3.96572	120
chr2	55050453	55050693	.	1000	.	89.88146	-1.00000	3.96572	120
chr2	54723307	54723547	.	1000	.	59.33815	-1.00000	3.96572	120
chr2	54558213	54558453	.	1000	.	62.17762	-1.00000	3.96572	120
chr2	53668645	53668885	.	1000	.	101.87225	-1.00000	3.96572	120
chr2	48605837	48606077	.	1000	.	79.05335	-1.00000	3.96572	120
chr2	48114314	48114554	.	1000	.	75.50075	-1.00000	3.96572	120
chr2	47337015	47337255	.	1000	.	104.97175	-1.00000	3.96572	120
chr2	46873678	46873918	.	1000	.	154.99104	-1.00000	3.96572	120
chr2	46698756	46698996	.	1000	.	113.37007	-1.00000	3.96572	120
chr2	46500170	46500410	.	1000	.	92.79449	-1.00000	3.96572	120
chr2	46340034	46340274	.	1000	.	134.00848	-1.00000	3.96572	120
chr2	45610453	45610693	.	1000	.	68.34940	-1.00000	3.96572	120
chr2	44087271	44087511	.	1000	.	143.67372	-1.00000	3.96572	120
chr2	43773904	43774144	.	1000	.	205.26994	-1.00000	3.96572	120
chr2	43293880	43294120	.	1000	.	202.96059	-1.00000	3.96572	120
chr2	43221944	43222184	.	1000	.	204.32241	-1.00000	3.96572	120
chr2	43178980	43179220	.	1000	.	90.79557	-1.00000	3.96572	120
chr2	43131005	43131245	.	1000	.	86.23703	-1.00000	3.96572	120
chr2	43041922	43042162	.	1000	.	88.13114	-1.00000	3.96572	120
chr2	42810487	42810727	.	1000	.	202.24710	-1.00000	3.96572	120
chr2	42169122	42169362	.	1000	.	60.15315	-1.00000	3.96572	120
chr2	42132995	42133235	.	1000	.	74.92758	-1.00000	3.96572	120
chr2	39124291	39124531	.	1000	.	70.54558	-1.00000	3.96572	120
chr2	38364253	38364493	.	1000	.	85.27679	-1.00000	3.96572	120
[truncated: 1,000 more rows]
