# Supplementary material for: GRAFIMO: Variant and haplotype aware motif scanning on pangenome graphs
Source: PLoS Comput Biol. 2021 Sep 27;17(9):e1009444. doi: 10.1371/journal.pcbi.1009444 (PMC8519448; doi:10.1371/journal.pcbi.1009444)
Supplement: S1 Code — (ZIP) [file pcbi.1009444.s002.zip › S1_code/test_data/tf_motifs/GATA1/Cell_line_K562/ENCFF811YFQ.bed]

chr1	1004960	1005250	.	1000	.	19.51273	-1.00000	4.06239	145
chr1	1063512	1063802	.	578	.	7.48075	-1.00000	2.44642	145
chr1	1123925	1124215	.	628	.	13.03713	-1.00000	4.06239	145
chr1	1406437	1406727	.	572	.	14.41591	-1.00000	4.06239	145
chr1	1561294	1561584	.	845	.	17.32266	-1.00000	4.06239	145
chr1	1574782	1575072	.	680	.	12.83003	-1.00000	4.06239	145
chr1	1883464	1883754	.	1000	.	28.61870	-1.00000	4.06239	145
chr1	2175763	2176053	.	1000	.	53.58811	-1.00000	4.06239	145
chr1	2483154	2483444	.	1000	.	22.52205	-1.00000	4.06239	145
chr1	2544126	2544416	.	570	.	11.74720	-1.00000	4.06239	145
chr1	2556895	2557185	.	595	.	7.52948	-1.00000	2.44682	145
chr1	2585776	2586066	.	1000	.	45.84232	-1.00000	4.06239	145
chr1	3625645	3625935	.	913	.	18.56703	-1.00000	4.06239	145
chr1	3774816	3775106	.	1000	.	45.93383	-1.00000	4.06239	145
chr1	3927048	3927338	.	1000	.	27.05742	-1.00000	4.06239	145
chr1	5885813	5886103	.	1000	.	28.01510	-1.00000	4.06239	145
chr1	6359818	6360108	.	1000	.	24.63771	-1.00000	4.06239	145
chr1	6601701	6601991	.	544	.	13.44394	-1.00000	4.06239	145
chr1	6651108	6651398	.	600	.	12.34172	-1.00000	4.06239	145
chr1	7586244	7586534	.	1000	.	24.14236	-1.00000	4.06239	145
chr1	7831455	7831745	.	1000	.	18.12414	-1.00000	4.06239	145
chr1	8004737	8005027	.	962	.	14.77976	-1.00000	4.06239	145
chr1	8015017	8015307	.	1000	.	35.29382	-1.00000	4.06239	145
chr1	8197809	8198099	.	1000	.	44.96224	-1.00000	4.06239	145
chr1	8542190	8542480	.	1000	.	42.95825	-1.00000	4.06239	145
chr1	8763963	8764253	.	712	.	13.08725	-1.00000	4.06239	145
chr1	8789262	8789552	.	969	.	18.36573	-1.00000	4.06239	145
chr1	9901672	9901962	.	1000	.	19.69615	-1.00000	4.06239	145
chr1	10646600	10646890	.	808	.	15.54872	-1.00000	4.06239	145
chr1	11058773	11059063	.	609	.	7.31774	-1.00000	2.40937	145
chr1	11059000	11059290	.	609	.	3.81009	-1.00000	0.96104	145
chr1	11563720	11564010	.	545	.	12.51981	-1.00000	4.06239	145
chr1	11671481	11671771	.	1000	.	26.38512	-1.00000	4.06239	145
chr1	11702320	11702610	.	808	.	13.20108	-1.00000	4.06239	145
chr1	11711186	11711476	.	993	.	17.01184	-1.00000	4.06239	145
chr1	11740877	11741167	.	793	.	15.34789	-1.00000	4.06239	145
chr1	11797826	11798116	.	1000	.	37.45538	-1.00000	4.06239	145
chr1	11798442	11798732	.	1000	.	30.17526	-1.00000	4.06239	145
chr1	11842296	11842586	.	1000	.	33.63950	-1.00000	4.06239	145
chr1	11882923	11883055	.	1000	.	90.04445	-1.00000	4.06239	96
chr1	12005548	12005838	.	1000	.	43.50856	-1.00000	4.06239	145
chr1	12038719	12039009	.	1000	.	38.68135	-1.00000	4.06239	145
chr1	12161879	12162169	.	1000	.	31.14905	-1.00000	4.06239	145
chr1	12175167	12175457	.	672	.	10.35760	-1.00000	3.43441	145
chr1	12218649	12218739	.	1000	.	56.89265	-1.00000	4.06239	26
chr1	12408612	12408902	.	710	.	13.04670	-1.00000	4.06239	145
chr1	12441484	12441774	.	695	.	15.35917	-1.00000	4.06239	145
chr1	12448867	12449157	.	1000	.	42.51732	-1.00000	4.06239	145
chr1	12495682	12495972	.	641	.	15.59798	-1.00000	4.06239	145
chr1	12529438	12529728	.	1000	.	32.81094	-1.00000	4.06239	145
chr1	12604406	12604696	.	1000	.	24.10239	-1.00000	4.06239	145
chr1	14435663	14435953	.	569	.	12.96053	-1.00000	4.06239	145
chr1	14437029	14437319	.	1000	.	21.61130	-1.00000	4.06239	145
chr1	14782794	14783084	.	574	.	11.43956	-1.00000	4.06239	145
chr1	14784087	14784377	.	1000	.	39.40777	-1.00000	4.06239	145
chr1	14840437	14840727	.	1000	.	20.53782	-1.00000	4.06239	145
chr1	14929469	14929759	.	829	.	14.69819	-1.00000	4.06239	145
chr1	15358871	15359161	.	1000	.	21.07512	-1.00000	4.06239	145
chr1	15406725	15407015	.	1000	.	20.52083	-1.00000	4.06239	145
chr1	15795175	15795465	.	1000	.	21.51048	-1.00000	4.06239	145
chr1	15850011	15850301	.	1000	.	40.01314	-1.00000	4.06239	145
chr1	15952801	15953091	.	1000	.	19.61526	-1.00000	4.06239	145
chr1	16143863	16144153	.	858	.	23.15708	-1.00000	4.06239	145
chr1	16145796	16146086	.	630	.	10.79430	-1.00000	3.62377	145
chr1	16366951	16367241	.	1000	.	26.81720	-1.00000	4.06239	145
chr1	16720868	16721158	.	713	.	16.38644	-1.00000	4.06239	145
chr1	16905297	16905587	.	544	.	9.52093	-1.00000	3.50114	145
chr1	17360237	17360527	.	553	.	15.00834	-1.00000	4.06239	145
chr1	17360439	17360729	.	554	.	3.24540	-1.00000	0.76302	145
chr1	18531045	18531335	.	1000	.	21.47676	-1.00000	4.06239	145
chr1	19057178	19057468	.	575	.	12.70482	-1.00000	4.06239	145
chr1	19325608	19325898	.	565	.	16.01001	-1.00000	4.06239	145
chr1	19870017	19870307	.	1000	.	48.35676	-1.00000	4.06239	145
chr1	20185321	20185611	.	1000	.	19.31654	-1.00000	4.06239	145
chr1	20198982	20199272	.	1000	.	26.96417	-1.00000	4.06239	145
chr1	20508088	20508378	.	1000	.	29.34478	-1.00000	4.06239	145
chr1	20661361	20661651	.	1000	.	27.46030	-1.00000	4.06239	145
chr1	21058123	21058413	.	623	.	13.28890	-1.00000	4.06239	145
chr1	21320068	21320358	.	1000	.	31.98091	-1.00000	4.06239	145
chr1	21613114	21613404	.	1000	.	23.21436	-1.00000	4.06239	145
chr1	21632234	21632524	.	1000	.	44.60576	-1.00000	4.06239	145
chr1	21676013	21676303	.	888	.	16.02009	-1.00000	4.06239	145
chr1	21791750	21792040	.	590	.	18.09967	-1.00000	4.06239	145
chr1	21866393	21866683	.	1000	.	19.60830	-1.00000	4.06239	145
chr1	21905082	21905309	.	1000	.	137.67876	-1.00000	4.06239	53
chr1	21916800	21917090	.	1000	.	26.62995	-1.00000	4.06239	145
chr1	22025882	22026172	.	1000	.	38.71626	-1.00000	4.06239	145
chr1	22048681	22048971	.	552	.	14.31412	-1.00000	4.06239	145
chr1	22829157	22829447	.	543	.	10.80749	-1.00000	3.62266	145
chr1	23019439	23019729	.	545	.	12.80010	-1.00000	4.06239	145
chr1	23539897	23540187	.	1000	.	24.57551	-1.00000	4.06239	145
chr1	23777893	23778183	.	1000	.	65.73328	-1.00000	4.06239	145
chr1	24293435	24293725	.	1000	.	18.10307	-1.00000	4.06239	145
chr1	24310966	24311256	.	1000	.	21.95651	-1.00000	4.06239	145
chr1	24591852	24592142	.	1000	.	23.18904	-1.00000	4.06239	145
chr1	24848063	24848353	.	1000	.	54.39885	-1.00000	4.06239	145
chr1	25233111	25233401	.	1000	.	46.51248	-1.00000	4.06239	145
chr1	25247520	25247810	.	672	.	16.71627	-1.00000	4.06239	145
chr1	25782804	25783094	.	1000	.	27.73183	-1.00000	4.06239	145
chr1	25817939	25818229	.	1000	.	36.44809	-1.00000	4.06239	145
chr1	25879658	25879948	.	962	.	22.71808	-1.00000	4.06239	145
chr1	26021723	26022013	.	707	.	12.61184	-1.00000	4.06239	145
chr1	26070440	26070730	.	1000	.	30.74558	-1.00000	4.06239	145
chr1	26126306	26126596	.	824	.	17.48719	-1.00000	4.06239	145
chr1	26179107	26179397	.	689	.	13.50416	-1.00000	4.06239	145
chr1	26284711	26285001	.	1000	.	20.13735	-1.00000	4.06239	145
chr1	26378528	26378696	.	1000	.	103.20834	-1.00000	4.06239	93
chr1	26501170	26501460	.	1000	.	43.48780	-1.00000	4.06239	145
chr1	26693106	26693239	.	1000	.	79.86097	-1.00000	4.06239	59
chr1	26723435	26723725	.	1000	.	26.48854	-1.00000	4.06239	145
chr1	26744106	26744396	.	1000	.	25.98720	-1.00000	4.06239	145
chr1	26786897	26787187	.	557	.	12.62041	-1.00000	4.06239	145
chr1	26791616	26791906	.	1000	.	33.66813	-1.00000	4.06239	145
chr1	26890121	26890411	.	1000	.	32.60363	-1.00000	4.06239	145
chr1	26914096	26914386	.	1000	.	31.27542	-1.00000	4.06239	145
chr1	27074317	27074607	.	1000	.	29.47449	-1.00000	4.06239	145
chr1	27145924	27146214	.	839	.	15.21346	-1.00000	4.06239	145
chr1	27234493	27234783	.	1000	.	23.42507	-1.00000	4.06239	145
chr1	27321994	27322284	.	714	.	13.24219	-1.00000	4.06239	145
chr1	27383670	27383960	.	713	.	12.19260	-1.00000	4.06239	145
chr1	27542677	27542801	.	1000	.	79.98445	-1.00000	4.06239	73
chr1	27867287	27867577	.	694	.	16.15089	-1.00000	4.06239	145
chr1	27914652	27914942	.	1000	.	20.84420	-1.00000	4.06239	145
chr1	28154895	28155185	.	1000	.	35.56828	-1.00000	4.06239	145
chr1	28172743	28173033	.	1000	.	29.20819	-1.00000	4.06239	145
chr1	28266962	28267252	.	586	.	13.42827	-1.00000	4.06239	145
chr1	28501011	28501301	.	728	.	14.93350	-1.00000	4.06239	145
chr1	28590073	28590363	.	1000	.	22.84154	-1.00000	4.06239	145
chr1	28863687	28863977	.	1000	.	27.64902	-1.00000	4.06239	145
chr1	28883924	28884129	.	1000	.	79.31474	-1.00000	4.06239	99
chr1	28885007	28885203	.	1000	.	110.12481	-1.00000	4.06239	107
chr1	28926925	28927215	.	1000	.	21.43743	-1.00000	4.06239	145
chr1	29156830	29157120	.	895	.	16.49805	-1.00000	4.06239	145
chr1	29244264	29244554	.	1000	.	31.49844	-1.00000	4.06239	145
chr1	30129007	30129297	.	1000	.	21.75695	-1.00000	4.06239	145
chr1	30184592	30184882	.	1000	.	25.78932	-1.00000	4.06239	145
chr1	30769017	30769221	.	1000	.	121.81521	-1.00000	4.06239	99
chr1	30778446	30778736	.	1000	.	56.96248	-1.00000	4.06239	145
chr1	30900163	30900453	.	1000	.	17.59485	-1.00000	4.06239	145
chr1	30919432	30919722	.	801	.	12.04290	-1.00000	4.06239	145
chr1	30919640	30919930	.	802	.	6.75801	-1.00000	2.21600	145
chr1	31159885	31160175	.	1000	.	30.94528	-1.00000	4.06239	145
chr1	31549008	31549298	.	1000	.	26.66018	-1.00000	4.06239	145
chr1	31582782	31583072	.	639	.	13.34830	-1.00000	4.06239	145
chr1	31827134	31827301	.	1000	.	101.19934	-1.00000	4.06239	94
chr1	31928788	31929078	.	604	.	15.95030	-1.00000	4.06239	145
chr1	31957805	31958095	.	1000	.	19.22594	-1.00000	4.06239	145
chr1	32127839	32128129	.	611	.	15.06959	-1.00000	4.06239	145
chr1	32133460	32133750	.	1000	.	31.36531	-1.00000	4.06239	145
chr1	32391206	32391279	.	1000	.	60.26343	-1.00000	4.06239	21
chr1	32536896	32537186	.	1000	.	19.01948	-1.00000	4.06239	145
chr1	32725180	32725470	.	1000	.	32.93145	-1.00000	4.06239	145
chr1	32755803	32756093	.	634	.	14.03810	-1.00000	4.06239	145
chr1	32757385	32757675	.	1000	.	31.25166	-1.00000	4.06239	145
chr1	32964092	32964382	.	1000	.	17.33393	-1.00000	4.06239	145
chr1	33009608	33009898	.	1000	.	55.85905	-1.00000	4.06239	145
chr1	33396580	33396870	.	913	.	18.11380	-1.00000	4.06239	145
chr1	34843643	34843933	.	613	.	16.37840	-1.00000	4.06239	145
chr1	34852782	34853072	.	1000	.	32.25968	-1.00000	4.06239	145
chr1	35499824	35500114	.	1000	.	21.62248	-1.00000	4.06239	145
chr1	36307108	36307398	.	1000	.	27.66413	-1.00000	4.06239	145
chr1	36386075	36386183	.	1000	.	80.80147	-1.00000	4.06239	63
chr1	36448693	36448983	.	1000	.	53.30696	-1.00000	4.06239	145
chr1	36479743	36480033	.	632	.	17.65356	-1.00000	4.06239	145
chr1	36492602	36492892	.	561	.	13.13322	-1.00000	4.06239	145
chr1	37563039	37563329	.	1000	.	18.93696	-1.00000	4.06239	145
chr1	37689846	37690136	.	651	.	13.81587	-1.00000	4.06239	145
chr1	37690671	37690961	.	730	.	12.49812	-1.00000	4.06239	145
chr1	37999551	37999841	.	1000	.	26.71582	-1.00000	4.06239	145
chr1	38418458	38418748	.	599	.	13.24617	-1.00000	4.06239	145
chr1	38744836	38745126	.	1000	.	21.35105	-1.00000	4.06239	145
chr1	38765635	38765925	.	1000	.	24.40811	-1.00000	4.06239	145
chr1	38785711	38786001	.	1000	.	48.49386	-1.00000	4.06239	145
chr1	38815909	38816199	.	1000	.	38.37562	-1.00000	4.06239	145
chr1	38832208	38832498	.	649	.	12.84254	-1.00000	4.06239	145
chr1	38915417	38915707	.	1000	.	18.43086	-1.00000	4.06239	145
chr1	39167923	39168213	.	977	.	20.24857	-1.00000	4.06239	145
chr1	39269829	39270119	.	836	.	16.16560	-1.00000	4.06239	145
chr1	39398769	39399059	.	672	.	14.35821	-1.00000	4.06239	145
chr1	39711495	39711785	.	1000	.	34.32819	-1.00000	4.06239	145
chr1	39958465	39958755	.	687	.	13.15328	-1.00000	4.06239	145
chr1	40057498	40057788	.	1000	.	55.10220	-1.00000	4.06239	145
chr1	40306383	40306673	.	676	.	9.26977	-1.00000	3.52466	145
chr1	40339695	40339985	.	699	.	16.01174	-1.00000	4.06239	145
chr1	40709104	40709394	.	1000	.	27.68563	-1.00000	4.06239	145
chr1	40789236	40789526	.	611	.	12.06649	-1.00000	4.06239	145
chr1	40820958	40821156	.	1000	.	119.98334	-1.00000	4.06239	105
chr1	40840996	40841286	.	1000	.	28.68196	-1.00000	4.06239	145
chr1	40864032	40864322	.	566	.	14.67690	-1.00000	4.06239	145
chr1	40876422	40876712	.	1000	.	24.76931	-1.00000	4.06239	145
chr1	40939420	40939710	.	602	.	14.11149	-1.00000	4.06239	145
chr1	40975009	40975299	.	845	.	16.58025	-1.00000	4.06239	145
chr1	41003743	41004033	.	1000	.	45.50694	-1.00000	4.06239	145
chr1	41160552	41160842	.	1000	.	25.96680	-1.00000	4.06239	145
chr1	41882089	41882379	.	617	.	13.82245	-1.00000	4.06239	145
chr1	42682172	42682462	.	763	.	17.11119	-1.00000	4.06239	145
chr1	42825098	42825388	.	1000	.	29.11193	-1.00000	4.06239	145
chr1	42825302	42825592	.	1000	.	24.58358	-1.00000	4.06239	145
chr1	42924879	42925169	.	585	.	20.00671	-1.00000	4.06239	145
chr1	42936395	42936553	.	1000	.	73.64744	-1.00000	4.06239	91
chr1	42963101	42963391	.	1000	.	44.86178	-1.00000	4.06239	145
chr1	42963796	42963871	.	1000	.	69.24624	-1.00000	4.06239	53
chr1	43330311	43330601	.	1000	.	21.33579	-1.00000	4.06239	145
chr1	43367316	43367606	.	840	.	24.22871	-1.00000	4.06239	145
chr1	43522858	43523084	.	1000	.	134.97498	-1.00000	4.06239	128
chr1	44032767	44033057	.	654	.	11.61575	-1.00000	4.06239	145
chr1	44036002	44036231	.	1000	.	168.91573	-1.00000	4.06239	103
chr1	44241244	44241534	.	1000	.	36.10746	-1.00000	4.06239	145
chr1	44290827	44291117	.	538	.	24.38993	-1.00000	4.06239	145
chr1	44587845	44588135	.	611	.	14.69272	-1.00000	4.06239	145
chr1	44632000	44632290	.	788	.	14.89625	-1.00000	4.06239	145
chr1	44632759	44633049	.	581	.	10.94495	-1.00000	3.61324	145
chr1	44637995	44638285	.	1000	.	44.87265	-1.00000	4.06239	145
chr1	44801910	44802200	.	1000	.	26.43831	-1.00000	4.06239	145
chr1	44896416	44896706	.	845	.	16.03140	-1.00000	4.06239	145
chr1	45012757	45012831	.	1000	.	59.52059	-1.00000	4.06239	29
chr1	45035713	45036003	.	1000	.	38.23883	-1.00000	4.06239	145
chr1	45039033	45039323	.	1000	.	29.79191	-1.00000	4.06239	145
chr1	46156586	46156876	.	1000	.	42.34875	-1.00000	4.06239	145
chr1	46158546	46158836	.	1000	.	18.08285	-1.00000	4.06239	145
chr1	46420263	46420553	.	1000	.	21.93893	-1.00000	4.06239	145
chr1	46442719	46443009	.	1000	.	28.95919	-1.00000	4.06239	145
chr1	46522539	46522829	.	1000	.	24.44387	-1.00000	4.06239	145
chr1	46544886	46545176	.	1000	.	40.97514	-1.00000	4.06239	145
chr1	47181232	47181460	.	1000	.	132.71095	-1.00000	4.06239	107
chr1	47232278	47232483	.	1000	.	125.24526	-1.00000	4.06239	113
chr1	47469957	47470247	.	582	.	11.28186	-1.00000	3.58879	145
chr1	48177270	48177560	.	574	.	12.46216	-1.00000	4.06239	145
chr1	50960185	50960475	.	588	.	17.62190	-1.00000	4.06239	145
chr1	51284526	51284816	.	1000	.	49.87870	-1.00000	4.06239	145
chr1	51520353	51520643	.	1000	.	20.69867	-1.00000	4.06239	145
chr1	51520558	51520848	.	1000	.	3.51568	-1.00000	0.87191	145
chr1	51752639	51752929	.	839	.	13.87019	-1.00000	4.06239	145
chr1	52614088	52614378	.	1000	.	26.15028	-1.00000	4.06239	145
chr1	53048100	53048390	.	788	.	18.07150	-1.00000	4.06239	145
chr1	53579752	53580042	.	624	.	15.77860	-1.00000	4.06239	145
chr1	54108145	54108435	.	589	.	11.21145	-1.00000	3.59340	145
chr1	54212848	54213138	.	714	.	16.51810	-1.00000	4.06239	145
chr1	54355966	54356256	.	1000	.	23.94652	-1.00000	4.06239	145
chr1	54377162	54377452	.	551	.	14.43204	-1.00000	4.06239	145
chr1	54421115	54421405	.	635	.	12.68668	-1.00000	4.06239	145
chr1	54464701	54464991	.	1000	.	23.05449	-1.00000	4.06239	145
chr1	54885171	54885461	.	1000	.	30.76205	-1.00000	4.06239	145
chr1	57218775	57219065	.	1000	.	53.29922	-1.00000	4.06239	145
chr1	58783918	58784208	.	1000	.	30.93406	-1.00000	4.06239	145
chr1	58816187	58816477	.	658	.	13.03920	-1.00000	4.06239	145
chr1	58883920	58884210	.	1000	.	26.83414	-1.00000	4.06239	145
chr1	58899014	58899304	.	1000	.	47.52994	-1.00000	4.06239	145
chr1	61013285	61013575	.	1000	.	62.75980	-1.00000	4.06239	145
chr1	61048873	61049163	.	773	.	14.16716	-1.00000	4.06239	145
chr1	61271116	61271406	.	663	.	12.70764	-1.00000	4.06239	145
chr1	61271326	61271616	.	663	.	2.57762	-1.00000	0.43778	145
chr1	62783967	62784133	.	1000	.	85.04973	-1.00000	4.06239	79
chr1	65021855	65022145	.	1000	.	20.19173	-1.00000	4.06239	145
chr1	65165654	65165944	.	915	.	18.17904	-1.00000	4.06239	145
chr1	65231186	65231476	.	726	.	12.23043	-1.00000	4.06239	145
chr1	65293088	65293378	.	1000	.	72.16221	-1.00000	4.06239	145
chr1	65318009	65318118	.	1000	.	61.44090	-1.00000	4.06239	57
chr1	65412527	65412817	.	1000	.	49.05151	-1.00000	4.06239	145
chr1	65481071	65481361	.	616	.	12.76421	-1.00000	4.06239	145
chr1	66758273	66758563	.	1000	.	35.00238	-1.00000	4.06239	145
chr1	67356070	67356360	.	981	.	22.82801	-1.00000	4.06239	145
chr1	67376371	67376661	.	622	.	12.14238	-1.00000	4.06239	145
chr1	67479331	67479621	.	765	.	13.94320	-1.00000	4.06239	145
chr1	67686721	67687011	.	607	.	17.73034	-1.00000	4.06239	145
chr1	67688617	67688907	.	1000	.	23.40436	-1.00000	4.06239	145
chr1	67733675	67733965	.	1000	.	34.30053	-1.00000	4.06239	145
chr1	69540099	69540389	.	1000	.	32.79266	-1.00000	4.06239	145
chr1	70675893	70676183	.	1000	.	23.72692	-1.00000	4.06239	145
chr1	83918910	83919200	.	1000	.	36.47517	-1.00000	4.06239	145
chr1	84688685	84688975	.	696	.	12.95606	-1.00000	4.06239	145
chr1	85225155	85225445	.	1000	.	44.82194	-1.00000	4.06239	145
chr1	86461606	86461896	.	1000	.	23.07827	-1.00000	4.06239	145
chr1	88947008	88947298	.	666	.	16.32619	-1.00000	4.06239	145
chr1	89545684	89545974	.	1000	.	21.39035	-1.00000	4.06239	145
chr1	89701810	89702100	.	678	.	15.21882	-1.00000	4.06239	145
chr1	89762949	89763239	.	833	.	12.62427	-1.00000	4.06239	145
chr1	89763161	89763451	.	832	.	4.98741	-1.00000	1.45909	145
chr1	89786697	89786987	.	624	.	12.63015	-1.00000	4.06239	145
chr1	89823621	89823911	.	1000	.	21.30380	-1.00000	4.06239	145
chr1	89878984	89879274	.	1000	.	21.51374	-1.00000	4.06239	145
chr1	89888474	89888764	.	754	.	14.60406	-1.00000	4.06239	145
chr1	89890376	89890666	.	763	.	20.70591	-1.00000	4.06239	145
chr1	89896212	89896502	.	804	.	16.67364	-1.00000	4.06239	145
chr1	89900838	89901128	.	548	.	11.83700	-1.00000	4.06239	145
chr1	91165282	91165572	.	1000	.	22.28772	-1.00000	4.06239	145
chr1	91732419	91732709	.	637	.	17.68729	-1.00000	4.06239	145
chr1	91804761	91805051	.	1000	.	28.44655	-1.00000	4.06239	145
chr1	92544714	92545004	.	1000	.	27.60817	-1.00000	4.06239	145
chr1	92804799	92805089	.	857	.	19.09334	-1.00000	4.06239	145
chr1	93567442	93567732	.	1000	.	47.57150	-1.00000	4.06239	145
chr1	94634990	94635280	.	971	.	18.94062	-1.00000	4.06239	145
chr1	95085486	95085776	.	1000	.	20.31456	-1.00000	4.06239	145
chr1	95115659	95115949	.	637	.	16.38226	-1.00000	4.06239	145
chr1	95179671	95179961	.	831	.	15.94526	-1.00000	4.06239	145
chr1	99599767	99600057	.	1000	.	22.60483	-1.00000	4.06239	145
chr1	100037945	100038235	.	762	.	15.68017	-1.00000	4.06239	145
chr1	100440144	100440434	.	1000	.	29.35360	-1.00000	4.06239	145
chr1	100785762	100786052	.	695	.	17.28771	-1.00000	4.06239	145
chr1	101283561	101283851	.	1000	.	21.46450	-1.00000	4.06239	145
chr1	108016469	108016759	.	1000	.	51.63847	-1.00000	4.06239	145
chr1	108079713	108080003	.	1000	.	28.19813	-1.00000	4.06239	145
chr1	108533851	108534141	.	966	.	18.62105	-1.00000	4.06239	145
chr1	109134455	109134745	.	1000	.	36.18109	-1.00000	4.06239	145
chr1	109198062	109198352	.	1000	.	21.85831	-1.00000	4.06239	145
chr1	109253627	109253917	.	606	.	11.54177	-1.00000	4.06239	145
chr1	109793742	109794032	.	632	.	14.38772	-1.00000	4.06239	145
chr1	109796750	109797040	.	1000	.	28.94035	-1.00000	4.06239	145
chr1	109882343	109882633	.	561	.	14.03185	-1.00000	4.06239	145
chr1	109889234	109889524	.	612	.	16.57111	-1.00000	4.06239	145
chr1	109889457	109889747	.	613	.	2.61248	-1.00000	0.48065	145
chr1	109918228	109918518	.	592	.	14.27597	-1.00000	4.06239	145
chr1	110916852	110917142	.	615	.	15.50426	-1.00000	4.06239	145
chr1	110963961	110964251	.	617	.	16.84676	-1.00000	4.06239	145
chr1	111025178	111025468	.	1000	.	21.47299	-1.00000	4.06239	145
chr1	111140062	111140352	.	559	.	11.38003	-1.00000	4.06239	145
chr1	111161908	111162198	.	1000	.	28.79031	-1.00000	4.06239	145
chr1	112462885	112463175	.	743	.	17.93263	-1.00000	4.06239	145
chr1	112819082	112819372	.	1000	.	19.70546	-1.00000	4.06239	145
chr1	113040146	113040436	.	1000	.	22.48061	-1.00000	4.06239	145
chr1	113041633	113041923	.	877	.	15.68597	-1.00000	4.06239	145
chr1	113210377	113210667	.	984	.	17.93448	-1.00000	4.06239	145
chr1	113914342	113914503	.	1000	.	83.79878	-1.00000	4.06239	85
chr1	114080604	114080894	.	1000	.	21.04833	-1.00000	4.06239	145
chr1	114380142	114380250	.	1000	.	76.63943	-1.00000	4.06239	66
chr1	114510226	114510516	.	989	.	18.12584	-1.00000	4.06239	145
chr1	116409312	116409602	.	968	.	23.22922	-1.00000	4.06239	145
chr1	116415839	116416129	.	1000	.	23.51536	-1.00000	4.06239	145
chr1	116476416	116476706	.	1000	.	31.45055	-1.00000	4.06239	145
chr1	116504038	116504328	.	936	.	15.67607	-1.00000	4.06239	145
chr1	116569775	116570065	.	1000	.	34.56901	-1.00000	4.06239	145
chr1	116573435	116573725	.	913	.	18.38370	-1.00000	4.06239	145
chr1	116758124	116758414	.	551	.	11.63119	-1.00000	4.06239	145
chr1	116827249	116827539	.	921	.	16.61225	-1.00000	4.06239	145
chr1	116881824	116882114	.	878	.	17.28755	-1.00000	4.06239	145
chr1	117611178	117611468	.	1000	.	33.07514	-1.00000	4.06239	145
chr1	117612676	117612966	.	1000	.	43.05201	-1.00000	4.06239	145
chr1	117613309	117613599	.	1000	.	46.93109	-1.00000	4.06239	145
chr1	117645066	117645356	.	1000	.	27.55871	-1.00000	4.06239	145
chr1	117708399	117708689	.	747	.	13.98418	-1.00000	4.06239	145
chr1	119737231	119737521	.	1000	.	23.78029	-1.00000	4.06239	145
chr1	119874224	119874514	.	823	.	18.84784	-1.00000	4.06239	145
chr1	121595172	121595462	.	679	.	13.33677	-1.00000	4.06239	145
chr1	148334535	148334825	.	1000	.	20.47317	-1.00000	4.06239	145
chr1	150255947	150256237	.	911	.	22.84784	-1.00000	4.06239	145
chr1	150487515	150487805	.	595	.	14.08025	-1.00000	4.06239	145
chr1	150545690	150545980	.	1000	.	23.95413	-1.00000	4.06239	145
chr1	150712839	150713129	.	939	.	17.47255	-1.00000	4.06239	145
chr1	150876791	150877081	.	1000	.	24.05946	-1.00000	4.06239	145
chr1	151054964	151055254	.	775	.	15.03640	-1.00000	4.06239	145
chr1	151062799	151063089	.	1000	.	18.90827	-1.00000	4.06239	145
chr1	151384679	151384969	.	1000	.	27.15011	-1.00000	4.06239	145
chr1	151584371	151584661	.	1000	.	39.76748	-1.00000	4.06239	145
chr1	151596518	151596808	.	1000	.	21.16958	-1.00000	4.06239	145
chr1	151774602	151774892	.	546	.	12.55068	-1.00000	4.06239	145
chr1	153059440	153059512	.	1000	.	52.56163	-1.00000	4.06239	57
chr1	154157774	154158064	.	683	.	13.37023	-1.00000	4.06239	145
chr1	154313069	154313359	.	706	.	24.52614	-1.00000	4.06239	145
chr1	154320931	154321221	.	1000	.	33.90790	-1.00000	4.06239	145
chr1	154352632	154352922	.	629	.	12.99987	-1.00000	4.06239	145
chr1	154353539	154353829	.	840	.	13.37038	-1.00000	4.06239	145
chr1	154354544	154354834	.	1000	.	32.92139	-1.00000	4.06239	145
chr1	154627232	154627522	.	1000	.	18.19244	-1.00000	4.06239	145
chr1	154884001	154884291	.	822	.	15.32757	-1.00000	4.06239	145
chr1	154973612	154973902	.	670	.	14.33192	-1.00000	4.06239	145
chr1	154999271	154999561	.	1000	.	20.93890	-1.00000	4.06239	145
chr1	155070866	155071156	.	717	.	13.01638	-1.00000	4.06239	145
chr1	155077413	155077703	.	1000	.	22.22436	-1.00000	4.06239	145
chr1	155301331	155301621	.	965	.	16.15778	-1.00000	4.06239	145
chr1	155308701	155308806	.	1000	.	69.49481	-1.00000	4.06239	77
chr1	156281254	156281544	.	606	.	12.24151	-1.00000	4.06239	145
chr1	156460574	156460864	.	1000	.	37.45445	-1.00000	4.06239	145
chr1	156616490	156616780	.	1000	.	35.66951	-1.00000	4.06239	145
chr1	156797251	156797541	.	742	.	17.80516	-1.00000	4.06239	145
chr1	156863118	156863408	.	1000	.	27.88063	-1.00000	4.06239	145
chr1	156920306	156920596	.	1000	.	32.21554	-1.00000	4.06239	145
chr1	156958295	156958585	.	1000	.	32.96709	-1.00000	4.06239	145
chr1	157279708	157279780	.	1000	.	46.42135	-1.00000	4.06239	21
chr1	158689124	158689414	.	897	.	17.46753	-1.00000	4.06239	145
chr1	158691951	158692241	.	907	.	17.06753	-1.00000	4.06239	145
chr1	158819575	158819865	.	856	.	13.62364	-1.00000	4.06239	145
chr1	159197895	159198185	.	613	.	13.42319	-1.00000	4.06239	145
chr1	159204774	159205064	.	895	.	18.95564	-1.00000	4.06239	145
chr1	160046491	160046781	.	1000	.	56.34122	-1.00000	4.06239	145
chr1	160069986	160070276	.	552	.	13.99082	-1.00000	4.06239	145
chr1	160540226	160540390	.	1000	.	97.95961	-1.00000	4.06239	75
chr1	160945056	160945346	.	588	.	19.32362	-1.00000	4.06239	145
chr1	160989877	160990167	.	1000	.	31.39582	-1.00000	4.06239	145
chr1	160997387	160997677	.	907	.	14.80941	-1.00000	4.06239	145
chr1	161013863	161014153	.	1000	.	18.91268	-1.00000	4.06239	145
chr1	161044904	161045194	.	746	.	10.11397	-1.00000	3.45200	145
chr1	161166468	161166677	.	1000	.	140.58545	-1.00000	4.06239	111
chr1	162372782	162373072	.	1000	.	52.44955	-1.00000	4.06239	145
chr1	162386415	162386705	.	1000	.	30.58581	-1.00000	4.06239	145
chr1	162421270	162421560	.	1000	.	22.65985	-1.00000	4.06239	145
chr1	164712328	164712514	.	1000	.	94.97426	-1.00000	4.06239	108
chr1	164772726	164773016	.	993	.	17.48374	-1.00000	4.06239	145
chr1	165842756	165843046	.	1000	.	21.67708	-1.00000	4.06239	145
chr1	166585002	166585292	.	1000	.	34.73426	-1.00000	4.06239	145
chr1	166700671	166700961	.	806	.	14.02549	-1.00000	4.06239	145
chr1	166705471	166705761	.	1000	.	67.06045	-1.00000	4.06239	145
chr1	166840622	166840912	.	627	.	16.36619	-1.00000	4.06239	145
chr1	167455467	167455757	.	845	.	19.01628	-1.00000	4.06239	145
chr1	167627752	167628042	.	1000	.	23.30241	-1.00000	4.06239	145
chr1	167757097	167757387	.	1000	.	33.92152	-1.00000	4.06239	145
chr1	167985054	167985344	.	997	.	19.08053	-1.00000	4.06239	145
chr1	168445611	168445901	.	745	.	14.74939	-1.00000	4.06239	145
chr1	168469740	168470030	.	1000	.	28.08925	-1.00000	4.06239	145
chr1	169327937	169328227	.	1000	.	28.37805	-1.00000	4.06239	145
chr1	169367652	169367942	.	767	.	14.51055	-1.00000	4.06239	145
chr1	171781139	171781429	.	1000	.	20.47207	-1.00000	4.06239	145
chr1	172425394	172425684	.	1000	.	22.04705	-1.00000	4.06239	145
chr1	172456432	172456722	.	1000	.	36.54381	-1.00000	4.06239	145
chr1	173355306	173355596	.	564	.	12.64459	-1.00000	4.06239	145
chr1	173824342	173824632	.	1000	.	24.71929	-1.00000	4.06239	145
chr1	174166987	174167277	.	1000	.	22.89807	-1.00000	4.06239	145
chr1	174958592	174958882	.	548	.	14.10022	-1.00000	4.06239	145
chr1	175409952	175410242	.	706	.	14.96270	-1.00000	4.06239	145
chr1	175733823	175734113	.	1000	.	22.36999	-1.00000	4.06239	145
chr1	176879974	176880073	.	1000	.	55.27069	-1.00000	4.06239	65
chr1	179047096	179047216	.	1000	.	88.29432	-1.00000	4.06239	22
chr1	180117259	180117549	.	1000	.	35.12013	-1.00000	4.06239	145
chr1	180603310	180603600	.	1000	.	22.10048	-1.00000	4.06239	145
chr1	180610572	180610862	.	1000	.	39.98885	-1.00000	4.06239	145
chr1	180854449	180854739	.	740	.	13.51648	-1.00000	4.06239	145
chr1	180933241	180933531	.	1000	.	37.91556	-1.00000	4.06239	145
chr1	181089690	181089980	.	1000	.	58.91666	-1.00000	4.06239	145
chr1	181129851	181130141	.	1000	.	27.47609	-1.00000	4.06239	145
chr1	181151537	181151827	.	868	.	16.11954	-1.00000	4.06239	145
chr1	181153046	181153239	.	1000	.	117.83286	-1.00000	4.06239	112
chr1	182236265	182236555	.	1000	.	27.37017	-1.00000	4.06239	145
chr1	182257370	182257660	.	1000	.	32.61756	-1.00000	4.06239	145
chr1	182300060	182300350	.	1000	.	48.89813	-1.00000	4.06239	145
chr1	182338068	182338358	.	553	.	10.85809	-1.00000	3.61857	145
chr1	182455631	182455921	.	754	.	16.67512	-1.00000	4.06239	145
chr1	182791736	182792026	.	1000	.	28.53875	-1.00000	4.06239	145
chr1	182839900	182840190	.	1000	.	22.38294	-1.00000	4.06239	145
chr1	182869283	182869573	.	1000	.	35.32018	-1.00000	4.06239	145
chr1	183471910	183472200	.	1000	.	54.50611	-1.00000	4.06239	145
chr1	184031410	184031700	.	1000	.	24.46148	-1.00000	4.06239	145
chr1	184768535	184768825	.	568	.	17.68063	-1.00000	4.06239	145
chr1	185284713	185285003	.	1000	.	25.35351	-1.00000	4.06239	145
chr1	185317406	185317696	.	1000	.	29.57914	-1.00000	4.06239	145
chr1	186112305	186112595	.	1000	.	26.29409	-1.00000	4.06239	145
chr1	186122936	186123226	.	892	.	18.18556	-1.00000	4.06239	145
chr1	186195835	186196125	.	685	.	2.95062	-1.00000	0.62316	145
chr1	192108207	192108497	.	1000	.	35.11004	-1.00000	4.06239	145
chr1	192977345	192977635	.	1000	.	46.52525	-1.00000	4.06239	145
chr1	192986158	192986448	.	882	.	18.59166	-1.00000	4.06239	145
chr1	194699097	194699387	.	1000	.	19.26956	-1.00000	4.06239	145
chr1	196517219	196517509	.	747	.	12.69706	-1.00000	4.06239	145
chr1	198079597	198079887	.	826	.	19.57037	-1.00000	4.06239	145
chr1	198598938	198599228	.	1000	.	27.11831	-1.00000	4.06239	145
chr1	198681819	198682109	.	701	.	15.40247	-1.00000	4.06239	145
chr1	200154258	200154548	.	1000	.	28.61432	-1.00000	4.06239	145
chr1	200640016	200640306	.	1000	.	23.31628	-1.00000	4.06239	145
chr1	201015730	201016020	.	844	.	15.56200	-1.00000	4.06239	145
chr1	201153796	201154086	.	1000	.	45.62741	-1.00000	4.06239	145
chr1	201309493	201309783	.	1000	.	40.91894	-1.00000	4.06239	145
chr1	201578398	201578688	.	1000	.	45.96422	-1.00000	4.06239	145
chr1	201916650	201916940	.	791	.	13.68709	-1.00000	4.06239	145
chr1	202018468	202018758	.	1000	.	41.54708	-1.00000	4.06239	145
chr1	202076083	202076373	.	1000	.	28.23406	-1.00000	4.06239	145
chr1	202076875	202077165	.	1000	.	23.82130	-1.00000	4.06239	145
chr1	202117995	202118285	.	777	.	16.40647	-1.00000	4.06239	145
chr1	202159501	202159791	.	975	.	21.72750	-1.00000	4.06239	145
chr1	202162095	202162385	.	1000	.	16.31935	-1.00000	4.06239	145
chr1	202166205	202166495	.	636	.	7.72922	-1.00000	2.56477	145
chr1	202166612	202166902	.	568	.	9.42828	-1.00000	3.50966	145
chr1	202810537	202810827	.	638	.	9.64184	-1.00000	3.49049	145
chr1	202810743	202811033	.	638	.	5.60595	-1.00000	1.68636	145
chr1	202944431	202944721	.	1000	.	41.97138	-1.00000	4.06239	145
chr1	203031479	203031769	.	1000	.	52.94560	-1.00000	4.06239	145
chr1	203269055	203269345	.	1000	.	25.96490	-1.00000	4.06239	145
chr1	203289661	203289951	.	593	.	15.30663	-1.00000	4.06239	145
chr1	203300447	203300737	.	1000	.	26.72895	-1.00000	4.06239	145
chr1	203303573	203303651	.	1000	.	64.58251	-1.00000	4.06239	29
chr1	203306335	203306625	.	878	.	16.95146	-1.00000	4.06239	145
chr1	203311851	203312141	.	1000	.	49.00228	-1.00000	4.06239	145
chr1	203650320	203650610	.	1000	.	42.52553	-1.00000	4.06239	145
chr1	203679108	203679398	.	697	.	14.39334	-1.00000	4.06239	145
chr1	203726531	203726821	.	1000	.	37.58191	-1.00000	4.06239	145
chr1	204227341	204227631	.	1000	.	19.59861	-1.00000	4.06239	145
chr1	204417324	204417614	.	1000	.	27.92114	-1.00000	4.06239	145
chr1	204565721	204566011	.	1000	.	22.30639	-1.00000	4.06239	145
chr1	204623540	204623830	.	591	.	12.09595	-1.00000	4.06239	145
chr1	204624843	204625133	.	570	.	13.03863	-1.00000	4.06239	145
chr1	204672522	204672625	.	1000	.	79.74425	-1.00000	4.06239	71
chr1	204859984	204860274	.	1000	.	26.12426	-1.00000	4.06239	145
chr1	204984490	204984780	.	632	.	18.57832	-1.00000	4.06239	145
chr1	205157167	205157457	.	1000	.	27.95873	-1.00000	4.06239	145
chr1	205249015	205249305	.	741	.	16.58616	-1.00000	4.06239	145
chr1	205255947	205256237	.	1000	.	39.82621	-1.00000	4.06239	145
chr1	205678657	205678947	.	1000	.	48.82177	-1.00000	4.06239	145
chr1	206066854	206067144	.	929	.	20.43644	-1.00000	4.06239	145
chr1	206439265	206439555	.	932	.	18.56178	-1.00000	4.06239	145
chr1	206501096	206501386	.	685	.	12.74839	-1.00000	4.06239	145
chr1	206652096	206652386	.	1000	.	33.56410	-1.00000	4.06239	145
chr1	206672092	206672382	.	973	.	17.35053	-1.00000	4.06239	145
chr1	206673344	206673490	.	1000	.	78.06115	-1.00000	4.06239	75
chr1	206683295	206683585	.	552	.	12.55137	-1.00000	4.06239	145
chr1	206735558	206735848	.	1000	.	35.62875	-1.00000	4.06239	145
chr1	206847532	206847822	.	1000	.	27.07474	-1.00000	4.06239	145
chr1	207017688	207017978	.	1000	.	37.40213	-1.00000	4.06239	145
chr1	207021202	207021492	.	1000	.	33.19016	-1.00000	4.06239	145
chr1	207024476	207024565	.	1000	.	78.35465	-1.00000	4.06239	18
chr1	207644817	207645107	.	1000	.	23.66029	-1.00000	4.06239	145
chr1	207650033	207650323	.	1000	.	37.73143	-1.00000	4.06239	145
chr1	207746413	207746703	.	1000	.	18.45457	-1.00000	4.06239	145
chr1	207923624	207923914	.	1000	.	20.24969	-1.00000	4.06239	145
chr1	208184336	208184626	.	1000	.	23.16414	-1.00000	4.06239	145
chr1	209645861	209646151	.	1000	.	20.84317	-1.00000	4.06239	145
chr1	209827808	209828098	.	963	.	21.05450	-1.00000	4.06239	145
chr1	211537290	211537580	.	574	.	14.50852	-1.00000	4.06239	145
chr1	211613403	211613693	.	666	.	13.94898	-1.00000	4.06239	145
chr1	211614681	211614971	.	699	.	16.02012	-1.00000	4.06239	145
chr1	211630297	211630587	.	1000	.	57.13865	-1.00000	4.06239	145
chr1	211722552	211722842	.	1000	.	32.77429	-1.00000	4.06239	145
chr1	211928342	211928632	.	895	.	19.34182	-1.00000	4.06239	145
chr1	212035600	212035890	.	1000	.	35.81033	-1.00000	4.06239	145
chr1	212152233	212152523	.	1000	.	51.47699	-1.00000	4.06239	145
chr1	212438887	212439177	.	805	.	15.68029	-1.00000	4.06239	145
chr1	212793669	212793959	.	813	.	17.95195	-1.00000	4.06239	145
chr1	212860792	212861082	.	1000	.	36.67038	-1.00000	4.06239	145
chr1	213296634	213296924	.	566	.	14.06514	-1.00000	4.06239	145
chr1	214419689	214419979	.	1000	.	25.56791	-1.00000	4.06239	145
chr1	218298461	218298751	.	1000	.	28.51508	-1.00000	4.06239	145
chr1	218304585	218304875	.	949	.	17.86245	-1.00000	4.06239	145
chr1	219089008	219089298	.	856	.	12.85281	-1.00000	4.06239	145
chr1	219907021	219907099	.	1000	.	60.90412	-1.00000	4.06239	39
chr1	219907553	219907843	.	639	.	21.13201	-1.00000	4.06239	145
chr1	220046482	220046772	.	1000	.	15.01702	-1.00000	4.06239	145
chr1	220966825	220967115	.	1000	.	38.34881	-1.00000	4.06239	145
chr1	221708043	221708333	.	1000	.	23.76097	-1.00000	4.06239	145
chr1	222240579	222240869	.	575	.	12.57572	-1.00000	4.06239	145
chr1	222709811	222710101	.	1000	.	40.41828	-1.00000	4.06239	145
chr1	223789067	223789357	.	1000	.	22.16330	-1.00000	4.06239	145
chr1	224160383	224160673	.	1000	.	23.30703	-1.00000	4.06239	145
chr1	224204910	224205055	.	1000	.	88.32970	-1.00000	4.06239	72
chr1	224213593	224213883	.	1000	.	19.51213	-1.00000	4.06239	145
chr1	224503634	224503710	.	1000	.	75.47180	-1.00000	4.06239	48
chr1	224929293	224929583	.	1000	.	24.17246	-1.00000	4.06239	145
chr1	225428188	225428478	.	1000	.	41.69135	-1.00000	4.06239	145
chr1	225769051	225769341	.	959	.	16.54954	-1.00000	4.06239	145
chr1	225924127	225924417	.	623	.	12.58503	-1.00000	4.06239	145
chr1	225928582	225928674	.	1000	.	69.55765	-1.00000	4.06239	28
chr1	225931375	225931665	.	1000	.	17.61011	-1.00000	4.06239	145
chr1	225999499	225999658	.	1000	.	70.02740	-1.00000	4.06239	59
chr1	226002949	226003239	.	734	.	12.82396	-1.00000	4.06239	145
chr1	226009630	226009920	.	1000	.	21.78822	-1.00000	4.06239	145
chr1	226111099	226111389	.	1000	.	26.28268	-1.00000	4.06239	145
chr1	226753501	226753791	.	759	.	14.88081	-1.00000	4.06239	145
chr1	226804898	226805188	.	1000	.	56.13656	-1.00000	4.06239	145
chr1	226990218	226990508	.	558	.	11.96955	-1.00000	4.06239	145
chr1	227335668	227335958	.	963	.	17.80106	-1.00000	4.06239	145
chr1	227396518	227396808	.	554	.	9.67872	-1.00000	3.48756	145
chr1	227572803	227573093	.	1000	.	23.97864	-1.00000	4.06239	145
chr1	228085421	228085711	.	755	.	12.40155	-1.00000	4.06239	145
chr1	228109160	228109450	.	1000	.	18.68791	-1.00000	4.06239	145
chr1	228145666	228145956	.	1000	.	41.08089	-1.00000	4.06239	145
chr1	228164579	228164869	.	842	.	17.27193	-1.00000	4.06239	145
chr1	228178873	228179163	.	1000	.	35.56846	-1.00000	4.06239	145
chr1	228290555	228290845	.	1000	.	27.18182	-1.00000	4.06239	145
chr1	228369184	228369474	.	1000	.	52.93000	-1.00000	4.06239	145
chr1	228513372	228513495	.	1000	.	84.48299	-1.00000	4.06239	90
chr1	229004291	229004581	.	967	.	15.98177	-1.00000	4.06239	145
chr1	229407331	229407621	.	792	.	14.84801	-1.00000	4.06239	145
chr1	229555161	229555451	.	1000	.	46.18416	-1.00000	4.06239	145
chr1	229558635	229558925	.	1000	.	36.50004	-1.00000	4.06239	145
chr1	229753897	229754007	.	1000	.	78.06536	-1.00000	4.06239	54
chr1	230110982	230111272	.	805	.	17.77374	-1.00000	4.06239	145
chr1	230127075	230127365	.	1000	.	32.42251	-1.00000	4.06239	145
chr1	230143605	230143895	.	1000	.	48.05568	-1.00000	4.06239	145
chr1	230205771	230206061	.	766	.	18.43636	-1.00000	4.06239	145
chr1	230979087	230979377	.	1000	.	28.27591	-1.00000	4.06239	145
chr1	231160184	231160474	.	1000	.	39.74819	-1.00000	4.06239	145
chr1	231200571	231200861	.	911	.	19.58671	-1.00000	4.06239	145
chr1	231202005	231202295	.	853	.	11.98761	-1.00000	4.06239	145
chr1	231298830	231299120	.	626	.	9.91411	-1.00000	3.46790	145
chr1	233636061	233636189	.	1000	.	72.91131	-1.00000	4.06239	75
chr1	233665656	233665946	.	1000	.	34.56563	-1.00000	4.06239	145
chr1	233707172	233707462	.	1000	.	25.37971	-1.00000	4.06239	145
chr1	233791148	233791438	.	1000	.	25.97307	-1.00000	4.06239	145
chr1	234491151	234491441	.	1000	.	19.78027	-1.00000	4.06239	145
chr1	234730707	234730997	.	1000	.	22.94293	-1.00000	4.06239	145
chr1	234866366	234866656	.	1000	.	25.16262	-1.00000	4.06239	145
chr1	234867310	234867600	.	1000	.	28.69815	-1.00000	4.06239	145
chr1	234876348	234876638	.	1000	.	28.02221	-1.00000	4.06239	145
chr1	234975120	234975410	.	1000	.	25.22769	-1.00000	4.06239	145
chr1	236353160	236353450	.	1000	.	27.77942	-1.00000	4.06239	145
chr1	236452014	236452304	.	1000	.	19.66329	-1.00000	4.06239	145
chr1	236532876	236533166	.	1000	.	31.12428	-1.00000	4.06239	145
chr1	236913767	236914057	.	1000	.	22.20324	-1.00000	4.06239	145
chr1	236914541	236914831	.	1000	.	21.09092	-1.00000	4.06239	145
chr1	241848398	241848688	.	1000	.	16.67821	-1.00000	4.06239	145
chr1	241848600	241848890	.	903	.	6.29871	-1.00000	2.00020	145
chr1	244370309	244370599	.	1000	.	21.04785	-1.00000	4.06239	145
chr1	244393697	244393987	.	1000	.	22.10178	-1.00000	4.06239	145
chr1	245051448	245051738	.	874	.	17.16197	-1.00000	4.06239	145
chr1	245051866	245052156	.	748	.	13.69863	-1.00000	4.06239	145
chr1	245337765	245338055	.	1000	.	26.34935	-1.00000	4.06239	145
chr1	245791703	245791993	.	659	.	10.49106	-1.00000	3.64637	145
chr1	246169083	246169373	.	995	.	18.34430	-1.00000	4.06239	145
chr1	246182117	246182407	.	783	.	16.04383	-1.00000	4.06239	145
chr1	246214992	246215282	.	696	.	18.81394	-1.00000	4.06239	145
chr1	247078715	247079005	.	1000	.	41.56945	-1.00000	4.06239	145
chr1	247104464	247104564	.	1000	.	54.77477	-1.00000	4.06239	31
chr1	247855272	247855562	.	1000	.	57.76294	-1.00000	4.06239	145
chr1	248873144	248873434	.	582	.	20.59125	-1.00000	4.06239	145
chr10	3665420	3665710	.	1000	.	28.31196	-1.00000	4.06239	145
chr10	3668310	3668600	.	705	.	13.36768	-1.00000	4.06239	145
chr10	4848633	4848923	.	1000	.	27.79005	-1.00000	4.06239	145
chr10	4867593	4867883	.	1000	.	38.24053	-1.00000	4.06239	145
chr10	5478274	5478564	.	564	.	11.98132	-1.00000	4.06239	145
chr10	5479554	5479844	.	1000	.	22.25137	-1.00000	4.06239	145
chr10	5548873	5549163	.	1000	.	62.06648	-1.00000	4.06239	145
chr10	5934015	5934305	.	942	.	17.00605	-1.00000	4.06239	145
chr10	6473393	6473683	.	1000	.	26.71028	-1.00000	4.06239	145
chr10	6920396	6920686	.	877	.	17.23377	-1.00000	4.06239	145
chr10	7007581	7007871	.	556	.	12.81443	-1.00000	4.06239	145
chr10	7168468	7168758	.	1000	.	23.50911	-1.00000	4.06239	145
chr10	9825440	9825730	.	1000	.	26.88037	-1.00000	4.06239	145
chr10	11178626	11178916	.	1000	.	35.04459	-1.00000	4.06239	145
chr10	11499464	11499754	.	1000	.	32.72305	-1.00000	4.06239	145
chr10	11612500	11612790	.	1000	.	27.84834	-1.00000	4.06239	145
chr10	11687446	11687736	.	743	.	15.09348	-1.00000	4.06239	145
chr10	11824921	11825211	.	853	.	12.96871	-1.00000	4.06239	145
chr10	11861454	11861744	.	711	.	6.94230	-1.00000	2.27606	145
chr10	11898452	11898742	.	1000	.	29.44702	-1.00000	4.06239	145
chr10	12063501	12063791	.	1000	.	23.99531	-1.00000	4.06239	145
chr10	12208479	12208769	.	744	.	14.49003	-1.00000	4.06239	145
chr10	12265866	12266156	.	1000	.	27.12719	-1.00000	4.06239	145
chr10	13705796	13706086	.	1000	.	53.65409	-1.00000	4.06239	145
chr10	13930240	13930530	.	656	.	13.89571	-1.00000	4.06239	145
chr10	14889437	14889727	.	762	.	14.80953	-1.00000	4.06239	145
chr10	15451176	15451466	.	1000	.	44.92872	-1.00000	4.06239	145
chr10	16996269	16996559	.	831	.	16.01632	-1.00000	4.06239	145
chr10	17425946	17426052	.	1000	.	62.66900	-1.00000	4.06239	53
chr10	17428795	17429085	.	1000	.	27.05551	-1.00000	4.06239	145
chr10	17509167	17509457	.	1000	.	19.13007	-1.00000	4.06239	145
chr10	17662744	17663034	.	1000	.	20.45590	-1.00000	4.06239	145
chr10	21208762	21209052	.	1000	.	18.34839	-1.00000	4.06239	145
chr10	21807179	21807469	.	1000	.	23.40696	-1.00000	4.06239	145
chr10	21961870	21962160	.	671	.	12.34782	-1.00000	4.06239	145
chr10	22219390	22219680	.	908	.	16.41783	-1.00000	4.06239	145
chr10	22616212	22616502	.	740	.	16.88925	-1.00000	4.06239	145
chr10	22839845	22840135	.	803	.	15.69902	-1.00000	4.06239	145
chr10	24569327	24569617	.	1000	.	40.78371	-1.00000	4.06239	145
chr10	25062492	25062782	.	1000	.	20.98050	-1.00000	4.06239	145
chr10	25493184	25493474	.	1000	.	22.82235	-1.00000	4.06239	145
chr10	25766785	25767075	.	1000	.	36.77100	-1.00000	4.06239	145
chr10	28494453	28494743	.	1000	.	45.13110	-1.00000	4.06239	145
chr10	28839680	28839970	.	1000	.	49.38956	-1.00000	4.06239	145
chr10	28849865	28850155	.	948	.	13.27147	-1.00000	4.06239	145
chr10	29009515	29009805	.	958	.	16.06075	-1.00000	4.06239	145
chr10	29131993	29132283	.	670	.	12.56492	-1.00000	4.06239	145
chr10	30151996	30152286	.	815	.	13.63288	-1.00000	4.06239	145
chr10	30437103	30437393	.	1000	.	21.54240	-1.00000	4.06239	145
chr10	30682438	30682728	.	886	.	16.62761	-1.00000	4.06239	145
chr10	30687674	30687964	.	564	.	15.63712	-1.00000	4.06239	145
chr10	31972502	31972792	.	1000	.	48.32178	-1.00000	4.06239	145
chr10	32059478	32059768	.	921	.	18.44544	-1.00000	4.06239	145
chr10	32980821	32981111	.	815	.	14.31210	-1.00000	4.06239	145
chr10	35379214	35379504	.	935	.	18.11342	-1.00000	4.06239	145
chr10	42645087	42645377	.	1000	.	20.44371	-1.00000	4.06239	145
chr10	43396012	43396302	.	597	.	14.79503	-1.00000	4.06239	145
chr10	43418123	43418225	.	1000	.	63.73961	-1.00000	4.06239	62
chr10	44911070	44911360	.	738	.	15.16971	-1.00000	4.06239	145
chr10	44913360	44913650	.	834	.	20.18521	-1.00000	4.06239	145
chr10	45278920	45279210	.	1000	.	27.12511	-1.00000	4.06239	145
chr10	45470688	45470846	.	1000	.	82.83957	-1.00000	4.06239	74
chr10	46001362	46001652	.	1000	.	41.67608	-1.00000	4.06239	145
chr10	46018477	46018767	.	557	.	12.71866	-1.00000	4.06239	145
chr10	46020291	46020581	.	734	.	14.34258	-1.00000	4.06239	145
chr10	46525583	46525873	.	653	.	10.88728	-1.00000	3.61690	145
chr10	46525782	46526072	.	653	.	5.02734	-1.00000	1.46720	145
chr10	46550764	46551054	.	596	.	13.76254	-1.00000	4.06239	145
chr10	47311616	47311906	.	576	.	14.74205	-1.00000	4.06239	145
chr10	47322326	47322616	.	768	.	18.45030	-1.00000	4.06239	145
chr10	47326886	47327176	.	922	.	25.85523	-1.00000	4.06239	145
chr10	48254236	48254526	.	765	.	14.98237	-1.00000	4.06239	145
chr10	48254436	48254726	.	765	.	5.57356	-1.00000	1.67105	145
chr10	48459446	48459736	.	716	.	8.67015	-1.00000	3.00502	145
chr10	48470202	48470492	.	1000	.	56.57041	-1.00000	4.06239	145
chr10	48480946	48481236	.	1000	.	19.40954	-1.00000	4.06239	145
chr10	49173161	49173451	.	661	.	14.48565	-1.00000	4.06239	145
chr10	49186673	49186963	.	636	.	13.58406	-1.00000	4.06239	145
chr10	49206604	49206894	.	650	.	14.24876	-1.00000	4.06239	145
chr10	49225401	49225691	.	662	.	11.34265	-1.00000	4.06239	145
chr10	49278619	49278909	.	548	.	13.94116	-1.00000	4.06239	145
chr10	49300604	49300718	.	1000	.	65.79328	-1.00000	4.06239	84
chr10	50322164	50322454	.	758	.	13.87383	-1.00000	4.06239	145
chr10	50326909	50327199	.	1000	.	41.31754	-1.00000	4.06239	145
chr10	50439199	50439489	.	614	.	16.12400	-1.00000	4.06239	145
chr10	50550473	50550547	.	1000	.	76.62976	-1.00000	4.06239	54
chr10	50565260	50565550	.	1000	.	25.55759	-1.00000	4.06239	145
chr10	50577756	50578046	.	1000	.	39.99264	-1.00000	4.06239	145
chr10	58385277	58385567	.	1000	.	17.55490	-1.00000	4.06239	145
chr10	59880883	59881173	.	941	.	15.97279	-1.00000	4.06239	145
chr10	60262826	60263116	.	675	.	23.25926	-1.00000	4.06239	145
chr10	60304908	60305198	.	936	.	17.35223	-1.00000	4.06239	145
chr10	60353784	60354074	.	1000	.	24.89354	-1.00000	4.06239	145
chr10	60978455	60978745	.	1000	.	30.11175	-1.00000	4.06239	145
chr10	61765778	61765874	.	1000	.	69.65450	-1.00000	4.06239	28
chr10	61780379	61780669	.	543	.	13.66758	-1.00000	4.06239	145
chr10	64867620	64867910	.	888	.	16.03254	-1.00000	4.06239	145
chr10	68988639	68988929	.	664	.	8.18660	-1.00000	2.79675	145
chr10	69313172	69313462	.	1000	.	21.21291	-1.00000	4.06239	145
chr10	69315662	69315806	.	1000	.	65.64525	-1.00000	4.06239	68
chr10	69334447	69334737	.	950	.	18.50770	-1.00000	4.06239	145
chr10	70233615	70233905	.	1000	.	16.41248	-1.00000	4.06239	145
chr10	70474740	70475030	.	579	.	10.41754	-1.00000	3.42972	145
chr10	70540415	70540705	.	608	.	11.77342	-1.00000	4.06239	145
chr10	70660744	70661034	.	860	.	18.30154	-1.00000	4.06239	145
chr10	70667394	70667684	.	1000	.	40.35456	-1.00000	4.06239	145
chr10	70693805	70694095	.	834	.	12.38950	-1.00000	4.06239	145
chr10	71339242	71339532	.	753	.	12.82297	-1.00000	4.06239	145
chr10	71359479	71359769	.	612	.	13.82681	-1.00000	4.06239	145
chr10	71633229	71633519	.	1000	.	23.56984	-1.00000	4.06239	145
chr10	71635374	71635664	.	1000	.	33.98459	-1.00000	4.06239	145
chr10	71638781	71639071	.	1000	.	41.43432	-1.00000	4.06239	145
chr10	71638989	71639279	.	1000	.	8.70753	-1.00000	3.00034	145
chr10	71659342	71659632	.	627	.	11.95898	-1.00000	4.06239	145
chr10	71726205	71726495	.	664	.	12.09497	-1.00000	4.06239	145
chr10	71746594	71746884	.	1000	.	22.38773	-1.00000	4.06239	145
chr10	71797762	71798052	.	885	.	12.37454	-1.00000	4.06239	145
chr10	71851197	71851297	.	1000	.	68.76298	-1.00000	4.06239	50
chr10	71874756	71875046	.	1000	.	26.75199	-1.00000	4.06239	145
chr10	71893943	71894233	.	1000	.	22.79089	-1.00000	4.06239	145
chr10	72244997	72245287	.	1000	.	23.04274	-1.00000	4.06239	145
chr10	72257043	72257333	.	972	.	16.06960	-1.00000	4.06239	145
chr10	72261449	72261739	.	1000	.	45.42085	-1.00000	4.06239	145
chr10	72291125	72291415	.	1000	.	35.89010	-1.00000	4.06239	145
chr10	72320763	72321053	.	1000	.	59.21641	-1.00000	4.06239	145
chr10	72323905	72324195	.	1000	.	20.00015	-1.00000	4.06239	145
chr10	72689678	72689968	.	560	.	11.68475	-1.00000	4.06239	145
chr10	73456270	73456560	.	1000	.	37.92793	-1.00000	4.06239	145
chr10	73817054	73817344	.	633	.	18.06605	-1.00000	4.06239	145
chr10	73956536	73956826	.	1000	.	22.53113	-1.00000	4.06239	145
chr10	74854100	74854390	.	1000	.	26.35558	-1.00000	4.06239	145
chr10	75138153	75138443	.	976	.	16.95035	-1.00000	4.06239	145
chr10	77756518	77756808	.	866	.	19.11734	-1.00000	4.06239	145
chr10	77971229	77971519	.	1000	.	22.09771	-1.00000	4.06239	145
chr10	79020105	79020395	.	1000	.	24.36076	-1.00000	4.06239	145
chr10	79027411	79027701	.	1000	.	27.73167	-1.00000	4.06239	145
chr10	79048299	79048589	.	1000	.	34.67684	-1.00000	4.06239	145
chr10	79178935	79179225	.	698	.	14.07892	-1.00000	4.06239	145
chr10	79183181	79183471	.	728	.	14.34760	-1.00000	4.06239	145
chr10	79240160	79240450	.	981	.	18.61937	-1.00000	4.06239	145
chr10	79388031	79388321	.	896	.	16.00697	-1.00000	4.06239	145
chr10	79388234	79388524	.	896	.	5.79753	-1.00000	1.78699	145
chr10	79391548	79391838	.	1000	.	19.25233	-1.00000	4.06239	145
chr10	80203469	80203759	.	855	.	16.02312	-1.00000	4.06239	145
chr10	80266531	80266821	.	1000	.	21.42226	-1.00000	4.06239	145
chr10	80378229	80378519	.	1000	.	33.18310	-1.00000	4.06239	145
chr10	80497622	80497912	.	1000	.	40.28261	-1.00000	4.06239	145
chr10	80504083	80504373	.	1000	.	51.43654	-1.00000	4.06239	145
chr10	80772076	80772366	.	1000	.	22.85280	-1.00000	4.06239	145
chr10	84293710	84294000	.	1000	.	56.25406	-1.00000	4.06239	145
chr10	86755633	86755923	.	888	.	16.53005	-1.00000	4.06239	145
chr10	89260358	89260648	.	1000	.	61.16495	-1.00000	4.06239	145
chr10	91247847	91248137	.	1000	.	29.16701	-1.00000	4.06239	145
chr10	92756380	92756670	.	1000	.	53.65772	-1.00000	4.06239	145
chr10	93078011	93078301	.	1000	.	27.77904	-1.00000	4.06239	145
chr10	94239780	94240070	.	543	.	11.02798	-1.00000	3.60735	145
chr10	94299505	94299795	.	1000	.	22.84706	-1.00000	4.06239	145
chr10	95297449	95297739	.	822	.	17.87309	-1.00000	4.06239	145
chr10	95532068	95532358	.	1000	.	50.62146	-1.00000	4.06239	145
chr10	96619151	96619441	.	1000	.	32.03865	-1.00000	4.06239	145
chr10	96622410	96622700	.	1000	.	31.92625	-1.00000	4.06239	145
chr10	96829452	96829742	.	635	.	15.69641	-1.00000	4.06239	145
chr10	97772174	97772464	.	1000	.	22.26973	-1.00000	4.06239	145
chr10	97788992	97789282	.	1000	.	35.12578	-1.00000	4.06239	145
chr10	98236925	98237215	.	1000	.	25.44974	-1.00000	4.06239	145
chr10	98459427	98459717	.	720	.	12.19204	-1.00000	4.06239	145
chr10	98461111	98461401	.	1000	.	27.18298	-1.00000	4.06239	145
chr10	98463007	98463297	.	1000	.	24.93934	-1.00000	4.06239	145
chr10	98664440	98664730	.	756	.	13.48965	-1.00000	4.06239	145
chr10	98778352	98778642	.	1000	.	29.93276	-1.00000	4.06239	145
chr10	98910094	98910384	.	1000	.	36.28512	-1.00000	4.06239	145
chr10	100289689	100289979	.	1000	.	21.93609	-1.00000	4.06239	145
chr10	100359034	100359324	.	737	.	14.40775	-1.00000	4.06239	145
chr10	101575944	101576234	.	1000	.	33.66065	-1.00000	4.06239	145
chr10	101797493	101797783	.	670	.	14.74680	-1.00000	4.06239	145
chr10	102112382	102112672	.	1000	.	21.96782	-1.00000	4.06239	145
chr10	102599764	102600054	.	1000	.	24.19973	-1.00000	4.06239	145
chr10	103040602	103040892	.	646	.	11.41550	-1.00000	4.06239	145
chr10	103618803	103619093	.	1000	.	51.99856	-1.00000	4.06239	145
chr10	107022918	107023208	.	909	.	20.34590	-1.00000	4.06239	145
chr10	107059963	107060253	.	759	.	14.13278	-1.00000	4.06239	145
chr10	109898737	109899027	.	789	.	15.66038	-1.00000	4.06239	145
chr10	110858342	110858632	.	999	.	17.58187	-1.00000	4.06239	145
chr10	112447269	112447559	.	742	.	15.21775	-1.00000	4.06239	145
chr10	113060801	113061091	.	1000	.	25.33063	-1.00000	4.06239	145
chr10	113063459	113063749	.	682	.	13.33974	-1.00000	4.06239	145
chr10	117376458	117376748	.	1000	.	22.74945	-1.00000	4.06239	145
chr10	117411516	117411806	.	1000	.	19.15123	-1.00000	4.06239	145
chr10	120145257	120145547	.	1000	.	34.27422	-1.00000	4.06239	145
chr10	123135108	123135398	.	1000	.	34.54413	-1.00000	4.06239	145
chr10	123139566	123139856	.	1000	.	23.51690	-1.00000	4.06239	145
chr10	124454021	124454311	.	693	.	14.86169	-1.00000	4.06239	145
chr10	124486751	124487041	.	1000	.	27.73886	-1.00000	4.06239	145
chr10	124589214	124589504	.	1000	.	34.94982	-1.00000	4.06239	145
chr10	124692918	124693208	.	1000	.	27.67237	-1.00000	4.06239	145
chr10	124717953	124718243	.	1000	.	24.41084	-1.00000	4.06239	145
chr10	125605232	125605522	.	1000	.	32.99202	-1.00000	4.06239	145
chr10	128599608	128599898	.	601	.	11.91217	-1.00000	4.06239	145
chr10	129033963	129034253	.	816	.	15.38577	-1.00000	4.06239	145
chr10	131897595	131897885	.	807	.	17.77425	-1.00000	4.06239	145
chr10	133245774	133246064	.	1000	.	25.58271	-1.00000	4.06239	145
chr10	133360187	133360477	.	1000	.	21.66735	-1.00000	4.06239	145
chr11	207414	207704	.	629	.	20.34780	-1.00000	4.06239	145
chr11	329546	329836	.	1000	.	25.92109	-1.00000	4.06239	145
chr11	450985	451275	.	589	.	12.69662	-1.00000	4.06239	145
chr11	876032	876322	.	1000	.	55.49333	-1.00000	4.06239	145
chr11	1844634	1844924	.	1000	.	29.47899	-1.00000	4.06239	145
chr11	2303688	2303978	.	1000	.	44.02858	-1.00000	4.06239	145
chr11	2747746	2748036	.	560	.	17.56768	-1.00000	4.06239	145
chr11	2778563	2778853	.	1000	.	30.81002	-1.00000	4.06239	145
chr11	2846181	2846471	.	1000	.	20.99571	-1.00000	4.06239	145
chr11	3169244	3169534	.	1000	.	23.59336	-1.00000	4.06239	145
chr11	3231812	3232102	.	1000	.	27.40579	-1.00000	4.06239	145
chr11	3379123	3379413	.	599	.	14.47199	-1.00000	4.06239	145
chr11	3824764	3825054	.	1000	.	33.22188	-1.00000	4.06239	145
chr11	3859391	3859681	.	1000	.	24.65519	-1.00000	4.06239	145
chr11	3867469	3867759	.	718	.	15.43994	-1.00000	4.06239	145
chr11	3878722	3879012	.	1000	.	33.46339	-1.00000	4.06239	145
chr11	4146082	4146372	.	971	.	23.99475	-1.00000	4.06239	145
chr11	4194963	4195253	.	561	.	12.86320	-1.00000	4.06239	145
chr11	5151759	5152049	.	1000	.	38.03476	-1.00000	4.06239	145
chr11	5275833	5276123	.	606	.	15.32559	-1.00000	4.06239	145
chr11	5280576	5280866	.	1000	.	27.62734	-1.00000	4.06239	145
chr11	5284620	5284910	.	1000	.	26.81285	-1.00000	4.06239	145
chr11	5288112	5288402	.	1000	.	22.99964	-1.00000	4.06239	145
chr11	5596644	5596934	.	1000	.	19.83632	-1.00000	4.06239	145
chr11	5684822	5685112	.	592	.	11.23240	-1.00000	3.59207	145
chr11	6554872	6555162	.	1000	.	28.12105	-1.00000	4.06239	145
chr11	6563342	6563632	.	1000	.	21.45614	-1.00000	4.06239	145
chr11	8206444	8206615	.	1000	.	103.38368	-1.00000	4.06239	87
chr11	8768934	8769224	.	640	.	12.92230	-1.00000	4.06239	145
chr11	9551882	9552172	.	1000	.	37.01790	-1.00000	4.06239	145
chr11	9565919	9566209	.	1000	.	22.90491	-1.00000	4.06239	145
chr11	9652323	9652613	.	854	.	15.96514	-1.00000	4.06239	145
chr11	9789944	9790234	.	1000	.	30.57083	-1.00000	4.06239	145
chr11	10455834	10456124	.	1000	.	37.57623	-1.00000	4.06239	145
chr11	10742972	10743071	.	1000	.	60.37787	-1.00000	4.06239	25
chr11	10899601	10899891	.	1000	.	31.86942	-1.00000	4.06239	145
chr11	11814970	11815260	.	576	.	9.46707	-1.00000	3.50583	145
chr11	12116468	12116758	.	1000	.	38.82051	-1.00000	4.06239	145
chr11	12182752	12183042	.	644	.	14.82489	-1.00000	4.06239	145
chr11	12193176	12193466	.	543	.	12.01216	-1.00000	4.06239	145
chr11	12201209	12201499	.	1000	.	55.39200	-1.00000	4.06239	145
chr11	12853704	12853994	.	1000	.	21.71701	-1.00000	4.06239	145
chr11	12876955	12877245	.	645	.	12.40662	-1.00000	4.06239	145
chr11	12989541	12989831	.	1000	.	21.10355	-1.00000	4.06239	145
chr11	13105350	13105640	.	1000	.	42.61055	-1.00000	4.06239	145
chr11	15893275	15893565	.	603	.	11.57298	-1.00000	4.06239	145
chr11	15893477	15893767	.	603	.	4.21212	-1.00000	1.12310	145
chr11	16604774	16605064	.	1000	.	22.08795	-1.00000	4.06239	145
chr11	16857261	16857551	.	1000	.	39.66384	-1.00000	4.06239	145
chr11	17257249	17257539	.	612	.	13.16576	-1.00000	4.06239	145
chr11	17276734	17277024	.	1000	.	23.28501	-1.00000	4.06239	145
chr11	19442211	19442501	.	1000	.	27.87692	-1.00000	4.06239	145
chr11	19742517	19742807	.	540	.	11.46156	-1.00000	4.06239	145
chr11	20080106	20080396	.	941	.	17.04875	-1.00000	4.06239	145
chr11	20459245	20459535	.	1000	.	25.53118	-1.00000	4.06239	145
chr11	27201604	27201894	.	623	.	13.22880	-1.00000	4.06239	145
chr11	27372231	27372521	.	873	.	15.42938	-1.00000	4.06239	145
chr11	27420729	27421019	.	970	.	17.52410	-1.00000	4.06239	145
chr11	32421160	32421450	.	810	.	19.38928	-1.00000	4.06239	145
chr11	33737311	33737601	.	1000	.	39.12443	-1.00000	4.06239	145
chr11	33898954	33899244	.	1000	.	18.83516	-1.00000	4.06239	145
chr11	33944810	33945017	.	1000	.	105.20201	-1.00000	4.06239	98
chr11	34236624	34236914	.	1000	.	16.50178	-1.00000	4.06239	145
chr11	34600358	34600648	.	1000	.	23.42453	-1.00000	4.06239	145
chr11	34603637	34603927	.	1000	.	18.47268	-1.00000	4.06239	145
chr11	44270071	44270361	.	1000	.	26.36393	-1.00000	4.06239	145
chr11	44531150	44531440	.	895	.	22.96149	-1.00000	4.06239	145
chr11	44542416	44542706	.	1000	.	27.69017	-1.00000	4.06239	145
chr11	44781005	44781295	.	746	.	15.08410	-1.00000	4.06239	145
chr11	45185303	45185593	.	1000	.	18.57976	-1.00000	4.06239	145
chr11	45918191	45918481	.	573	.	11.60027	-1.00000	4.06239	145
chr11	45994451	45994741	.	715	.	13.75999	-1.00000	4.06239	145
chr11	46106929	46107219	.	1000	.	21.45433	-1.00000	4.06239	145
chr11	46243219	46243509	.	698	.	14.66971	-1.00000	4.06239	145
chr11	46296877	46297167	.	750	.	14.01865	-1.00000	4.06239	145
chr11	46597631	46597921	.	555	.	12.76050	-1.00000	4.06239	145
chr11	46612022	46612312	.	1000	.	22.10878	-1.00000	4.06239	145
chr11	47248674	47248964	.	724	.	11.39361	-1.00000	4.06239	145
chr11	47356289	47356579	.	694	.	11.84871	-1.00000	4.06239	145
chr11	47378391	47378681	.	1000	.	42.46003	-1.00000	4.06239	145
chr11	47916413	47916703	.	1000	.	20.04464	-1.00000	4.06239	145
chr11	47918242	47918532	.	688	.	15.82268	-1.00000	4.06239	145
chr11	47948188	47948478	.	665	.	12.95290	-1.00000	4.06239	145
chr11	48061348	48061638	.	1000	.	42.82804	-1.00000	4.06239	145
chr11	57144571	57144861	.	814	.	16.02417	-1.00000	4.06239	145
chr11	57395918	57396208	.	1000	.	26.65178	-1.00000	4.06239	145
chr11	57402665	57402955	.	1000	.	22.88640	-1.00000	4.06239	145
chr11	57424805	57424978	.	1000	.	99.59705	-1.00000	4.06239	87
chr11	57531222	57531512	.	1000	.	29.18918	-1.00000	4.06239	145
chr11	57648261	57648551	.	1000	.	42.24033	-1.00000	4.06239	145
chr11	57735744	57736034	.	918	.	14.74680	-1.00000	4.06239	145
chr11	57800619	57800909	.	882	.	15.97705	-1.00000	4.06239	145
chr11	59706899	59707189	.	1000	.	32.59427	-1.00000	4.06239	145
chr11	59766632	59766922	.	1000	.	29.93175	-1.00000	4.06239	145
chr11	59960503	59960793	.	1000	.	52.93443	-1.00000	4.06239	145
chr11	59968087	59968377	.	930	.	20.06995	-1.00000	4.06239	145
chr11	60844898	60845188	.	538	.	12.63154	-1.00000	4.06239	145
chr11	60854197	60854487	.	908	.	14.22139	-1.00000	4.06239	145
chr11	60891108	60891398	.	1000	.	23.72900	-1.00000	4.06239	145
chr11	61287446	61287736	.	1000	.	69.89634	-1.00000	4.06239	145
chr11	61342243	61342533	.	642	.	7.79013	-1.00000	2.58198	145
chr11	61342479	61342769	.	642	.	3.56875	-1.00000	0.90576	145
chr11	61712378	61712668	.	648	.	15.72673	-1.00000	4.06239	145
chr11	61800685	61800975	.	729	.	15.69755	-1.00000	4.06239	145
chr11	61841843	61842133	.	1000	.	21.84765	-1.00000	4.06239	145
chr11	61869827	61870117	.	1000	.	46.65658	-1.00000	4.06239	145
chr11	61920157	61920447	.	1000	.	41.81355	-1.00000	4.06239	145
chr11	61966649	61966939	.	1000	.	47.72944	-1.00000	4.06239	145
chr11	62025578	62025868	.	1000	.	22.59492	-1.00000	4.06239	145
chr11	62042022	62042312	.	1000	.	37.62055	-1.00000	4.06239	145
chr11	62396708	62396998	.	1000	.	30.78210	-1.00000	4.06239	145
chr11	62508300	62508590	.	994	.	10.09766	-1.00000	3.45310	145
chr11	62508518	62508808	.	994	.	5.85727	-1.00000	1.80927	145
chr11	62591542	62591832	.	1000	.	33.24241	-1.00000	4.06239	145
chr11	62706584	62706874	.	879	.	15.16908	-1.00000	4.06239	145
chr11	62877640	62877930	.	1000	.	29.24977	-1.00000	4.06239	145
chr11	63517218	63517508	.	1000	.	19.86181	-1.00000	4.06239	145
chr11	63614238	63614528	.	714	.	18.12560	-1.00000	4.06239	145
chr11	63874606	63874896	.	787	.	14.22501	-1.00000	4.06239	145
chr11	64007802	64008092	.	1000	.	45.26450	-1.00000	4.06239	145
chr11	64268679	64268969	.	539	.	13.10691	-1.00000	4.06239	145
chr11	64270397	64270487	.	1000	.	77.03033	-1.00000	4.06239	20
chr11	64285117	64285407	.	1000	.	21.38942	-1.00000	4.06239	145
chr11	64335080	64335370	.	1000	.	64.05501	-1.00000	4.06239	145
chr11	64688627	64688917	.	667	.	13.74242	-1.00000	4.06239	145
chr11	64870329	64870619	.	1000	.	20.51173	-1.00000	4.06239	145
chr11	64871706	64871996	.	655	.	13.79912	-1.00000	4.06239	145
chr11	64885583	64885873	.	774	.	15.76405	-1.00000	4.06239	145
chr11	64889068	64889170	.	1000	.	81.29979	-1.00000	4.06239	79
chr11	65181646	65181936	.	1000	.	29.10923	-1.00000	4.06239	145
chr11	65575097	65575387	.	1000	.	33.55170	-1.00000	4.06239	145
chr11	65636252	65636542	.	1000	.	31.09854	-1.00000	4.06239	145
chr11	66257132	66257422	.	1000	.	68.19061	-1.00000	4.06239	145
chr11	66282432	66282722	.	903	.	16.19516	-1.00000	4.06239	145
chr11	66312064	66312354	.	784	.	19.23289	-1.00000	4.06239	145
chr11	67312676	67312966	.	705	.	21.09728	-1.00000	4.06239	145
chr11	67379650	67379940	.	739	.	15.43798	-1.00000	4.06239	145
chr11	67382652	67382942	.	1000	.	22.98159	-1.00000	4.06239	145
chr11	67605693	67605983	.	882	.	17.08721	-1.00000	4.06239	145
chr11	69401725	69402015	.	547	.	12.02829	-1.00000	4.06239	145
chr11	69905692	69905810	.	1000	.	70.17311	-1.00000	4.06239	58
chr11	69948583	69948873	.	640	.	14.49940	-1.00000	4.06239	145
chr11	69981464	69981754	.	1000	.	32.76899	-1.00000	4.06239	145
chr11	69985540	69985830	.	597	.	13.20010	-1.00000	4.06239	145
chr11	70419907	70420197	.	1000	.	30.79401	-1.00000	4.06239	145
chr11	70742602	70742892	.	1000	.	26.22121	-1.00000	4.06239	145
chr11	71068965	71069255	.	770	.	15.47813	-1.00000	4.06239	145
chr11	71948746	71949036	.	1000	.	21.45480	-1.00000	4.06239	145
chr11	71995671	71995961	.	1000	.	29.59233	-1.00000	4.06239	145
chr11	72776258	72776548	.	1000	.	26.70623	-1.00000	4.06239	145
chr11	73143338	73143628	.	723	.	15.55662	-1.00000	4.06239	145
chr11	74011604	74011894	.	1000	.	57.75601	-1.00000	4.06239	145
chr11	74016342	74016632	.	1000	.	47.76021	-1.00000	4.06239	145
chr11	74092462	74092752	.	955	.	17.92184	-1.00000	4.06239	145
chr11	75031425	75031715	.	1000	.	36.06582	-1.00000	4.06239	145
chr11	75170845	75171135	.	568	.	11.31704	-1.00000	3.58632	145
chr11	75208541	75208831	.	1000	.	34.14904	-1.00000	4.06239	145
chr11	75406312	75406602	.	1000	.	22.50807	-1.00000	4.06239	145
chr11	75421013	75421303	.	821	.	16.25428	-1.00000	4.06239	145
chr11	75422707	75422997	.	581	.	11.27454	-1.00000	3.58939	145
chr11	75534469	75534759	.	1000	.	26.90231	-1.00000	4.06239	145
chr11	75589977	75590128	.	1000	.	80.37537	-1.00000	4.06239	74
chr11	75767172	75767462	.	538	.	12.33404	-1.00000	4.06239	145
chr11	76700552	76700842	.	1000	.	22.95191	-1.00000	4.06239	145
chr11	76702519	76702809	.	1000	.	29.10938	-1.00000	4.06239	145
chr11	76735929	76736219	.	849	.	15.29187	-1.00000	4.06239	145
chr11	76788286	76788576	.	1000	.	25.18377	-1.00000	4.06239	145
chr11	76889044	76889334	.	595	.	12.22192	-1.00000	4.06239	145
chr11	77299446	77299736	.	1000	.	36.02109	-1.00000	4.06239	145
chr11	78715883	78715972	.	1000	.	65.13762	-1.00000	4.06239	56
chr11	82791839	82792129	.	602	.	15.40228	-1.00000	4.06239	145
chr11	82832999	82833289	.	616	.	12.33954	-1.00000	4.06239	145
chr11	83156166	83156456	.	968	.	18.69642	-1.00000	4.06239	145
chr11	86151392	86151682	.	1000	.	53.06046	-1.00000	4.06239	145
chr11	86174683	86174973	.	1000	.	22.72694	-1.00000	4.06239	145
chr11	87000407	87000697	.	1000	.	37.18241	-1.00000	4.06239	145
chr11	91792699	91792989	.	747	.	16.80981	-1.00000	4.06239	145
chr11	93718261	93718551	.	1000	.	22.97410	-1.00000	4.06239	145
chr11	94046391	94046681	.	1000	.	31.50786	-1.00000	4.06239	145
chr11	94767718	94768008	.	983	.	22.89593	-1.00000	4.06239	145
chr11	95100250	95100540	.	1000	.	31.92231	-1.00000	4.06239	145
chr11	95109041	95109331	.	1000	.	21.85636	-1.00000	4.06239	145
chr11	95147458	95147748	.	582	.	13.90573	-1.00000	4.06239	145
chr11	95153481	95153589	.	1000	.	79.04799	-1.00000	4.06239	76
chr11	95415969	95416259	.	686	.	13.57473	-1.00000	4.06239	145
chr11	95542878	95543168	.	1000	.	26.59222	-1.00000	4.06239	145
chr11	95734082	95734372	.	1000	.	29.61119	-1.00000	4.06239	145
chr11	97963734	97964024	.	1000	.	32.28246	-1.00000	4.06239	145
chr11	102341968	102342258	.	1000	.	31.85816	-1.00000	4.06239	145
chr11	103091987	103092277	.	1000	.	34.11767	-1.00000	4.06239	145
chr11	108223524	108223814	.	1000	.	27.88711	-1.00000	4.06239	145
chr11	108552019	108552309	.	1000	.	17.49705	-1.00000	4.06239	145
chr11	111427450	111427740	.	981	.	19.57210	-1.00000	4.06239	145
chr11	111911059	111911349	.	1000	.	20.74909	-1.00000	4.06239	145
chr11	114082803	114083093	.	1000	.	21.31901	-1.00000	4.06239	145
chr11	114215900	114216190	.	1000	.	45.63783	-1.00000	4.06239	145
chr11	114216312	114216602	.	1000	.	21.20043	-1.00000	4.06239	145
chr11	117224297	117224587	.	1000	.	38.89459	-1.00000	4.06239	145
chr11	118052827	118053117	.	629	.	8.97563	-1.00000	3.21168	145
chr11	118415795	118416085	.	1000	.	28.02935	-1.00000	4.06239	145
chr11	118436194	118436484	.	1000	.	36.62061	-1.00000	4.06239	145
chr11	118437477	118437767	.	756	.	17.37826	-1.00000	4.06239	145
chr11	119085602	119085892	.	1000	.	53.26825	-1.00000	4.06239	145
chr11	119087832	119087988	.	1000	.	72.31648	-1.00000	4.06239	62
chr11	119374916	119375206	.	539	.	10.49270	-1.00000	3.64611	145
chr11	119441262	119441552	.	773	.	17.50869	-1.00000	4.06239	145
chr11	120216772	120217062	.	644	.	21.60127	-1.00000	4.06239	145
chr11	120339615	120339905	.	1000	.	22.43025	-1.00000	4.06239	145
chr11	122755466	122755756	.	1000	.	28.00418	-1.00000	4.06239	145
chr11	124079738	124080028	.	979	.	19.52680	-1.00000	4.06239	145
chr11	124096364	124096654	.	844	.	15.85315	-1.00000	4.06239	145
chr11	124207353	124207643	.	1000	.	19.38840	-1.00000	4.06239	145
chr11	125074878	125075168	.	1000	.	23.22139	-1.00000	4.06239	145
chr11	125532756	125533046	.	1000	.	20.27572	-1.00000	4.06239	145
chr11	125553017	125553307	.	1000	.	24.54533	-1.00000	4.06239	145
chr11	126268993	126269283	.	638	.	14.65820	-1.00000	4.06239	145
chr11	126420394	126420684	.	861	.	24.76231	-1.00000	4.06239	145
chr11	130006989	130007279	.	643	.	16.28268	-1.00000	4.06239	145
chr11	134868521	134868811	.	1000	.	45.56413	-1.00000	4.06239	145
chr12	591646	591774	.	1000	.	65.61984	-1.00000	4.06239	69
chr12	1304337	1304627	.	1000	.	39.03446	-1.00000	4.06239	145
chr12	1439745	1440035	.	916	.	16.20093	-1.00000	4.06239	145
chr12	2998903	2999193	.	1000	.	22.30794	-1.00000	4.06239	145
chr12	3097524	3097814	.	1000	.	30.40025	-1.00000	4.06239	145
chr12	4320772	4321062	.	714	.	17.10936	-1.00000	4.06239	145
chr12	5612673	5612963	.	1000	.	25.47796	-1.00000	4.06239	145
chr12	6264068	6264358	.	1000	.	45.98511	-1.00000	4.06239	145
chr12	6345549	6345839	.	731	.	14.71393	-1.00000	4.06239	145
chr12	6345755	6346045	.	732	.	5.76924	-1.00000	1.77904	145
chr12	6639163	6639453	.	791	.	14.95051	-1.00000	4.06239	145
chr12	6765302	6765592	.	1000	.	32.88047	-1.00000	4.06239	145
chr12	6961427	6961717	.	954	.	18.61680	-1.00000	4.06239	145
chr12	7293759	7294049	.	712	.	14.52134	-1.00000	4.06239	145
chr12	7748922	7749212	.	593	.	10.27385	-1.00000	3.44037	145
chr12	8034815	8035105	.	723	.	13.62064	-1.00000	4.06239	145
chr12	9764797	9765087	.	1000	.	25.52025	-1.00000	4.06239	145
chr12	12190346	12190636	.	1000	.	28.32045	-1.00000	4.06239	145
chr12	14843421	14843711	.	1000	.	22.81912	-1.00000	4.06239	145
chr12	18752529	18752819	.	1000	.	25.38961	-1.00000	4.06239	145
chr12	22544427	22544717	.	674	.	13.91792	-1.00000	4.06239	145
chr12	22899350	22899640	.	755	.	15.26069	-1.00000	4.06239	145
chr12	24950332	24950622	.	717	.	18.60086	-1.00000	4.06239	145
chr12	26846106	26846396	.	904	.	18.02532	-1.00000	4.06239	145
chr12	28130661	28130951	.	576	.	11.21877	-1.00000	3.59288	145
chr12	28136095	28136385	.	1000	.	26.41654	-1.00000	4.06239	145
chr12	28243078	28243368	.	1000	.	33.40662	-1.00000	4.06239	145
chr12	30400397	30400687	.	1000	.	37.52319	-1.00000	4.06239	145
chr12	31715271	31715561	.	538	.	12.20823	-1.00000	4.06239	145
chr12	31959072	31959362	.	1000	.	19.99810	-1.00000	4.06239	145
chr12	32000377	32000667	.	886	.	18.40195	-1.00000	4.06239	145
chr12	32005588	32005775	.	1000	.	103.76074	-1.00000	4.06239	96
chr12	32031115	32031405	.	1000	.	30.23081	-1.00000	4.06239	145
chr12	32104607	32104897	.	714	.	14.64274	-1.00000	4.06239	145
chr12	33588371	33588661	.	1000	.	44.44844	-1.00000	4.06239	145
chr12	34346674	34346964	.	550	.	12.72207	-1.00000	4.06239	145
chr12	45273883	45274173	.	779	.	18.59651	-1.00000	4.06239	145
chr12	47215518	47215808	.	1000	.	25.96572	-1.00000	4.06239	145
chr12	47777762	47778052	.	1000	.	24.02182	-1.00000	4.06239	145
chr12	48352361	48352651	.	1000	.	23.65283	-1.00000	4.06239	145
chr12	49090336	49090626	.	862	.	22.08620	-1.00000	4.06239	145
chr12	49092282	49092572	.	1000	.	36.67588	-1.00000	4.06239	145
chr12	49130396	49130686	.	1000	.	31.87929	-1.00000	4.06239	145
chr12	49233178	49233250	.	1000	.	67.88638	-1.00000	4.06239	37
chr12	49869241	49869326	.	1000	.	54.55826	-1.00000	4.06239	29
chr12	49892402	49892692	.	1000	.	21.48372	-1.00000	4.06239	145
chr12	50039202	50039492	.	1000	.	20.72291	-1.00000	4.06239	145
chr12	50050831	50050982	.	1000	.	60.44962	-1.00000	4.06239	71
chr12	50589826	50590116	.	909	.	13.05406	-1.00000	4.06239	145
chr12	50641601	50641891	.	633	.	16.17450	-1.00000	4.06239	145
chr12	51395597	51395887	.	1000	.	19.86145	-1.00000	4.06239	145
chr12	51917833	51918123	.	1000	.	37.38085	-1.00000	4.06239	145
chr12	51926073	51926363	.	581	.	12.84980	-1.00000	4.06239	145
chr12	51972815	51973105	.	1000	.	21.75726	-1.00000	4.06239	145
chr12	52662337	52662627	.	1000	.	39.51217	-1.00000	4.06239	145
chr12	52797179	52797469	.	1000	.	22.71625	-1.00000	4.06239	145
chr12	52925150	52925440	.	1000	.	18.73341	-1.00000	4.06239	145
chr12	53309875	53310165	.	1000	.	27.99298	-1.00000	4.06239	145
chr12	53424873	53425163	.	1000	.	39.99953	-1.00000	4.06239	145
chr12	53500694	53500984	.	549	.	8.07856	-1.00000	2.76418	145
chr12	53944866	53945156	.	565	.	12.14620	-1.00000	4.06239	145
chr12	53948914	53949204	.	1000	.	22.68976	-1.00000	4.06239	145
chr12	54285997	54286287	.	1000	.	25.32729	-1.00000	4.06239	145
chr12	54295785	54296018	.	1000	.	176.14639	-1.00000	4.06239	109
chr12	54304471	54304594	.	1000	.	66.27777	-1.00000	4.06239	48
chr12	54359440	54359730	.	1000	.	20.70479	-1.00000	4.06239	145
chr12	55727806	55728096	.	1000	.	18.61359	-1.00000	4.06239	145
chr12	55852762	55853052	.	647	.	12.08673	-1.00000	4.06239	145
chr12	56126790	56127080	.	792	.	15.09780	-1.00000	4.06239	145
chr12	56301097	56301387	.	768	.	10.12677	-1.00000	3.45053	145
chr12	56437644	56437934	.	1000	.	23.95017	-1.00000	4.06239	145
chr12	56878034	56878324	.	651	.	12.83180	-1.00000	4.06239	145
chr12	56988305	56988595	.	1000	.	34.66386	-1.00000	4.06239	145
chr12	57002056	57002346	.	882	.	19.05245	-1.00000	4.06239	145
chr12	57039079	57039369	.	575	.	15.39150	-1.00000	4.06239	145
chr12	57110329	57110619	.	571	.	12.96381	-1.00000	4.06239	145
chr12	57539337	57539627	.	1000	.	28.25944	-1.00000	4.06239	145
chr12	57552294	57552584	.	1000	.	27.20070	-1.00000	4.06239	145
chr12	57935955	57936245	.	1000	.	29.33218	-1.00000	4.06239	145
chr12	60144458	60144748	.	758	.	14.62138	-1.00000	4.06239	145
chr12	64720931	64721221	.	1000	.	27.25139	-1.00000	4.06239	145
chr12	66240529	66240819	.	621	.	13.60985	-1.00000	4.06239	145
chr12	69624109	69624287	.	1000	.	106.17796	-1.00000	4.06239	79
chr12	69658817	69659107	.	850	.	16.03342	-1.00000	4.06239	145
chr12	71236389	71236679	.	632	.	10.84375	-1.00000	3.61982	145
chr12	71270093	71270383	.	820	.	17.40609	-1.00000	4.06239	145
chr12	71299538	71299828	.	1000	.	19.58125	-1.00000	4.06239	145
chr12	75892916	75893206	.	1000	.	41.87862	-1.00000	4.06239	145
chr12	76180670	76180960	.	727	.	14.38433	-1.00000	4.06239	145
chr12	76402343	76402633	.	1000	.	26.68585	-1.00000	4.06239	145
chr12	76551450	76551740	.	668	.	16.06216	-1.00000	4.06239	145
chr12	76764376	76764666	.	668	.	12.72061	-1.00000	4.06239	145
chr12	79934852	79935142	.	596	.	14.72470	-1.00000	4.06239	145
chr12	83173224	83173514	.	1000	.	37.72400	-1.00000	4.06239	145
chr12	89393722	89394012	.	584	.	13.62162	-1.00000	4.06239	145
chr12	89540580	89540870	.	780	.	15.64739	-1.00000	4.06239	145
chr12	92003839	92004129	.	639	.	16.59307	-1.00000	4.06239	145
chr12	92379189	92379479	.	1000	.	36.69129	-1.00000	4.06239	145
chr12	92403767	92404057	.	1000	.	33.40490	-1.00000	4.06239	145
chr12	93043868	93044158	.	854	.	22.35589	-1.00000	4.06239	145
chr12	93115200	93115490	.	1000	.	35.75585	-1.00000	4.06239	145
chr12	93741850	93742140	.	1000	.	25.93917	-1.00000	4.06239	145
chr12	93742227	93742517	.	1000	.	20.08339	-1.00000	4.06239	145
chr12	94616480	94616770	.	1000	.	22.96661	-1.00000	4.06239	145
chr12	94951151	94951441	.	648	.	14.16972	-1.00000	4.06239	145
chr12	95174001	95174291	.	585	.	13.22469	-1.00000	4.06239	145
chr12	95239423	95239713	.	613	.	11.18302	-1.00000	3.59539	145
chr12	98751773	98752063	.	954	.	16.37324	-1.00000	4.06239	145
chr12	101696769	101697059	.	1000	.	36.14946	-1.00000	4.06239	145
chr12	101697344	101697634	.	911	.	23.12915	-1.00000	4.06239	145
chr12	101855506	101855796	.	1000	.	18.98661	-1.00000	4.06239	145
chr12	103975420	103975710	.	540	.	11.92036	-1.00000	4.06239	145
chr12	104109181	104109471	.	1000	.	19.48724	-1.00000	4.06239	145
chr12	104219987	104220277	.	1000	.	22.52408	-1.00000	4.06239	145
chr12	104467400	104467690	.	1000	.	38.92903	-1.00000	4.06239	145
chr12	104598860	104599150	.	1000	.	28.55923	-1.00000	4.06239	145
chr12	106301826	106302116	.	1000	.	41.69992	-1.00000	4.06239	145
chr12	106358423	106358713	.	1000	.	20.12712	-1.00000	4.06239	145
chr12	106942896	106943186	.	769	.	14.51941	-1.00000	4.06239	145
chr12	108119220	108119510	.	594	.	19.53294	-1.00000	4.06239	145
chr12	108123429	108123719	.	1000	.	30.14767	-1.00000	4.06239	145
chr12	108485472	108485762	.	873	.	16.63196	-1.00000	4.06239	145
chr12	108628256	108628546	.	678	.	16.05692	-1.00000	4.06239	145
chr12	108689419	108689709	.	1000	.	31.60721	-1.00000	4.06239	145
chr12	108691632	108691922	.	1000	.	25.57531	-1.00000	4.06239	145
chr12	108855876	108856166	.	640	.	12.60450	-1.00000	4.06239	145
chr12	108857724	108858014	.	588	.	13.07551	-1.00000	4.06239	145
chr12	109698146	109698436	.	1000	.	22.25143	-1.00000	4.06239	145
chr12	110468378	110468668	.	787	.	12.55716	-1.00000	4.06239	145
chr12	110699557	110699847	.	600	.	15.27256	-1.00000	4.06239	145
chr12	111185400	111185690	.	1000	.	21.39593	-1.00000	4.06239	145
chr12	111405389	111405528	.	1000	.	75.51512	-1.00000	4.06239	44
chr12	112115329	112115619	.	643	.	12.98543	-1.00000	4.06239	145
chr12	112351263	112351391	.	1000	.	84.69301	-1.00000	4.06239	92
chr12	113582753	113583043	.	786	.	18.44603	-1.00000	4.06239	145
chr12	113641459	113641749	.	948	.	16.72653	-1.00000	4.06239	145
chr12	113649327	113649458	.	1000	.	63.89532	-1.00000	4.06239	46
chr12	113663505	113663795	.	937	.	18.13779	-1.00000	4.06239	145
chr12	113932908	113933198	.	1000	.	34.82290	-1.00000	4.06239	145
chr12	116197174	116197464	.	1000	.	62.53493	-1.00000	4.06239	145
chr12	116375233	116375523	.	702	.	6.95579	-1.00000	2.27806	145
chr12	116385890	116386180	.	1000	.	31.58412	-1.00000	4.06239	145
chr12	116559384	116559674	.	1000	.	34.69954	-1.00000	4.06239	145
chr12	117005467	117005757	.	610	.	15.05172	-1.00000	4.06239	145
chr12	117042353	117042528	.	1000	.	78.68294	-1.00000	4.06239	87
chr12	118330366	118330656	.	1000	.	24.39553	-1.00000	4.06239	145
chr12	118409873	118410163	.	782	.	16.48639	-1.00000	4.06239	145
chr12	118625330	118625620	.	810	.	14.77581	-1.00000	4.06239	145
chr12	119665660	119665950	.	1000	.	54.40668	-1.00000	4.06239	145
chr12	119902164	119902454	.	761	.	16.71165	-1.00000	4.06239	145
chr12	120230577	120230867	.	826	.	15.51808	-1.00000	4.06239	145
chr12	120540427	120540717	.	1000	.	22.75285	-1.00000	4.06239	145
chr12	121202495	121202785	.	618	.	12.01923	-1.00000	4.06239	145
chr12	121649931	121650221	.	1000	.	20.90427	-1.00000	4.06239	145
chr12	121738347	121738637	.	1000	.	39.76091	-1.00000	4.06239	145
chr12	121871472	121871762	.	1000	.	26.47208	-1.00000	4.06239	145
chr12	121933839	121934129	.	1000	.	19.18388	-1.00000	4.06239	145
chr12	122097933	122098223	.	1000	.	46.93264	-1.00000	4.06239	145
chr12	122279749	122280039	.	848	.	17.37218	-1.00000	4.06239	145
chr12	122399294	122399584	.	1000	.	36.38863	-1.00000	4.06239	145
chr12	123149475	123149765	.	872	.	18.03446	-1.00000	4.06239	145
chr12	123233374	123233498	.	1000	.	64.71737	-1.00000	4.06239	67
chr12	123387595	123387885	.	1000	.	21.23084	-1.00000	4.06239	145
chr12	123388234	123388524	.	1000	.	29.06171	-1.00000	4.06239	145
chr12	123633575	123633865	.	970	.	16.07398	-1.00000	4.06239	145
chr12	123719634	123719924	.	843	.	16.22263	-1.00000	4.06239	145
chr12	124030589	124030879	.	646	.	12.69646	-1.00000	4.06239	145
chr12	124169563	124169853	.	1000	.	48.36740	-1.00000	4.06239	145
chr12	124487528	124487818	.	1000	.	21.23074	-1.00000	4.06239	145
chr12	124490830	124491120	.	1000	.	28.75235	-1.00000	4.06239	145
chr12	124884920	124885210	.	1000	.	20.45211	-1.00000	4.06239	145
chr12	124887240	124887530	.	1000	.	25.69249	-1.00000	4.06239	145
chr12	130825947	130826237	.	642	.	10.54031	-1.00000	3.64289	145
chr12	131230023	131230313	.	889	.	14.61160	-1.00000	4.06239	145
chr12	131231185	131231475	.	846	.	15.47398	-1.00000	4.06239	145
chr12	131576748	131577038	.	1000	.	21.25040	-1.00000	4.06239	145
chr12	132471104	132471394	.	1000	.	18.40585	-1.00000	4.06239	145
chr12	132490032	132490322	.	906	.	17.12128	-1.00000	4.06239	145
chr12	132494284	132494574	.	1000	.	37.17454	-1.00000	4.06239	145
chr13	21615516	21615806	.	581	.	12.35935	-1.00000	4.06239	145
chr13	25352268	25352558	.	1000	.	21.96183	-1.00000	4.06239	145
chr13	25394731	25395021	.	1000	.	25.24388	-1.00000	4.06239	145
chr13	26983017	26983307	.	1000	.	23.76999	-1.00000	4.06239	145
chr13	28408558	28408848	.	1000	.	43.18006	-1.00000	4.06239	145
chr13	28532785	28533075	.	956	.	21.41139	-1.00000	4.06239	145
chr13	37959422	37959712	.	1000	.	36.44753	-1.00000	4.06239	145
chr13	38998815	38999105	.	762	.	13.30121	-1.00000	4.06239	145
chr13	40681411	40681701	.	564	.	12.43222	-1.00000	4.06239	145
chr13	41060220	41060510	.	590	.	11.78792	-1.00000	4.06239	145
chr13	41463962	41464252	.	1000	.	26.89005	-1.00000	4.06239	145
chr13	41995967	41996257	.	1000	.	35.18894	-1.00000	4.06239	145
chr13	44382741	44383031	.	1000	.	28.36251	-1.00000	4.06239	145
chr13	44387017	44387307	.	972	.	18.11534	-1.00000	4.06239	145
chr13	44397929	44398219	.	1000	.	17.69491	-1.00000	4.06239	145
chr13	44425609	44425899	.	756	.	14.88745	-1.00000	4.06239	145
chr13	45301367	45301657	.	862	.	21.42052	-1.00000	4.06239	145
chr13	49846560	49846850	.	1000	.	24.39141	-1.00000	4.06239	145
chr13	50319625	50319915	.	829	.	20.13385	-1.00000	4.06239	145
chr13	50613351	50613641	.	631	.	16.90233	-1.00000	4.06239	145
chr13	51591025	51591315	.	1000	.	19.35008	-1.00000	4.06239	145
chr13	51803552	51803842	.	1000	.	19.00109	-1.00000	4.06239	145
chr13	52650701	52650991	.	609	.	11.02327	-1.00000	3.60756	145
chr13	59461467	59461757	.	673	.	12.39038	-1.00000	4.06239	145
chr13	59531551	59531841	.	964	.	17.47918	-1.00000	4.06239	145
chr13	89922982	89923272	.	574	.	2.67325	-1.00000	0.51619	145
chr13	89923296	89923586	.	573	.	4.96256	-1.00000	1.44626	145
chr13	89936369	89936659	.	607	.	12.60686	-1.00000	4.06239	145
chr13	89991418	89991708	.	777	.	17.03694	-1.00000	4.06239	145
chr13	90700326	90700616	.	555	.	8.24638	-1.00000	2.78807	145
chr13	90889841	90890131	.	711	.	9.07844	-1.00000	3.39687	145
chr13	91482559	91482849	.	577	.	9.22378	-1.00000	3.52838	145
chr13	91739880	91740170	.	560	.	12.05070	-1.00000	4.06239	145
chr13	95207823	95208113	.	930	.	17.79444	-1.00000	4.06239	145
chr13	95271165	95271455	.	1000	.	31.09753	-1.00000	4.06239	145
chr13	95274296	95274586	.	1000	.	20.70525	-1.00000	4.06239	145
chr13	95285806	95286096	.	1000	.	28.16013	-1.00000	4.06239	145
chr13	98509544	98509834	.	660	.	14.98082	-1.00000	4.06239	145
chr13	98796791	98797081	.	825	.	20.42331	-1.00000	4.06239	145
chr13	98975994	98976284	.	988	.	14.70859	-1.00000	4.06239	145
chr13	99053675	99053794	.	1000	.	69.67391	-1.00000	4.06239	99
chr13	99268048	99268338	.	583	.	12.77753	-1.00000	4.06239	145
chr13	99332572	99332862	.	818	.	16.81804	-1.00000	4.06239	145
chr13	99686233	99686523	.	1000	.	21.97101	-1.00000	4.06239	145
chr13	102606681	102606971	.	1000	.	20.72334	-1.00000	4.06239	145
chr13	110507336	110507626	.	1000	.	24.56974	-1.00000	4.06239	145
chr13	112701153	112701443	.	1000	.	16.20382	-1.00000	4.06239	145
chr13	112711764	112712054	.	1000	.	22.84800	-1.00000	4.06239	145
chr13	113219501	113219791	.	599	.	9.80708	-1.00000	3.47611	145
chr13	113220282	113220572	.	1000	.	19.40551	-1.00000	4.06239	145
chr13	114004897	114005187	.	1000	.	15.71530	-1.00000	4.06239	145
chr14	21104078	21104368	.	1000	.	23.73156	-1.00000	4.06239	145
chr14	22700183	22700473	.	751	.	14.96147	-1.00000	4.06239	145
chr14	22797482	22797772	.	599	.	11.43168	-1.00000	4.06239	145
chr14	22897435	22897725	.	1000	.	31.50307	-1.00000	4.06239	145
chr14	23020826	23021116	.	1000	.	38.64671	-1.00000	4.06239	145
chr14	23112745	23113035	.	1000	.	48.18267	-1.00000	4.06239	145
chr14	23120667	23120957	.	1000	.	19.38916	-1.00000	4.06239	145
chr14	23146519	23146809	.	1000	.	22.17601	-1.00000	4.06239	145
chr14	23164338	23164628	.	1000	.	24.99505	-1.00000	4.06239	145
chr14	23454506	23454796	.	554	.	13.72924	-1.00000	4.06239	145
chr14	24256248	24256538	.	1000	.	35.70159	-1.00000	4.06239	145
chr14	30822082	30822372	.	989	.	18.94048	-1.00000	4.06239	145
chr14	31059616	31059906	.	1000	.	50.21119	-1.00000	4.06239	145
chr14	37168788	37169078	.	1000	.	23.31872	-1.00000	4.06239	145
chr14	39145530	39145820	.	915	.	19.40212	-1.00000	4.06239	145
chr14	50003328	50003618	.	952	.	21.11659	-1.00000	4.06239	145
chr14	54754710	54755000	.	1000	.	39.12916	-1.00000	4.06239	145
chr14	55383889	55384179	.	1000	.	47.53300	-1.00000	4.06239	145
chr14	56219948	56220238	.	1000	.	26.70652	-1.00000	4.06239	145
chr14	56660024	56660314	.	918	.	15.96741	-1.00000	4.06239	145
chr14	57009568	57009858	.	1000	.	48.13610	-1.00000	4.06239	145
chr14	57287796	57288086	.	573	.	12.20979	-1.00000	4.06239	145
chr14	58171097	58171387	.	1000	.	22.91172	-1.00000	4.06239	145
chr14	59187781	59188071	.	1000	.	25.29392	-1.00000	4.06239	145
chr14	59507385	59507675	.	893	.	17.39409	-1.00000	4.06239	145
chr14	60989621	60989911	.	744	.	16.33906	-1.00000	4.06239	145
chr14	64841761	64842051	.	1000	.	25.68090	-1.00000	4.06239	145
chr14	64845029	64845319	.	794	.	12.05834	-1.00000	4.06239	145
chr14	64879815	64880105	.	1000	.	28.05700	-1.00000	4.06239	145
chr14	65043070	65043360	.	1000	.	20.74763	-1.00000	4.06239	145
chr14	65302133	65302423	.	543	.	10.07461	-1.00000	3.45536	145
chr14	67418944	67419234	.	914	.	22.34045	-1.00000	4.06239	145
chr14	67541839	67542129	.	843	.	17.31647	-1.00000	4.06239	145
chr14	68295412	68295702	.	1000	.	34.90740	-1.00000	4.06239	145
chr14	68620265	68620555	.	976	.	17.27635	-1.00000	4.06239	145
chr14	68763083	68763373	.	595	.	10.58470	-1.00000	3.63985	145
chr14	68966826	68967116	.	1000	.	20.04530	-1.00000	4.06239	145
chr14	68979144	68979434	.	802	.	17.66323	-1.00000	4.06239	145
chr14	70237770	70238060	.	1000	.	35.07728	-1.00000	4.06239	145
chr14	71339809	71340099	.	1000	.	20.89260	-1.00000	4.06239	145
chr14	71361353	71361643	.	594	.	12.13663	-1.00000	4.06239	145
chr14	72742160	72742450	.	938	.	18.68076	-1.00000	4.06239	145
chr14	72823365	72823655	.	708	.	12.98635	-1.00000	4.06239	145
chr14	75277191	75277303	.	1000	.	68.09314	-1.00000	4.06239	51
chr14	75832907	75833197	.	603	.	11.83914	-1.00000	4.06239	145
chr14	77040417	77040707	.	1000	.	20.93976	-1.00000	4.06239	145
chr14	77458467	77458757	.	1000	.	16.60525	-1.00000	4.06239	145
chr14	77825979	77826269	.	869	.	21.11513	-1.00000	4.06239	145
chr14	77826178	77826468	.	869	.	8.42522	-1.00000	2.95009	145
chr14	77923623	77923913	.	554	.	12.96943	-1.00000	4.06239	145
chr14	89165448	89165738	.	893	.	17.89075	-1.00000	4.06239	145
chr14	90573845	90574135	.	1000	.	26.67051	-1.00000	4.06239	145
chr14	90803810	90804100	.	592	.	13.53029	-1.00000	4.06239	145
chr14	95380611	95380901	.	637	.	12.86277	-1.00000	4.06239	145
chr14	96803033	96803323	.	854	.	14.33448	-1.00000	4.06239	145
chr14	96917395	96917685	.	1000	.	33.70904	-1.00000	4.06239	145
chr14	100142612	100142902	.	1000	.	41.18538	-1.00000	4.06239	145
chr14	100676146	100676436	.	1000	.	22.84088	-1.00000	4.06239	145
chr14	102189955	102190245	.	1000	.	28.46991	-1.00000	4.06239	145
chr14	102504323	102504613	.	1000	.	18.46437	-1.00000	4.06239	145
chr14	102552093	102552383	.	1000	.	17.78275	-1.00000	4.06239	145
chr14	103205004	103205294	.	875	.	19.90711	-1.00000	4.06239	145
chr14	103314586	103314876	.	1000	.	22.24039	-1.00000	4.06239	145
chr14	103378046	103378336	.	1000	.	48.50613	-1.00000	4.06239	145
chr14	103445209	103445499	.	619	.	14.08323	-1.00000	4.06239	145
chr14	103519096	103519386	.	953	.	18.91850	-1.00000	4.06239	145
chr14	103562802	103563092	.	861	.	15.43226	-1.00000	4.06239	145
chr14	104158857	104159147	.	1000	.	59.74046	-1.00000	4.06239	145
chr14	104700722	104701012	.	1000	.	23.91389	-1.00000	4.06239	145
chr14	105485838	105486128	.	1000	.	40.53750	-1.00000	4.06239	145
chr15	27127898	27127970	.	1000	.	50.10664	-1.00000	4.06239	22
chr15	28904534	28904824	.	1000	.	51.22396	-1.00000	4.06239	145
chr15	28911279	28911569	.	1000	.	27.73744	-1.00000	4.06239	145
chr15	28912396	28912686	.	691	.	17.44710	-1.00000	4.06239	145
chr15	28914764	28915054	.	1000	.	22.07309	-1.00000	4.06239	145
chr15	29821390	29821680	.	1000	.	24.05809	-1.00000	4.06239	145
chr15	31136002	31136292	.	1000	.	20.75744	-1.00000	4.06239	145
chr15	34047496	34047786	.	1000	.	24.36095	-1.00000	4.06239	145
chr15	35166745	35167035	.	1000	.	25.99923	-1.00000	4.06239	145
chr15	35673194	35673484	.	1000	.	22.24985	-1.00000	4.06239	145
chr15	36449283	36449573	.	756	.	16.32997	-1.00000	4.06239	145
chr15	39139974	39140264	.	1000	.	48.52758	-1.00000	4.06239	145
chr15	39897381	39897671	.	675	.	16.91661	-1.00000	4.06239	145
chr15	40080885	40081175	.	821	.	15.14707	-1.00000	4.06239	145
chr15	40308885	40309175	.	1000	.	29.37796	-1.00000	4.06239	145
chr15	40427268	40427558	.	1000	.	31.19737	-1.00000	4.06239	145
chr15	40589794	40590084	.	617	.	13.36711	-1.00000	4.06239	145
chr15	40826129	40826419	.	1000	.	22.94993	-1.00000	4.06239	145
chr15	40894932	40895222	.	705	.	16.23070	-1.00000	4.06239	145
chr15	41544169	41544459	.	1000	.	43.01233	-1.00000	4.06239	145
chr15	42495882	42496172	.	1000	.	29.14042	-1.00000	4.06239	145
chr15	42584367	42584657	.	1000	.	20.98212	-1.00000	4.06239	145
chr15	43185136	43185426	.	702	.	11.71640	-1.00000	4.06239	145
chr15	43220937	43221227	.	807	.	6.35957	-1.00000	2.03207	145
chr15	43221138	43221428	.	807	.	7.23628	-1.00000	2.38695	145
chr15	43330074	43330364	.	841	.	18.00079	-1.00000	4.06239	145
chr15	45048742	45049032	.	1000	.	43.97950	-1.00000	4.06239	145
chr15	45048976	45049266	.	554	.	6.28780	-1.00000	1.99810	145
chr15	49225576	49225866	.	1000	.	20.78794	-1.00000	4.06239	145
chr15	50260558	50260848	.	1000	.	21.13435	-1.00000	4.06239	145
chr15	50686020	50686310	.	1000	.	21.66888	-1.00000	4.06239	145
chr15	50686227	50686517	.	1000	.	4.50655	-1.00000	1.27074	145
chr15	51647225	51647515	.	1000	.	21.61271	-1.00000	4.06239	145
chr15	51672948	51673238	.	972	.	20.53171	-1.00000	4.06239	145
chr15	51971648	51971938	.	1000	.	24.41043	-1.00000	4.06239	145
chr15	55237568	55237858	.	731	.	13.40654	-1.00000	4.06239	145
chr15	55737335	55737625	.	998	.	20.16924	-1.00000	4.06239	145
chr15	57322139	57322429	.	1000	.	32.66237	-1.00000	4.06239	145
chr15	58014147	58014437	.	871	.	15.65112	-1.00000	4.06239	145
chr15	58332019	58332309	.	1000	.	20.94174	-1.00000	4.06239	145
chr15	58430016	58430306	.	1000	.	38.98071	-1.00000	4.06239	145
chr15	60417109	60417399	.	929	.	17.11745	-1.00000	4.06239	145
chr15	60615241	60615531	.	574	.	11.13749	-1.00000	3.59919	145
chr15	61621226	61621516	.	1000	.	21.21797	-1.00000	4.06239	145
chr15	62094481	62094771	.	741	.	14.94774	-1.00000	4.06239	145
chr15	63362309	63362599	.	718	.	14.83533	-1.00000	4.06239	145
chr15	63363327	63363617	.	722	.	14.39847	-1.00000	4.06239	145
chr15	63834364	63834486	.	1000	.	75.64560	-1.00000	4.06239	56
chr15	63895303	63895593	.	1000	.	20.91405	-1.00000	4.06239	145
chr15	63918876	63919166	.	1000	.	23.63188	-1.00000	4.06239	145
chr15	64146897	64147187	.	1000	.	38.74293	-1.00000	4.06239	145
chr15	64439100	64439390	.	1000	.	25.02446	-1.00000	4.06239	145
chr15	64461872	64462162	.	1000	.	27.80904	-1.00000	4.06239	145
chr15	64695587	64695877	.	1000	.	24.31463	-1.00000	4.06239	145
chr15	65551198	65551488	.	904	.	15.91135	-1.00000	4.06239	145
chr15	65792262	65792552	.	797	.	16.31860	-1.00000	4.06239	145
chr15	65805174	65805464	.	1000	.	36.75374	-1.00000	4.06239	145
chr15	66191551	66191841	.	976	.	18.07928	-1.00000	4.06239	145
chr15	66323396	66323686	.	1000	.	20.12886	-1.00000	4.06239	145
chr15	66481274	66481564	.	805	.	13.31747	-1.00000	4.06239	145
chr15	66631017	66631307	.	1000	.	22.04270	-1.00000	4.06239	145
chr15	66679727	66679884	.	1000	.	77.34372	-1.00000	4.06239	102
chr15	66850026	66850316	.	1000	.	21.40107	-1.00000	4.06239	145
chr15	67091218	67091508	.	1000	.	38.25407	-1.00000	4.06239	145
chr15	67544789	67545079	.	1000	.	23.56157	-1.00000	4.06239	145
chr15	68991754	68992044	.	1000	.	41.60658	-1.00000	4.06239	145
chr15	69452164	69452454	.	931	.	21.66950	-1.00000	4.06239	145
chr15	70439490	70439780	.	953	.	17.57010	-1.00000	4.06239	145
chr15	70447994	70448284	.	1000	.	49.63125	-1.00000	4.06239	145
chr15	73991667	73991957	.	1000	.	22.64588	-1.00000	4.06239	145
chr15	74389616	74389808	.	1000	.	97.05604	-1.00000	4.06239	89
chr15	74489901	74490191	.	811	.	15.43082	-1.00000	4.06239	145
chr15	74610425	74610715	.	1000	.	46.26612	-1.00000	4.06239	145
chr15	74954585	74954755	.	1000	.	93.64778	-1.00000	4.06239	83
chr15	75043667	75043957	.	754	.	13.98902	-1.00000	4.06239	145
chr15	75065973	75066263	.	1000	.	29.20044	-1.00000	4.06239	145
chr15	75145102	75145392	.	1000	.	23.18425	-1.00000	4.06239	145
chr15	75163321	75163611	.	1000	.	23.52078	-1.00000	4.06239	145
chr15	75694613	75694903	.	902	.	13.58611	-1.00000	4.06239	145
chr15	75831512	75831802	.	1000	.	22.45988	-1.00000	4.06239	145
chr15	76311322	76311612	.	1000	.	33.58021	-1.00000	4.06239	145
chr15	77737577	77737867	.	650	.	25.39941	-1.00000	4.06239	145
chr15	77966864	77967154	.	729	.	14.54886	-1.00000	4.06239	145
chr15	78244166	78244456	.	704	.	16.71434	-1.00000	4.06239	145
chr15	78541147	78541437	.	699	.	14.39060	-1.00000	4.06239	145
chr15	78565020	78565310	.	1000	.	19.47726	-1.00000	4.06239	145
chr15	78945103	78945393	.	857	.	15.98659	-1.00000	4.06239	145
chr15	80902390	80902680	.	1000	.	39.37369	-1.00000	4.06239	145
chr15	81099125	81099415	.	1000	.	17.95587	-1.00000	4.06239	145
chr15	81266461	81266751	.	749	.	20.12439	-1.00000	4.06239	145
chr15	81944990	81945280	.	1000	.	40.56670	-1.00000	4.06239	145
chr15	82802552	82802842	.	1000	.	45.39255	-1.00000	4.06239	145
chr15	82849574	82849864	.	1000	.	36.01199	-1.00000	4.06239	145
chr15	83092508	83092798	.	1000	.	18.39806	-1.00000	4.06239	145
chr15	83447168	83447458	.	847	.	15.48889	-1.00000	4.06239	145
chr15	85010336	85010626	.	1000	.	20.96329	-1.00000	4.06239	145
chr15	85118121	85118411	.	899	.	15.71425	-1.00000	4.06239	145
chr15	87671308	87671598	.	1000	.	41.22383	-1.00000	4.06239	145
chr15	88638917	88639207	.	586	.	15.48002	-1.00000	4.06239	145
chr15	88904705	88904995	.	1000	.	27.90436	-1.00000	4.06239	145
chr15	88982300	88982590	.	1000	.	19.89572	-1.00000	4.06239	145
chr15	89815075	89815365	.	1000	.	37.85896	-1.00000	4.06239	145
chr15	90143330	90143465	.	1000	.	82.94679	-1.00000	4.06239	70
chr15	90234257	90234547	.	1000	.	21.11079	-1.00000	4.06239	145
chr15	90241662	90241952	.	698	.	12.97997	-1.00000	4.06239	145
chr15	90620360	90620650	.	1000	.	28.34377	-1.00000	4.06239	145
chr15	90841033	90841323	.	1000	.	47.55739	-1.00000	4.06239	145
chr15	90901884	90901962	.	1000	.	71.01677	-1.00000	4.06239	73
chr15	90933397	90933687	.	874	.	13.91785	-1.00000	4.06239	145
chr15	91268549	91268839	.	661	.	13.47446	-1.00000	4.06239	145
chr15	91478649	91478939	.	1000	.	29.81585	-1.00000	4.06239	145
chr15	91536735	91537025	.	943	.	16.70798	-1.00000	4.06239	145
chr15	92617589	92617879	.	891	.	17.36895	-1.00000	4.06239	145
chr15	92848953	92849243	.	839	.	15.50902	-1.00000	4.06239	145
chr15	94844820	94845110	.	827	.	16.71672	-1.00000	4.06239	145
chr15	95710077	95710367	.	1000	.	41.31903	-1.00000	4.06239	145
chr15	95929399	95929689	.	1000	.	20.32504	-1.00000	4.06239	145
chr15	96273793	96274083	.	1000	.	56.22187	-1.00000	4.06239	145
chr15	97960235	97960525	.	927	.	16.68663	-1.00000	4.06239	145
chr15	98776941	98777231	.	867	.	16.77996	-1.00000	4.06239	145
chr15	100843056	100843346	.	1000	.	19.08709	-1.00000	4.06239	145
chr15	101168213	101168503	.	1000	.	17.77224	-1.00000	4.06239	145
chr15	101255631	101255921	.	1000	.	27.16645	-1.00000	4.06239	145
chr15	101446193	101446483	.	690	.	15.54783	-1.00000	4.06239	145
chr15	101451364	101451654	.	674	.	14.42872	-1.00000	4.06239	145
chr16	113453	113743	.	1000	.	55.59612	-1.00000	4.06239	145
chr16	143050	143340	.	1000	.	34.81535	-1.00000	4.06239	145
chr16	235518	235808	.	986	.	22.84004	-1.00000	4.06239	145
chr16	245121	245411	.	620	.	12.06028	-1.00000	4.06239	145
chr16	267974	268264	.	607	.	9.76852	-1.00000	3.47923	145
chr16	324397	324687	.	771	.	15.70881	-1.00000	4.06239	145
chr16	567207	567497	.	1000	.	18.11331	-1.00000	4.06239	145
chr16	579135	579425	.	1000	.	25.30186	-1.00000	4.06239	145
chr16	721792	722082	.	1000	.	26.55006	-1.00000	4.06239	145
chr16	740901	741191	.	1000	.	45.64262	-1.00000	4.06239	145
chr16	1264306	1264596	.	751	.	15.74048	-1.00000	4.06239	145
chr16	1832826	1833116	.	1000	.	29.06792	-1.00000	4.06239	145
chr16	2223429	2223719	.	987	.	18.11417	-1.00000	4.06239	145
chr16	2343205	2343495	.	680	.	15.84862	-1.00000	4.06239	145
chr16	2479607	2479766	.	1000	.	85.26077	-1.00000	4.06239	54
chr16	3152828	3153118	.	627	.	13.19114	-1.00000	4.06239	145
chr16	3388349	3388639	.	1000	.	58.85816	-1.00000	4.06239	145
chr16	3696937	3697227	.	748	.	14.72880	-1.00000	4.06239	145
chr16	3846652	3846942	.	1000	.	30.67266	-1.00000	4.06239	145
chr16	4347919	4348209	.	637	.	12.84121	-1.00000	4.06239	145
chr16	8182785	8183075	.	1000	.	65.17929	-1.00000	4.06239	145
chr16	8594342	8594632	.	1000	.	28.89896	-1.00000	4.06239	145
chr16	10343202	10343492	.	1000	.	19.39264	-1.00000	4.06239	145
chr16	10362409	10362699	.	984	.	17.71006	-1.00000	4.06239	145
chr16	10405391	10405681	.	587	.	14.30579	-1.00000	4.06239	145
chr16	10497208	10497498	.	1000	.	50.75798	-1.00000	4.06239	145
chr16	10648508	10648798	.	577	.	13.33210	-1.00000	4.06239	145
chr16	10972269	10972559	.	1000	.	42.62158	-1.00000	4.06239	145
chr16	11102107	11102397	.	1000	.	22.35232	-1.00000	4.06239	145
chr16	11105050	11105340	.	1000	.	37.78040	-1.00000	4.06239	145
chr16	11149088	11149378	.	692	.	13.90844	-1.00000	4.06239	145
chr16	11162857	11163147	.	1000	.	32.11968	-1.00000	4.06239	145
chr16	14308142	14308432	.	1000	.	24.99910	-1.00000	4.06239	145
chr16	15650952	15651242	.	576	.	12.39199	-1.00000	4.06239	145
chr16	15991007	15991297	.	1000	.	28.99216	-1.00000	4.06239	145
chr16	16022728	16023018	.	1000	.	19.08749	-1.00000	4.06239	145
chr16	16905895	16906185	.	766	.	15.76199	-1.00000	4.06239	145
chr16	17013562	17013852	.	1000	.	21.00422	-1.00000	4.06239	145
chr16	18801314	18801604	.	1000	.	32.18845	-1.00000	4.06239	145
chr16	19487894	19488184	.	1000	.	33.43948	-1.00000	4.06239	145
chr16	19554196	19554486	.	615	.	13.02494	-1.00000	4.06239	145
chr16	20747026	20747316	.	1000	.	42.97250	-1.00000	4.06239	145
chr16	21261527	21261817	.	1000	.	33.92123	-1.00000	4.06239	145
chr16	22216316	22216606	.	918	.	18.53832	-1.00000	4.06239	145
chr16	22282398	22282688	.	1000	.	21.39300	-1.00000	4.06239	145
chr16	23408985	23409275	.	655	.	13.55945	-1.00000	4.06239	145
chr16	23504337	23504627	.	890	.	16.43367	-1.00000	4.06239	145
chr16	23667267	23667557	.	924	.	20.24784	-1.00000	4.06239	145
chr16	23784843	23785133	.	796	.	16.47324	-1.00000	4.06239	145
chr16	23803727	23804017	.	621	.	11.59944	-1.00000	4.06239	145
chr16	23832898	23833188	.	635	.	13.43608	-1.00000	4.06239	145
chr16	23901278	23901568	.	1000	.	35.71284	-1.00000	4.06239	145
chr16	23907504	23907794	.	892	.	15.56422	-1.00000	4.06239	145
chr16	23952471	23952761	.	943	.	21.00825	-1.00000	4.06239	145
chr16	24135725	24136015	.	1000	.	29.35407	-1.00000	4.06239	145
chr16	24151455	24151745	.	637	.	13.10152	-1.00000	4.06239	145
chr16	24538888	24539178	.	1000	.	21.39481	-1.00000	4.06239	145
chr16	24844575	24844865	.	1000	.	22.37836	-1.00000	4.06239	145
chr16	25216814	25217104	.	1000	.	40.94045	-1.00000	4.06239	145
chr16	25553793	25554083	.	1000	.	28.08657	-1.00000	4.06239	145
chr16	25771808	25772098	.	975	.	15.50877	-1.00000	4.06239	145
chr16	27235408	27235698	.	841	.	14.74967	-1.00000	4.06239	145
chr16	27431152	27431442	.	1000	.	19.26031	-1.00000	4.06239	145
chr16	27756245	27756535	.	912	.	17.27634	-1.00000	4.06239	145
chr16	28925718	28926008	.	1000	.	22.88697	-1.00000	4.06239	145
chr16	28950641	28950931	.	736	.	19.27212	-1.00000	4.06239	145
chr16	29009324	29009614	.	990	.	19.11724	-1.00000	4.06239	145
chr16	29654925	29655215	.	1000	.	29.20571	-1.00000	4.06239	145
chr16	29663381	29663671	.	1000	.	21.22696	-1.00000	4.06239	145
chr16	29943466	29943756	.	864	.	15.91699	-1.00000	4.06239	145
chr16	30187114	30187404	.	722	.	13.59674	-1.00000	4.06239	145
chr16	30355209	30355499	.	969	.	15.26456	-1.00000	4.06239	145
chr16	30527180	30527470	.	1000	.	20.65186	-1.00000	4.06239	145
chr16	30573386	30573676	.	1000	.	26.34964	-1.00000	4.06239	145
chr16	30762007	30762297	.	802	.	18.19985	-1.00000	4.06239	145
chr16	30949944	30950234	.	1000	.	25.48820	-1.00000	4.06239	145
chr16	31473303	31473593	.	798	.	16.52229	-1.00000	4.06239	145
chr16	46742866	46743156	.	1000	.	30.44754	-1.00000	4.06239	145
chr16	50071104	50071394	.	717	.	13.95493	-1.00000	4.06239	145
chr16	50263424	50263714	.	1000	.	25.84146	-1.00000	4.06239	145
chr16	50841124	50841414	.	1000	.	54.06757	-1.00000	4.06239	145
chr16	55435415	55435705	.	1000	.	26.84720	-1.00000	4.06239	145
chr16	56355978	56356268	.	1000	.	21.33772	-1.00000	4.06239	145
chr16	56424088	56424378	.	719	.	14.65647	-1.00000	4.06239	145
chr16	57084311	57084601	.	780	.	15.58982	-1.00000	4.06239	145
chr16	57266102	57266392	.	676	.	14.61195	-1.00000	4.06239	145
chr16	57268949	57269021	.	1000	.	58.49686	-1.00000	4.06239	36
chr16	57690084	57690228	.	1000	.	86.57858	-1.00000	4.06239	75
chr16	57691199	57691489	.	890	.	19.01253	-1.00000	4.06239	145
chr16	57800487	57800777	.	661	.	13.32319	-1.00000	4.06239	145
chr16	57976475	57976765	.	1000	.	59.45050	-1.00000	4.06239	145
chr16	58265542	58265832	.	1000	.	20.96059	-1.00000	4.06239	145
chr16	58860000	58860290	.	1000	.	32.74602	-1.00000	4.06239	145
chr16	59356761	59357051	.	767	.	16.66203	-1.00000	4.06239	145
chr16	65769157	65769447	.	858	.	18.17874	-1.00000	4.06239	145
chr16	66617838	66618128	.	1000	.	29.07194	-1.00000	4.06239	145
chr16	66900048	66900338	.	1000	.	25.34575	-1.00000	4.06239	145
chr16	67183594	67183884	.	880	.	21.41891	-1.00000	4.06239	145
chr16	67268295	67268585	.	582	.	12.52419	-1.00000	4.06239	145
chr16	67460255	67460545	.	935	.	17.32571	-1.00000	4.06239	145
chr16	67489133	67489423	.	980	.	18.24260	-1.00000	4.06239	145
chr16	67562382	67562672	.	898	.	15.11575	-1.00000	4.06239	145
chr16	67984860	67985150	.	671	.	13.67309	-1.00000	4.06239	145
chr16	68289632	68289922	.	924	.	16.62484	-1.00000	4.06239	145
chr16	68732389	68732679	.	680	.	15.05994	-1.00000	4.06239	145
chr16	68764940	68765230	.	1000	.	20.37765	-1.00000	4.06239	145
chr16	68772080	68772370	.	1000	.	18.16120	-1.00000	4.06239	145
chr16	70415220	70415510	.	1000	.	19.98915	-1.00000	4.06239	145
chr16	70428226	70428516	.	1000	.	51.67284	-1.00000	4.06239	145
chr16	70695733	70696023	.	1000	.	45.42708	-1.00000	4.06239	145
chr16	71430765	71431055	.	788	.	19.45646	-1.00000	4.06239	145
chr16	72013912	72014202	.	887	.	15.94350	-1.00000	4.06239	145
chr16	75043122	75043412	.	1000	.	25.26866	-1.00000	4.06239	145
chr16	75069634	75069924	.	932	.	16.42876	-1.00000	4.06239	145
chr16	75075240	75075530	.	571	.	14.88911	-1.00000	4.06239	145
chr16	75509455	75509745	.	1000	.	28.84797	-1.00000	4.06239	145
chr16	75620545	75620835	.	1000	.	27.83113	-1.00000	4.06239	145
chr16	75621097	75621387	.	1000	.	18.46026	-1.00000	4.06239	145
chr16	78993383	78993673	.	1000	.	19.26062	-1.00000	4.06239	145
chr16	79400848	79401138	.	1000	.	37.23612	-1.00000	4.06239	145
chr16	79970618	79970908	.	544	.	12.05343	-1.00000	4.06239	145
chr16	81452205	81452495	.	809	.	14.87844	-1.00000	4.06239	145
chr16	81495768	81496058	.	832	.	22.79211	-1.00000	4.06239	145
chr16	81814858	81815148	.	571	.	12.62902	-1.00000	4.06239	145
chr16	84043530	84043820	.	1000	.	20.79679	-1.00000	4.06239	145
chr16	84116216	84116506	.	1000	.	25.61611	-1.00000	4.06239	145
chr16	84141160	84141450	.	545	.	11.67267	-1.00000	4.06239	145
chr16	84578700	84578990	.	591	.	9.53663	-1.00000	3.49955	145
chr16	84879974	84880264	.	909	.	17.62365	-1.00000	4.06239	145
chr16	84952790	84953080	.	1000	.	47.05237	-1.00000	4.06239	145
chr16	85047288	85047578	.	1000	.	37.63301	-1.00000	4.06239	145
chr16	85055430	85055720	.	1000	.	21.43245	-1.00000	4.06239	145
chr16	85144248	85144538	.	1000	.	42.01988	-1.00000	4.06239	145
chr16	85172025	85172315	.	1000	.	28.43164	-1.00000	4.06239	145
chr16	85181546	85181836	.	780	.	14.95499	-1.00000	4.06239	145
chr16	85262206	85262496	.	684	.	12.16739	-1.00000	4.06239	145
chr16	85262424	85262714	.	684	.	3.18768	-1.00000	0.73909	145
chr16	85302337	85302627	.	830	.	17.58023	-1.00000	4.06239	145
chr16	85334805	85335095	.	1000	.	24.40993	-1.00000	4.06239	145
chr16	85359340	85359630	.	1000	.	28.07434	-1.00000	4.06239	145
chr16	85377823	85378113	.	1000	.	45.33679	-1.00000	4.06239	145
chr16	85382050	85382275	.	1000	.	116.50720	-1.00000	4.06239	113
chr16	85382815	85383105	.	897	.	18.16874	-1.00000	4.06239	145
chr16	85403075	85403365	.	1000	.	46.83520	-1.00000	4.06239	145
chr16	85535460	85535698	.	1000	.	82.80594	-1.00000	4.06239	125
chr16	85554164	85554454	.	1000	.	30.91150	-1.00000	4.06239	145
chr16	85555209	85555499	.	1000	.	20.92236	-1.00000	4.06239	145
chr16	85561265	85561555	.	644	.	14.85498	-1.00000	4.06239	145
chr16	85613326	85613616	.	1000	.	22.10171	-1.00000	4.06239	145
chr16	85616823	85617113	.	1000	.	20.40672	-1.00000	4.06239	145
chr16	85620451	85620741	.	1000	.	21.54447	-1.00000	4.06239	145
chr16	85734240	85734530	.	585	.	9.74398	-1.00000	3.48130	145
chr16	86892541	86892831	.	947	.	18.10289	-1.00000	4.06239	145
chr16	86929205	86929495	.	662	.	13.84476	-1.00000	4.06239	145
chr16	87053265	87053555	.	1000	.	59.76118	-1.00000	4.06239	145
chr16	87502671	87502961	.	620	.	7.99368	-1.00000	2.73387	145
chr16	87502903	87503193	.	620	.	5.89236	-1.00000	1.82795	145
chr16	87721624	87721914	.	1000	.	37.30037	-1.00000	4.06239	145
chr16	87854590	87854747	.	1000	.	83.73604	-1.00000	4.06239	72
chr16	87951381	87951671	.	541	.	12.07853	-1.00000	4.06239	145
chr16	87956890	87957180	.	647	.	14.84061	-1.00000	4.06239	145
chr16	87957099	87957389	.	647	.	2.68130	-1.00000	0.51921	145
chr16	88455075	88455365	.	1000	.	41.39987	-1.00000	4.06239	145
chr16	88455800	88456090	.	1000	.	60.01357	-1.00000	4.06239	145
chr16	88461954	88462244	.	1000	.	25.87387	-1.00000	4.06239	145
chr16	88488093	88488383	.	605	.	14.52410	-1.00000	4.06239	145
chr16	88491712	88491948	.	1000	.	106.12568	-1.00000	4.06239	114
chr16	88497832	88498056	.	1000	.	87.29655	-1.00000	4.06239	120
chr16	88498637	88498927	.	885	.	18.59963	-1.00000	4.06239	145
chr16	88509191	88509481	.	1000	.	19.07364	-1.00000	4.06239	145
chr16	88526144	88526434	.	1000	.	60.77024	-1.00000	4.06239	145
chr16	88688177	88688467	.	1000	.	47.67491	-1.00000	4.06239	145
chr16	88761902	88762192	.	773	.	14.88792	-1.00000	4.06239	145
chr16	88770998	88771288	.	1000	.	18.99864	-1.00000	4.06239	145
chr16	88773904	88774194	.	1000	.	51.85567	-1.00000	4.06239	145
chr16	88799991	88800281	.	1000	.	21.82546	-1.00000	4.06239	145
chr16	88976999	88977289	.	1000	.	19.68189	-1.00000	4.06239	145
chr16	88979000	88979290	.	1000	.	35.57349	-1.00000	4.06239	145
chr16	88992513	88992748	.	1000	.	117.02191	-1.00000	4.06239	100
chr16	89004182	89004427	.	1000	.	173.93453	-1.00000	4.06239	117
chr16	89090296	89090586	.	848	.	16.10307	-1.00000	4.06239	145
chr16	89098506	89098796	.	1000	.	23.26738	-1.00000	4.06239	145
chr16	89124508	89124798	.	547	.	11.63166	-1.00000	4.06239	145
chr16	89219479	89219769	.	707	.	17.02815	-1.00000	4.06239	145
chr16	89383127	89383417	.	974	.	21.79914	-1.00000	4.06239	145
chr16	89388043	89388333	.	1000	.	20.00690	-1.00000	4.06239	145
chr16	89719081	89719371	.	1000	.	34.56382	-1.00000	4.06239	145
chr16	90022481	90022771	.	1000	.	21.32223	-1.00000	4.06239	145
chr16	90082021	90082311	.	1000	.	52.44265	-1.00000	4.06239	145
chr17	601563	601853	.	902	.	15.42210	-1.00000	4.06239	145
chr17	1322048	1322338	.	715	.	14.48453	-1.00000	4.06239	145
chr17	1490863	1491153	.	1000	.	43.18392	-1.00000	4.06239	145
chr17	1564374	1564664	.	794	.	17.42767	-1.00000	4.06239	145
chr17	1649836	1650126	.	721	.	15.13458	-1.00000	4.06239	145
chr17	1705008	1705298	.	673	.	11.74153	-1.00000	4.06239	145
chr17	2049821	2050111	.	806	.	17.14294	-1.00000	4.06239	145
chr17	3667358	3667648	.	716	.	21.52843	-1.00000	4.06239	145
chr17	3965207	3965497	.	1000	.	21.26902	-1.00000	4.06239	145
chr17	3974249	3974539	.	837	.	16.56522	-1.00000	4.06239	145
chr17	4161675	4161965	.	944	.	21.20063	-1.00000	4.06239	145
chr17	4249562	4249852	.	1000	.	24.87054	-1.00000	4.06239	145
chr17	4304469	4304759	.	783	.	16.44989	-1.00000	4.06239	145
chr17	4795900	4796190	.	713	.	13.07114	-1.00000	4.06239	145
chr17	4833209	4833499	.	945	.	17.26343	-1.00000	4.06239	145
chr17	7329361	7329651	.	1000	.	24.68349	-1.00000	4.06239	145
chr17	7857851	7858141	.	1000	.	23.71695	-1.00000	4.06239	145
chr17	8173330	8173620	.	1000	.	39.07667	-1.00000	4.06239	145
chr17	8436644	8436934	.	560	.	11.65723	-1.00000	4.06239	145
chr17	8532068	8532358	.	1000	.	43.20422	-1.00000	4.06239	145
chr17	11908781	11909071	.	1000	.	59.61785	-1.00000	4.06239	145
chr17	12395769	12396059	.	1000	.	39.76631	-1.00000	4.06239	145
chr17	12438869	12439159	.	1000	.	25.01227	-1.00000	4.06239	145
chr17	13416062	13416352	.	562	.	11.58918	-1.00000	4.06239	145
chr17	13510164	13510454	.	1000	.	47.79939	-1.00000	4.06239	145
chr17	13538843	13539133	.	743	.	10.95056	-1.00000	3.61296	145
chr17	15490704	15490994	.	1000	.	32.18396	-1.00000	4.06239	145
chr17	18856130	18856420	.	1000	.	26.10546	-1.00000	4.06239	145
chr17	18997921	18998211	.	644	.	13.37371	-1.00000	4.06239	145
chr17	19271117	19271407	.	945	.	17.70980	-1.00000	4.06239	145
chr17	20226814	20227104	.	608	.	12.79531	-1.00000	4.06239	145
chr17	21126691	21126981	.	850	.	15.03663	-1.00000	4.06239	145
chr17	21273016	21273306	.	1000	.	24.62793	-1.00000	4.06239	145
chr17	27461673	27461797	.	1000	.	66.55999	-1.00000	4.06239	65
chr17	27474111	27474401	.	1000	.	25.84578	-1.00000	4.06239	145
chr17	27570180	27570470	.	1000	.	31.76851	-1.00000	4.06239	145
chr17	27574001	27574291	.	985	.	19.07256	-1.00000	4.06239	145
chr17	27968225	27968515	.	1000	.	50.03803	-1.00000	4.06239	145
chr17	27986858	27987148	.	1000	.	22.23493	-1.00000	4.06239	145
chr17	28173095	28173385	.	769	.	16.20813	-1.00000	4.06239	145
chr17	28251579	28251869	.	553	.	11.79831	-1.00000	4.06239	145
chr17	28527350	28527640	.	1000	.	48.63534	-1.00000	4.06239	145
chr17	28735442	28735553	.	1000	.	82.85774	-1.00000	4.06239	45
chr17	28741510	28741800	.	1000	.	22.08557	-1.00000	4.06239	145
chr17	28743199	28743489	.	1000	.	64.66358	-1.00000	4.06239	145
chr17	28865399	28865556	.	1000	.	107.78687	-1.00000	4.06239	80
chr17	28872744	28873034	.	1000	.	25.86630	-1.00000	4.06239	145
chr17	28912397	28912687	.	1000	.	45.80296	-1.00000	4.06239	145
chr17	29162882	29163172	.	1000	.	27.38594	-1.00000	4.06239	145
chr17	29179243	29179533	.	1000	.	43.29754	-1.00000	4.06239	145
chr17	29710927	29711217	.	655	.	13.99323	-1.00000	4.06239	145
chr17	30203696	30203986	.	1000	.	22.33012	-1.00000	4.06239	145
chr17	31457487	31457777	.	1000	.	22.44078	-1.00000	4.06239	145
chr17	32143000	32143290	.	1000	.	33.67263	-1.00000	4.06239	145
chr17	32794480	32794770	.	734	.	13.77621	-1.00000	4.06239	145
chr17	32860157	32860447	.	1000	.	20.15714	-1.00000	4.06239	145
chr17	32894288	32894578	.	546	.	11.98979	-1.00000	4.06239	145
chr17	32897509	32897799	.	1000	.	47.12041	-1.00000	4.06239	145
chr17	33508290	33508580	.	1000	.	30.49879	-1.00000	4.06239	145
chr17	33874748	33875038	.	1000	.	21.70716	-1.00000	4.06239	145
chr17	33904517	33904807	.	1000	.	26.07366	-1.00000	4.06239	145
chr17	33905511	33905583	.	1000	.	69.70952	-1.00000	4.06239	31
chr17	33942486	33942776	.	1000	.	24.68328	-1.00000	4.06239	145
chr17	34499623	34499913	.	550	.	9.42044	-1.00000	3.51041	145
chr17	34647614	34647904	.	915	.	18.28849	-1.00000	4.06239	145
chr17	34886888	34887178	.	1000	.	18.77455	-1.00000	4.06239	145
chr17	35051254	35051544	.	726	.	18.98541	-1.00000	4.06239	145
chr17	35560866	35560944	.	1000	.	50.91709	-1.00000	4.06239	69
chr17	36600476	36600766	.	1000	.	26.29129	-1.00000	4.06239	145
chr17	36728018	36728308	.	742	.	15.57464	-1.00000	4.06239	145
chr17	36728528	36728818	.	1000	.	20.12291	-1.00000	4.06239	145
chr17	37609352	37609496	.	1000	.	83.18596	-1.00000	4.06239	69
chr17	38416423	38416713	.	979	.	18.79967	-1.00000	4.06239	145
chr17	38871482	38871772	.	908	.	17.86040	-1.00000	4.06239	145
chr17	38894351	38894641	.	796	.	16.64118	-1.00000	4.06239	145
chr17	39036084	39036374	.	708	.	18.64619	-1.00000	4.06239	145
chr17	39152913	39153203	.	668	.	13.01334	-1.00000	4.06239	145
chr17	39547862	39548152	.	1000	.	21.47372	-1.00000	4.06239	145
chr17	39667565	39667855	.	1000	.	34.26824	-1.00000	4.06239	145
chr17	39683533	39683823	.	1000	.	19.75568	-1.00000	4.06239	145
chr17	39940008	39940298	.	818	.	14.03349	-1.00000	4.06239	145
chr17	39980738	39981028	.	961	.	20.39920	-1.00000	4.06239	145
chr17	40013706	40013996	.	1000	.	27.94931	-1.00000	4.06239	145
chr17	40072978	40073268	.	859	.	18.16950	-1.00000	4.06239	145
chr17	40536430	40536720	.	1000	.	22.86664	-1.00000	4.06239	145
chr17	41530285	41530442	.	1000	.	80.62263	-1.00000	4.06239	87
chr17	41938198	41938488	.	831	.	13.32359	-1.00000	4.06239	145
chr17	42312838	42313128	.	1000	.	25.56323	-1.00000	4.06239	145
chr17	42320122	42320195	.	1000	.	56.24933	-1.00000	4.06239	27
chr17	42519031	42519321	.	1000	.	31.36479	-1.00000	4.06239	145
chr17	42531466	42531756	.	1000	.	19.40704	-1.00000	4.06239	145
chr17	42624187	42624477	.	732	.	15.20312	-1.00000	4.06239	145
chr17	42699116	42699406	.	1000	.	74.40094	-1.00000	4.06239	145
chr17	42763477	42763767	.	1000	.	33.76490	-1.00000	4.06239	145
chr17	42780116	42780406	.	1000	.	35.87603	-1.00000	4.06239	145
chr17	43021148	43021438	.	556	.	11.91484	-1.00000	4.06239	145
chr17	43983904	43984194	.	1000	.	47.73817	-1.00000	4.06239	145
chr17	44146988	44147278	.	864	.	16.55775	-1.00000	4.06239	145
chr17	44266633	44266861	.	1000	.	128.23448	-1.00000	4.06239	118
chr17	44281592	44281882	.	781	.	12.14226	-1.00000	4.06239	145
chr17	44288489	44288779	.	1000	.	45.60910	-1.00000	4.06239	145
chr17	44389766	44390056	.	1000	.	17.44274	-1.00000	4.06239	145
chr17	44393399	44393689	.	1000	.	27.41676	-1.00000	4.06239	145
chr17	45148210	45148500	.	1000	.	39.03952	-1.00000	4.06239	145
chr17	45317129	45317419	.	863	.	18.61961	-1.00000	4.06239	145
chr17	45320995	45321285	.	887	.	18.17421	-1.00000	4.06239	145
chr17	45332996	45333286	.	1000	.	22.21752	-1.00000	4.06239	145
chr17	45345590	45345880	.	621	.	13.37309	-1.00000	4.06239	145
chr17	45977185	45977475	.	1000	.	47.99751	-1.00000	4.06239	145
chr17	46779542	46779832	.	1000	.	20.25899	-1.00000	4.06239	145
chr17	46785804	46786094	.	1000	.	20.32715	-1.00000	4.06239	145
chr17	46935750	46936040	.	547	.	9.05987	-1.00000	3.39945	145
chr17	47189413	47189703	.	1000	.	20.35044	-1.00000	4.06239	145
chr17	47219040	47219330	.	1000	.	66.22207	-1.00000	4.06239	145
chr17	47291579	47291869	.	764	.	14.60550	-1.00000	4.06239	145
chr17	47867085	47867235	.	1000	.	85.59874	-1.00000	4.06239	79
chr17	48148424	48148714	.	590	.	16.55748	-1.00000	4.06239	145
chr17	48215600	48215890	.	982	.	19.99006	-1.00000	4.06239	145
chr17	48219658	48219948	.	1000	.	36.84926	-1.00000	4.06239	145
chr17	48478340	48478630	.	1000	.	38.38136	-1.00000	4.06239	145
chr17	48488769	48489059	.	1000	.	33.55559	-1.00000	4.06239	145
chr17	48546981	48547271	.	1000	.	27.24145	-1.00000	4.06239	145
chr17	48626378	48626668	.	1000	.	24.91532	-1.00000	4.06239	145
chr17	48631139	48631429	.	992	.	21.36580	-1.00000	4.06239	145
chr17	49191819	49192109	.	665	.	14.15548	-1.00000	4.06239	145
chr17	49739833	49739925	.	1000	.	58.64252	-1.00000	4.06239	67
chr17	49739959	49740249	.	605	.	14.82801	-1.00000	4.06239	145
chr17	49764031	49764321	.	924	.	16.72763	-1.00000	4.06239	145
chr17	50139991	50140281	.	1000	.	22.62662	-1.00000	4.06239	145
chr17	50153775	50154065	.	572	.	22.59887	-1.00000	4.06239	145
chr17	50208752	50209042	.	1000	.	37.93140	-1.00000	4.06239	145
chr17	50361988	50362278	.	1000	.	48.10698	-1.00000	4.06239	145
chr17	50884536	50884826	.	688	.	15.58125	-1.00000	4.06239	145
chr17	50944551	50944841	.	1000	.	23.86467	-1.00000	4.06239	145
chr17	54861121	54861411	.	1000	.	28.51580	-1.00000	4.06239	145
chr17	55344500	55344790	.	730	.	13.19871	-1.00000	4.06239	145
chr17	55451315	55451605	.	1000	.	23.70074	-1.00000	4.06239	145
chr17	56910284	56910574	.	556	.	13.62462	-1.00000	4.06239	145
chr17	57379542	57379832	.	1000	.	25.42446	-1.00000	4.06239	145
chr17	57861037	57861327	.	897	.	16.35715	-1.00000	4.06239	145
chr17	58007105	58007395	.	1000	.	20.15082	-1.00000	4.06239	145
chr17	58328322	58328612	.	558	.	12.04975	-1.00000	4.06239	145
chr17	58335837	58336127	.	1000	.	48.68889	-1.00000	4.06239	145
chr17	58436995	58437285	.	1000	.	23.05428	-1.00000	4.06239	145
chr17	58492718	58493008	.	910	.	23.06143	-1.00000	4.06239	145
chr17	58658805	58659095	.	602	.	9.54202	-1.00000	3.49911	145
chr17	59685043	59685333	.	1000	.	21.65390	-1.00000	4.06239	145
chr17	59702384	59702674	.	1000	.	30.44326	-1.00000	4.06239	145
chr17	60142493	60142783	.	654	.	14.25681	-1.00000	4.06239	145
chr17	62143660	62143950	.	1000	.	18.95010	-1.00000	4.06239	145
chr17	62681509	62681799	.	1000	.	34.47644	-1.00000	4.06239	145
chr17	62692945	62693235	.	1000	.	25.39630	-1.00000	4.06239	145
chr17	62995078	62995368	.	549	.	14.62707	-1.00000	4.06239	145
chr17	63381108	63381398	.	1000	.	25.87639	-1.00000	4.06239	145
chr17	63412273	63412563	.	655	.	14.37909	-1.00000	4.06239	145
chr17	63431940	63432230	.	1000	.	27.35116	-1.00000	4.06239	145
chr17	63433358	63433430	.	1000	.	47.50331	-1.00000	4.06239	49
chr17	63550082	63550372	.	1000	.	44.49089	-1.00000	4.06239	145
chr17	63676049	63676254	.	1000	.	132.36907	-1.00000	4.06239	119
chr17	63770298	63770588	.	782	.	18.14998	-1.00000	4.06239	145
chr17	64006736	64007026	.	1000	.	50.29011	-1.00000	4.06239	145
chr17	64214156	64214446	.	925	.	16.79742	-1.00000	4.06239	145
chr17	64537539	64537829	.	679	.	12.52474	-1.00000	4.06239	145
chr17	65173527	65173817	.	1000	.	32.99506	-1.00000	4.06239	145
chr17	66296306	66296596	.	841	.	23.82593	-1.00000	4.06239	145
chr17	66343701	66343991	.	579	.	12.72696	-1.00000	4.06239	145
chr17	66468271	66468561	.	815	.	17.14595	-1.00000	4.06239	145
chr17	67784363	67784653	.	1000	.	45.25447	-1.00000	4.06239	145
chr17	69047413	69047703	.	658	.	13.77559	-1.00000	4.06239	145
chr17	69103672	69103962	.	1000	.	22.33932	-1.00000	4.06239	145
chr17	73011147	73011437	.	1000	.	19.90081	-1.00000	4.06239	145
chr17	73228773	73229063	.	1000	.	27.73081	-1.00000	4.06239	145
chr17	73298234	73298524	.	965	.	16.35260	-1.00000	4.06239	145
chr17	73308241	73308531	.	1000	.	43.64204	-1.00000	4.06239	145
chr17	73309784	73310074	.	1000	.	25.75045	-1.00000	4.06239	145
chr17	73474406	73474696	.	1000	.	40.16255	-1.00000	4.06239	145
chr17	74163606	74163896	.	638	.	14.92478	-1.00000	4.06239	145
chr17	74296532	74296822	.	1000	.	41.90580	-1.00000	4.06239	145
chr17	74715148	74715438	.	760	.	14.84486	-1.00000	4.06239	145
chr17	74754847	74755137	.	1000	.	21.25430	-1.00000	4.06239	145
chr17	74785694	74785984	.	621	.	13.42656	-1.00000	4.06239	145
chr17	74868495	74868785	.	1000	.	20.13375	-1.00000	4.06239	145
chr17	75238710	75239000	.	1000	.	23.33891	-1.00000	4.06239	145
chr17	75448523	75448813	.	1000	.	19.11578	-1.00000	4.06239	145
chr17	75844159	75844449	.	1000	.	38.97626	-1.00000	4.06239	145
chr17	75970237	75970527	.	664	.	16.69395	-1.00000	4.06239	145
chr17	76266407	76266697	.	1000	.	28.02416	-1.00000	4.06239	145
chr17	76354819	76355109	.	858	.	11.45075	-1.00000	4.06239	145
chr17	76385374	76385664	.	1000	.	22.42924	-1.00000	4.06239	145
chr17	76406008	76406220	.	1000	.	128.62441	-1.00000	4.06239	105
chr17	76458572	76458862	.	538	.	11.25637	-1.00000	3.59043	145
chr17	76567789	76568079	.	662	.	13.43053	-1.00000	4.06239	145
chr17	76697802	76698092	.	654	.	12.78153	-1.00000	4.06239	145
chr17	77122552	77122842	.	1000	.	52.85970	-1.00000	4.06239	145
chr17	77364020	77364310	.	674	.	15.59444	-1.00000	4.06239	145
chr17	77959674	77959964	.	575	.	16.73880	-1.00000	4.06239	145
chr17	78029770	78030060	.	1000	.	27.46478	-1.00000	4.06239	145
chr17	78129054	78129344	.	1000	.	20.88860	-1.00000	4.06239	145
chr17	78130154	78130444	.	610	.	15.99565	-1.00000	4.06239	145
chr17	78146170	78146460	.	1000	.	27.51173	-1.00000	4.06239	145
chr17	78258629	78258919	.	1000	.	26.46841	-1.00000	4.06239	145
chr17	78263258	78263548	.	1000	.	24.86837	-1.00000	4.06239	145
chr17	78315842	78316132	.	669	.	13.98886	-1.00000	4.06239	145
chr17	78665964	78666254	.	1000	.	35.87671	-1.00000	4.06239	145
chr17	79306002	79306292	.	609	.	15.23121	-1.00000	4.06239	145
chr17	79803111	79803401	.	1000	.	21.73026	-1.00000	4.06239	145
chr17	80254775	80255065	.	1000	.	24.31567	-1.00000	4.06239	145
chr17	81074325	81074615	.	603	.	5.92560	-1.00000	1.83795	145
chr17	81093694	81093984	.	551	.	20.52227	-1.00000	4.06239	145
chr17	81193968	81194258	.	565	.	14.40472	-1.00000	4.06239	145
chr17	81393864	81394154	.	1000	.	25.47689	-1.00000	4.06239	145
chr17	82143412	82143702	.	1000	.	18.67620	-1.00000	4.06239	145
chr17	82290122	82290412	.	1000	.	20.10869	-1.00000	4.06239	145
chr17	82345246	82345536	.	1000	.	25.54369	-1.00000	4.06239	145
chr17	82462007	82462180	.	1000	.	101.75701	-1.00000	4.06239	98
chr17	82868664	82868954	.	1000	.	19.60444	-1.00000	4.06239	145
chr17	83069058	83069348	.	892	.	13.44961	-1.00000	4.06239	145
chr18	268339	268629	.	1000	.	19.54689	-1.00000	4.06239	145
chr18	618006	618296	.	1000	.	39.03695	-1.00000	4.06239	145
chr18	2325512	2325802	.	926	.	19.59983	-1.00000	4.06239	145
chr18	2854163	2854453	.	1000	.	29.07207	-1.00000	4.06239	145
chr18	2894315	2894605	.	1000	.	16.86100	-1.00000	4.06239	145
chr18	3247116	3247406	.	640	.	12.89736	-1.00000	4.06239	145
chr18	3446540	3446830	.	641	.	9.90435	-1.00000	3.46903	145
chr18	3446743	3447033	.	642	.	5.03462	-1.00000	1.46711	145
chr18	3585765	3586055	.	927	.	20.36860	-1.00000	4.06239	145
chr18	3593603	3593893	.	881	.	15.89830	-1.00000	4.06239	145
chr18	3596775	3597065	.	1000	.	29.40264	-1.00000	4.06239	145
chr18	3603041	3603331	.	1000	.	33.55204	-1.00000	4.06239	145
chr18	3607541	3607831	.	583	.	14.92360	-1.00000	4.06239	145
chr18	3652759	3653049	.	1000	.	29.94351	-1.00000	4.06239	145
chr18	3706508	3706798	.	1000	.	41.52813	-1.00000	4.06239	145
chr18	3916206	3916496	.	733	.	15.65561	-1.00000	4.06239	145
chr18	6676155	6676445	.	1000	.	38.42847	-1.00000	4.06239	145
chr18	6683093	6683383	.	1000	.	52.23935	-1.00000	4.06239	145
chr18	6927305	6927595	.	879	.	18.23762	-1.00000	4.06239	145
chr18	8891077	8891367	.	1000	.	24.89551	-1.00000	4.06239	145
chr18	9009120	9009410	.	1000	.	38.67199	-1.00000	4.06239	145
chr18	9191667	9191957	.	910	.	18.13003	-1.00000	4.06239	145
chr18	9803453	9803743	.	1000	.	31.37068	-1.00000	4.06239	145
chr18	9877364	9877654	.	1000	.	24.69346	-1.00000	4.06239	145
chr18	9915133	9915423	.	631	.	15.11493	-1.00000	4.06239	145
chr18	11880670	11880960	.	1000	.	25.15305	-1.00000	4.06239	145
chr18	11925785	11926075	.	1000	.	19.92791	-1.00000	4.06239	145
chr18	12302543	12302833	.	860	.	14.66684	-1.00000	4.06239	145
chr18	21686540	21686830	.	1000	.	23.19964	-1.00000	4.06239	145
chr18	22094011	22094301	.	1000	.	33.20027	-1.00000	4.06239	145
chr18	22169787	22170077	.	766	.	15.52873	-1.00000	4.06239	145
chr18	22194182	22194472	.	1000	.	37.25729	-1.00000	4.06239	145
chr18	22342728	22343018	.	1000	.	28.70932	-1.00000	4.06239	145
chr18	25223222	25223512	.	1000	.	20.26818	-1.00000	4.06239	145
chr18	25239805	25240095	.	599	.	13.65530	-1.00000	4.06239	145
chr18	30676097	30676387	.	807	.	14.08455	-1.00000	4.06239	145
chr18	30679651	30679941	.	1000	.	20.86488	-1.00000	4.06239	145
chr18	32091936	32092226	.	597	.	9.84401	-1.00000	3.47314	145
chr18	35110670	35110960	.	708	.	16.78651	-1.00000	4.06239	145
chr18	35458967	35459257	.	1000	.	48.14079	-1.00000	4.06239	145
chr18	36176222	36176512	.	625	.	13.73978	-1.00000	4.06239	145
chr18	36200408	36200698	.	1000	.	41.56254	-1.00000	4.06239	145
chr18	36815039	36815329	.	578	.	11.56300	-1.00000	4.06239	145
chr18	36850576	36850866	.	595	.	14.63014	-1.00000	4.06239	145
chr18	45722995	45723285	.	1000	.	35.36031	-1.00000	4.06239	145
chr18	46060326	46060616	.	926	.	14.96146	-1.00000	4.06239	145
chr18	46153298	46153588	.	1000	.	57.09625	-1.00000	4.06239	145
chr18	46711443	46711733	.	688	.	13.53630	-1.00000	4.06239	145
chr18	48781327	48781617	.	1000	.	27.08626	-1.00000	4.06239	145
chr18	48828795	48829085	.	563	.	10.25939	-1.00000	3.44100	145
chr18	49062193	49062483	.	875	.	14.79209	-1.00000	4.06239	145
chr18	50287749	50288039	.	1000	.	18.85643	-1.00000	4.06239	145
chr18	50425171	50425461	.	1000	.	23.55638	-1.00000	4.06239	145
chr18	55748332	55748622	.	870	.	13.65100	-1.00000	4.06239	145
chr18	57583325	57583615	.	1000	.	29.86842	-1.00000	4.06239	145
chr18	58078968	58079258	.	1000	.	29.11172	-1.00000	4.06239	145
chr18	58221238	58221528	.	914	.	16.35891	-1.00000	4.06239	145
chr18	70378319	70378609	.	586	.	13.11308	-1.00000	4.06239	145
chr18	74242580	74242870	.	764	.	12.22272	-1.00000	4.06239	145
chr18	79413009	79413299	.	674	.	14.92324	-1.00000	4.06239	145
chr18	79439146	79439436	.	1000	.	18.70694	-1.00000	4.06239	145
chr18	79507062	79507352	.	735	.	22.51764	-1.00000	4.06239	145
chr19	556014	556304	.	1000	.	26.20984	-1.00000	4.06239	145
chr19	566550	566840	.	1000	.	21.97173	-1.00000	4.06239	145
chr19	574806	574935	.	1000	.	68.96002	-1.00000	4.06239	45
chr19	791806	792096	.	1000	.	19.69304	-1.00000	4.06239	145
chr19	796850	797140	.	584	.	12.00007	-1.00000	4.06239	145
chr19	868900	869190	.	626	.	8.33290	-1.00000	2.86063	145
chr19	869101	869391	.	625	.	2.67278	-1.00000	0.51594	145
chr19	907353	907440	.	1000	.	61.87319	-1.00000	4.06239	47
chr19	944183	944334	.	1000	.	84.20087	-1.00000	4.06239	80
chr19	954827	955117	.	712	.	15.47398	-1.00000	4.06239	145
chr19	962262	962552	.	1000	.	25.70810	-1.00000	4.06239	145
chr19	1041058	1041348	.	1000	.	38.85154	-1.00000	4.06239	145
chr19	1045301	1045591	.	1000	.	31.87372	-1.00000	4.06239	145
chr19	1062174	1062464	.	551	.	8.08450	-1.00000	2.78596	145
chr19	1207953	1208088	.	1000	.	59.39791	-1.00000	4.06239	72
chr19	1241487	1241777	.	701	.	12.60331	-1.00000	4.06239	145
chr19	1836819	1837109	.	1000	.	43.47352	-1.00000	4.06239	145
chr19	1897503	1897793	.	1000	.	29.37619	-1.00000	4.06239	145
chr19	2236739	2237029	.	910	.	16.02713	-1.00000	4.06239	145
chr19	2263635	2263925	.	1000	.	50.74086	-1.00000	4.06239	145
chr19	2739112	2739402	.	1000	.	23.41367	-1.00000	4.06239	145
chr19	2950110	2950207	.	1000	.	69.42926	-1.00000	4.06239	38
chr19	3047716	3048006	.	1000	.	19.03270	-1.00000	4.06239	145
chr19	3505959	3506249	.	614	.	16.46062	-1.00000	4.06239	145
chr19	3520580	3520870	.	943	.	19.74766	-1.00000	4.06239	145
chr19	3560540	3560830	.	1000	.	35.49118	-1.00000	4.06239	145
chr19	3572656	3572946	.	999	.	23.50494	-1.00000	4.06239	145
chr19	3950830	3951120	.	1000	.	25.04191	-1.00000	4.06239	145
chr19	3953354	3953644	.	1000	.	23.28590	-1.00000	4.06239	145
chr19	4053533	4053823	.	752	.	9.98286	-1.00000	3.46249	145
chr19	4145767	4146057	.	1000	.	30.35569	-1.00000	4.06239	145
chr19	4153368	4153658	.	663	.	23.82451	-1.00000	4.06239	145
chr19	4338022	4338312	.	1000	.	25.09824	-1.00000	4.06239	145
chr19	4375091	4375381	.	1000	.	23.71948	-1.00000	4.06239	145
chr19	4375789	4376079	.	1000	.	33.24473	-1.00000	4.06239	145
chr19	4968508	4968798	.	933	.	20.96641	-1.00000	4.06239	145
chr19	4987378	4987668	.	605	.	12.16713	-1.00000	4.06239	145
chr19	5091054	5091344	.	1000	.	37.81726	-1.00000	4.06239	145
chr19	5799323	5799459	.	1000	.	64.32095	-1.00000	4.06239	82
chr19	5894457	5894747	.	1000	.	30.23779	-1.00000	4.06239	145
chr19	6060969	6061259	.	1000	.	29.02000	-1.00000	4.06239	145
chr19	6125566	6125856	.	554	.	14.32080	-1.00000	4.06239	145
chr19	6276461	6276751	.	1000	.	19.18927	-1.00000	4.06239	145
chr19	6313397	6313687	.	774	.	14.35115	-1.00000	4.06239	145
chr19	6372248	6372538	.	1000	.	37.85223	-1.00000	4.06239	145
chr19	6515960	6516250	.	1000	.	19.92103	-1.00000	4.06239	145
chr19	6530089	6530379	.	1000	.	15.10720	-1.00000	4.06239	145
chr19	6530291	6530581	.	1000	.	10.22952	-1.00000	3.44276	145
chr19	6739944	6740234	.	987	.	17.98010	-1.00000	4.06239	145
chr19	7535615	7535755	.	1000	.	63.03073	-1.00000	4.06239	57
chr19	7680606	7680896	.	672	.	13.18987	-1.00000	4.06239	145
chr19	7699883	7700173	.	1000	.	19.39374	-1.00000	4.06239	145
chr19	7842166	7842456	.	606	.	11.79539	-1.00000	4.06239	145
chr19	7978824	7979114	.	778	.	14.64462	-1.00000	4.06239	145
chr19	8343123	8343413	.	771	.	14.53642	-1.00000	4.06239	145
chr19	8371426	8371716	.	1000	.	23.78095	-1.00000	4.06239	145
chr19	8418198	8418414	.	1000	.	133.61982	-1.00000	4.06239	108
chr19	9796210	9796500	.	757	.	14.24920	-1.00000	4.06239	145
chr19	10106113	10106403	.	1000	.	54.50858	-1.00000	4.06239	145
chr19	10286842	10287132	.	1000	.	18.22293	-1.00000	4.06239	145
chr19	10288584	10288874	.	596	.	16.46555	-1.00000	4.06239	145
chr19	10289457	10289747	.	784	.	15.16248	-1.00000	4.06239	145
chr19	10299536	10299826	.	1000	.	29.19220	-1.00000	4.06239	145
chr19	10415802	10416092	.	921	.	17.66926	-1.00000	4.06239	145
chr19	10420130	10420420	.	812	.	14.79765	-1.00000	4.06239	145
chr19	10543681	10543765	.	1000	.	59.47845	-1.00000	4.06239	49
chr19	10602670	10602960	.	953	.	18.78428	-1.00000	4.06239	145
chr19	10617207	10617279	.	1000	.	41.04081	-1.00000	4.06239	47
chr19	10654028	10654318	.	982	.	18.47866	-1.00000	4.06239	145
chr19	10719555	10719845	.	686	.	14.41862	-1.00000	4.06239	145
chr19	10811792	10812082	.	1000	.	19.46195	-1.00000	4.06239	145
chr19	10935440	10935730	.	918	.	18.17278	-1.00000	4.06239	145
chr19	11384233	11384523	.	624	.	13.97722	-1.00000	4.06239	145
chr19	11560498	11560788	.	1000	.	22.96004	-1.00000	4.06239	145
chr19	11736639	11736929	.	1000	.	29.49078	-1.00000	4.06239	145
chr19	11821504	11821794	.	583	.	13.44406	-1.00000	4.06239	145
chr19	12544424	12544714	.	1000	.	29.88941	-1.00000	4.06239	145
[truncated: 2,426 more rows]
