# Supplementary material for: GRAFIMO: Variant and haplotype aware motif scanning on pangenome graphs
Source: PLoS Comput Biol. 2021 Sep 27;17(9):e1009444. doi: 10.1371/journal.pcbi.1009444 (PMC8519448; doi:10.1371/journal.pcbi.1009444)
Supplement: S1 Code — (ZIP) [file pcbi.1009444.s002.zip › S1_code/test_data/tf_motifs/GATA1/Cell_line_K562/ENCFF939ODZ.bed]

chr1	1005022	1005272	.	1000	.	41.33851	-1.00000	2.53825	125
chr1	1157574	1157824	.	1000	.	22.88372	-1.00000	1.75097	125
chr1	1273775	1274025	.	750	.	16.58747	-1.00000	1.12651	125
chr1	1273979	1274229	.	750	.	5.34399	-1.00000	-0.02784	125
chr1	1375196	1375446	.	865	.	25.53270	-1.00000	1.98739	125
chr1	1775746	1775996	.	795	.	21.78782	-1.00000	1.65137	125
chr1	1847100	1847350	.	1000	.	31.11606	-1.00000	2.21408	125
chr1	1858736	1858986	.	943	.	21.66956	-1.00000	1.63712	125
chr1	1883552	1883639	.	1000	.	111.43330	-1.00000	3.66153	43
chr1	2175836	2176086	.	562	.	20.30681	-1.00000	1.52335	125
chr1	2391748	2391998	.	752	.	9.62583	-1.00000	0.23115	125
chr1	2560757	2561007	.	1000	.	23.41347	-1.00000	1.81334	125
chr1	2585848	2586098	.	1000	.	32.66556	-1.00000	2.26252	125
chr1	3319951	3320201	.	636	.	14.84977	-1.00000	0.91782	125
chr1	3320151	3320401	.	636	.	4.74389	-1.00000	-0.04830	125
chr1	3625668	3625918	.	1000	.	36.28788	-1.00000	2.37684	125
chr1	3759849	3760099	.	1000	.	59.31511	-1.00000	2.94792	125
chr1	3774907	3775029	.	1000	.	137.01521	-1.00000	3.66153	63
chr1	3796474	3796724	.	1000	.	22.58661	-1.00000	1.73725	125
chr1	3807823	3808073	.	698	.	17.97805	-1.00000	1.27309	125
chr1	3831732	3831982	.	744	.	24.64173	-1.00000	1.90592	125
chr1	3926989	3927239	.	1000	.	25.51209	-1.00000	1.98773	125
chr1	4778193	4778443	.	797	.	30.54835	-1.00000	2.22587	125
chr1	5304751	5305001	.	1000	.	36.75884	-1.00000	2.37046	125
chr1	5885888	5886132	.	1000	.	392.30441	-1.00000	3.66153	121
chr1	6317064	6317314	.	1000	.	37.10771	-1.00000	2.38370	125
chr1	6359814	6360064	.	1000	.	102.10967	-1.00000	3.66153	125
chr1	6404705	6404955	.	623	.	16.49104	-1.00000	1.11357	125
chr1	6475453	6475703	.	764	.	19.91612	-1.00000	1.47882	125
chr1	6517574	6517824	.	1000	.	53.83215	-1.00000	3.00217	125
chr1	6579781	6580031	.	539	.	11.74271	-1.00000	0.50238	125
chr1	6613110	6613360	.	565	.	7.19853	-1.00000	0.01561	125
chr1	6666759	6667009	.	1000	.	42.07895	-1.00000	2.59280	125
chr1	6704163	6704413	.	548	.	15.61442	-1.00000	1.00992	125
chr1	7572714	7572964	.	1000	.	21.97011	-1.00000	1.66079	125
chr1	7586280	7586463	.	1000	.	207.83964	-1.00000	3.66153	105
chr1	7629536	7629786	.	1000	.	41.97451	-1.00000	2.59430	125
chr1	7667567	7667817	.	571	.	17.18549	-1.00000	1.19511	125
chr1	7831492	7831742	.	1000	.	42.17469	-1.00000	2.59102	125
chr1	8004769	8005019	.	1000	.	28.95542	-1.00000	2.17146	125
chr1	8004968	8005218	.	1000	.	7.59444	-1.00000	0.03562	125
chr1	8015074	8015324	.	1000	.	29.12301	-1.00000	2.17713	125
chr1	8107962	8108212	.	1000	.	33.70623	-1.00000	2.29467	125
chr1	8122449	8122699	.	687	.	15.77379	-1.00000	1.03193	125
chr1	8197829	8198079	.	1000	.	51.31807	-1.00000	2.91937	125
chr1	8212073	8212323	.	867	.	20.60234	-1.00000	1.53757	125
chr1	8216003	8216253	.	1000	.	34.70534	-1.00000	2.32099	125
chr1	8389041	8389291	.	1000	.	80.79113	-1.00000	3.66153	125
chr1	8424569	8424819	.	570	.	8.04503	-1.00000	0.07685	125
chr1	8518331	8518581	.	841	.	21.51606	-1.00000	1.61781	125
chr1	8542211	8542461	.	1000	.	87.05838	-1.00000	3.66153	125
chr1	8561149	8561399	.	777	.	22.85168	-1.00000	1.74688	125
chr1	8626474	8626724	.	1000	.	58.08191	-1.00000	2.96101	125
chr1	8789333	8789583	.	1000	.	36.66832	-1.00000	2.37190	125
chr1	9289065	9289315	.	572	.	16.11845	-1.00000	1.07418	125
chr1	9410892	9411142	.	1000	.	45.85780	-1.00000	2.61954	125
chr1	9435170	9435420	.	1000	.	36.35338	-1.00000	2.37624	125
chr1	9627021	9627271	.	643	.	24.45874	-1.00000	1.88495	125
chr1	9714242	9714492	.	1000	.	27.25157	-1.00000	2.09957	125
chr1	9717464	9717714	.	634	.	17.80673	-1.00000	1.26157	125
chr1	9805199	9805449	.	635	.	25.09795	-1.00000	1.95577	125
chr1	9901689	9901939	.	992	.	26.09500	-1.00000	2.04498	125
chr1	9929687	9929937	.	584	.	12.01397	-1.00000	0.53714	125
chr1	9943362	9943612	.	778	.	20.77892	-1.00000	1.54678	125
chr1	10210278	10210528	.	656	.	14.60620	-1.00000	0.88816	125
chr1	10398723	10398973	.	696	.	15.37297	-1.00000	0.98353	125
chr1	10459337	10459587	.	725	.	14.94335	-1.00000	0.92692	125
chr1	10472707	10472957	.	863	.	22.01826	-1.00000	1.66522	125
chr1	10474853	10475103	.	777	.	19.05719	-1.00000	1.37928	125
chr1	10717361	10717611	.	1000	.	36.83017	-1.00000	2.36933	125
chr1	11279705	11279955	.	1000	.	33.52327	-1.00000	2.28495	125
chr1	11315170	11315420	.	1000	.	39.50518	-1.00000	2.45550	125
chr1	11448450	11448700	.	1000	.	36.67234	-1.00000	2.37182	125
chr1	11615293	11615392	.	1000	.	129.78498	-1.00000	3.66153	38
chr1	11671601	11671671	.	1000	.	156.82429	-1.00000	3.66153	29
chr1	11740894	11741144	.	1000	.	69.14298	-1.00000	2.85621	125
chr1	11749227	11749477	.	908	.	23.93486	-1.00000	1.85984	125
chr1	11797868	11798118	.	1000	.	81.17972	-1.00000	3.66153	125
chr1	11798451	11798701	.	1000	.	80.01209	-1.00000	3.66153	125
chr1	11842294	11842544	.	1000	.	50.66847	-1.00000	2.92936	125
chr1	11882892	11883142	.	1000	.	124.94396	-1.00000	3.66153	125
chr1	11955328	11955578	.	1000	.	44.89813	-1.00000	2.59160	125
chr1	11983496	11983746	.	672	.	15.23059	-1.00000	0.96702	125
chr1	12005600	12005850	.	1000	.	36.26224	-1.00000	2.37736	125
chr1	12038758	12039008	.	1000	.	46.06420	-1.00000	2.61665	125
chr1	12040570	12040820	.	840	.	20.68266	-1.00000	1.54293	125
chr1	12114411	12114661	.	1000	.	25.39438	-1.00000	1.98506	125
chr1	12161894	12162144	.	1000	.	42.00671	-1.00000	2.59368	125
chr1	12167879	12168129	.	766	.	26.67568	-1.00000	2.07333	125
chr1	12175271	12175521	.	1000	.	33.11920	-1.00000	2.27885	125
chr1	12218612	12218842	.	1000	.	247.81095	-1.00000	3.66153	115
chr1	12407492	12407742	.	655	.	18.35035	-1.00000	1.31307	125
chr1	12433466	12433716	.	1000	.	18.95530	-1.00000	1.37096	125
chr1	12441598	12441848	.	604	.	28.62009	-1.00000	2.16120	125
chr1	12444516	12444766	.	562	.	6.75380	-1.00000	-0.00879	125
chr1	12444730	12444980	.	562	.	7.76069	-1.00000	0.04557	125
chr1	12448905	12449142	.	1000	.	326.07728	-1.00000	3.66153	123
chr1	12472720	12472970	.	570	.	17.58991	-1.00000	1.23537	125
chr1	12473125	12473375	.	723	.	19.79900	-1.00000	1.46640	125
chr1	12478214	12478464	.	1000	.	59.53870	-1.00000	2.94582	125
chr1	12529576	12529647	.	1000	.	134.66741	-1.00000	3.66153	5
chr1	12604428	12604678	.	1000	.	34.69484	-1.00000	2.32127	125
chr1	12657396	12657646	.	647	.	13.93262	-1.00000	0.80349	125
chr1	12745456	12745706	.	1000	.	35.21427	-1.00000	2.34418	125
chr1	13808675	13808925	.	1000	.	24.55807	-1.00000	1.89002	125
chr1	13869231	13869481	.	1000	.	40.14270	-1.00000	2.49831	125
chr1	13960432	13960682	.	936	.	22.48877	-1.00000	1.72632	125
chr1	14422168	14422418	.	1000	.	56.88645	-1.00000	2.97253	125
chr1	14435706	14435956	.	766	.	22.29331	-1.00000	1.70322	125
chr1	14437037	14437287	.	1000	.	110.16497	-1.00000	3.66153	125
chr1	14443193	14443443	.	1000	.	41.46376	-1.00000	2.56807	125
chr1	14480006	14480070	.	1000	.	95.15034	-1.00000	3.66153	10
chr1	14597832	14598082	.	595	.	16.15172	-1.00000	1.07792	125
chr1	14767269	14767519	.	760	.	20.75291	-1.00000	1.54363	125
chr1	14780249	14780499	.	598	.	10.44368	-1.00000	0.33078	125
chr1	14782805	14783055	.	1000	.	23.54768	-1.00000	1.83609	125
chr1	14783269	14783519	.	1000	.	27.60335	-1.00000	2.12034	125
chr1	14784101	14784351	.	1000	.	110.75144	-1.00000	3.66153	125
chr1	14784849	14785099	.	1000	.	25.26515	-1.00000	1.98282	125
chr1	14817305	14817555	.	1000	.	123.89012	-1.00000	3.66153	125
chr1	14840424	14840674	.	1000	.	79.88730	-1.00000	3.66153	125
chr1	14897598	14897848	.	688	.	18.68433	-1.00000	1.34257	125
chr1	14925341	14925591	.	1000	.	25.17282	-1.00000	1.96703	125
chr1	14929444	14929694	.	727	.	20.43798	-1.00000	1.53317	125
chr1	15177689	15177939	.	1000	.	30.80022	-1.00000	2.22140	125
chr1	15218488	15218738	.	785	.	18.86242	-1.00000	1.36066	125
chr1	15259060	15259310	.	650	.	16.69930	-1.00000	1.13893	125
chr1	15260690	15260940	.	1000	.	21.68510	-1.00000	1.63862	125
chr1	15323123	15323373	.	930	.	23.26030	-1.00000	1.79489	125
chr1	15323636	15323886	.	649	.	16.10775	-1.00000	1.07195	125
chr1	15358850	15359100	.	1000	.	22.89938	-1.00000	1.75292	125
chr1	15444474	15444724	.	631	.	18.42885	-1.00000	1.32354	125
chr1	15526801	15527051	.	621	.	16.76801	-1.00000	1.15016	125
chr1	15543677	15543927	.	1000	.	79.70326	-1.00000	3.66153	125
chr1	15628087	15628337	.	1000	.	34.17631	-1.00000	2.31418	125
chr1	15681749	15681999	.	624	.	19.72713	-1.00000	1.45866	125
chr1	15761707	15761957	.	1000	.	38.12100	-1.00000	2.38995	125
chr1	15795210	15795460	.	1000	.	110.69608	-1.00000	3.66153	125
chr1	15815582	15815832	.	1000	.	26.25665	-1.00000	2.04771	125
chr1	15850077	15850327	.	728	.	20.13731	-1.00000	1.50372	125
chr1	15953768	15954018	.	834	.	19.17494	-1.00000	1.39289	125
chr1	16054161	16054411	.	1000	.	31.18717	-1.00000	2.22296	125
chr1	16080718	16080968	.	557	.	14.91384	-1.00000	0.92466	125
chr1	16143881	16144131	.	1000	.	61.72240	-1.00000	2.92539	125
chr1	16146310	16146560	.	1000	.	24.25977	-1.00000	1.86831	125
chr1	16151478	16151728	.	1000	.	37.31947	-1.00000	2.38025	125
chr1	16248852	16249102	.	1000	.	44.44823	-1.00000	2.59746	125
chr1	16266689	16266759	.	1000	.	96.84710	-1.00000	3.66153	34
chr1	16351508	16351758	.	570	.	12.80614	-1.00000	0.64669	125
chr1	16366920	16367170	.	1000	.	44.75105	-1.00000	2.59382	125
chr1	16613444	16613694	.	1000	.	23.25276	-1.00000	1.79506	125
chr1	16621072	16621322	.	790	.	19.21948	-1.00000	1.40058	125
chr1	17053859	17054109	.	587	.	18.16035	-1.00000	1.29347	125
chr1	17192665	17192915	.	805	.	27.02150	-1.00000	2.08474	125
chr1	17285938	17286188	.	1000	.	79.93241	-1.00000	3.66153	125
chr1	17360264	17360514	.	1000	.	49.87835	-1.00000	2.85198	125
chr1	17494157	17494407	.	761	.	16.72176	-1.00000	1.14425	125
chr1	17569161	17569411	.	745	.	17.09773	-1.00000	1.18562	125
chr1	18412917	18413167	.	686	.	20.04239	-1.00000	1.49639	125
chr1	18415546	18415796	.	826	.	16.16892	-1.00000	1.07933	125
chr1	18429778	18430028	.	1000	.	67.99158	-1.00000	2.86696	125
chr1	18531094	18531217	.	1000	.	122.36181	-1.00000	3.66153	62
chr1	18534524	18534693	.	1000	.	207.83113	-1.00000	3.66153	92
chr1	18592430	18592680	.	1000	.	35.57962	-1.00000	2.37092	125
chr1	18896400	18896650	.	1000	.	27.00440	-1.00000	2.08526	125
chr1	18903137	18903387	.	1000	.	37.29984	-1.00000	2.38102	125
chr1	19069018	19069268	.	1000	.	31.17660	-1.00000	2.22314	125
chr1	19113368	19113618	.	1000	.	35.56849	-1.00000	2.37114	125
chr1	19180016	19180266	.	566	.	12.24161	-1.00000	0.56904	125
chr1	19300245	19300495	.	875	.	26.02703	-1.00000	2.03566	125
chr1	19325609	19325859	.	1000	.	69.97235	-1.00000	2.99379	125
chr1	19390995	19391245	.	598	.	17.12461	-1.00000	1.18824	125
chr1	19391196	19391446	.	598	.	8.21623	-1.00000	0.09124	125
chr1	19462847	19463097	.	1000	.	26.76188	-1.00000	2.07753	125
chr1	19476923	19477173	.	1000	.	44.81407	-1.00000	2.59266	125
chr1	19479433	19479683	.	1000	.	20.97720	-1.00000	1.56425	125
chr1	19530303	19530553	.	556	.	15.79787	-1.00000	1.03586	125
chr1	19653465	19653715	.	574	.	9.40901	-1.00000	0.20631	125
chr1	19653796	19654046	.	574	.	8.59632	-1.00000	0.11703	125
chr1	19752152	19752402	.	1000	.	30.97999	-1.00000	2.21724	125
chr1	19861204	19861454	.	1000	.	30.88639	-1.00000	2.21954	125
chr1	19870075	19870261	.	1000	.	220.43851	-1.00000	3.66153	92
chr1	19946593	19946843	.	1000	.	35.80724	-1.00000	2.36677	125
chr1	19974871	19975121	.	1000	.	29.33682	-1.00000	2.19011	125
chr1	20008482	20008732	.	1000	.	38.27307	-1.00000	2.38751	125
chr1	20185389	20185639	.	1000	.	78.80586	-1.00000	3.66153	125
chr1	20199064	20199227	.	1000	.	183.09267	-1.00000	3.66153	80
chr1	20308627	20308746	.	1000	.	126.84786	-1.00000	3.66153	54
chr1	20508072	20508322	.	798	.	22.71852	-1.00000	1.74277	125
chr1	20530337	20530587	.	1000	.	27.94258	-1.00000	2.12740	125
chr1	20633364	20633614	.	660	.	16.51174	-1.00000	1.11915	125
chr1	20661349	20661599	.	1000	.	30.71763	-1.00000	2.22272	125
chr1	20787605	20787855	.	575	.	15.16077	-1.00000	0.95780	125
chr1	21027804	21028054	.	1000	.	45.01418	-1.00000	2.59053	125
chr1	21058131	21058381	.	1000	.	96.70958	-1.00000	3.66153	125
chr1	21269711	21269961	.	690	.	27.03364	-1.00000	2.09073	125
chr1	21320095	21320345	.	1000	.	73.80566	-1.00000	3.18743	125
chr1	21321141	21321391	.	1000	.	41.27684	-1.00000	2.50990	125
chr1	21353462	21353712	.	1000	.	28.16968	-1.00000	2.14491	125
chr1	21370599	21370849	.	731	.	22.31654	-1.00000	1.70664	125
chr1	21559833	21560083	.	645	.	18.76428	-1.00000	1.34922	125
chr1	21608847	21609097	.	803	.	20.29535	-1.00000	1.52375	125
chr1	21613111	21613361	.	1000	.	27.41146	-1.00000	2.10271	125
chr1	21632318	21632460	.	1000	.	186.48633	-1.00000	3.66153	62
chr1	21634290	21634540	.	1000	.	38.00614	-1.00000	2.39137	125
chr1	21638523	21638773	.	1000	.	16.61517	-1.00000	1.12952	125
chr1	21687173	21687423	.	1000	.	34.71874	-1.00000	2.32071	125
chr1	21687815	21688065	.	1000	.	36.43313	-1.00000	2.37505	125
chr1	21749890	21750140	.	697	.	26.52710	-1.00000	2.06443	125
chr1	21761121	21761371	.	1000	.	53.71837	-1.00000	3.00352	125
chr1	21791737	21791987	.	1000	.	31.69652	-1.00000	2.23506	125
chr1	21905098	21905243	.	1000	.	174.14797	-1.00000	3.66153	48
chr1	21906788	21907038	.	1000	.	76.94259	-1.00000	3.66153	125
chr1	21916898	21917148	.	1000	.	66.32503	-1.00000	2.88382	125
chr1	21939150	21939400	.	1000	.	30.16009	-1.00000	2.19403	125
chr1	22025904	22026154	.	1000	.	84.45042	-1.00000	3.66153	125
chr1	22048634	22048884	.	1000	.	29.27688	-1.00000	2.17403	125
chr1	22363088	22363338	.	688	.	17.58146	-1.00000	1.23567	125
chr1	22416628	22416878	.	677	.	21.00750	-1.00000	1.56749	125
chr1	22452465	22452715	.	550	.	17.57799	-1.00000	1.23522	125
chr1	23019310	23019560	.	1000	.	27.64731	-1.00000	2.12639	125
chr1	23019515	23019765	.	1000	.	6.61791	-1.00000	-0.01613	125
chr1	23103398	23103648	.	942	.	27.56990	-1.00000	2.11402	125
chr1	23115153	23115403	.	1000	.	48.42508	-1.00000	2.79727	125
chr1	23237608	23237858	.	1000	.	35.13237	-1.00000	2.34546	125
chr1	23368922	23369172	.	985	.	11.89017	-1.00000	0.52087	125
chr1	23380602	23380852	.	583	.	16.12646	-1.00000	1.07595	125
chr1	23389854	23390104	.	599	.	20.47562	-1.00000	1.53463	125
chr1	23531275	23531525	.	1000	.	23.55227	-1.00000	1.83600	125
chr1	23539895	23540145	.	1000	.	46.36569	-1.00000	2.65559	125
chr1	23544756	23545006	.	681	.	17.56346	-1.00000	1.23287	125
chr1	23549042	23549292	.	642	.	10.50289	-1.00000	0.33848	125
chr1	23554351	23554601	.	578	.	11.59337	-1.00000	0.48137	125
chr1	23568692	23568942	.	832	.	18.67536	-1.00000	1.34202	125
chr1	23585568	23585818	.	544	.	14.91300	-1.00000	0.92452	125
chr1	23617059	23617309	.	676	.	19.82713	-1.00000	1.46876	125
chr1	23617438	23617688	.	676	.	5.27917	-1.00000	-0.02706	125
chr1	23716171	23716421	.	1000	.	70.24661	-1.00000	3.21281	125
chr1	23777911	23778161	.	1000	.	120.44108	-1.00000	3.66153	125
chr1	23809860	23810110	.	722	.	15.42259	-1.00000	0.98787	125
chr1	23830127	23830377	.	571	.	25.92408	-1.00000	2.02763	125
chr1	23872544	23872794	.	586	.	21.39566	-1.00000	1.60823	125
chr1	23920241	23920491	.	974	.	23.90076	-1.00000	1.85766	125
chr1	24018872	24019122	.	1000	.	29.69990	-1.00000	2.18435	125
chr1	24199374	24199624	.	758	.	22.46606	-1.00000	1.72669	125
chr1	24391336	24391586	.	619	.	17.09660	-1.00000	1.18568	125
chr1	24419236	24419486	.	756	.	20.38925	-1.00000	1.52794	125
chr1	24419446	24419696	.	756	.	7.82625	-1.00000	0.05568	125
chr1	24438602	24438852	.	718	.	22.27126	-1.00000	1.69968	125
chr1	24507551	24507801	.	1000	.	29.81764	-1.00000	2.18245	125
chr1	24656113	24656363	.	1000	.	112.18891	-1.00000	3.66153	125
chr1	24692783	24693033	.	1000	.	25.11331	-1.00000	1.95554	125
chr1	24765498	24765748	.	1000	.	30.30132	-1.00000	2.21013	125
chr1	24829040	24829290	.	609	.	17.50731	-1.00000	1.22512	125
chr1	24848091	24848341	.	1000	.	56.05400	-1.00000	2.98078	125
chr1	25233120	25233370	.	1000	.	35.63687	-1.00000	2.36991	125
chr1	25413207	25413457	.	958	.	23.15820	-1.00000	1.78652	125
chr1	25428682	25428932	.	1000	.	29.88546	-1.00000	2.18118	125
chr1	25461900	25462150	.	1000	.	25.46631	-1.00000	1.98840	125
chr1	25477414	25477664	.	759	.	22.81816	-1.00000	1.74754	125
chr1	25486065	25486315	.	1000	.	33.96463	-1.00000	2.30388	125
chr1	25695255	25695505	.	1000	.	32.82138	-1.00000	2.26023	125
chr1	25761033	25761182	.	1000	.	175.63808	-1.00000	3.66153	76
chr1	25782841	25783091	.	1000	.	55.21755	-1.00000	2.98850	125
chr1	25879672	25879922	.	1000	.	32.62525	-1.00000	2.26336	125
chr1	25895477	25895727	.	1000	.	45.97745	-1.00000	2.61805	125
chr1	25924558	25924808	.	1000	.	52.36650	-1.00000	3.01709	125
chr1	25933487	25933737	.	1000	.	49.47556	-1.00000	2.85815	125
chr1	25948542	25948792	.	677	.	16.28811	-1.00000	1.09023	125
chr1	25978461	25978711	.	1000	.	24.57162	-1.00000	1.89331	125
chr1	25997038	25997288	.	1000	.	25.53666	-1.00000	1.98725	125
chr1	26070472	26070722	.	1000	.	77.83519	-1.00000	3.66153	125
chr1	26079956	26080206	.	1000	.	28.79004	-1.00000	2.16638	125
chr1	26097666	26097916	.	610	.	19.52079	-1.00000	1.43966	125
chr1	26122436	26122686	.	550	.	15.40195	-1.00000	0.98620	125
chr1	26123568	26123818	.	815	.	23.63374	-1.00000	1.83685	125
chr1	26126429	26126517	.	1000	.	154.26934	-1.00000	3.66153	24
chr1	26127284	26127534	.	660	.	22.74895	-1.00000	1.74203	125
chr1	26130961	26131211	.	551	.	15.70313	-1.00000	1.02296	125
chr1	26284913	26285163	.	813	.	20.38504	-1.00000	1.52808	125
chr1	26317720	26317970	.	1000	.	31.34790	-1.00000	2.22968	125
chr1	26321591	26321841	.	824	.	20.26512	-1.00000	1.52225	125
chr1	26378501	26378751	.	1000	.	84.05657	-1.00000	3.66153	125
chr1	26432146	26432396	.	948	.	22.51424	-1.00000	1.73422	125
chr1	26487534	26487784	.	1000	.	38.51928	-1.00000	2.40400	125
chr1	26501183	26501433	.	636	.	18.89445	-1.00000	1.36532	125
chr1	26620689	26620939	.	549	.	14.57632	-1.00000	0.88518	125
chr1	26677541	26677791	.	578	.	8.25513	-1.00000	0.09486	125
chr1	26692301	26692551	.	759	.	21.92749	-1.00000	1.66013	125
chr1	26693056	26693306	.	1000	.	35.21251	-1.00000	2.34425	125
chr1	26694988	26695238	.	644	.	10.38160	-1.00000	0.32118	125
chr1	26698273	26698523	.	1000	.	60.07153	-1.00000	2.93988	125
chr1	26717280	26717530	.	1000	.	114.80506	-1.00000	3.66153	125
chr1	26721885	26722135	.	1000	.	107.14891	-1.00000	3.66153	125
chr1	26723503	26723753	.	629	.	15.09384	-1.00000	0.94816	125
chr1	26789156	26789406	.	579	.	16.90418	-1.00000	1.16449	125
chr1	26791702	26791833	.	1000	.	174.32566	-1.00000	3.66153	88
chr1	26890153	26890403	.	1000	.	39.64203	-1.00000	2.47840	125
chr1	26921563	26921813	.	567	.	16.26390	-1.00000	1.08934	125
chr1	27027676	27027926	.	581	.	13.82218	-1.00000	0.78770	125
chr1	27074288	27074538	.	1000	.	93.85847	-1.00000	3.66153	125
chr1	27102767	27103017	.	652	.	19.98958	-1.00000	1.49052	125
chr1	27115695	27115945	.	1000	.	78.75045	-1.00000	3.66153	125
chr1	27155037	27155287	.	809	.	17.79866	-1.00000	1.26023	125
chr1	27157311	27157561	.	1000	.	41.31853	-1.00000	2.53834	125
chr1	27234500	27234750	.	553	.	8.55547	-1.00000	0.11328	125
chr1	27542694	27542829	.	1000	.	160.86350	-1.00000	3.66153	56
chr1	27556794	27557044	.	591	.	20.63153	-1.00000	1.53922	125
chr1	27725718	27725968	.	700	.	17.31955	-1.00000	1.21030	125
chr1	27789456	27789706	.	552	.	11.39039	-1.00000	0.45881	125
chr1	27867289	27867539	.	1000	.	57.24757	-1.00000	2.96815	125
chr1	27914584	27914834	.	1000	.	30.51036	-1.00000	2.22664	125
chr1	27943353	27943603	.	1000	.	27.30414	-1.00000	2.10479	125
chr1	27979661	27979911	.	1000	.	29.53596	-1.00000	2.18692	125
chr1	28065945	28066195	.	804	.	20.12420	-1.00000	1.50411	125
chr1	28087870	28088120	.	846	.	20.10182	-1.00000	1.50235	125
chr1	28115270	28115520	.	635	.	19.86689	-1.00000	1.47068	125
chr1	28147616	28147866	.	553	.	14.10497	-1.00000	0.82439	125
chr1	28154885	28155135	.	1000	.	27.92370	-1.00000	2.12772	125
chr1	28172799	28172952	.	1000	.	209.95834	-1.00000	3.66153	85
chr1	28235969	28236219	.	626	.	18.18522	-1.00000	1.29687	125
chr1	28237115	28237365	.	940	.	24.35877	-1.00000	1.88007	125
chr1	28247668	28247918	.	565	.	15.27875	-1.00000	0.97056	125
chr1	28248527	28248777	.	743	.	17.39427	-1.00000	1.21546	125
chr1	28256304	28256554	.	1000	.	62.72991	-1.00000	2.91766	125
chr1	28267020	28267270	.	1000	.	25.86041	-1.00000	2.00892	125
chr1	28278798	28279048	.	964	.	28.72092	-1.00000	2.16754	125
chr1	28328920	28329170	.	1000	.	25.35038	-1.00000	1.98120	125
chr1	28351749	28351999	.	1000	.	19.60262	-1.00000	1.44625	125
chr1	28352314	28352564	.	1000	.	30.10707	-1.00000	2.18598	125
chr1	28369514	28369764	.	683	.	22.75562	-1.00000	1.74412	125
chr1	28416598	28416848	.	1000	.	25.91000	-1.00000	2.01254	125
chr1	28417579	28417829	.	1000	.	34.11758	-1.00000	2.31487	125
chr1	28553042	28553292	.	548	.	15.76597	-1.00000	1.03088	125
chr1	28554314	28554564	.	741	.	21.22942	-1.00000	1.59412	125
chr1	28736345	28736595	.	916	.	19.09082	-1.00000	1.38533	125
chr1	28751468	28751718	.	1000	.	32.37210	-1.00000	2.23370	125
chr1	28883932	28884119	.	1000	.	222.72103	-1.00000	3.66153	87
chr1	28885032	28885097	.	1000	.	99.94471	-1.00000	3.66153	59
chr1	28902777	28903027	.	1000	.	33.21600	-1.00000	2.29037	125
chr1	28925391	28925641	.	717	.	14.55854	-1.00000	0.88240	125
chr1	28926922	28927172	.	1000	.	89.46144	-1.00000	3.66153	125
chr1	28928214	28928464	.	1000	.	34.53893	-1.00000	2.30904	125
chr1	28928593	28928843	.	1000	.	38.54295	-1.00000	2.40344	125
chr1	29033055	29033128	.	1000	.	140.45118	-1.00000	3.66153	62
chr1	29047029	29047279	.	581	.	15.36846	-1.00000	0.98300	125
chr1	29076331	29076581	.	792	.	22.60417	-1.00000	1.73663	125
chr1	29105982	29106232	.	594	.	15.95427	-1.00000	1.05172	125
chr1	29156882	29157132	.	1000	.	32.22389	-1.00000	2.23658	125
chr1	29157082	29157332	.	1000	.	16.27248	-1.00000	1.09046	125
chr1	29179963	29180213	.	1000	.	52.14631	-1.00000	3.02018	125
chr1	29183387	29183637	.	575	.	21.19501	-1.00000	1.59224	125
chr1	29202887	29203137	.	1000	.	35.50349	-1.00000	2.37244	125
chr1	29208553	29208803	.	1000	.	28.88979	-1.00000	2.17258	125
chr1	29653584	29653834	.	1000	.	54.00976	-1.00000	3.00068	125
chr1	29688680	29688930	.	540	.	18.39900	-1.00000	1.31938	125
chr1	30129036	30129209	.	1000	.	215.11494	-1.00000	3.66153	100
chr1	30174544	30174794	.	615	.	17.56375	-1.00000	1.23284	125
chr1	30180274	30180524	.	631	.	16.91787	-1.00000	1.16603	125
chr1	30184606	30184856	.	1000	.	63.70463	-1.00000	2.90933	125
chr1	30191121	30191371	.	1000	.	32.24048	-1.00000	2.23620	125
chr1	30198872	30199122	.	1000	.	56.16237	-1.00000	2.98000	125
chr1	30226746	30226996	.	1000	.	29.69011	-1.00000	2.18458	125
chr1	30708215	30708465	.	765	.	19.79479	-1.00000	1.46668	125
chr1	30761116	30761366	.	849	.	16.51702	-1.00000	1.11875	125
chr1	30768986	30769212	.	1000	.	336.05194	-1.00000	3.66153	123
chr1	30778596	30778671	.	1000	.	136.13650	-1.00000	3.66153	9
chr1	30824199	30824449	.	571	.	16.38285	-1.00000	1.09931	125
chr1	30887659	30887909	.	810	.	22.57459	-1.00000	1.73746	125
chr1	30895663	30895913	.	752	.	10.95644	-1.00000	0.39656	125
chr1	30919195	30919445	.	649	.	26.78512	-1.00000	2.07723	125
chr1	30919493	30919743	.	693	.	18.32229	-1.00000	1.31008	125
chr1	31036761	31037011	.	655	.	20.61655	-1.00000	1.53988	125
chr1	31159881	31160131	.	1000	.	83.00665	-1.00000	3.66153	125
chr1	31162816	31163066	.	1000	.	32.16990	-1.00000	2.23779	125
chr1	31549019	31549269	.	1000	.	59.68471	-1.00000	2.94357	125
chr1	31574757	31575007	.	1000	.	31.24979	-1.00000	2.23189	125
chr1	31769454	31769704	.	1000	.	49.75879	-1.00000	2.85420	125
chr1	31781199	31781449	.	829	.	18.61869	-1.00000	1.33943	125
chr1	31815966	31816216	.	712	.	22.18497	-1.00000	1.69375	125
chr1	31827173	31827251	.	1000	.	122.10970	-1.00000	3.66153	51
chr1	31859104	31859354	.	617	.	20.03345	-1.00000	1.49571	125
chr1	31866456	31866706	.	948	.	23.20897	-1.00000	1.79067	125
chr1	31924947	31925197	.	1000	.	49.02414	-1.00000	2.86316	125
chr1	31928769	31929019	.	1000	.	63.26631	-1.00000	2.91404	125
chr1	31944332	31944582	.	1000	.	26.44523	-1.00000	2.04919	125
chr1	31944536	31944786	.	1000	.	6.17942	-1.00000	-0.03977	125
chr1	31954813	31955063	.	852	.	19.66333	-1.00000	1.45398	125
chr1	31956038	31956288	.	1000	.	52.91838	-1.00000	3.01109	125
chr1	31957829	31958079	.	1000	.	37.08132	-1.00000	2.38416	125
chr1	32071912	32072162	.	739	.	17.54284	-1.00000	1.23054	125
chr1	32072513	32072763	.	539	.	6.86529	-1.00000	-0.00385	125
chr1	32107904	32108154	.	1000	.	27.84381	-1.00000	2.12975	125
chr1	32127812	32128062	.	1000	.	111.37809	-1.00000	3.66153	125
chr1	32133475	32133725	.	1000	.	36.69904	-1.00000	2.37114	125
chr1	32149880	32150130	.	770	.	18.10043	-1.00000	1.28767	125
chr1	32235861	32236111	.	1000	.	40.66565	-1.00000	2.49089	125
chr1	32307384	32307634	.	1000	.	26.90716	-1.00000	2.07488	125
chr1	32391109	32391359	.	1000	.	83.50645	-1.00000	3.66153	125
chr1	32725201	32725451	.	1000	.	47.49667	-1.00000	2.74513	125
chr1	32755847	32756097	.	1000	.	51.15337	-1.00000	2.92261	125
chr1	32757433	32757683	.	1000	.	36.91183	-1.00000	2.36804	125
chr1	32758466	32758716	.	1000	.	41.43090	-1.00000	2.56851	125
chr1	32758865	32759115	.	1000	.	24.70479	-1.00000	1.91204	125
chr1	32817257	32817507	.	1000	.	29.45034	-1.00000	2.18835	125
chr1	32939807	32940057	.	940	.	23.61192	-1.00000	1.83746	125
chr1	32964691	32964941	.	604	.	16.56743	-1.00000	1.12456	125
chr1	33003744	33003994	.	695	.	18.66089	-1.00000	1.34196	125
chr1	33009646	33009896	.	1000	.	76.73481	-1.00000	3.66153	125
chr1	33022744	33022994	.	1000	.	39.29984	-1.00000	2.43551	125
chr1	33036885	33037135	.	585	.	14.85974	-1.00000	0.91831	125
chr1	33055286	33055536	.	1000	.	36.99879	-1.00000	2.38523	125
chr1	33361682	33361932	.	1000	.	22.26230	-1.00000	1.69996	125
chr1	33374417	33374667	.	624	.	15.45873	-1.00000	0.99171	125
chr1	33396625	33396875	.	1000	.	34.07920	-1.00000	2.31563	125
chr1	33902590	33902840	.	1000	.	40.03424	-1.00000	2.49965	125
chr1	34663114	34663364	.	1000	.	41.78977	-1.00000	2.59660	125
chr1	34843648	34843898	.	1000	.	65.27389	-1.00000	2.89487	125
chr1	34859766	34860016	.	835	.	20.15077	-1.00000	1.50538	125
chr1	35031437	35031687	.	597	.	17.81874	-1.00000	1.26230	125
chr1	35079244	35079494	.	592	.	15.55232	-1.00000	1.00396	125
chr1	35255323	35255573	.	1000	.	27.08849	-1.00000	2.08944	125
chr1	35279287	35279537	.	1000	.	51.70147	-1.00000	3.02443	125
chr1	35431195	35431445	.	1000	.	73.44991	-1.00000	3.19080	125
chr1	35499808	35500058	.	1000	.	89.08003	-1.00000	3.66153	125
chr1	35570641	35570891	.	1000	.	33.29803	-1.00000	2.28897	125
chr1	35637291	35637541	.	931	.	25.04356	-1.00000	1.95305	125
chr1	35641513	35641763	.	935	.	22.50907	-1.00000	1.73213	125
chr1	35881860	35882110	.	1000	.	36.70695	-1.00000	2.37107	125
chr1	36273187	36273295	.	1000	.	137.90776	-1.00000	3.66153	62
chr1	36275565	36275815	.	711	.	21.57817	-1.00000	1.62269	125
chr1	36386019	36386269	.	1000	.	86.11769	-1.00000	3.66153	125
chr1	36386512	36386762	.	1000	.	28.11101	-1.00000	2.14642	125
chr1	36448682	36448932	.	1000	.	60.50636	-1.00000	2.93544	125
chr1	36464269	36464519	.	859	.	33.15837	-1.00000	2.29103	125
chr1	36479785	36480035	.	1000	.	70.29387	-1.00000	3.21228	125
chr1	36492604	36492854	.	1000	.	33.00682	-1.00000	2.26882	125
chr1	36517513	36517763	.	664	.	22.70202	-1.00000	1.74335	125
chr1	37563080	37563330	.	1000	.	103.59969	-1.00000	3.66153	125
chr1	37690661	37690911	.	663	.	21.04325	-1.00000	1.57213	125
chr1	37692415	37692665	.	730	.	20.17705	-1.00000	1.50885	125
chr1	37883824	37884074	.	548	.	15.85940	-1.00000	1.04424	125
chr1	37922862	37923112	.	673	.	20.50731	-1.00000	1.53368	125
chr1	37999573	37999823	.	1000	.	66.42127	-1.00000	2.88269	125
chr1	38037520	38037770	.	1000	.	40.76546	-1.00000	2.48970	125
chr1	38105360	38105610	.	596	.	19.06984	-1.00000	1.38052	125
chr1	38265656	38265906	.	1000	.	29.48523	-1.00000	2.18778	125
chr1	38291689	38291939	.	584	.	15.89869	-1.00000	1.04855	125
chr1	38292164	38292414	.	544	.	22.29158	-1.00000	1.70334	125
chr1	38308931	38309181	.	1000	.	67.78930	-1.00000	2.86932	125
chr1	38418522	38418772	.	1000	.	94.81441	-1.00000	3.66153	125
chr1	38508422	38508672	.	1000	.	26.31652	-1.00000	2.05144	125
chr1	38512110	38512360	.	777	.	18.13267	-1.00000	1.29186	125
chr1	38523600	38523850	.	1000	.	65.68295	-1.00000	2.89042	125
chr1	38533998	38534248	.	864	.	20.79232	-1.00000	1.54887	125
chr1	38570017	38570267	.	1000	.	44.93791	-1.00000	2.59111	125
chr1	38724730	38724980	.	1000	.	26.04649	-1.00000	2.04601	125
chr1	38744539	38744789	.	763	.	19.93215	-1.00000	1.48118	125
chr1	38765626	38765876	.	1000	.	33.53735	-1.00000	2.28455	125
chr1	38785728	38785978	.	1000	.	32.56721	-1.00000	2.26407	125
chr1	38792239	38792489	.	1000	.	27.38269	-1.00000	2.10333	125
chr1	38815899	38816149	.	1000	.	43.89296	-1.00000	2.60361	125
chr1	38831815	38832065	.	1000	.	27.29263	-1.00000	2.10516	125
chr1	38915471	38915656	.	1000	.	214.68750	-1.00000	3.66153	100
chr1	38969154	38969404	.	1000	.	32.72324	-1.00000	2.26174	125
chr1	38991193	38991443	.	774	.	16.94811	-1.00000	1.17152	125
chr1	39117266	39117516	.	1000	.	53.41922	-1.00000	3.00671	125
chr1	39167961	39168211	.	1000	.	54.90928	-1.00000	2.99129	125
chr1	39179028	39179278	.	562	.	21.13928	-1.00000	1.58390	125
chr1	39184415	39184665	.	1000	.	34.78035	-1.00000	2.33463	125
chr1	39189540	39189790	.	845	.	20.03038	-1.00000	1.49581	125
chr1	39213582	39213832	.	985	.	21.66874	-1.00000	1.63715	125
chr1	39214057	39214307	.	1000	.	60.50571	-1.00000	2.93558	125
chr1	39269866	39270116	.	1000	.	105.95620	-1.00000	3.66153	125
chr1	39272061	39272311	.	1000	.	43.94526	-1.00000	2.60267	125
chr1	39276292	39276542	.	847	.	30.85848	-1.00000	2.22014	125
chr1	39385533	39385783	.	837	.	19.66103	-1.00000	1.45408	125
chr1	39398755	39399005	.	994	.	21.93733	-1.00000	1.65981	125
chr1	39701909	39702159	.	1000	.	29.23176	-1.00000	2.17528	125
chr1	39711505	39711755	.	1000	.	74.45776	-1.00000	3.66153	125
chr1	39830065	39830315	.	926	.	21.17717	-1.00000	1.59148	125
chr1	39892804	39892914	.	1000	.	146.94641	-1.00000	3.66153	82
chr1	39899083	39899333	.	962	.	24.15851	-1.00000	1.86104	125
chr1	39940264	39940514	.	1000	.	26.54783	-1.00000	2.06995	125
chr1	39980509	39980759	.	885	.	21.24715	-1.00000	1.59666	125
chr1	40014247	40014497	.	1000	.	31.34464	-1.00000	2.22980	125
chr1	40032336	40032586	.	565	.	15.26905	-1.00000	0.97038	125
chr1	40040266	40040516	.	642	.	25.61559	-1.00000	2.00963	125
chr1	40053944	40054194	.	675	.	29.95122	-1.00000	2.18854	125
chr1	40057545	40057769	.	1000	.	362.58513	-1.00000	3.66153	109
chr1	40058172	40058422	.	1000	.	65.63959	-1.00000	2.89090	125
chr1	40058701	40058951	.	1000	.	31.89573	-1.00000	2.23174	125
chr1	40097105	40097355	.	647	.	17.82809	-1.00000	1.26206	125
chr1	40097554	40097804	.	682	.	17.30667	-1.00000	1.20942	125
chr1	40130993	40131243	.	1000	.	62.09694	-1.00000	2.92243	125
chr1	40184298	40184548	.	1000	.	33.20502	-1.00000	2.29043	125
chr1	40222068	40222318	.	1000	.	82.07873	-1.00000	3.66153	125
chr1	40248511	40248761	.	973	.	23.12539	-1.00000	1.77455	125
chr1	40338777	40339027	.	611	.	16.11489	-1.00000	1.07405	125
chr1	40339673	40339923	.	924	.	19.86473	-1.00000	1.47072	125
chr1	40377637	40377887	.	757	.	20.13873	-1.00000	1.50365	125
chr1	40383241	40383491	.	880	.	25.39480	-1.00000	1.98502	125
chr1	40400375	40400625	.	1000	.	111.74012	-1.00000	3.66153	125
chr1	40531551	40531801	.	715	.	15.58955	-1.00000	1.00733	125
chr1	40634019	40634269	.	1000	.	64.21650	-1.00000	2.90348	125
chr1	40645173	40645423	.	1000	.	88.52264	-1.00000	3.66153	125
chr1	40665829	40666079	.	905	.	22.78680	-1.00000	1.74333	125
chr1	40709116	40709366	.	1000	.	56.73374	-1.00000	2.97464	125
chr1	40711680	40711930	.	883	.	21.93438	-1.00000	1.65997	125
chr1	40820963	40821158	.	1000	.	289.48089	-1.00000	3.66153	92
chr1	40841021	40841271	.	1000	.	44.23969	-1.00000	2.59965	125
chr1	40862256	40862506	.	580	.	9.57797	-1.00000	0.22526	125
chr1	40863525	40863775	.	1000	.	59.48994	-1.00000	2.94638	125
chr1	40939477	40939727	.	1000	.	33.58930	-1.00000	2.28387	125
chr1	40948924	40949174	.	630	.	21.52289	-1.00000	1.61754	125
chr1	40975029	40975231	.	1000	.	198.40741	-1.00000	3.66153	94
chr1	40982180	40982430	.	1000	.	33.93974	-1.00000	2.30443	125
chr1	41003642	41003892	.	1000	.	61.29814	-1.00000	2.92803	125
chr1	41048597	41048847	.	665	.	17.34362	-1.00000	1.21284	125
chr1	41109686	41109936	.	625	.	34.35698	-1.00000	2.31189	125
chr1	41151035	41151285	.	1000	.	46.25203	-1.00000	2.61414	125
chr1	41156053	41156303	.	1000	.	36.81876	-1.00000	2.36963	125
chr1	41158197	41158447	.	984	.	25.29885	-1.00000	1.98234	125
chr1	41160583	41160833	.	1000	.	95.41208	-1.00000	3.66153	125
chr1	41200781	41201031	.	702	.	20.71585	-1.00000	1.54322	125
chr1	41236461	41236711	.	1000	.	26.89030	-1.00000	2.07529	125
chr1	41240202	41240452	.	1000	.	26.25005	-1.00000	2.04801	125
chr1	41360890	41361140	.	807	.	23.92194	-1.00000	1.86024	125
chr1	41442925	41443175	.	1000	.	28.43548	-1.00000	2.15572	125
chr1	41485734	41485984	.	687	.	21.13765	-1.00000	1.58394	125
chr1	41494149	41494399	.	601	.	16.70595	-1.00000	1.14066	125
chr1	41882104	41882354	.	1000	.	81.78789	-1.00000	3.66153	125
chr1	42364583	42364833	.	580	.	21.66856	-1.00000	1.63719	125
chr1	42658259	42658509	.	717	.	14.51834	-1.00000	0.87619	125
chr1	42682179	42682429	.	1000	.	40.13549	-1.00000	2.49848	125
chr1	42686516	42686766	.	1000	.	28.06138	-1.00000	2.14734	125
chr1	42768311	42768561	.	928	.	24.01028	-1.00000	1.86159	125
chr1	42825124	42825310	.	1000	.	241.28026	-1.00000	3.66153	97
chr1	42846433	42846683	.	895	.	21.25730	-1.00000	1.59942	125
chr1	42924940	42925190	.	1000	.	52.37532	-1.00000	3.01685	125
chr1	42936354	42936604	.	1000	.	85.47891	-1.00000	3.66153	125
chr1	42949575	42949825	.	789	.	22.42032	-1.00000	1.71876	125
chr1	42959996	42960246	.	1000	.	34.58747	-1.00000	2.30848	125
chr1	42963148	42963297	.	1000	.	181.48642	-1.00000	3.66153	75
chr1	42963852	42963938	.	1000	.	152.77941	-1.00000	3.66153	21
chr1	42970260	42970510	.	1000	.	30.88589	-1.00000	2.21960	125
chr1	42980581	42980831	.	911	.	21.08458	-1.00000	1.57811	125
chr1	43011143	43011393	.	1000	.	86.58339	-1.00000	3.66153	125
chr1	43044914	43045164	.	1000	.	42.75048	-1.00000	2.58238	125
chr1	43053281	43053531	.	1000	.	30.09566	-1.00000	2.18615	125
chr1	43330338	43330588	.	1000	.	46.26424	-1.00000	2.61374	125
chr1	43367338	43367588	.	1000	.	68.78285	-1.00000	2.85879	125
chr1	43402151	43402401	.	1000	.	59.26735	-1.00000	2.94834	125
chr1	43405409	43405475	.	1000	.	117.62669	-1.00000	3.66153	12
chr1	43414720	43414970	.	1000	.	26.26876	-1.00000	2.04751	125
chr1	43522852	43523084	.	1000	.	347.77630	-1.00000	3.66153	122
chr1	43864212	43864462	.	872	.	20.07231	-1.00000	1.49880	125
chr1	43958451	43958701	.	1000	.	71.09197	-1.00000	3.20674	125
chr1	44014775	44015025	.	1000	.	38.98112	-1.00000	2.44006	125
chr1	44036004	44036243	.	1000	.	397.81138	-1.00000	3.66153	111
chr1	44048370	44048620	.	727	.	17.51707	-1.00000	1.22633	125
chr1	44093732	44093908	.	1000	.	197.26026	-1.00000	3.66153	97
chr1	44241214	44241464	.	1000	.	31.93781	-1.00000	2.23105	125
chr1	44290865	44291115	.	1000	.	65.81205	-1.00000	2.88914	125
chr1	44378262	44378512	.	1000	.	25.35543	-1.00000	1.98111	125
chr1	44485663	44485913	.	1000	.	48.95038	-1.00000	2.86359	125
chr1	44532193	44532443	.	1000	.	35.83775	-1.00000	2.38378	125
chr1	44610216	44610466	.	1000	.	43.13062	-1.00000	2.57772	125
chr1	44834450	44834700	.	1000	.	41.68359	-1.00000	2.59791	125
chr1	44896426	44896676	.	1000	.	111.30784	-1.00000	3.66153	125
chr1	44941506	44941756	.	825	.	19.83126	-1.00000	1.46967	125
chr1	45012649	45012899	.	1000	.	111.42356	-1.00000	3.66153	125
chr1	45035736	45035986	.	1000	.	121.76167	-1.00000	3.66153	125
chr1	45037574	45037824	.	1000	.	77.72781	-1.00000	3.66153	125
chr1	45039145	45039242	.	1000	.	114.74645	-1.00000	3.66153	30
chr1	45300276	45300526	.	600	.	15.83399	-1.00000	1.04051	125
chr1	45429577	45429827	.	1000	.	61.76952	-1.00000	2.92480	125
chr1	45687159	45687409	.	597	.	11.98632	-1.00000	0.53292	125
chr1	45687388	45687638	.	597	.	4.93476	-1.00000	-0.03744	125
chr1	45803345	45803595	.	553	.	19.60861	-1.00000	1.44796	125
chr1	45843566	45843816	.	863	.	21.86529	-1.00000	1.65480	125
chr1	45930829	45931079	.	591	.	16.60027	-1.00000	1.12818	125
chr1	45954606	45954856	.	1000	.	20.15129	-1.00000	1.50531	125
chr1	46156545	46156795	.	1000	.	68.74630	-1.00000	2.85948	125
chr1	46158596	46158748	.	1000	.	190.52870	-1.00000	3.66153	70
chr1	46185366	46185616	.	1000	.	36.49060	-1.00000	2.37407	125
chr1	46304800	46305050	.	1000	.	27.22447	-1.00000	2.09329	125
chr1	46420306	46420556	.	1000	.	47.52409	-1.00000	2.74492	125
chr1	46437821	46438071	.	864	.	24.22956	-1.00000	1.86921	125
chr1	46438025	46438275	.	864	.	5.04440	-1.00000	-0.04716	125
chr1	46442781	46443031	.	1000	.	62.54835	-1.00000	2.91855	125
chr1	46450189	46450439	.	1000	.	30.93378	-1.00000	2.21857	125
chr1	46484783	46485033	.	1000	.	30.99391	-1.00000	2.21694	125
chr1	46506593	46506668	.	1000	.	127.27864	-1.00000	3.66153	58
chr1	46522578	46522828	.	1000	.	35.73109	-1.00000	2.36809	125
chr1	46544890	46545140	.	1000	.	71.97574	-1.00000	3.19930	125
chr1	46583005	46583255	.	1000	.	55.99568	-1.00000	2.98195	125
chr1	46719657	46719907	.	802	.	25.16952	-1.00000	1.96707	125
chr1	46721870	46722120	.	1000	.	29.19437	-1.00000	2.17589	125
chr1	46725310	46725560	.	915	.	23.92173	-1.00000	1.86028	125
chr1	47181229	47181513	.	1000	.	357.61427	-1.00000	3.66153	131
chr1	47211940	47212190	.	627	.	14.82999	-1.00000	0.91513	125
chr1	47213418	47213668	.	744	.	25.64975	-1.00000	2.00838	125
chr1	47232275	47232477	.	1000	.	283.36499	-1.00000	3.66153	96
chr1	47241951	47242201	.	555	.	18.84268	-1.00000	1.35754	125
chr1	47378189	47378439	.	1000	.	51.46677	-1.00000	2.91821	125
chr1	47379574	47379824	.	974	.	23.05329	-1.00000	1.77136	125
chr1	47382459	47382709	.	563	.	20.48902	-1.00000	1.53430	125
chr1	47424419	47424669	.	1000	.	27.88943	-1.00000	2.12852	125
chr1	47922037	47922287	.	1000	.	63.27976	-1.00000	2.91374	125
chr1	48177354	48177604	.	1000	.	91.18914	-1.00000	3.66153	125
chr1	48530789	48531039	.	1000	.	28.25060	-1.00000	2.15882	125
chr1	50516043	50516293	.	538	.	9.23929	-1.00000	0.19554	125
chr1	50516269	50516519	.	538	.	6.53110	-1.00000	-0.01677	125
chr1	50720552	50720802	.	1000	.	49.18244	-1.00000	2.86164	125
chr1	50721095	50721345	.	1000	.	70.48318	-1.00000	3.21032	125
chr1	50960208	50960458	.	1000	.	21.70719	-1.00000	1.64312	125
chr1	51236071	51236321	.	768	.	18.91092	-1.00000	1.36539	125
chr1	51284565	51284718	.	1000	.	193.23218	-1.00000	3.66153	85
chr1	51326506	51326756	.	903	.	20.52428	-1.00000	1.53442	125
chr1	51331371	51331621	.	681	.	15.94774	-1.00000	1.05085	125
chr1	51423415	51423665	.	745	.	18.46469	-1.00000	1.32519	125
chr1	51430001	51430251	.	1000	.	116.17870	-1.00000	3.66153	125
chr1	51469805	51470055	.	737	.	14.04054	-1.00000	0.81582	125
chr1	51470010	51470260	.	737	.	6.03885	-1.00000	-0.04244	125
chr1	51518067	51518317	.	1000	.	44.19669	-1.00000	2.59993	125
chr1	51520374	51520624	.	1000	.	66.04062	-1.00000	2.88657	125
chr1	51520852	51521102	.	1000	.	30.06277	-1.00000	2.18697	125
chr1	51535058	51535308	.	701	.	21.57954	-1.00000	1.62265	125
chr1	51569784	51570034	.	1000	.	32.26433	-1.00000	2.23582	125
chr1	51664912	51665162	.	1000	.	25.62316	-1.00000	2.00930	125
chr1	51850563	51850813	.	1000	.	44.50535	-1.00000	2.59650	125
chr1	51878910	51879160	.	800	.	15.89133	-1.00000	1.04746	125
chr1	51964450	51964700	.	993	.	24.30204	-1.00000	1.87764	125
chr1	51966505	51966755	.	1000	.	36.63001	-1.00000	2.37227	125
chr1	52002507	52002757	.	604	.	16.71999	-1.00000	1.14398	125
chr1	52045292	52045542	.	879	.	21.91161	-1.00000	1.66064	125
chr1	52054756	52055006	.	799	.	18.56769	-1.00000	1.33564	125
chr1	52203995	52204245	.	1000	.	32.51677	-1.00000	2.26537	125
chr1	52296315	52296565	.	966	.	30.18191	-1.00000	2.19339	125
chr1	52432856	52433106	.	1000	.	32.30026	-1.00000	2.23511	125
chr1	52562823	52563073	.	1000	.	46.16287	-1.00000	2.61515	125
chr1	52614115	52614365	.	1000	.	112.50075	-1.00000	3.66153	125
chr1	52751648	52751898	.	694	.	17.60959	-1.00000	1.23835	125
chr1	53011260	53011510	.	1000	.	48.81779	-1.00000	2.86553	125
chr1	53068465	53068715	.	1000	.	34.18447	-1.00000	2.31404	125
chr1	53115974	53116224	.	684	.	19.94075	-1.00000	1.48086	125
chr1	53182036	53182286	.	609	.	20.98803	-1.00000	1.56533	125
chr1	53183118	53183368	.	1000	.	28.35194	-1.00000	2.15703	125
chr1	53189199	53189449	.	1000	.	27.12354	-1.00000	2.09505	125
chr1	53221074	53221324	.	950	.	11.28026	-1.00000	0.43891	125
chr1	53238382	53238632	.	661	.	14.56055	-1.00000	0.88271	125
chr1	53324795	53325045	.	1000	.	23.56241	-1.00000	1.83574	125
chr1	53368015	53368265	.	1000	.	25.09109	-1.00000	1.95174	125
chr1	53579734	53579984	.	1000	.	66.91908	-1.00000	2.87729	125
chr1	53690010	53690260	.	884	.	19.79898	-1.00000	1.46643	125
chr1	53819443	53819693	.	1000	.	29.24418	-1.00000	2.17488	125
chr1	53891131	53891381	.	1000	.	30.40227	-1.00000	2.21831	125
chr1	54212818	54213068	.	1000	.	67.28286	-1.00000	2.87415	125
chr1	54298367	54298617	.	1000	.	35.90340	-1.00000	2.38275	125
chr1	54354015	54354265	.	890	.	21.24217	-1.00000	1.59531	125
chr1	54356003	54356253	.	1000	.	51.22995	-1.00000	2.92122	125
chr1	54377162	54377412	.	909	.	20.45103	-1.00000	1.53277	125
chr1	54377601	54377851	.	881	.	21.03780	-1.00000	1.57084	125
chr1	54408490	54408740	.	1000	.	43.66344	-1.00000	2.57022	125
chr1	54409425	54409675	.	1000	.	78.39002	-1.00000	3.66153	125
chr1	54421195	54421445	.	1000	.	29.49956	-1.00000	2.18749	125
chr1	54464722	54464972	.	1000	.	69.16603	-1.00000	2.85587	125
chr1	54565253	54565503	.	1000	.	47.69706	-1.00000	2.74252	125
chr1	54641223	54641473	.	689	.	19.21894	-1.00000	1.40061	125
chr1	54715681	54715931	.	762	.	18.72597	-1.00000	1.34544	125
chr1	54885181	54885431	.	1000	.	23.64691	-1.00000	1.83646	125
chr1	54927590	54927840	.	1000	.	33.93262	-1.00000	2.29113	125
chr1	55039378	55039628	.	875	.	22.06296	-1.00000	1.66963	125
chr1	55197146	55197396	.	1000	.	40.39970	-1.00000	2.49538	125
chr1	55210930	55211180	.	631	.	18.37027	-1.00000	1.31669	125
chr1	57218842	57219020	.	1000	.	198.92525	-1.00000	3.66153	88
chr1	57227338	57227588	.	634	.	24.87581	-1.00000	1.92010	125
chr1	57532384	57532634	.	581	.	16.02498	-1.00000	1.06125	125
chr1	58515910	58516160	.	563	.	16.56518	-1.00000	1.12362	125
chr1	58754932	58755182	.	1000	.	63.90823	-1.00000	2.90641	125
chr1	58815227	58815477	.	847	.	18.78422	-1.00000	1.35190	125
chr1	58854523	58854773	.	587	.	17.00307	-1.00000	1.17691	125
chr1	58883172	58883422	.	703	.	16.87732	-1.00000	1.16175	125
chr1	58883934	58884184	.	1000	.	81.31272	-1.00000	3.66153	125
chr1	58896634	58896884	.	1000	.	61.58774	-1.00000	2.92627	125
chr1	58899037	58899287	.	1000	.	83.86654	-1.00000	3.66153	125
chr1	58899431	58899681	.	875	.	22.05134	-1.00000	1.66991	125
chr1	58924140	58924390	.	1000	.	39.86349	-1.00000	2.50139	125
chr1	58966569	58966819	.	889	.	19.80926	-1.00000	1.46717	125
chr1	58968434	58968684	.	1000	.	34.09980	-1.00000	2.31535	125
chr1	58975953	58976203	.	632	.	17.69212	-1.00000	1.24397	125
chr1	59055880	59056130	.	1000	.	69.91520	-1.00000	2.99520	125
chr1	59062800	59063050	.	1000	.	34.52746	-1.00000	2.30911	125
chr1	59076601	59076851	.	1000	.	45.10145	-1.00000	2.58937	125
chr1	59078098	59078348	.	726	.	19.42613	-1.00000	1.42471	125
chr1	59096581	59096831	.	1000	.	27.26859	-1.00000	2.09915	125
chr1	59278873	59279123	.	1000	.	40.84600	-1.00000	2.48868	125
chr1	59288119	59288313	.	1000	.	252.91331	-1.00000	3.66153	98
chr1	59396456	59396706	.	1000	.	31.20667	-1.00000	2.23293	125
chr1	59443369	59443619	.	791	.	19.90335	-1.00000	1.47805	125
chr1	59505764	59506014	.	1000	.	29.82389	-1.00000	2.18239	125
chr1	59678946	59679196	.	628	.	17.09093	-1.00000	1.18573	125
chr1	59769417	59769667	.	572	.	17.22646	-1.00000	1.19787	125
chr1	59967435	59967685	.	1000	.	25.64061	-1.00000	2.00867	125
chr1	60887037	60887287	.	1000	.	55.70885	-1.00000	2.98414	125
chr1	60925151	60925401	.	1000	.	30.71194	-1.00000	2.22296	125
chr1	60973169	60973419	.	1000	.	26.35275	-1.00000	2.05084	125
chr1	61013344	61013488	.	1000	.	187.51053	-1.00000	3.66153	75
chr1	61049048	61049127	.	1000	.	121.99391	-1.00000	3.66153	23
chr1	61079915	61080165	.	817	.	23.24308	-1.00000	1.79532	125
chr1	61132069	61132319	.	914	.	21.19986	-1.00000	1.59503	125
chr1	61139442	61139692	.	545	.	15.65606	-1.00000	1.01730	125
chr1	61141678	61141928	.	833	.	25.56429	-1.00000	1.99592	125
chr1	61170702	61170952	.	1000	.	75.60040	-1.00000	3.66153	125
chr1	61171373	61171623	.	1000	.	29.56166	-1.00000	2.18664	125
chr1	61204637	61204887	.	1000	.	68.05959	-1.00000	2.86595	125
chr1	61271181	61271431	.	1000	.	43.31157	-1.00000	2.57514	125
chr1	61334829	61335079	.	1000	.	26.80373	-1.00000	2.07677	125
chr1	61709076	61709326	.	1000	.	43.32011	-1.00000	2.57505	125
chr1	61725425	61725675	.	698	.	22.39256	-1.00000	1.71310	125
chr1	61781270	61781520	.	643	.	17.98157	-1.00000	1.27345	125
chr1	62078941	62079191	.	962	.	24.18852	-1.00000	1.86693	125
chr1	62539206	62539456	.	1000	.	33.15189	-1.00000	2.29110	125
chr1	62685470	62685720	.	793	.	23.93231	-1.00000	1.85997	125
chr1	62690304	62690554	.	937	.	22.99257	-1.00000	1.76518	125
chr1	62777979	62778229	.	788	.	19.28883	-1.00000	1.40376	125
chr1	62783912	62784162	.	1000	.	44.40511	-1.00000	2.59765	125
chr1	63912785	63913035	.	1000	.	38.12624	-1.00000	2.38987	125
chr1	64451397	64451647	.	550	.	15.07105	-1.00000	0.94585	125
chr1	64453731	64453981	.	1000	.	76.04840	-1.00000	3.66153	125
chr1	64864156	64864406	.	1000	.	62.04483	-1.00000	2.92287	125
chr1	64898450	64898700	.	1000	.	26.44380	-1.00000	2.04924	125
chr1	65021845	65022095	.	1000	.	82.62374	-1.00000	3.66153	125
chr1	65090444	65090694	.	772	.	22.35534	-1.00000	1.70993	125
chr1	65231197	65231447	.	1000	.	53.84451	-1.00000	3.00204	125
chr1	65255101	65255351	.	608	.	18.12057	-1.00000	1.29046	125
chr1	65277727	65277977	.	1000	.	47.68164	-1.00000	2.74273	125
chr1	65293120	65293259	.	1000	.	226.30086	-1.00000	3.66153	67
chr1	65317988	65318053	.	1000	.	117.35187	-1.00000	3.66153	58
chr1	65318366	65318616	.	1000	.	31.10524	-1.00000	2.21427	125
chr1	65412588	65412772	.	1000	.	246.67299	-1.00000	3.66153	76
chr1	65469321	65469571	.	1000	.	38.74706	-1.00000	2.42156	125
chr1	65481084	65481334	.	1000	.	28.80994	-1.00000	2.16593	125
chr1	65527263	65527513	.	1000	.	30.44019	-1.00000	2.22747	125
chr1	65527671	65527921	.	655	.	16.61336	-1.00000	1.12961	125
chr1	65538804	65538977	.	1000	.	208.81658	-1.00000	3.66153	92
chr1	65687895	65688145	.	1000	.	69.59109	-1.00000	2.99870	125
chr1	65904702	65904952	.	1000	.	24.78405	-1.00000	1.91816	125
chr1	66533725	66533975	.	1000	.	42.45399	-1.00000	2.58726	125
chr1	66758330	66758478	.	1000	.	178.76405	-1.00000	3.66153	96
chr1	66779963	66780213	.	889	.	22.20548	-1.00000	1.69518	125
chr1	66916368	66916618	.	1000	.	90.21545	-1.00000	3.66153	125
chr1	66936483	66936733	.	1000	.	27.13116	-1.00000	2.09485	125
chr1	66954941	66955191	.	1000	.	113.27521	-1.00000	3.66153	125
chr1	67192146	67192396	.	1000	.	73.16846	-1.00000	3.19266	125
chr1	67356081	67356331	.	1000	.	69.67474	-1.00000	2.99712	125
chr1	67376406	67376656	.	1000	.	29.13458	-1.00000	2.17679	125
chr1	67519445	67519695	.	796	.	20.65375	-1.00000	1.54118	125
chr1	67589702	67589952	.	1000	.	33.35103	-1.00000	2.28777	125
chr1	67646315	67646565	.	1000	.	25.16894	-1.00000	1.96717	125
chr1	67682608	67682858	.	1000	.	24.24923	-1.00000	1.86853	125
chr1	67685075	67685325	.	1000	.	28.83311	-1.00000	2.16549	125
chr1	67686745	67686995	.	1000	.	96.01481	-1.00000	3.66153	125
chr1	67688663	67688913	.	1000	.	40.43535	-1.00000	2.49445	125
chr1	67689780	67690030	.	682	.	19.72992	-1.00000	1.45856	125
chr1	67700838	67701088	.	1000	.	25.37752	-1.00000	1.98554	125
chr1	67733707	67733957	.	1000	.	77.83706	-1.00000	3.66153	125
chr1	67734065	67734315	.	1000	.	36.50517	-1.00000	2.37400	125
chr1	67898445	67898695	.	1000	.	37.38444	-1.00000	2.37971	125
chr1	67922209	67922459	.	1000	.	29.68017	-1.00000	2.18486	125
chr1	68292066	68292206	.	1000	.	148.06001	-1.00000	3.66153	68
chr1	69497892	69498142	.	1000	.	32.38953	-1.00000	2.24433	125
chr1	69540151	69540401	.	1000	.	78.79489	-1.00000	3.66153	125
chr1	69631718	69631968	.	600	.	14.93137	-1.00000	0.92597	125
chr1	70039573	70039823	.	786	.	29.97910	-1.00000	2.18813	125
chr1	70041789	70042039	.	1000	.	27.68932	-1.00000	2.13267	125
chr1	70360413	70360663	.	1000	.	42.35551	-1.00000	2.58861	125
chr1	70675110	70675360	.	1000	.	59.46588	-1.00000	2.94666	125
chr1	70675965	70676082	.	1000	.	145.38128	-1.00000	3.66153	86
chr1	70890506	70890756	.	1000	.	43.89553	-1.00000	2.60352	125
chr1	70909524	70909774	.	1000	.	26.92015	-1.00000	2.07447	125
chr1	70961472	70961722	.	1000	.	31.04675	-1.00000	2.21566	125
chr1	74730166	74730416	.	1000	.	51.00550	-1.00000	2.92525	125
chr1	74731443	74731693	.	1000	.	84.64908	-1.00000	3.66153	125
chr1	75423614	75423864	.	1000	.	36.96039	-1.00000	2.38568	125
chr1	75472454	75472704	.	1000	.	90.70408	-1.00000	3.66153	125
chr1	75501670	75501920	.	1000	.	26.99808	-1.00000	2.08562	125
chr1	75640263	75640513	.	896	.	22.93344	-1.00000	1.75462	125
chr1	75693523	75693773	.	548	.	17.78309	-1.00000	1.25757	125
chr1	75724638	75724888	.	963	.	25.06579	-1.00000	1.95244	125
chr1	75991584	75991834	.	824	.	19.85440	-1.00000	1.47107	125
chr1	77614090	77614340	.	662	.	20.14955	-1.00000	1.50545	125
chr1	78052835	78053085	.	912	.	22.43699	-1.00000	1.72281	125
chr1	78091292	78091542	.	1000	.	39.67288	-1.00000	2.47807	125
chr1	83918982	83919127	.	1000	.	169.68137	-1.00000	3.66153	61
chr1	83932355	83932605	.	610	.	17.09561	-1.00000	1.18536	125
chr1	84103348	84103598	.	1000	.	42.82715	-1.00000	2.58129	125
chr1	84247606	84247856	.	1000	.	30.27509	-1.00000	2.21078	125
chr1	84255671	84255921	.	1000	.	23.71555	-1.00000	1.83785	125
chr1	84278941	84279191	.	1000	.	112.92007	-1.00000	3.66153	125
chr1	84639865	84640115	.	1000	.	29.71032	-1.00000	2.18418	125
chr1	84642850	84643100	.	1000	.	28.86197	-1.00000	2.16483	125
chr1	84688782	84688853	.	1000	.	94.60269	-1.00000	3.66153	59
chr1	84722001	84722251	.	1000	.	24.77943	-1.00000	1.91839	125
chr1	85172746	85172996	.	870	.	20.98705	-1.00000	1.56537	125
chr1	85220307	85220557	.	803	.	31.28821	-1.00000	2.23097	125
chr1	85225214	85225401	.	1000	.	239.67145	-1.00000	3.66153	87
chr1	85226033	85226283	.	882	.	21.38937	-1.00000	1.60846	125
chr1	86435460	86435579	.	1000	.	133.47309	-1.00000	3.66153	63
chr1	86461627	86461877	.	1000	.	87.57142	-1.00000	3.66153	125
chr1	86704535	86704785	.	843	.	11.15320	-1.00000	0.42710	125
chr1	86704746	86704996	.	843	.	7.01337	-1.00000	0.00420	125
chr1	86765126	86765376	.	1000	.	78.90727	-1.00000	3.66153	125
chr1	86775559	86775652	.	1000	.	126.40328	-1.00000	3.66153	48
chr1	86788696	86788946	.	1000	.	25.82642	-1.00000	2.00935	125
chr1	86792337	86792587	.	1000	.	45.47308	-1.00000	2.62487	125
chr1	86793197	86793447	.	673	.	14.26116	-1.00000	0.84804	125
chr1	86993401	86993651	.	1000	.	43.58483	-1.00000	2.57096	125
chr1	86993774	86994024	.	1000	.	43.27710	-1.00000	2.57579	125
chr1	87004950	87005200	.	1000	.	34.36780	-1.00000	2.31175	125
chr1	87130530	87130780	.	1000	.	51.46930	-1.00000	2.91809	125
chr1	87131771	87132021	.	551	.	16.77323	-1.00000	1.15069	125
chr1	87180289	87180384	.	1000	.	115.60761	-1.00000	3.66153	43
chr1	87284959	87285209	.	1000	.	25.23108	-1.00000	1.97429	125
chr1	87435554	87435804	.	1000	.	22.21248	-1.00000	1.69694	125
chr1	87473412	87473662	.	622	.	20.45881	-1.00000	1.53510	125
chr1	89524792	89525042	.	656	.	18.45181	-1.00000	1.32417	125
chr1	89538449	89538699	.	873	.	19.85534	-1.00000	1.47103	125
chr1	89545682	89545932	.	1000	.	146.04381	-1.00000	3.66153	125
chr1	89608067	89608317	.	945	.	27.16371	-1.00000	2.09402	125
chr1	89692703	89692953	.	1000	.	23.19380	-1.00000	1.79106	125
chr1	89696176	89696426	.	592	.	10.28989	-1.00000	0.31195	125
chr1	89703651	89703796	.	1000	.	161.81160	-1.00000	3.66153	89
chr1	89710596	89710846	.	873	.	21.92724	-1.00000	1.66017	125
chr1	89763377	89763627	.	709	.	24.34367	-1.00000	1.88047	125
chr1	89780732	89780982	.	623	.	16.51063	-1.00000	1.11921	125
chr1	89786682	89786932	.	1000	.	65.60914	-1.00000	2.89154	125
chr1	89823654	89823904	.	1000	.	33.07171	-1.00000	2.27938	125
chr1	89879050	89879198	.	1000	.	179.20139	-1.00000	3.66153	92
chr1	89896229	89896479	.	1000	.	28.69162	-1.00000	2.15999	125
chr1	89900900	89901150	.	1000	.	58.09456	-1.00000	2.96074	125
chr1	89902313	89902563	.	1000	.	94.90785	-1.00000	3.66153	125
chr1	89975542	89975792	.	632	.	16.60605	-1.00000	1.12940	125
chr1	90721540	90721790	.	670	.	17.42593	-1.00000	1.21984	125
chr1	90811663	90811913	.	1000	.	83.20139	-1.00000	3.66153	125
chr1	90902721	90902971	.	1000	.	34.66279	-1.00000	2.32183	125
chr1	91308703	91308829	.	1000	.	150.53391	-1.00000	3.66153	60
chr1	91402043	91402293	.	579	.	17.06003	-1.00000	1.18236	125
chr1	91556234	91556484	.	902	.	20.17485	-1.00000	1.50899	125
chr1	91556676	91556926	.	664	.	17.97991	-1.00000	1.27354	125
chr1	91589426	91589676	.	1000	.	28.63231	-1.00000	2.16098	125
chr1	91715205	91715455	.	1000	.	29.11025	-1.00000	2.17730	125
chr1	91716509	91716759	.	1000	.	30.18793	-1.00000	2.19333	125
chr1	91732477	91732727	.	1000	.	33.74952	-1.00000	2.29440	125
chr1	91796220	91796470	.	1000	.	17.30942	-1.00000	1.20980	125
chr1	91803943	91804193	.	772	.	19.77568	-1.00000	1.46635	125
chr1	91804766	91805016	.	1000	.	83.03725	-1.00000	3.66153	125
chr1	92138491	92138741	.	675	.	17.37254	-1.00000	1.21426	125
chr1	92317901	92318151	.	1000	.	63.41346	-1.00000	2.91253	125
chr1	92362989	92363239	.	720	.	18.66862	-1.00000	1.34225	125
chr1	92374370	92374620	.	558	.	15.14231	-1.00000	0.95521	125
chr1	92446728	92446890	.	1000	.	132.71008	-1.00000	3.66153	56
chr1	92516255	92516505	.	563	.	12.36300	-1.00000	0.58656	125
chr1	92544805	92544967	.	1000	.	209.30732	-1.00000	3.66153	96
chr1	92701233	92701483	.	747	.	19.10861	-1.00000	1.38879	125
chr1	92804917	92804996	.	1000	.	115.08192	-1.00000	3.66153	51
chr1	92957078	92957328	.	1000	.	32.29655	-1.00000	2.23524	125
chr1	92973595	92973845	.	1000	.	29.79233	-1.00000	2.18291	125
chr1	93025632	93025882	.	1000	.	32.47495	-1.00000	2.24304	125
chr1	93033188	93033438	.	776	.	20.71755	-1.00000	1.54311	125
chr1	93033803	93034053	.	587	.	19.14697	-1.00000	1.39166	125
chr1	93447044	93447294	.	1000	.	53.47697	-1.00000	3.00610	125
chr1	93504559	93504809	.	1000	.	44.37243	-1.00000	2.59841	125
chr1	93567519	93567769	.	1000	.	105.22304	-1.00000	3.66153	125
chr1	93664360	93664610	.	1000	.	60.95928	-1.00000	2.93037	125
chr1	93672684	93672934	.	1000	.	26.80603	-1.00000	2.07672	125
chr1	93844392	93844642	.	1000	.	83.77621	-1.00000	3.66153	125
chr1	93976384	93976634	.	1000	.	33.36609	-1.00000	2.28737	125
chr1	94024210	94024460	.	1000	.	25.81463	-1.00000	2.00960	125
chr1	94635200	94635268	.	1000	.	123.57637	-1.00000	3.66153	7
chr1	94648277	94648527	.	1000	.	29.93398	-1.00000	2.18906	125
chr1	94808234	94808484	.	896	.	22.67549	-1.00000	1.74165	125
chr1	95061620	95061870	.	600	.	14.55130	-1.00000	0.88073	125
chr1	95085512	95085762	.	1000	.	69.96061	-1.00000	2.99432	125
chr1	95094951	95095201	.	1000	.	32.33006	-1.00000	2.23434	125
chr1	95115667	95115917	.	1000	.	84.96400	-1.00000	3.66153	125
chr1	95118783	95119033	.	592	.	16.72992	-1.00000	1.14502	125
chr1	95179657	95179907	.	1000	.	41.26915	-1.00000	2.50998	125
chr1	95204140	95204390	.	1000	.	29.86878	-1.00000	2.18153	125
chr1	99180365	99180615	.	640	.	18.63932	-1.00000	1.34152	125
chr1	99599768	99600018	.	1000	.	32.55966	-1.00000	2.26433	125
chr1	99642174	99642424	.	809	.	25.73685	-1.00000	2.00597	125
chr1	99768502	99768752	.	869	.	21.12150	-1.00000	1.58283	125
chr1	99771626	99771733	.	1000	.	134.21291	-1.00000	3.66153	82
chr1	99827999	99828249	.	1000	.	27.42516	-1.00000	2.10239	125
chr1	99877621	99877871	.	828	.	19.41147	-1.00000	1.42151	125
chr1	99993510	99993760	.	1000	.	30.85973	-1.00000	2.22008	125
chr1	100037915	100038165	.	662	.	12.99201	-1.00000	0.67216	125
chr1	100100278	100100528	.	712	.	25.46955	-1.00000	1.98830	125
chr1	100132897	100133147	.	704	.	17.98953	-1.00000	1.27374	125
chr1	100347414	100347664	.	1000	.	46.63795	-1.00000	2.65296	125
chr1	100351468	100351718	.	1000	.	29.82971	-1.00000	2.18233	125
chr1	100395969	100396219	.	1000	.	27.01330	-1.00000	2.08510	125
chr1	100440241	100440312	.	1000	.	109.82221	-1.00000	3.66153	38
chr1	100443822	100444072	.	712	.	17.49891	-1.00000	1.22452	125
chr1	100759278	100759528	.	1000	.	51.95553	-1.00000	3.02184	125
chr1	100785824	100786074	.	1000	.	33.65643	-1.00000	2.28273	125
chr1	101060223	101060473	.	1000	.	43.20378	-1.00000	2.57671	125
chr1	101071467	101071717	.	1000	.	70.28284	-1.00000	3.21245	125
chr1	101220949	101221199	.	699	.	18.52953	-1.00000	1.32952	125
chr1	101283584	101283834	.	1000	.	65.22840	-1.00000	2.89613	125
chr1	101291628	101291878	.	858	.	18.92687	-1.00000	1.36727	125
chr1	108016552	108016693	.	1000	.	165.10738	-1.00000	3.66153	66
chr1	108079720	108079970	.	1000	.	49.43477	-1.00000	2.85881	125
chr1	108505158	108505408	.	699	.	22.53732	-1.00000	1.73348	125
chr1	108521957	108522207	.	1000	.	79.20909	-1.00000	3.66153	125
chr1	108533950	108534056	.	1000	.	111.52118	-1.00000	3.66153	81
chr1	108554768	108555018	.	1000	.	39.72545	-1.00000	2.47733	125
chr1	108559438	108559688	.	1000	.	27.62290	-1.00000	2.11992	125
chr1	108563926	108564176	.	1000	.	45.12656	-1.00000	2.58917	125
chr1	108617046	108617296	.	1000	.	67.89459	-1.00000	2.86814	125
chr1	108691658	108691908	.	762	.	24.22101	-1.00000	1.86957	125
chr1	108781306	108781556	.	1000	.	40.40022	-1.00000	2.49529	125
chr1	108873659	108873909	.	972	.	22.85023	-1.00000	1.74696	125
chr1	108913165	108913415	.	1000	.	30.09874	-1.00000	2.18609	125
chr1	109090571	109090821	.	1000	.	34.94678	-1.00000	2.33223	125
chr1	109112131	109112381	.	607	.	17.48589	-1.00000	1.22481	125
chr1	109134475	109134725	.	1000	.	55.00927	-1.00000	2.99015	125
chr1	109181168	109181418	.	887	.	21.61285	-1.00000	1.62690	125
chr1	109198060	109198310	.	1000	.	86.39616	-1.00000	3.66153	125
chr1	109213791	109214041	.	704	.	17.69515	-1.00000	1.24376	125
chr1	109282920	109283170	.	931	.	18.48938	-1.00000	1.32653	125
chr1	109307522	109307772	.	987	.	21.37769	-1.00000	1.60710	125
chr1	109389850	109390100	.	629	.	17.54201	-1.00000	1.23057	125
chr1	109392974	109393224	.	611	.	10.81254	-1.00000	0.38244	125
chr1	109483857	109484107	.	752	.	6.74469	-1.00000	-0.00845	125
chr1	109548603	109548853	.	758	.	16.27601	-1.00000	1.09035	125
chr1	109557663	109557913	.	820	.	25.97576	-1.00000	2.03110	125
chr1	109639292	109639542	.	948	.	20.73910	-1.00000	1.54396	125
chr1	109762976	109763226	.	1000	.	34.40153	-1.00000	2.31113	125
chr1	109793679	109793929	.	1000	.	33.91146	-1.00000	2.29168	125
chr1	109796778	109797028	.	1000	.	45.97843	-1.00000	2.61795	125
chr1	109826861	109827111	.	584	.	15.15001	-1.00000	0.95614	125
chr1	109909113	109909363	.	1000	.	23.35494	-1.00000	1.80633	125
chr1	109918172	109918422	.	1000	.	43.22157	-1.00000	2.57643	125
chr1	109958784	109959034	.	569	.	20.06060	-1.00000	1.49807	125
chr1	110004065	110004315	.	591	.	18.86906	-1.00000	1.36205	125
chr1	110053923	110054173	.	659	.	18.75969	-1.00000	1.34785	125
chr1	110312640	110312890	.	756	.	18.99981	-1.00000	1.37400	125
chr1	110336536	110336786	.	1000	.	66.28100	-1.00000	2.88431	125
chr1	110407703	110407953	.	955	.	25.97569	-1.00000	2.03115	125
chr1	110413174	110413424	.	1000	.	23.15358	-1.00000	1.78669	125
chr1	110433362	110433612	.	608	.	35.79762	-1.00000	2.36699	125
chr1	110439014	110439264	.	1000	.	46.26008	-1.00000	2.61404	125
chr1	110477124	110477374	.	1000	.	38.07141	-1.00000	2.39050	125
chr1	110879510	110879760	.	779	.	19.58278	-1.00000	1.44378	125
chr1	110880622	110880872	.	928	.	19.38085	-1.00000	1.41348	125
chr1	110890650	110890900	.	1000	.	43.92348	-1.00000	2.60286	125
chr1	110916841	110917091	.	910	.	20.04957	-1.00000	1.49728	125
chr1	110960848	110961098	.	965	.	24.36229	-1.00000	1.87998	125
chr1	110964160	110964410	.	1000	.	30.60892	-1.00000	2.22474	125
chr1	111025174	111025424	.	1000	.	29.94551	-1.00000	2.18865	125
chr1	111161953	111162157	.	1000	.	305.56567	-1.00000	3.66153	103
chr1	111503595	111503845	.	1000	.	25.69085	-1.00000	2.00723	125
chr1	111507780	111508030	.	763	.	19.71673	-1.00000	1.45699	125
chr1	111513469	111513719	.	1000	.	33.74979	-1.00000	2.29433	125
chr1	111618179	111618429	.	1000	.	29.43265	-1.00000	2.18857	125
chr1	111639966	111640216	.	1000	.	35.97891	-1.00000	2.38150	125
chr1	111660759	111661009	.	1000	.	49.82279	-1.00000	2.85298	125
chr1	111669324	111669574	.	770	.	25.20502	-1.00000	1.97528	125
chr1	111743751	111744001	.	559	.	15.39231	-1.00000	0.98528	125
chr1	111755219	111755469	.	803	.	19.09517	-1.00000	1.38600	125
chr1	112304206	112304456	.	1000	.	37.19148	-1.00000	2.38225	125
chr1	112320692	112320942	.	1000	.	64.28703	-1.00000	2.90301	125
chr1	112322099	112322349	.	869	.	16.86056	-1.00000	1.16067	125
chr1	112390963	112391213	.	702	.	22.16301	-1.00000	1.68863	125
chr1	112461542	112461792	.	1000	.	26.79032	-1.00000	2.07702	125
chr1	112462941	112463191	.	1000	.	90.65378	-1.00000	3.66153	125
chr1	112575406	112575656	.	929	.	22.89184	-1.00000	1.75313	125
chr1	112583544	112583794	.	854	.	20.01442	-1.00000	1.49302	125
chr1	112625692	112625942	.	1000	.	31.69138	-1.00000	2.23525	125
chr1	112696960	112697210	.	539	.	16.45771	-1.00000	1.10996	125
chr1	112699006	112699256	.	1000	.	28.14611	-1.00000	2.14551	125
chr1	112791322	112791572	.	1000	.	35.57956	-1.00000	2.37100	125
chr1	112794675	112794925	.	642	.	18.25317	-1.00000	1.30250	125
chr1	112819202	112819307	.	1000	.	110.19769	-1.00000	3.66153	44
chr1	112878351	112878601	.	1000	.	27.53114	-1.00000	2.11450	125
chr1	112893830	112894080	.	1000	.	28.15230	-1.00000	2.14524	125
chr1	112934282	112934532	.	1000	.	27.30672	-1.00000	2.10469	125
chr1	112935900	112936150	.	1000	.	63.73874	-1.00000	2.90856	125
chr1	112954995	112955245	.	590	.	20.01012	-1.00000	1.49319	125
chr1	113040243	113040400	.	1000	.	185.80610	-1.00000	3.66153	64
chr1	113041650	113041900	.	1000	.	66.63896	-1.00000	2.88024	125
chr1	113072176	113072426	.	1000	.	38.94668	-1.00000	2.44063	125
chr1	113072492	113072742	.	1000	.	15.65474	-1.00000	1.01738	125
chr1	113072970	113073220	.	828	.	6.72080	-1.00000	-0.00709	125
chr1	113140415	113140665	.	1000	.	26.15941	-1.00000	2.04414	125
chr1	113141110	113141360	.	691	.	17.78542	-1.00000	1.25748	125
chr1	113141738	113141988	.	1000	.	37.69898	-1.00000	2.39496	125
chr1	113210418	113210668	.	904	.	22.34548	-1.00000	1.71010	125
chr1	113217860	113218110	.	1000	.	42.43777	-1.00000	2.58771	125
chr1	113388543	113388793	.	732	.	21.59336	-1.00000	1.62389	125
chr1	113658552	113658802	.	946	.	21.73877	-1.00000	1.64583	125
chr1	113659049	113659299	.	1000	.	55.22978	-1.00000	2.98837	125
chr1	113676584	113676834	.	1000	.	56.23358	-1.00000	2.97948	125
chr1	113677362	113677612	.	923	.	23.34437	-1.00000	1.80394	125
chr1	113693070	113693320	.	1000	.	48.29089	-1.00000	2.79865	125
chr1	113812304	113812554	.	575	.	17.72903	-1.00000	1.24893	125
chr1	113914365	113914512	.	1000	.	200.02994	-1.00000	3.66153	66
chr1	114080585	114080835	.	1000	.	51.17273	-1.00000	2.92192	125
chr1	114206532	114206782	.	913	.	22.25587	-1.00000	1.70008	125
chr1	114380102	114380301	.	1000	.	243.14088	-1.00000	3.66153	108
chr1	114388478	114388611	.	1000	.	163.31492	-1.00000	3.66153	74
chr1	114453481	114453731	.	1000	.	57.47163	-1.00000	2.96587	125
chr1	114458225	114458475	.	1000	.	28.35241	-1.00000	2.15697	125
chr1	114510253	114510503	.	1000	.	24.62241	-1.00000	1.89914	125
chr1	114511206	114511456	.	807	.	15.15761	-1.00000	0.95749	125
chr1	115655401	115655651	.	1000	.	36.72685	-1.00000	2.37077	125
chr1	115711347	115711597	.	614	.	19.10636	-1.00000	1.38889	125
chr1	115811244	115811494	.	1000	.	25.16913	-1.00000	1.96712	125
chr1	116067519	116067769	.	567	.	13.11852	-1.00000	0.69091	125
chr1	116131957	116132207	.	554	.	13.58574	-1.00000	0.75635	125
chr1	116134256	116134506	.	630	.	16.52207	-1.00000	1.11933	125
chr1	116316375	116316625	.	683	.	19.05228	-1.00000	1.37787	125
chr1	116321677	116321927	.	663	.	18.24205	-1.00000	1.30275	125
chr1	116401664	116401914	.	637	.	15.58782	-1.00000	1.00665	125
chr1	116415876	116416126	.	1000	.	58.29990	-1.00000	2.95884	125
chr1	116418307	116418557	.	675	.	17.60263	-1.00000	1.23762	125
chr1	116420447	116420697	.	1000	.	37.56758	-1.00000	2.37762	125
chr1	116433952	116434202	.	648	.	17.30328	-1.00000	1.20819	125
chr1	116471374	116471624	.	881	.	21.34311	-1.00000	1.60787	125
chr1	116476463	116476713	.	1000	.	33.32415	-1.00000	2.28837	125
chr1	116492624	116492874	.	1000	.	44.25886	-1.00000	2.59936	125
chr1	116504071	116504321	.	1000	.	43.16177	-1.00000	2.57708	125
chr1	116529156	116529406	.	1000	.	32.07954	-1.00000	2.22877	125
chr1	116569827	116570077	.	1000	.	39.87466	-1.00000	2.50106	125
chr1	116573012	116573262	.	997	.	23.00671	-1.00000	1.76729	125
chr1	116573473	116573723	.	1000	.	34.04356	-1.00000	2.31666	125
chr1	116632162	116632412	.	897	.	23.06822	-1.00000	1.77356	125
chr1	116679884	116680134	.	1000	.	28.19350	-1.00000	2.14443	125
chr1	116682999	116683249	.	1000	.	25.05654	-1.00000	1.95268	125
chr1	116758167	116758276	.	1000	.	136.59365	-1.00000	3.66153	69
chr1	116827266	116827516	.	1000	.	44.07697	-1.00000	2.60126	125
chr1	116882325	116882575	.	602	.	22.18331	-1.00000	1.69379	125
chr1	116918838	116919088	.	765	.	19.66182	-1.00000	1.45405	125
chr1	116931317	116931567	.	1000	.	50.25341	-1.00000	2.93478	125
chr1	116950390	116950640	.	820	.	18.99150	-1.00000	1.37419	125
chr1	117029835	117030085	.	648	.	17.91001	-1.00000	1.26806	125
chr1	117387320	117387570	.	576	.	20.12903	-1.00000	1.50393	125
chr1	117481488	117481738	.	786	.	20.65413	-1.00000	1.54114	125
chr1	117612716	117612885	.	1000	.	192.64255	-1.00000	3.66153	79
chr1	117613343	117613593	.	1000	.	87.69916	-1.00000	3.66153	125
chr1	117613963	117614213	.	1000	.	27.65802	-1.00000	2.13335	125
chr1	117638197	117638447	.	1000	.	92.85678	-1.00000	3.66153	125
chr1	117644677	117644927	.	1000	.	104.85023	-1.00000	3.66153	125
chr1	117645129	117645288	.	1000	.	162.05590	-1.00000	3.66153	75
chr1	117645445	117645695	.	1000	.	27.66747	-1.00000	2.13330	125
chr1	117659923	117660173	.	1000	.	47.68751	-1.00000	2.74262	125
chr1	117708389	117708639	.	554	.	16.82299	-1.00000	1.15839	125
chr1	117732449	117732699	.	1000	.	83.36362	-1.00000	3.66153	125
chr1	117857440	117857690	.	1000	.	29.71674	-1.00000	2.18400	125
chr1	117964163	117964413	.	942	.	25.93068	-1.00000	2.02734	125
chr1	118185643	118185893	.	1000	.	64.90306	-1.00000	2.89818	125
chr1	118937489	118937739	.	1000	.	28.57182	-1.00000	2.15391	125
chr1	119737325	119737430	.	1000	.	110.63036	-1.00000	3.66153	67
chr1	119744159	119744409	.	728	.	14.99831	-1.00000	0.93636	125
chr1	119815444	119815694	.	1000	.	26.29241	-1.00000	2.04682	125
chr1	119840815	119841065	.	1000	.	60.54977	-1.00000	2.93486	125
chr1	119874217	119874467	.	673	.	19.30389	-1.00000	1.40421	125
chr1	119920347	119920597	.	653	.	18.13153	-1.00000	1.29135	125
chr1	120176408	120176658	.	992	.	23.00804	-1.00000	1.76972	125
chr1	121595231	121595336	.	1000	.	129.77035	-1.00000	3.66153	82
chr1	143724295	143724545	.	1000	.	43.11946	-1.00000	2.57781	125
chr1	145696207	145696457	.	640	.	15.36692	-1.00000	0.98305	125
chr1	145879904	145880154	.	1000	.	23.62716	-1.00000	1.83703	125
chr1	145979192	145979442	.	614	.	12.79859	-1.00000	0.64594	125
chr1	145985138	145985388	.	538	.	15.82016	-1.00000	1.03963	125
chr1	145992439	145992689	.	984	.	15.38652	-1.00000	0.98552	125
chr1	145992655	145992905	.	984	.	11.52464	-1.00000	0.47491	125
chr1	145996398	145996648	.	1000	.	46.48789	-1.00000	2.65438	125
chr1	146007300	146007550	.	961	.	21.88873	-1.00000	1.65743	125
chr1	146013015	146013265	.	1000	.	45.19782	-1.00000	2.58830	125
chr1	146025886	146026136	.	1000	.	24.50330	-1.00000	1.88413	125
chr1	147377904	147378154	.	1000	.	60.16384	-1.00000	2.93859	125
chr1	147379929	147380179	.	1000	.	33.05785	-1.00000	2.26737	125
chr1	147820969	147821219	.	1000	.	25.43571	-1.00000	1.98883	125
chr1	147847896	147848146	.	1000	.	41.33901	-1.00000	2.53808	125
chr1	149967054	149967304	.	1000	.	37.60182	-1.00000	2.37724	125
chr1	150010693	150010943	.	1000	.	24.91319	-1.00000	1.92715	125
chr1	150077074	150077324	.	1000	.	50.90925	-1.00000	2.92651	125
chr1	150146879	150147129	.	883	.	20.93770	-1.00000	1.56158	125
chr1	150163069	150163319	.	957	.	18.60093	-1.00000	1.33814	125
chr1	150165652	150165902	.	690	.	15.96842	-1.00000	1.05445	125
chr1	150166098	150166348	.	663	.	16.96348	-1.00000	1.17446	125
chr1	150255967	150256217	.	1000	.	39.18496	-1.00000	2.43738	125
chr1	150269010	150269260	.	555	.	13.19656	-1.00000	0.70047	125
chr1	150363507	150363757	.	1000	.	23.24576	-1.00000	1.79527	125
chr1	150532603	150532853	.	672	.	12.39038	-1.00000	0.58959	125
chr1	150545691	150545941	.	1000	.	92.17978	-1.00000	3.66153	125
chr1	150619743	150619993	.	1000	.	63.60979	-1.00000	2.91070	125
chr1	150629455	150629705	.	574	.	15.44078	-1.00000	0.98951	125
chr1	150712831	150713081	.	1000	.	27.76650	-1.00000	2.13134	125
chr1	150876800	150877050	.	1000	.	22.62061	-1.00000	1.73851	125
chr1	150977146	150977396	.	1000	.	66.90826	-1.00000	2.87762	125
chr1	151013664	151013914	.	1000	.	36.09349	-1.00000	2.38003	125
chr1	151054989	151055239	.	1000	.	52.50274	-1.00000	3.01554	125
chr1	151059549	151059799	.	837	.	20.40476	-1.00000	1.52890	125
chr1	151062852	151063102	.	1000	.	41.67824	-1.00000	2.59800	125
chr1	151146694	151146944	.	756	.	18.11150	-1.00000	1.28781	125
chr1	151190137	151190387	.	1000	.	24.76756	-1.00000	1.91880	125
chr1	151311690	151311940	.	1000	.	24.34986	-1.00000	1.88016	125
chr1	151384660	151384910	.	1000	.	45.96501	-1.00000	2.61845	125
chr1	151492218	151492468	.	876	.	23.75736	-1.00000	1.83946	125
chr1	151548828	151549078	.	1000	.	27.80889	-1.00000	2.13055	125
chr1	151584430	151584680	.	1000	.	39.79717	-1.00000	2.47650	125
chr1	151594245	151594495	.	551	.	15.31136	-1.00000	0.97455	125
chr1	151596616	151596749	.	1000	.	174.23103	-1.00000	3.66153	38
chr1	151715422	151715672	.	1000	.	41.87890	-1.00000	2.59545	125
chr1	151909595	151909845	.	827	.	20.49911	-1.00000	1.53394	125
chr1	151976162	151976229	.	1000	.	86.66634	-1.00000	3.66153	65
chr1	151978306	151978556	.	840	.	21.99096	-1.00000	1.66032	125
chr1	151988369	151988619	.	1000	.	54.87317	-1.00000	2.99167	125
chr1	152035119	152035369	.	1000	.	37.16362	-1.00000	2.38309	125
chr1	152048135	152048385	.	890	.	17.90771	-1.00000	1.26812	125
chr1	152071171	152071421	.	1000	.	27.30892	-1.00000	2.10459	125
chr1	153058863	153059113	.	1000	.	63.58478	-1.00000	2.91085	125
chr1	153059377	153059627	.	1000	.	67.85880	-1.00000	2.86864	125
chr1	153072805	153073055	.	753	.	21.09683	-1.00000	1.57912	125
chr1	153342186	153342436	.	1000	.	74.11733	-1.00000	3.66153	125
chr1	153343864	153344114	.	1000	.	38.43560	-1.00000	2.38529	125
chr1	153433395	153433645	.	1000	.	35.99376	-1.00000	2.38121	125
chr1	153435140	153435390	.	1000	.	78.20229	-1.00000	3.66153	125
chr1	153634254	153634504	.	553	.	12.72853	-1.00000	0.63553	125
chr1	153883302	153883552	.	1000	.	68.57457	-1.00000	2.86136	125
chr1	153956850	153957100	.	695	.	10.88539	-1.00000	0.38917	125
chr1	153958568	153958818	.	1000	.	25.21069	-1.00000	1.97490	125
chr1	154157802	154158052	.	1000	.	28.33667	-1.00000	2.15741	125
chr1	154178082	154178332	.	725	.	18.36340	-1.00000	1.31638	125
chr1	154187057	154187307	.	1000	.	38.41968	-1.00000	2.38553	125
chr1	154263792	154264042	.	1000	.	30.67216	-1.00000	2.22361	125
chr1	154313076	154313326	.	1000	.	69.92097	-1.00000	2.99484	125
chr1	154320928	154321178	.	727	.	31.09753	-1.00000	2.21457	125
chr1	154348528	154348778	.	592	.	23.24755	-1.00000	1.79523	125
chr1	154352687	154352937	.	801	.	18.04846	-1.00000	1.28395	125
chr1	154353511	154353761	.	1000	.	50.00144	-1.00000	2.93780	125
chr1	154354601	154354851	.	1000	.	113.53005	-1.00000	3.66153	125
chr1	154384723	154384973	.	1000	.	47.61291	-1.00000	2.74377	125
chr1	154386494	154386744	.	889	.	21.42098	-1.00000	1.60926	125
chr1	154418116	154418366	.	599	.	18.88839	-1.00000	1.36391	125
chr1	154479850	154480100	.	561	.	16.90350	-1.00000	1.16416	125
chr1	154497022	154497272	.	831	.	20.14967	-1.00000	1.50542	125
chr1	154593482	154593732	.	805	.	21.11764	-1.00000	1.58302	125
chr1	154616998	154617248	.	1000	.	71.52265	-1.00000	3.20312	125
chr1	154627265	154627515	.	1000	.	29.45094	-1.00000	2.18829	125
chr1	154629365	154629447	.	1000	.	107.73876	-1.00000	3.66153	37
chr1	154716033	154716283	.	924	.	23.16491	-1.00000	1.78631	125
chr1	154866523	154866773	.	552	.	13.99154	-1.00000	0.81101	125
chr1	154884029	154884279	.	1000	.	84.97244	-1.00000	3.66153	125
chr1	154886330	154886580	.	1000	.	31.39716	-1.00000	2.22888	125
chr1	154888864	154889114	.	1000	.	29.27201	-1.00000	2.17409	125
chr1	154963824	154964074	.	726	.	17.75849	-1.00000	1.25389	125
chr1	154973609	154973859	.	689	.	29.47941	-1.00000	2.18783	125
chr1	155077418	155077668	.	735	.	19.66970	-1.00000	1.45384	125
chr1	155084802	155085052	.	757	.	21.78926	-1.00000	1.65133	125
chr1	155120314	155120564	.	1000	.	32.28385	-1.00000	2.23550	125
chr1	155137601	155137851	.	989	.	24.89580	-1.00000	1.92375	125
chr1	155167858	155168108	.	625	.	18.64226	-1.00000	1.34132	125
chr1	155301501	155301751	.	747	.	16.64212	-1.00000	1.13126	125
chr1	155308661	155308911	.	1000	.	53.41172	-1.00000	3.00695	125
chr1	155474700	155474950	.	1000	.	25.24856	-1.00000	1.97848	125
chr1	155570447	155570697	.	1000	.	18.65877	-1.00000	1.34202	125
chr1	155609750	155610000	.	561	.	15.41917	-1.00000	0.98724	125
chr1	155745333	155745583	.	1000	.	36.69258	-1.00000	2.37152	125
chr1	155900204	155900454	.	1000	.	60.73314	-1.00000	2.93284	125
chr1	155938230	155938480	.	687	.	17.24065	-1.00000	1.20050	125
chr1	156106959	156107209	.	773	.	19.50182	-1.00000	1.43191	125
chr1	156257171	156257421	.	1000	.	42.09023	-1.00000	2.59253	125
chr1	156338327	156338577	.	540	.	15.52925	-1.00000	1.00009	125
chr1	156420285	156420535	.	790	.	20.92833	-1.00000	1.56191	125
chr1	156424003	156424253	.	1000	.	28.72161	-1.00000	2.16748	125
chr1	156460571	156460821	.	1000	.	107.78513	-1.00000	3.66153	125
chr1	156559778	156560028	.	779	.	24.04765	-1.00000	1.86350	125
chr1	156616533	156616783	.	1000	.	59.08897	-1.00000	2.94988	125
chr1	156766491	156766741	.	564	.	15.87422	-1.00000	1.04681	125
chr1	156773163	156773413	.	1000	.	42.59968	-1.00000	2.58528	125
chr1	156797325	156797575	.	1000	.	39.68479	-1.00000	2.47791	125
chr1	156863195	156863370	.	1000	.	190.26234	-1.00000	3.66153	79
chr1	156869498	156869748	.	1000	.	35.94874	-1.00000	2.38180	125
chr1	156882639	156882889	.	1000	.	25.21298	-1.00000	1.97476	125
chr1	156895149	156895399	.	770	.	19.40198	-1.00000	1.42095	125
chr1	156920343	156920593	.	1000	.	40.53312	-1.00000	2.49310	125
chr1	156958298	156958548	.	1000	.	95.57554	-1.00000	3.66153	125
chr1	156996820	156997070	.	818	.	22.62213	-1.00000	1.73843	125
chr1	157037991	157038241	.	819	.	21.19172	-1.00000	1.59240	125
chr1	157156321	157156571	.	733	.	17.78696	-1.00000	1.25796	125
chr1	157227832	157228082	.	1000	.	29.76049	-1.00000	2.18354	125
chr1	157274780	157275030	.	991	.	26.27433	-1.00000	2.04721	125
chr1	157279676	157279797	.	1000	.	124.00515	-1.00000	3.66153	60
chr1	157312381	157312631	.	1000	.	22.95729	-1.00000	1.75655	125
chr1	157325291	157325541	.	1000	.	64.60375	-1.00000	2.90052	125
chr1	157357162	157357412	.	580	.	17.17931	-1.00000	1.19444	125
chr1	157367934	157368184	.	760	.	20.63323	-1.00000	1.53915	125
chr1	157404041	157404291	.	694	.	17.53204	-1.00000	1.22881	125
chr1	158043346	158043596	.	725	.	19.39744	-1.00000	1.42109	125
chr1	158686568	158686818	.	867	.	26.75123	-1.00000	2.07176	125
chr1	158689151	158689401	.	1000	.	23.85500	-1.00000	1.85586	125
chr1	158732574	158732824	.	1000	.	118.91199	-1.00000	3.66153	125
chr1	158819667	158819827	.	1000	.	166.84947	-1.00000	3.66153	62
chr1	159009889	159010139	.	1000	.	35.67763	-1.00000	2.36889	125
chr1	159161060	159161310	.	832	.	22.71144	-1.00000	1.74310	125
chr1	159228647	159228897	.	734	.	20.65735	-1.00000	1.54107	125
chr1	159838680	159838930	.	924	.	25.79457	-1.00000	2.00989	125
chr1	159910471	159910721	.	635	.	16.75279	-1.00000	1.14918	125
chr1	159957800	159958050	.	1000	.	97.36608	-1.00000	3.66153	125
chr1	160046578	160046741	.	1000	.	194.63396	-1.00000	3.66153	84
chr1	160376561	160376811	.	905	.	20.19138	-1.00000	1.51166	125
chr1	160447412	160447662	.	1000	.	26.24965	-1.00000	2.04806	125
chr1	160540194	160540428	.	1000	.	341.35698	-1.00000	3.66153	126
chr1	160549025	160549275	.	1000	.	25.68118	-1.00000	2.00742	125
chr1	160626986	160627236	.	1000	.	36.18910	-1.00000	2.37869	125
chr1	160658222	160658472	.	1000	.	77.99501	-1.00000	3.66153	125
chr1	160679941	160680191	.	562	.	16.03958	-1.00000	1.06280	125
chr1	160741954	160742204	.	1000	.	41.00332	-1.00000	2.48671	125
chr1	160844504	160844754	.	600	.	14.76978	-1.00000	0.90592	125
chr1	160911536	160911786	.	753	.	19.57994	-1.00000	1.44392	125
chr1	160945068	160945318	.	1000	.	48.63888	-1.00000	2.86725	125
chr1	160989924	160990096	.	1000	.	166.00858	-1.00000	3.66153	75
chr1	160997417	160997667	.	1000	.	45.07581	-1.00000	2.58985	125
chr1	161013876	161014126	.	1000	.	25.71928	-1.00000	2.00660	125
chr1	161019756	161020006	.	615	.	32.25263	-1.00000	2.23607	125
chr1	161044905	161045155	.	689	.	18.79807	-1.00000	1.35386	125
chr1	161045972	161046222	.	1000	.	27.31601	-1.00000	2.10438	125
chr1	161166487	161166688	.	1000	.	286.93185	-1.00000	3.66153	102
chr1	161399166	161399416	.	713	.	21.91439	-1.00000	1.66052	125
chr1	161427906	161428156	.	546	.	23.59677	-1.00000	1.83768	125
chr1	161494411	161494661	.	1000	.	65.22879	-1.00000	2.89597	125
chr1	161505177	161505427	.	710	.	14.46298	-1.00000	0.87128	125
chr1	161711599	161711849	.	1000	.	26.94114	-1.00000	2.08013	125
chr1	161720612	161720862	.	1000	.	44.99847	-1.00000	2.59082	125
chr1	161766186	161766436	.	1000	.	25.51738	-1.00000	1.98768	125
chr1	161945428	161945678	.	1000	.	26.25154	-1.00000	2.04796	125
chr1	161953353	161953603	.	1000	.	79.07280	-1.00000	3.66153	125
chr1	162351547	162351797	.	1000	.	60.12508	-1.00000	2.93902	125
chr1	162372851	162373043	.	1000	.	238.24678	-1.00000	3.66153	93
chr1	162386397	162386647	.	1000	.	76.89564	-1.00000	3.66153	125
chr1	162389142	162389392	.	1000	.	27.16094	-1.00000	2.09412	125
chr1	162405998	162406248	.	1000	.	24.82000	-1.00000	1.91746	125
chr1	162421274	162421524	.	1000	.	36.23514	-1.00000	2.37766	125
chr1	162447014	162447264	.	897	.	24.47377	-1.00000	1.88472	125
chr1	163196076	163196326	.	1000	.	36.20090	-1.00000	2.37847	125
chr1	163321699	163321949	.	939	.	19.18840	-1.00000	1.39575	125
chr1	164712252	164712560	.	1000	.	380.87751	-1.00000	3.66153	162
chr1	164772829	164773079	.	1000	.	32.14578	-1.00000	2.23843	125
chr1	164774839	164775089	.	1000	.	63.71304	-1.00000	2.90887	125
chr1	165228801	165229051	.	1000	.	33.12114	-1.00000	2.27879	125
chr1	165768867	165769117	.	762	.	16.27744	-1.00000	1.09027	125
chr1	165772813	165773063	.	1000	.	25.34576	-1.00000	1.98125	125
chr1	165817156	165817406	.	1000	.	49.18407	-1.00000	2.86153	125
chr1	165842751	165843001	.	922	.	24.77658	-1.00000	1.91843	125
chr1	165846390	165846640	.	1000	.	37.39932	-1.00000	2.37948	125
chr1	166489835	166490085	.	698	.	21.26017	-1.00000	1.60086	125
chr1	166580123	166580373	.	628	.	16.57874	-1.00000	1.12541	125
chr1	166585115	166585365	.	1000	.	40.25290	-1.00000	2.49714	125
chr1	166705515	166705733	.	1000	.	313.31654	-1.00000	3.66153	114
chr1	166840652	166840902	.	1000	.	120.00528	-1.00000	3.66153	125
chr1	166865835	166866085	.	595	.	16.44716	-1.00000	1.10684	125
chr1	166903349	166903599	.	1000	.	39.39252	-1.00000	2.45706	125
chr1	166906697	166906947	.	573	.	16.36032	-1.00000	1.09785	125
chr1	167220302	167220552	.	839	.	19.57004	-1.00000	1.44321	125
chr1	167229804	167230054	.	1000	.	38.14288	-1.00000	2.38924	125
chr1	167249144	167249394	.	1000	.	54.82388	-1.00000	2.99230	125
chr1	167332559	167332809	.	1000	.	28.06241	-1.00000	2.14729	125
chr1	167339494	167339744	.	689	.	21.14184	-1.00000	1.58521	125
chr1	167426812	167427062	.	927	.	32.55194	-1.00000	2.26459	125
chr1	167455474	167455724	.	1000	.	24.94394	-1.00000	1.93466	125
chr1	167548426	167548676	.	1000	.	27.17805	-1.00000	2.09386	125
chr1	167553784	167554034	.	539	.	30.42782	-1.00000	2.22765	125
chr1	167563920	167564170	.	831	.	21.20360	-1.00000	1.59492	125
chr1	167627879	167627963	.	1000	.	113.41751	-1.00000	3.66153	24
chr1	167628146	167628396	.	1000	.	45.74207	-1.00000	2.62132	125
chr1	167635475	167635725	.	769	.	18.65526	-1.00000	1.34164	125
chr1	167645303	167645553	.	1000	.	83.22921	-1.00000	3.66153	125
chr1	167658945	167659195	.	1000	.	39.96588	-1.00000	2.50023	125
chr1	167757132	167757382	.	1000	.	50.74730	-1.00000	2.92823	125
chr1	167821339	167821589	.	1000	.	27.19187	-1.00000	2.09371	125
chr1	167825600	167825850	.	614	.	16.35141	-1.00000	1.09740	125
chr1	167869730	167869980	.	782	.	20.70836	-1.00000	1.54348	125
chr1	167924206	167924456	.	1000	.	49.54117	-1.00000	2.85728	125
chr1	167936560	167936810	.	672	.	16.67245	-1.00000	1.13563	125
chr1	167985054	167985304	.	1000	.	28.07090	-1.00000	2.14712	125
chr1	168146625	168146875	.	587	.	16.90171	-1.00000	1.16427	125
chr1	168178443	168178693	.	751	.	19.96734	-1.00000	1.48666	125
chr1	168281707	168281957	.	1000	.	123.30801	-1.00000	3.66153	125
chr1	168287273	168287523	.	818	.	20.70765	-1.00000	1.54355	125
chr1	168288271	168288521	.	1000	.	80.57159	-1.00000	3.66153	125
chr1	168360743	168360993	.	1000	.	32.38325	-1.00000	2.23345	125
chr1	168372353	168372603	.	1000	.	26.15022	-1.00000	2.04424	125
chr1	168373027	168373277	.	1000	.	44.39934	-1.00000	2.59784	125
chr1	168398950	168399200	.	858	.	17.02344	-1.00000	1.17833	125
chr1	168408864	168409114	.	635	.	16.79916	-1.00000	1.15637	125
chr1	168445702	168445952	.	1000	.	43.21140	-1.00000	2.57662	125
chr1	168469799	168470049	.	737	.	22.29563	-1.00000	1.70310	125
chr1	168845111	168845361	.	978	.	23.62092	-1.00000	1.83720	125
chr1	169028227	169028477	.	583	.	15.67903	-1.00000	1.01894	125
chr1	169061039	169061289	.	1000	.	45.60030	-1.00000	2.62320	125
chr1	169193529	169193779	.	1000	.	43.73896	-1.00000	2.60531	125
chr1	169271162	169271412	.	786	.	18.98816	-1.00000	1.37422	125
chr1	169309154	169309404	.	897	.	23.51472	-1.00000	1.82811	125
chr1	169312286	169312536	.	1000	.	42.12367	-1.00000	2.59155	125
chr1	169327990	169328240	.	1000	.	29.01510	-1.00000	2.17018	125
chr1	169367767	169368017	.	545	.	22.04644	-1.00000	1.66999	125
chr1	169483563	169483813	.	568	.	16.77215	-1.00000	1.15078	125
chr1	170041883	170042133	.	1000	.	29.02138	-1.00000	2.17012	125
chr1	170067593	170067843	.	1000	.	58.68326	-1.00000	2.95348	125
chr1	170532138	170532388	.	794	.	19.67970	-1.00000	1.45654	125
chr1	171485257	171485507	.	1000	.	30.88554	-1.00000	2.21966	125
chr1	171615094	171615344	.	1000	.	32.41825	-1.00000	2.24394	125
chr1	171753661	171753911	.	605	.	15.40041	-1.00000	0.98601	125
chr1	171780144	171780394	.	844	.	20.75216	-1.00000	1.54366	125
chr1	171781186	171781436	.	1000	.	27.95550	-1.00000	2.12713	125
chr1	171817506	171817756	.	766	.	20.06779	-1.00000	1.49783	125
chr1	171985627	171985877	.	600	.	14.16354	-1.00000	0.83172	125
chr1	172401956	172402206	.	752	.	22.31348	-1.00000	1.70676	125
chr1	172425431	172425681	.	1000	.	37.74799	-1.00000	2.39418	125
chr1	172449939	172450189	.	562	.	15.84695	-1.00000	1.04225	125
chr1	172456457	172456707	.	1000	.	100.81692	-1.00000	3.66153	125
chr1	172487123	172487373	.	814	.	21.30384	-1.00000	1.60580	125
chr1	172530009	172530259	.	1000	.	53.79439	-1.00000	3.00266	125
chr1	172532394	172532644	.	1000	.	32.42389	-1.00000	2.24388	125
chr1	172588938	172589188	.	1000	.	26.53899	-1.00000	2.07010	125
chr1	172637620	172637870	.	589	.	16.02819	-1.00000	1.06101	125
chr1	172719101	172719351	.	1000	.	24.59828	-1.00000	1.89603	125
chr1	172719717	172719967	.	643	.	18.25007	-1.00000	1.30254	125
chr1	172821618	172821868	.	1000	.	49.26036	-1.00000	2.86012	125
chr1	172933959	172934209	.	1000	.	35.79417	-1.00000	2.36706	125
chr1	173257794	173258044	.	1000	.	24.87747	-1.00000	1.92393	125
chr1	173269475	173269725	.	1000	.	32.91064	-1.00000	2.25866	125
chr1	173275355	173275605	.	659	.	15.35305	-1.00000	0.97999	125
chr1	173355357	173355434	.	1000	.	97.26281	-1.00000	3.66153	39
chr1	173414210	173414460	.	698	.	17.93188	-1.00000	1.26756	125
chr1	173436032	173436282	.	1000	.	55.67255	-1.00000	2.98453	125
chr1	173639216	173639466	.	816	.	24.19086	-1.00000	1.86684	125
chr1	173671086	173671336	.	1000	.	36.53412	-1.00000	2.37362	125
chr1	173714732	173714982	.	558	.	19.61736	-1.00000	1.44865	125
chr1	173824510	173824760	.	783	.	16.84792	-1.00000	1.15993	125
chr1	173917163	173917413	.	1000	.	22.53171	-1.00000	1.73377	125
chr1	174022452	174022702	.	1000	.	24.94951	-1.00000	1.93831	125
chr1	174167024	174167274	.	1000	.	86.61110	-1.00000	3.66153	125
chr1	174230412	174230662	.	1000	.	33.62071	-1.00000	2.28327	125
chr1	174766802	174767052	.	1000	.	55.95458	-1.00000	2.98221	125
chr1	174872806	174873056	.	1000	.	49.64514	-1.00000	2.85596	125
chr1	174877179	174877429	.	1000	.	37.22479	-1.00000	2.38202	125
chr1	174913330	174913580	.	1000	.	34.84983	-1.00000	2.33371	125
chr1	174958534	174958784	.	715	.	17.70016	-1.00000	1.24512	125
chr1	174964556	174964806	.	1000	.	27.02741	-1.00000	2.08454	125
chr1	175130089	175130339	.	564	.	14.37605	-1.00000	0.86055	125
chr1	175171618	175171868	.	647	.	18.65691	-1.00000	1.34225	125
chr1	175409997	175410247	.	788	.	25.03715	-1.00000	1.95310	125
chr1	175591420	175591670	.	1000	.	20.51806	-1.00000	1.53467	125
chr1	175733925	175734052	.	1000	.	146.99872	-1.00000	3.66153	50
chr1	175894636	175894886	.	1000	.	62.31449	-1.00000	2.92109	125
chr1	176460990	176461240	.	767	.	18.90391	-1.00000	1.36502	125
chr1	176853591	176853841	.	1000	.	31.25862	-1.00000	2.23171	125
chr1	176855160	176855410	.	1000	.	32.90911	-1.00000	2.25873	125
chr1	176879966	176880109	.	1000	.	182.97271	-1.00000	3.66153	66
chr1	178506709	178506959	.	1000	.	80.28848	-1.00000	3.66153	125
chr1	178540276	178540526	.	1000	.	25.13057	-1.00000	1.95928	125
chr1	178934610	178934860	.	758	.	18.40019	-1.00000	1.31928	125
chr1	179017875	179018125	.	643	.	18.57929	-1.00000	1.33598	125
chr1	179026717	179026967	.	1000	.	35.02099	-1.00000	2.34674	125
chr1	179029397	179029647	.	1000	.	49.89912	-1.00000	2.85143	125
chr1	179032095	179032345	.	1000	.	47.45304	-1.00000	2.74575	125
chr1	179047073	179047210	.	1000	.	203.87004	-1.00000	3.66153	91
chr1	179218095	179218345	.	795	.	21.16165	-1.00000	1.58906	125
chr1	179234466	179234716	.	1000	.	36.82984	-1.00000	2.36941	125
chr1	179365759	179366009	.	913	.	18.51572	-1.00000	1.32714	125
chr1	179877638	179877888	.	687	.	18.20914	-1.00000	1.30247	125
chr1	179882637	179882887	.	642	.	32.75086	-1.00000	2.26128	125
chr1	179971997	179972133	.	1000	.	166.66820	-1.00000	3.66153	68
chr1	180054040	180054290	.	1000	.	32.11029	-1.00000	2.22820	125
chr1	180058144	180058394	.	581	.	14.48375	-1.00000	0.87335	125
chr1	180117322	180117572	.	1000	.	103.25558	-1.00000	3.66153	125
chr1	180533632	180533882	.	796	.	20.16634	-1.00000	1.50816	125
chr1	180609686	180609936	.	583	.	16.93146	-1.00000	1.16846	125
chr1	180610589	180610839	.	1000	.	50.11581	-1.00000	2.93646	125
chr1	180640660	180640910	.	1000	.	35.62593	-1.00000	2.37005	125
chr1	180814871	180815121	.	980	.	23.98477	-1.00000	1.86204	125
chr1	180815346	180815596	.	1000	.	68.75252	-1.00000	2.85914	125
chr1	180854580	180854830	.	1000	.	28.69448	-1.00000	2.15994	125
chr1	180933395	180933471	.	1000	.	108.85373	-1.00000	3.66153	22
chr1	180970658	180970908	.	798	.	23.29791	-1.00000	1.80484	125
chr1	181036102	181036352	.	1000	.	44.74011	-1.00000	2.59410	125
chr1	181084193	181084443	.	909	.	14.58967	-1.00000	0.88645	125
chr1	181084402	181084652	.	909	.	11.27634	-1.00000	0.43843	125
chr1	181088580	181088830	.	1000	.	53.31968	-1.00000	3.00793	125
chr1	181090601	181090851	.	1000	.	23.73800	-1.00000	1.83994	125
chr1	181129866	181130116	.	1000	.	78.62754	-1.00000	3.66153	125
chr1	181142575	181142825	.	913	.	22.73279	-1.00000	1.74252	125
chr1	181151676	181151794	.	1000	.	130.43405	-1.00000	3.66153	52
chr1	181153032	181153235	.	1000	.	335.07240	-1.00000	3.66153	109
chr1	181424987	181425237	.	1000	.	22.39998	-1.00000	1.71501	125
chr1	181718185	181718273	.	1000	.	102.35595	-1.00000	3.66153	52
chr1	181906029	181906279	.	1000	.	63.78287	-1.00000	2.90718	125
chr1	181919010	181919260	.	767	.	19.40627	-1.00000	1.42167	125
chr1	182126384	182126634	.	630	.	17.63740	-1.00000	1.23963	125
chr1	182200469	182200719	.	1000	.	56.73478	-1.00000	2.97451	125
chr1	182205542	182205792	.	662	.	19.95636	-1.00000	1.48483	125
chr1	182236256	182236506	.	1000	.	89.56237	-1.00000	3.66153	125
chr1	182257403	182257653	.	1000	.	87.52553	-1.00000	3.66153	125
chr1	182300061	182300311	.	1000	.	108.29620	-1.00000	3.66153	125
chr1	182301683	182301933	.	693	.	18.76751	-1.00000	1.34985	125
chr1	182309474	182309724	.	754	.	14.99182	-1.00000	0.93573	125
chr1	182338173	182338423	.	1000	.	74.58023	-1.00000	3.66153	125
chr1	182339013	182339160	.	1000	.	136.47566	-1.00000	3.66153	67
chr1	182430756	182431006	.	1000	.	48.65386	-1.00000	2.86693	125
chr1	182781845	182782095	.	913	.	19.38082	-1.00000	1.41351	125
chr1	182789643	182789893	.	693	.	19.08889	-1.00000	1.38550	125
chr1	182791796	182791958	.	1000	.	196.66685	-1.00000	3.66153	92
chr1	182839863	182840113	.	1000	.	21.73064	-1.00000	1.64599	125
chr1	182930406	182930470	.	1000	.	90.89153	-1.00000	3.66153	22
chr1	183471922	183472172	.	1000	.	57.27362	-1.00000	2.96802	125
chr1	183504608	183504858	.	597	.	20.49598	-1.00000	1.53408	125
chr1	183567595	183567845	.	738	.	19.07087	-1.00000	1.38043	125
chr1	183623200	183623450	.	613	.	16.93167	-1.00000	1.16843	125
chr1	183633884	183634134	.	1000	.	25.37428	-1.00000	1.98101	125
chr1	183916122	183916372	.	1000	.	48.52713	-1.00000	2.86886	125
chr1	183992485	183992735	.	1000	.	24.83429	-1.00000	1.92107	125
chr1	183993197	183993447	.	1000	.	38.29971	-1.00000	2.38727	125
chr1	183996060	183996310	.	724	.	18.81430	-1.00000	1.35607	125
chr1	183996540	183996790	.	1000	.	27.80831	-1.00000	2.13065	125
chr1	184031436	184031686	.	1000	.	96.60569	-1.00000	3.66153	125
chr1	184052129	184052379	.	656	.	14.85569	-1.00000	0.91764	125
chr1	184768566	184768816	.	1000	.	95.19664	-1.00000	3.66153	125
chr1	184769332	184769582	.	1000	.	26.50216	-1.00000	2.06488	125
chr1	184770160	184770410	.	1000	.	35.53591	-1.00000	2.37157	125
chr1	184929763	184930013	.	1000	.	35.18634	-1.00000	2.34461	125
chr1	184930705	184930955	.	1000	.	24.72534	-1.00000	1.91931	125
chr1	184954295	184954545	.	586	.	14.58064	-1.00000	0.88570	125
chr1	184982109	184982359	.	1000	.	26.73153	-1.00000	2.07216	125
chr1	185156824	185157074	.	727	.	25.28850	-1.00000	1.98263	125
chr1	185263403	185263653	.	1000	.	37.83776	-1.00000	2.39324	125
chr1	185284727	185284977	.	1000	.	64.82421	-1.00000	2.89865	125
chr1	185317475	185317725	.	1000	.	30.08357	-1.00000	2.18639	125
chr1	185464854	185465104	.	665	.	26.89944	-1.00000	2.07499	125
chr1	185530287	185530537	.	1000	.	86.71659	-1.00000	3.66153	125
chr1	185862258	185862508	.	1000	.	47.36211	-1.00000	2.69243	125
chr1	186022202	186022452	.	695	.	17.24953	-1.00000	1.20121	125
chr1	186046510	186046760	.	1000	.	51.29232	-1.00000	2.91995	125
chr1	186112411	186112475	.	1000	.	119.00872	-1.00000	3.66153	31
chr1	186122868	186123118	.	873	.	22.07341	-1.00000	1.67106	125
chr1	186195351	186195601	.	1000	.	120.89483	-1.00000	3.66153	125
chr1	186288367	186288617	.	1000	.	70.34490	-1.00000	3.21157	125
chr1	190759953	190760203	.	807	.	23.72236	-1.00000	1.83763	125
chr1	191582146	191582396	.	1000	.	32.27703	-1.00000	2.23569	125
chr1	191823875	191824125	.	1000	.	99.90683	-1.00000	3.66153	125
chr1	191889143	191889393	.	951	.	27.88307	-1.00000	2.12868	125
chr1	192108228	192108478	.	1000	.	75.44574	-1.00000	3.66153	125
chr1	192123803	192124053	.	1000	.	35.42396	-1.00000	2.35711	125
chr1	192805844	192806094	.	1000	.	21.90197	-1.00000	1.65719	125
chr1	192808881	192809131	.	866	.	20.19622	-1.00000	1.51384	125
chr1	192889166	192889416	.	1000	.	31.26302	-1.00000	2.23152	125
chr1	192977410	192977660	.	1000	.	61.09934	-1.00000	2.92920	125
chr1	192986143	192986393	.	1000	.	78.79334	-1.00000	3.66153	125
chr1	193059229	193059479	.	872	.	21.72615	-1.00000	1.64610	125
chr1	193105500	193105750	.	1000	.	27.87972	-1.00000	2.12874	125
chr1	194699083	194699333	.	1000	.	28.61199	-1.00000	2.16131	125
chr1	195898954	195899204	.	1000	.	53.18788	-1.00000	3.00890	125
chr1	195899770	195900020	.	1000	.	26.42503	-1.00000	2.04959	125
chr1	196205897	196206147	.	1000	.	23.86232	-1.00000	1.85551	125
chr1	196517261	196517511	.	1000	.	41.34001	-1.00000	2.53799	125
chr1	196546293	196546543	.	1000	.	67.16556	-1.00000	2.87514	125
chr1	197146643	197146893	.	638	.	19.31764	-1.00000	1.40554	125
chr1	197213277	197213527	.	1000	.	30.12057	-1.00000	2.18574	125
chr1	197441944	197442194	.	1000	.	83.53422	-1.00000	3.66153	125
chr1	197466900	197467150	.	945	.	24.00189	-1.00000	1.86168	125
chr1	197781946	197782196	.	980	.	23.56190	-1.00000	1.83579	125
chr1	197944517	197944767	.	1000	.	33.05364	-1.00000	2.26770	125
chr1	198122717	198122967	.	910	.	32.08209	-1.00000	2.22865	125
chr1	198150439	198150689	.	1000	.	29.15407	-1.00000	2.17657	125
chr1	198162259	198162509	.	1000	.	68.72775	-1.00000	2.85965	125
chr1	198185906	198186156	.	1000	.	36.46633	-1.00000	2.37452	125
chr1	198188143	198188393	.	874	.	18.93219	-1.00000	1.36707	125
chr1	198272557	198272807	.	791	.	20.50139	-1.00000	1.53383	125
chr1	198515821	198516071	.	1000	.	32.74507	-1.00000	2.26141	125
chr1	198595822	198596072	.	1000	.	25.11495	-1.00000	1.95539	125
chr1	198599045	198599295	.	901	.	30.80302	-1.00000	2.22128	125
chr1	198605024	198605274	.	971	.	21.83487	-1.00000	1.65183	125
chr1	198632038	198632288	.	768	.	25.21145	-1.00000	1.97481	125
chr1	198633771	198634021	.	1000	.	23.97611	-1.00000	1.86213	125
chr1	198681852	198682102	.	768	.	16.19729	-1.00000	1.08307	125
chr1	200139624	200139874	.	656	.	17.09524	-1.00000	1.18539	125
chr1	200154246	200154496	.	1000	.	63.95668	-1.00000	2.90580	125
chr1	200226242	200226492	.	1000	.	33.05128	-1.00000	2.26783	125
chr1	200275547	200275797	.	1000	.	32.53861	-1.00000	2.26485	125
chr1	200453297	200453547	.	1000	.	23.57840	-1.00000	1.83829	125
chr1	200454491	200454741	.	1000	.	25.62347	-1.00000	2.00915	125
chr1	200488756	200489006	.	538	.	17.78918	-1.00000	1.25844	125
chr1	200564432	200564682	.	860	.	22.61290	-1.00000	1.73651	125
chr1	200624898	200625148	.	554	.	16.55247	-1.00000	1.12217	125
chr1	200640023	200640273	.	1000	.	63.33794	-1.00000	2.91328	125
chr1	200886684	200886934	.	1000	.	34.31033	-1.00000	2.31238	125
chr1	201153852	201153984	.	1000	.	164.06234	-1.00000	3.66153	82
chr1	201154694	201154944	.	550	.	15.62817	-1.00000	1.01382	125
chr1	201167720	201167970	.	956	.	26.86085	-1.00000	2.07560	125
chr1	201309476	201309726	.	1000	.	26.46423	-1.00000	2.06000	125
chr1	201504266	201504516	.	1000	.	41.75586	-1.00000	2.59730	125
chr1	201515127	201515377	.	1000	.	55.75770	-1.00000	2.98363	125
chr1	201567022	201567272	.	1000	.	90.40741	-1.00000	3.66153	125
chr1	201578403	201578653	.	1000	.	65.67186	-1.00000	2.89058	125
chr1	201583254	201583504	.	594	.	22.83522	-1.00000	1.74717	125
chr1	201751037	201751287	.	914	.	22.88489	-1.00000	1.75093	125
chr1	201783101	201783351	.	1000	.	26.73349	-1.00000	2.07211	125
chr1	201841521	201841771	.	1000	.	34.99809	-1.00000	2.34710	125
chr1	201895947	201896197	.	970	.	21.00190	-1.00000	1.56495	125
chr1	201916679	201916929	.	922	.	24.22406	-1.00000	1.86939	125
chr1	202008093	202008228	.	1000	.	150.61853	-1.00000	3.66153	71
chr1	202009603	202009853	.	977	.	22.82385	-1.00000	1.74742	125
chr1	202018487	202018737	.	1000	.	51.74035	-1.00000	3.02407	125
chr1	202031593	202031843	.	613	.	22.91026	-1.00000	1.75267	125
chr1	202067252	202067502	.	1000	.	41.46647	-1.00000	2.56798	125
chr1	202076149	202076380	.	1000	.	316.60987	-1.00000	3.66153	115
chr1	202076925	202077092	.	1000	.	187.77649	-1.00000	3.66153	96
chr1	202105694	202105944	.	958	.	14.75075	-1.00000	0.90403	125
chr1	202118110	202118197	.	1000	.	96.81944	-1.00000	3.66153	15
chr1	202159545	202159795	.	1000	.	37.86544	-1.00000	2.39293	125
chr1	202164582	202164832	.	912	.	21.64800	-1.00000	1.63605	125
chr1	202166425	202166675	.	830	.	19.22680	-1.00000	1.40125	125
chr1	202203504	202203754	.	1000	.	40.74494	-1.00000	2.48996	125
chr1	202341733	202341983	.	563	.	7.31300	-1.00000	0.01946	125
chr1	202348311	202348561	.	1000	.	33.05624	-1.00000	2.26757	125
chr1	202349351	202349601	.	818	.	28.14610	-1.00000	2.14556	125
chr1	202553771	202554021	.	1000	.	23.41852	-1.00000	1.81317	125
chr1	202568828	202569078	.	972	.	23.97317	-1.00000	1.86217	125
chr1	202577399	202577649	.	1000	.	28.84737	-1.00000	2.16510	125
chr1	202584764	202585014	.	1000	.	47.24518	-1.00000	2.69440	125
chr1	202746530	202746780	.	1000	.	23.14009	-1.00000	1.78191	125
chr1	202808301	202808551	.	746	.	19.11749	-1.00000	1.38921	125
chr1	202810531	202810781	.	857	.	21.26087	-1.00000	1.60078	125
chr1	202818868	202819118	.	1000	.	42.70940	-1.00000	2.58347	125
chr1	202938367	202938617	.	1000	.	73.73022	-1.00000	3.18837	125
chr1	202944402	202944652	.	1000	.	66.40420	-1.00000	2.88317	125
chr1	202944813	202944925	.	1000	.	119.09068	-1.00000	3.66153	80
chr1	203031536	203031786	.	1000	.	68.57401	-1.00000	2.86153	125
chr1	203269040	203269290	.	1000	.	51.13610	-1.00000	2.92342	125
chr1	203300479	203300729	.	1000	.	82.42036	-1.00000	3.66153	125
chr1	203303466	203303716	.	1000	.	68.31379	-1.00000	2.86392	125
chr1	203306317	203306567	.	1000	.	66.71281	-1.00000	2.87893	125
chr1	203311897	203312076	.	1000	.	239.49686	-1.00000	3.66153	91
chr1	203316732	203316982	.	604	.	19.05482	-1.00000	1.37852	125
chr1	203364476	203364726	.	1000	.	28.64082	-1.00000	2.16093	125
chr1	203650370	203650620	.	1000	.	83.06746	-1.00000	3.66153	125
chr1	203681751	203682001	.	1000	.	31.78350	-1.00000	2.23356	125
chr1	203726622	203726730	.	1000	.	103.50390	-1.00000	3.66153	54
chr1	204177153	204177403	.	1000	.	48.35217	-1.00000	2.79812	125
chr1	204227397	204227647	.	1000	.	75.60798	-1.00000	3.66153	125
chr1	204287115	204287365	.	603	.	18.23055	-1.00000	1.30179	125
chr1	204400926	204401176	.	1000	.	56.57844	-1.00000	2.97622	125
chr1	204417400	204417650	.	1000	.	70.01924	-1.00000	2.99326	125
chr1	204432743	204432993	.	1000	.	30.75410	-1.00000	2.22230	125
chr1	204463195	204463445	.	1000	.	28.46951	-1.00000	2.15539	125
chr1	204473390	204473640	.	651	.	20.06916	-1.00000	1.49772	125
chr1	204493856	204494106	.	546	.	14.47610	-1.00000	0.87298	125
chr1	204507065	204507315	.	716	.	19.47097	-1.00000	1.42920	125
chr1	204516085	204516335	.	1000	.	36.40797	-1.00000	2.37512	125
chr1	204519018	204519268	.	1000	.	56.97397	-1.00000	2.97134	125
chr1	204565784	204565927	.	1000	.	168.19515	-1.00000	3.66153	79
chr1	204623612	204623862	.	820	.	18.83725	-1.00000	1.35770	125
chr1	204624941	204625191	.	1000	.	42.98287	-1.00000	2.57955	125
chr1	204630402	204630652	.	1000	.	29.01423	-1.00000	2.17023	125
chr1	204662672	204662922	.	612	.	18.19915	-1.00000	1.30018	125
chr1	204672514	204672665	.	1000	.	168.20439	-1.00000	3.66153	76
chr1	204691566	204691816	.	926	.	21.76546	-1.00000	1.65000	125
chr1	204705227	204705477	.	1000	.	40.85850	-1.00000	2.48842	125
chr1	204706574	204706824	.	1000	.	55.42775	-1.00000	2.98620	125
chr1	204711397	204711613	.	1000	.	315.61282	-1.00000	3.66153	114
chr1	204860084	204860191	.	1000	.	108.31490	-1.00000	3.66153	42
chr1	204925818	204926068	.	1000	.	29.24344	-1.00000	2.17499	125
chr1	204971973	204972223	.	1000	.	28.29772	-1.00000	2.15795	125
chr1	204984548	204984798	.	1000	.	39.62186	-1.00000	2.47865	125
chr1	205121828	205122078	.	905	.	21.36071	-1.00000	1.60752	125
chr1	205157168	205157418	.	1000	.	132.07609	-1.00000	3.66153	125
chr1	205157756	205158006	.	1000	.	78.07338	-1.00000	3.66153	125
chr1	205208915	205209165	.	1000	.	28.74542	-1.00000	2.16699	125
chr1	205229583	205229833	.	729	.	16.52473	-1.00000	1.12023	125
chr1	205238261	205238511	.	1000	.	45.47551	-1.00000	2.62477	125
chr1	205249057	205249307	.	1000	.	28.45801	-1.00000	2.15561	125
chr1	205256043	205256105	.	1000	.	123.46457	-1.00000	3.66153	56
chr1	205263627	205263877	.	1000	.	50.88769	-1.00000	2.92674	125
chr1	205307168	205307418	.	645	.	15.46495	-1.00000	0.99283	125
chr1	205327141	205327391	.	1000	.	99.98726	-1.00000	3.66153	125
chr1	205344503	205344753	.	1000	.	30.78832	-1.00000	2.22170	125
chr1	205430811	205431061	.	577	.	18.18817	-1.00000	1.29742	125
chr1	205488178	205488428	.	543	.	16.09208	-1.00000	1.07003	125
chr1	205591869	205592119	.	845	.	20.78527	-1.00000	1.54663	125
chr1	205648414	205648664	.	794	.	27.30984	-1.00000	2.10453	125
chr1	205678738	205678800	.	1000	.	120.91765	-1.00000	3.66153	35
chr1	205706941	205707031	.	1000	.	88.81329	-1.00000	3.66153	28
chr1	205711161	205711411	.	1000	.	28.28842	-1.00000	2.15817	125
chr1	205750418	205750668	.	901	.	11.12166	-1.00000	0.41971	125
chr1	205802201	205802451	.	666	.	30.67064	-1.00000	2.22373	125
chr1	205977409	205977659	.	637	.	17.33263	-1.00000	1.21133	125
chr1	206066959	206067021	.	1000	.	97.92110	-1.00000	3.66153	22
chr1	206074976	206075226	.	1000	.	42.11385	-1.00000	2.59191	125
chr1	206439322	206439442	.	1000	.	124.68526	-1.00000	3.66153	59
chr1	206455796	206456046	.	1000	.	23.07438	-1.00000	1.77339	125
chr1	206479552	206479802	.	581	.	16.19999	-1.00000	1.08320	125
chr1	206501141	206501391	.	1000	.	29.88103	-1.00000	2.18129	125
chr1	206551451	206551701	.	1000	.	38.40469	-1.00000	2.38584	125
chr1	206555538	206555788	.	1000	.	26.70026	-1.00000	2.07287	125
chr1	206575608	206575858	.	747	.	25.33911	-1.00000	1.98135	125
chr1	206651088	206651338	.	577	.	6.95292	-1.00000	-0.00010	125
chr1	206651303	206651553	.	577	.	7.28736	-1.00000	0.02054	125
chr1	206652167	206652307	.	1000	.	195.59839	-1.00000	3.66153	74
chr1	206668381	206668631	.	730	.	21.80923	-1.00000	1.65262	125
chr1	206672081	206672331	.	1000	.	39.22349	-1.00000	2.43681	125
chr1	206673303	206673553	.	1000	.	69.48529	-1.00000	2.85344	125
chr1	206683348	206683598	.	1000	.	26.74382	-1.00000	2.07186	125
chr1	206713903	206714153	.	1000	.	39.86910	-1.00000	2.50123	125
chr1	206717371	206717621	.	1000	.	30.71299	-1.00000	2.22290	125
chr1	206735643	206735816	.	1000	.	174.45608	-1.00000	3.66153	103
chr1	206847536	206847786	.	1000	.	67.91249	-1.00000	2.86764	125
chr1	206864924	206865174	.	694	.	15.42386	-1.00000	0.98809	125
chr1	206941814	206942064	.	1000	.	23.66111	-1.00000	1.83620	125
chr1	206955561	206955811	.	1000	.	33.17544	-1.00000	2.29077	125
chr1	207017683	207017933	.	1000	.	78.46936	-1.00000	3.66153	125
chr1	207021196	207021446	.	1000	.	89.44717	-1.00000	3.66153	125
chr1	207021714	207021964	.	578	.	11.03466	-1.00000	0.40710	125
chr1	207024401	207024612	.	1000	.	309.67051	-1.00000	3.66153	114
chr1	207232522	207232772	.	1000	.	35.51705	-1.00000	2.37230	125
chr1	207241271	207241521	.	1000	.	48.66428	-1.00000	2.86682	125
chr1	207309579	207309829	.	586	.	17.26410	-1.00000	1.20353	125
chr1	207310001	207310251	.	1000	.	42.02753	-1.00000	2.59342	125
chr1	207311288	207311538	.	1000	.	49.38639	-1.00000	2.85914	125
chr1	207316582	207316832	.	773	.	23.47547	-1.00000	1.82612	125
chr1	207317200	207317450	.	1000	.	93.16217	-1.00000	3.66153	125
chr1	207318095	207318345	.	861	.	23.75596	-1.00000	1.83951	125
chr1	207363344	207363594	.	1000	.	33.87694	-1.00000	2.29249	125
chr1	207407738	207407988	.	861	.	19.70852	-1.00000	1.45737	125
chr1	207626324	207626574	.	1000	.	47.84046	-1.00000	2.74094	125
chr1	207650112	207650229	.	1000	.	116.22128	-1.00000	3.66153	67
chr1	207680649	207680899	.	832	.	30.93474	-1.00000	2.21851	125
chr1	207779165	207779415	.	1000	.	32.50044	-1.00000	2.26556	125
chr1	207828449	207828699	.	592	.	10.87926	-1.00000	0.38914	125
chr1	207833377	207833627	.	1000	.	24.96353	-1.00000	1.94209	125
chr1	207869229	207869479	.	615	.	17.59743	-1.00000	1.23630	125
chr1	207873450	207873700	.	1000	.	46.33645	-1.00000	2.65590	125
chr1	207923647	207923897	.	1000	.	24.31200	-1.00000	1.87746	125
chr1	207935225	207935475	.	869	.	20.91704	-1.00000	1.56210	125
chr1	207963634	207963884	.	886	.	18.65017	-1.00000	1.34177	125
chr1	208021908	208022158	.	1000	.	27.04690	-1.00000	2.09037	125
chr1	208037022	208037272	.	1000	.	101.77189	-1.00000	3.66153	125
chr1	208139526	208139776	.	1000	.	45.38033	-1.00000	2.62614	125
chr1	208179511	208179761	.	827	.	20.52479	-1.00000	1.53438	125
chr1	208184418	208184668	.	647	.	23.95589	-1.00000	1.86253	125
chr1	208220010	208220260	.	1000	.	37.34249	-1.00000	2.38002	125
chr1	208238651	208238901	.	555	.	12.23304	-1.00000	0.56883	125
chr1	208351928	208352178	.	990	.	20.51255	-1.00000	1.53478	125
chr1	209645939	209646078	.	1000	.	167.76682	-1.00000	3.66153	67
chr1	209727906	209728156	.	998	.	24.16490	-1.00000	1.86091	125
chr1	209746478	209746728	.	1000	.	20.07553	-1.00000	1.49984	125
chr1	209827489	209827739	.	1000	.	66.51786	-1.00000	2.88122	125
chr1	209931232	209931482	.	1000	.	23.87287	-1.00000	1.85524	125
chr1	210330279	210330529	.	1000	.	30.74813	-1.00000	2.22254	125
chr1	210558381	210558631	.	910	.	20.72907	-1.00000	1.54422	125
chr1	210582645	210582895	.	1000	.	38.80891	-1.00000	2.42060	125
chr1	211323479	211323729	.	852	.	21.79557	-1.00000	1.65121	125
chr1	211372581	211372831	.	1000	.	36.99625	-1.00000	2.38530	125
chr1	211382692	211382942	.	650	.	27.08680	-1.00000	2.08954	125
chr1	211490860	211491110	.	1000	.	30.07047	-1.00000	2.18674	125
chr1	211548850	211549100	.	1000	.	50.86286	-1.00000	2.92686	125
chr1	211558338	211558588	.	815	.	20.61813	-1.00000	1.53970	125
chr1	211613469	211613719	.	1000	.	19.54438	-1.00000	1.44086	125
chr1	211614046	211614296	.	1000	.	85.92000	-1.00000	3.66153	125
chr1	211630286	211630536	.	1000	.	53.56562	-1.00000	3.00524	125
chr1	211680802	211681052	.	976	.	23.87431	-1.00000	1.85520	125
chr1	211695634	211695884	.	1000	.	80.36485	-1.00000	3.66153	125
chr1	211722576	211722826	.	1000	.	51.14058	-1.00000	2.92330	125
chr1	211832775	211833025	.	1000	.	23.61970	-1.00000	1.83729	125
chr1	211928384	211928514	.	1000	.	132.05614	-1.00000	3.66153	79
chr1	212012000	212012250	.	871	.	22.17584	-1.00000	1.69213	125
chr1	212035349	212035599	.	549	.	15.25894	-1.00000	0.96917	125
chr1	212118191	212118441	.	1000	.	33.01527	-1.00000	2.26869	125
chr1	212121825	212122075	.	1000	.	36.79436	-1.00000	2.36993	125
chr1	212152309	212152447	.	1000	.	179.50649	-1.00000	3.66153	75
chr1	212166321	212166571	.	577	.	20.47650	-1.00000	1.53459	125
chr1	212238771	212239021	.	1000	.	40.04624	-1.00000	2.49940	125
chr1	212241643	212241893	.	867	.	25.76457	-1.00000	2.00563	125
chr1	212242372	212242622	.	1000	.	45.09217	-1.00000	2.58956	125
chr1	212261584	212261834	.	1000	.	54.18201	-1.00000	2.99832	125
chr1	212284911	212285161	.	614	.	16.93866	-1.00000	1.16942	125
chr1	212396780	212397030	.	1000	.	29.03387	-1.00000	2.16990	125
chr1	212418698	212418948	.	688	.	18.34154	-1.00000	1.31067	125
chr1	212431061	212431311	.	1000	.	62.50263	-1.00000	2.91885	125
chr1	212438966	212439216	.	708	.	19.97597	-1.00000	1.48652	125
chr1	212478085	212478335	.	852	.	26.45108	-1.00000	2.05473	125
chr1	212587703	212587953	.	1000	.	52.60776	-1.00000	3.01386	125
chr1	212596209	212596459	.	1000	.	19.46287	-1.00000	1.42766	125
chr1	212608640	212608890	.	1000	.	21.89545	-1.00000	1.65731	125
chr1	212635680	212635930	.	1000	.	59.59309	-1.00000	2.94540	125
chr1	212636835	212636983	.	1000	.	177.77551	-1.00000	3.66153	81
chr1	212644963	212645213	.	588	.	17.98905	-1.00000	1.27377	125
chr1	212791742	212791992	.	814	.	20.62437	-1.00000	1.53952	125
chr1	212793661	212793911	.	1000	.	34.65016	-1.00000	2.32197	125
chr1	212860834	212860930	.	1000	.	122.64500	-1.00000	3.66153	31
chr1	212935637	212935887	.	1000	.	36.23143	-1.00000	2.37780	125
chr1	212980089	212980339	.	551	.	16.43507	-1.00000	1.10521	125
chr1	213050489	213050739	.	1000	.	42.08814	-1.00000	2.59262	125
chr1	213051105	213051355	.	598	.	16.55926	-1.00000	1.12375	125
chr1	213051750	213052000	.	1000	.	43.51951	-1.00000	2.57217	125
chr1	213052804	213053054	.	705	.	17.47098	-1.00000	1.22453	125
chr1	213124647	213124897	.	1000	.	50.14946	-1.00000	2.93579	125
chr1	213260814	213260936	.	1000	.	161.07445	-1.00000	3.66153	65
chr1	213296682	213296932	.	547	.	24.44675	-1.00000	1.88166	125
chr1	213605880	213605973	.	1000	.	103.68409	-1.00000	3.66153	63
chr1	213619085	213619335	.	1000	.	34.77721	-1.00000	2.33470	125
chr1	214003284	214003534	.	1000	.	57.21067	-1.00000	2.96882	125
chr1	214419747	214419997	.	1000	.	75.60579	-1.00000	3.66153	125
chr1	214602845	214603095	.	840	.	20.70722	-1.00000	1.54359	125
chr1	218298455	218298705	.	1000	.	31.02692	-1.00000	2.21591	125
chr1	218304604	218304854	.	1000	.	35.38292	-1.00000	2.35740	125
chr1	218339340	218339590	.	883	.	22.74675	-1.00000	1.74207	125
chr1	218345231	218345481	.	1000	.	32.71414	-1.00000	2.26206	125
chr1	219147811	219148061	.	878	.	37.23364	-1.00000	2.38194	125
chr1	219537155	219537405	.	672	.	18.45927	-1.00000	1.32468	125
chr1	219699884	219700134	.	1000	.	31.52877	-1.00000	2.23767	125
chr1	219906952	219907145	.	1000	.	221.30324	-1.00000	3.66153	101
chr1	219907566	219907816	.	1000	.	56.65141	-1.00000	2.97583	125
chr1	219910817	219911067	.	712	.	17.58784	-1.00000	1.23546	125
chr1	219965253	219965503	.	1000	.	44.92349	-1.00000	2.59131	125
chr1	220085936	220086186	.	666	.	14.33635	-1.00000	0.85638	125
chr1	220089742	220089992	.	908	.	20.92704	-1.00000	1.56195	125
chr1	220119156	220119406	.	1000	.	105.82416	-1.00000	3.66153	125
chr1	220300825	220301075	.	912	.	21.52452	-1.00000	1.61750	125
chr1	220927550	220927800	.	1000	.	41.02270	-1.00000	2.48619	125
chr1	220966859	220967109	.	1000	.	78.41577	-1.00000	3.66153	125
chr1	221040141	221040391	.	1000	.	43.66301	-1.00000	2.57031	125
chr1	221612220	221612470	.	945	.	15.84511	-1.00000	1.04236	125
chr1	221667596	221667846	.	846	.	26.46141	-1.00000	2.05433	125
chr1	221708060	221708310	.	1000	.	45.71565	-1.00000	2.62202	125
chr1	221716917	221717167	.	1000	.	46.28031	-1.00000	2.61354	125
chr1	221813039	221813289	.	1000	.	57.33831	-1.00000	2.96748	125
chr1	221887271	221887521	.	1000	.	40.28971	-1.00000	2.49664	125
chr1	222240574	222240824	.	649	.	16.48693	-1.00000	1.11343	125
chr1	222283339	222283589	.	1000	.	58.32539	-1.00000	2.95829	125
chr1	222462612	222462862	.	938	.	23.47852	-1.00000	1.82599	125
chr1	222464835	222465085	.	542	.	15.53686	-1.00000	1.00070	125
chr1	222465394	222465644	.	815	.	12.47948	-1.00000	0.60144	125
chr1	222619339	222619589	.	985	.	22.07157	-1.00000	1.67114	125
chr1	222709876	222710006	.	1000	.	161.54272	-1.00000	3.66153	65
chr1	222712060	222712310	.	1000	.	42.73514	-1.00000	2.58284	125
chr1	223081380	223081630	.	664	.	13.10413	-1.00000	0.68889	125
chr1	223233566	223233816	.	1000	.	25.95699	-1.00000	2.02660	125
chr1	223243769	223243919	.	1000	.	161.49489	-1.00000	3.66153	66
chr1	223264558	223264808	.	1000	.	43.30529	-1.00000	2.57523	125
chr1	223269085	223269335	.	1000	.	25.22167	-1.00000	1.97443	125
chr1	223556928	223557178	.	644	.	18.77146	-1.00000	1.35113	125
chr1	223678888	223679138	.	1000	.	46.83746	-1.00000	2.69923	125
chr1	223690901	223691151	.	610	.	18.94089	-1.00000	1.36840	125
chr1	223712261	223712511	.	667	.	16.22505	-1.00000	1.08505	125
chr1	223772135	223772385	.	1000	.	45.76277	-1.00000	2.62083	125
chr1	223776096	223776346	.	1000	.	30.83273	-1.00000	2.22068	125
chr1	223785798	223786048	.	1000	.	34.51380	-1.00000	2.30946	125
chr1	223789119	223789281	.	1000	.	170.57572	-1.00000	3.66153	86
chr1	223844842	223845092	.	658	.	16.65722	-1.00000	1.13279	125
chr1	223846031	223846281	.	816	.	20.69055	-1.00000	1.54271	125
chr1	223848020	223848270	.	1000	.	45.33668	-1.00000	2.62702	125
chr1	223872327	223872577	.	1000	.	27.44424	-1.00000	2.10881	125
chr1	223873217	223873467	.	742	.	19.68358	-1.00000	1.45630	125
chr1	224061449	224061699	.	1000	.	27.83342	-1.00000	2.12991	125
chr1	224069243	224069493	.	1000	.	59.80755	-1.00000	2.94257	125
chr1	224160508	224160572	.	1000	.	114.27601	-1.00000	3.66153	46
chr1	224163396	224163646	.	617	.	22.64692	-1.00000	1.73995	125
chr1	224204937	224205055	.	1000	.	117.12631	-1.00000	3.66153	66
chr1	224213609	224213859	.	932	.	21.52594	-1.00000	1.61742	125
chr1	224262374	224262624	.	685	.	16.77132	-1.00000	1.15044	125
chr1	224330077	224330327	.	709	.	16.97774	-1.00000	1.17547	125
chr1	224334031	224334281	.	1000	.	38.05395	-1.00000	2.39058	125
chr1	224392659	224392909	.	1000	.	95.90888	-1.00000	3.66153	125
chr1	224499248	224499498	.	1000	.	26.08185	-1.00000	2.04527	125
chr1	224503528	224503778	.	1000	.	92.93483	-1.00000	3.66153	125
chr1	224542921	224543171	.	1000	.	46.00205	-1.00000	2.61785	125
chr1	225428235	225428485	.	1000	.	44.75084	-1.00000	2.59391	125
chr1	225444988	225445238	.	1000	.	37.84911	-1.00000	2.39309	125
chr1	225474909	225475159	.	678	.	18.50831	-1.00000	1.32746	125
chr1	225694164	225694414	.	1000	.	92.13676	-1.00000	3.66153	125
chr1	225769107	225769357	.	1000	.	56.89472	-1.00000	2.97227	125
chr1	225777670	225777920	.	638	.	15.19501	-1.00000	0.96251	125
chr1	225777872	225778122	.	639	.	5.45060	-1.00000	-0.03672	125
chr1	225924193	225924443	.	914	.	24.22506	-1.00000	1.86930	125
chr1	225928563	225928634	.	1000	.	133.25141	-1.00000	3.66153	53
chr1	225931353	225931603	.	1000	.	29.64211	-1.00000	2.18544	125
chr1	225996484	225996734	.	1000	.	30.91040	-1.00000	2.21911	125
chr1	225999487	225999737	.	1000	.	110.75557	-1.00000	3.66153	125
chr1	225999901	226000151	.	551	.	20.86783	-1.00000	1.55636	125
chr1	226009629	226009879	.	823	.	22.50127	-1.00000	1.72818	125
chr1	226083411	226083661	.	540	.	16.76579	-1.00000	1.15025	125
chr1	226111194	226111444	.	1000	.	99.05097	-1.00000	3.66153	125
chr1	226216115	226216365	.	1000	.	24.67456	-1.00000	1.90885	125
chr1	226307108	226307358	.	684	.	21.45245	-1.00000	1.60994	125
chr1	226350240	226350490	.	1000	.	49.87245	-1.00000	2.85209	125
chr1	226407347	226407597	.	1000	.	35.94708	-1.00000	2.38194	125
chr1	226461192	226461442	.	568	.	12.83473	-1.00000	0.64900	125
chr1	226733332	226733582	.	1000	.	29.10657	-1.00000	2.17735	125
chr1	226804911	226805161	.	1000	.	92.75043	-1.00000	3.66153	125
chr1	227170456	227170706	.	1000	.	26.48909	-1.00000	2.06519	125
chr1	227234985	227235235	.	870	.	21.68890	-1.00000	1.63846	125
chr1	227260462	227260712	.	1000	.	39.31482	-1.00000	2.43510	125
chr1	227310408	227310658	.	1000	.	36.47435	-1.00000	2.37437	125
chr1	227379329	227379579	.	861	.	23.65742	-1.00000	1.83625	125
chr1	227396579	227396829	.	1000	.	45.35394	-1.00000	2.62683	125
chr1	227397308	227397558	.	1000	.	27.08067	-1.00000	2.08965	125
chr1	227563883	227564133	.	971	.	25.56261	-1.00000	1.99597	125
chr1	227572818	227573068	.	1000	.	31.89611	-1.00000	2.23168	125
chr1	227735215	227735465	.	1000	.	25.96533	-1.00000	2.03154	125
chr1	227748939	227749189	.	766	.	16.56176	-1.00000	1.12367	125
chr1	227848541	227848791	.	1000	.	55.20252	-1.00000	2.98862	125
chr1	227888990	227889240	.	1000	.	66.41047	-1.00000	2.88301	125
chr1	228145692	228145942	.	1000	.	92.72571	-1.00000	3.66153	125
chr1	228164586	228164836	.	1000	.	24.79499	-1.00000	1.91792	125
chr1	228165735	228165985	.	1000	.	30.69641	-1.00000	2.22319	125
chr1	228178910	228179160	.	1000	.	49.92687	-1.00000	2.85120	125
chr1	228290554	228290804	.	1000	.	27.39597	-1.00000	2.10302	125
chr1	228367920	228368170	.	576	.	15.56262	-1.00000	1.00504	125
chr1	228369232	228369399	.	1000	.	195.27924	-1.00000	3.66153	84
chr1	228513367	228513541	.	1000	.	206.48303	-1.00000	3.66153	93
chr1	229004293	229004543	.	1000	.	46.98046	-1.00000	2.69759	125
chr1	229266342	229266592	.	1000	.	68.03106	-1.00000	2.86646	125
chr1	229280305	229280555	.	1000	.	63.62479	-1.00000	2.91055	125
chr1	229481872	229482122	.	673	.	18.12427	-1.00000	1.29040	125
chr1	229555262	229555389	.	1000	.	159.04939	-1.00000	3.66153	64
chr1	229753868	229754003	.	1000	.	161.47930	-1.00000	3.66153	81
chr1	230065827	230066077	.	721	.	17.99534	-1.00000	1.27503	125
chr1	230107011	230107261	.	1000	.	46.92965	-1.00000	2.69790	125
chr1	230119545	230119795	.	632	.	17.34734	-1.00000	1.21373	125
chr1	230127122	230127372	.	1000	.	36.20095	-1.00000	2.37840	125
chr1	230143646	230143896	.	1000	.	46.91750	-1.00000	2.69800	125
chr1	230146023	230146273	.	780	.	17.17970	-1.00000	1.19439	125
chr1	230205766	230206016	.	1000	.	103.75615	-1.00000	3.66153	125
chr1	230760382	230760632	.	947	.	20.93792	-1.00000	1.56154	125
chr1	230798033	230798283	.	772	.	20.15562	-1.00000	1.50627	125
chr1	230979072	230979322	.	1000	.	29.77653	-1.00000	2.18314	125
chr1	230985155	230985405	.	1000	.	69.15237	-1.00000	2.85604	125
chr1	231012609	231012859	.	537	.	10.09544	-1.00000	0.29101	125
chr1	231038046	231038296	.	1000	.	31.91013	-1.00000	2.23143	125
chr1	231053735	231053985	.	1000	.	38.03707	-1.00000	2.39082	125
chr1	231065891	231066141	.	1000	.	69.61149	-1.00000	2.99800	125
chr1	231073405	231073655	.	1000	.	42.89108	-1.00000	2.58065	125
chr1	231160213	231160420	.	1000	.	282.34080	-1.00000	3.66153	109
chr1	231200654	231200904	.	1000	.	58.52939	-1.00000	2.95541	125
chr1	231337729	231337979	.	900	.	22.07350	-1.00000	1.67102	125
chr1	231493937	231494187	.	997	.	23.77810	-1.00000	1.84197	125
chr1	231530011	231530261	.	1000	.	26.06549	-1.00000	2.04562	125
chr1	231575545	231575795	.	648	.	16.32595	-1.00000	1.09393	125
chr1	231934837	231935087	.	887	.	23.77998	-1.00000	1.84180	125
chr1	232594066	232594316	.	831	.	19.51052	-1.00000	1.43532	125
chr1	232938001	232938251	.	1000	.	44.69476	-1.00000	2.59449	125
chr1	233427963	233428213	.	1000	.	32.83571	-1.00000	2.25978	125
chr1	233598996	233599246	.	849	.	26.09038	-1.00000	2.04513	125
chr1	233625474	233625724	.	1000	.	32.65996	-1.00000	2.26265	125
chr1	233636120	233636189	.	1000	.	137.21054	-1.00000	3.66153	22
chr1	233665742	233665835	.	1000	.	103.43888	-1.00000	3.66153	58
chr1	233668935	233669185	.	1000	.	32.06913	-1.00000	2.22903	125
chr1	233674245	233674495	.	1000	.	35.43698	-1.00000	2.35682	125
chr1	233707189	233707439	.	1000	.	23.58223	-1.00000	1.83803	125
chr1	233707674	233707924	.	1000	.	31.15600	-1.00000	2.21353	125
chr1	233710108	233710358	.	1000	.	46.13346	-1.00000	2.61585	125
chr1	233791185	233791435	.	563	.	21.83321	-1.00000	1.65187	125
chr1	233918185	233918435	.	849	.	20.92632	-1.00000	1.56199	125
chr1	233958455	233958705	.	670	.	20.78458	-1.00000	1.54666	125
chr1	233959145	233959395	.	1000	.	29.78798	-1.00000	2.18297	125
chr1	233972963	233973213	.	1000	.	37.30781	-1.00000	2.38056	125
chr1	233973164	233973414	.	1000	.	4.74125	-1.00000	-0.04864	125
chr1	234369859	234370109	.	1000	.	40.43605	-1.00000	2.49437	125
chr1	234373262	234373512	.	1000	.	29.43257	-1.00000	2.18863	125
chr1	234373789	234374039	.	692	.	17.63586	-1.00000	1.23969	125
chr1	234491215	234491309	.	1000	.	115.91768	-1.00000	3.66153	61
chr1	234521092	234521342	.	666	.	31.01121	-1.00000	2.21627	125
chr1	234523703	234523953	.	1000	.	42.40985	-1.00000	2.58780	125
chr1	234527466	234527716	.	785	.	19.03797	-1.00000	1.37523	125
chr1	234547253	234547503	.	976	.	31.29722	-1.00000	2.23066	125
chr1	234553578	234553828	.	1000	.	58.27434	-1.00000	2.95925	125
chr1	234558590	234558840	.	1000	.	27.28604	-1.00000	2.10537	125
chr1	234571733	234571983	.	603	.	18.58663	-1.00000	1.33586	125
chr1	234601649	234601899	.	1000	.	39.46319	-1.00000	2.45616	125
chr1	234604923	234605173	.	1000	.	48.95002	-1.00000	2.86370	125
chr1	234624872	234625122	.	544	.	13.67033	-1.00000	0.76917	125
chr1	234655609	234655859	.	1000	.	28.12131	-1.00000	2.14626	125
chr1	234671284	234671534	.	1000	.	30.51138	-1.00000	2.22659	125
chr1	234723756	234724006	.	1000	.	42.72140	-1.00000	2.58320	125
chr1	234730791	234730911	.	1000	.	134.17206	-1.00000	3.66153	55
chr1	234751205	234751455	.	1000	.	32.52850	-1.00000	2.26511	125
chr1	234755468	234755718	.	964	.	23.15004	-1.00000	1.78677	125
chr1	234781524	234781774	.	674	.	16.54660	-1.00000	1.12233	125
chr1	234866443	234866693	.	1000	.	26.83762	-1.00000	2.07611	125
chr1	234867303	234867553	.	1000	.	41.31427	-1.00000	2.53851	125
chr1	234876397	234876647	.	1000	.	111.63663	-1.00000	3.66153	125
chr1	234960783	234961033	.	748	.	16.06926	-1.00000	1.06544	125
chr1	234963474	234963724	.	818	.	13.89473	-1.00000	0.79830	125
chr1	234975163	234975348	.	1000	.	181.87736	-1.00000	3.66153	95
chr1	234976542	234976792	.	584	.	16.32469	-1.00000	1.09398	125
chr1	235045093	235045343	.	761	.	19.37773	-1.00000	1.41271	125
chr1	235083749	235083999	.	890	.	19.70530	-1.00000	1.45652	125
chr1	235090745	235090995	.	1000	.	35.04811	-1.00000	2.34632	125
chr1	235113483	235113733	.	1000	.	47.24901	-1.00000	2.69430	125
chr1	235161211	235161461	.	1000	.	23.98245	-1.00000	1.86208	125
chr1	235296975	235297225	.	568	.	15.33082	-1.00000	0.97748	125
chr1	235328191	235328441	.	678	.	14.33672	-1.00000	0.85634	125
chr1	235367092	235367342	.	981	.	7.88169	-1.00000	0.06899	125
chr1	235367423	235367673	.	719	.	13.41593	-1.00000	0.73146	125
chr1	236108316	236108566	.	931	.	25.39630	-1.00000	1.98492	125
chr1	236240760	236241010	.	1000	.	32.93636	-1.00000	2.25801	125
chr1	236254299	236254549	.	1000	.	80.37172	-1.00000	3.66153	125
chr1	236349711	236349805	.	1000	.	88.59374	-1.00000	3.66153	62
chr1	236353139	236353389	.	1000	.	58.32618	-1.00000	2.95815	125
chr1	236416356	236416606	.	1000	.	30.10609	-1.00000	2.18604	125
chr1	236509948	236510198	.	1000	.	47.88205	-1.00000	2.74052	125
chr1	236532880	236533130	.	1000	.	34.66289	-1.00000	2.32176	125
chr1	236551386	236551636	.	1000	.	37.08901	-1.00000	2.38408	125
chr1	236567690	236567940	.	1000	.	26.25272	-1.00000	2.04786	125
chr1	236742512	236742762	.	740	.	18.49492	-1.00000	1.32643	125
chr1	236796428	236796678	.	1000	.	14.39883	-1.00000	0.86397	125
chr1	236907303	236907553	.	1000	.	58.35687	-1.00000	2.95733	125
chr1	236913788	236913969	.	1000	.	281.49655	-1.00000	3.66153	91
chr1	236914496	236914746	.	1000	.	46.87209	-1.00000	2.69841	125
chr1	241551904	241552154	.	1000	.	38.90161	-1.00000	2.44119	125
chr1	241610154	241610404	.	1000	.	44.89579	-1.00000	2.59179	125
chr1	241611118	241611368	.	1000	.	30.00584	-1.00000	2.18767	125
chr1	241696174	241696327	.	1000	.	189.07029	-1.00000	3.66153	80
chr1	241698245	241698495	.	1000	.	111.58412	-1.00000	3.66153	125
chr1	241733934	241734184	.	1000	.	47.89464	-1.00000	2.74020	125
chr1	241806963	241807213	.	1000	.	31.85812	-1.00000	2.23287	125
chr1	241818362	241818612	.	895	.	21.73111	-1.00000	1.64595	125
chr1	241847980	241848230	.	790	.	16.96898	-1.00000	1.17547	125
chr1	242024430	242024680	.	986	.	23.66134	-1.00000	1.83616	125
chr1	243263827	243264077	.	1000	.	34.97342	-1.00000	2.33180	125
chr1	243264854	243265104	.	1000	.	25.60125	-1.00000	2.00495	125
chr1	243270510	243270760	.	654	.	18.36592	-1.00000	1.31626	125
chr1	244052091	244052341	.	666	.	11.80756	-1.00000	0.51162	125
chr1	244084801	244085051	.	569	.	20.44303	-1.00000	1.53288	125
chr1	244089582	244089832	.	1000	.	36.85737	-1.00000	2.36903	125
chr1	244272996	244273246	.	1000	.	24.79243	-1.00000	1.91806	125
chr1	244299470	244299720	.	1000	.	21.95948	-1.00000	1.66099	125
chr1	244300930	244301180	.	626	.	22.52300	-1.00000	1.73397	125
chr1	244303043	244303293	.	995	.	27.83413	-1.00000	2.12985	125
chr1	244315152	244315402	.	703	.	15.96518	-1.00000	1.05352	125
chr1	244350963	244351213	.	766	.	20.65309	-1.00000	1.54122	125
chr1	244354829	244355079	.	1000	.	35.46226	-1.00000	2.35639	125
chr1	244366948	244367198	.	942	.	19.69003	-1.00000	1.45599	125
chr1	244370370	244370527	.	1000	.	179.02100	-1.00000	3.66153	82
chr1	244393684	244393934	.	1000	.	38.38053	-1.00000	2.38648	125
chr1	244447118	244447368	.	1000	.	41.01580	-1.00000	2.48628	125
chr1	244456600	244456850	.	701	.	17.81739	-1.00000	1.26242	125
chr1	244675209	244675459	.	566	.	16.97571	-1.00000	1.17550	125
chr1	244969564	244969814	.	619	.	17.03232	-1.00000	1.17884	125
chr1	245051494	245051744	.	1000	.	65.16647	-1.00000	2.89676	125
chr1	245051913	245052163	.	1000	.	86.72752	-1.00000	3.66153	125
chr1	245334894	245335144	.	1000	.	54.18969	-1.00000	2.99807	125
chr1	245337821	245337996	.	1000	.	199.62370	-1.00000	3.66153	77
chr1	245791787	245792037	.	925	.	23.87951	-1.00000	1.85498	125
chr1	245986953	245987203	.	1000	.	36.88966	-1.00000	2.36857	125
chr1	246104983	246105233	.	668	.	14.46920	-1.00000	0.87206	125
chr1	246113558	246113808	.	1000	.	38.82749	-1.00000	2.42036	125
chr1	246139783	246140033	.	651	.	26.40232	-1.00000	2.05004	125
chr1	246142447	246142697	.	1000	.	26.40079	-1.00000	2.05009	125
chr1	246153215	246153465	.	760	.	21.00054	-1.00000	1.56503	125
chr1	246169132	246169382	.	1000	.	38.42862	-1.00000	2.38537	125
chr1	246170686	246170936	.	1000	.	37.52619	-1.00000	2.37801	125
chr1	246182199	246182449	.	1000	.	60.01945	-1.00000	2.94059	125
chr1	246189183	246189433	.	693	.	13.42769	-1.00000	0.73224	125
chr1	246189395	246189645	.	693	.	7.09240	-1.00000	0.00607	125
chr1	246215053	246215147	.	1000	.	132.66976	-1.00000	3.66153	59
chr1	246306577	246306827	.	819	.	21.66273	-1.00000	1.63747	125
chr1	246332202	246332452	.	990	.	22.45745	-1.00000	1.72682	125
chr1	246425177	246425427	.	1000	.	77.99545	-1.00000	3.66153	125
chr1	246497360	246497610	.	883	.	21.53984	-1.00000	1.61864	125
chr1	246577827	246578077	.	1000	.	32.52996	-1.00000	2.26504	125
chr1	246579794	246580044	.	803	.	14.51706	-1.00000	0.87630	125
chr1	246582123	246582373	.	755	.	20.83301	-1.00000	1.55178	125
chr1	246618329	246618579	.	745	.	15.58878	-1.00000	1.00710	125
chr1	246931825	246932075	.	659	.	18.76445	-1.00000	1.34919	125
chr1	247078747	247078997	.	1000	.	27.75528	-1.00000	2.13156	125
chr1	247104355	247104605	.	1000	.	90.10210	-1.00000	3.66153	125
chr1	247110666	247110916	.	1000	.	49.69363	-1.00000	2.85486	125
chr1	247209565	247209815	.	846	.	22.01504	-1.00000	1.66346	125
chr1	247212243	247212493	.	1000	.	33.38636	-1.00000	2.28683	125
chr1	247297490	247297740	.	776	.	18.73687	-1.00000	1.34583	125
chr1	247390154	247390404	.	587	.	17.87115	-1.00000	1.26802	125
chr1	247548169	247548419	.	1000	.	43.37036	-1.00000	2.57440	125
chr1	247845678	247845928	.	631	.	20.60154	-1.00000	1.53761	125
chr1	247855260	247855510	.	1000	.	33.92330	-1.00000	2.29154	125
chr1	247906804	247907054	.	861	.	21.92684	-1.00000	1.66021	125
chr1	247936930	247937180	.	796	.	19.88255	-1.00000	1.47526	125
chr1	248758400	248758650	.	698	.	15.48865	-1.00000	0.99503	125
chr1	248828928	248829178	.	993	.	21.91180	-1.00000	1.66060	125
chr1	248838134	248838384	.	683	.	12.96235	-1.00000	0.66851	125
chr1	248889544	248889633	.	1000	.	101.23425	-1.00000	3.66153	81
chr10	87256	87506	.	1000	.	28.59242	-1.00000	2.15358	125
chr10	1009253	1009503	.	1000	.	68.27921	-1.00000	2.86443	125
chr10	1149884	1150134	.	1000	.	39.17211	-1.00000	2.43779	125
[truncated: 12,684 more rows]
