# Supplementary material for: GRAFIMO: Variant and haplotype aware motif scanning on pangenome graphs
Source: PLoS Comput Biol. 2021 Sep 27;17(9):e1009444. doi: 10.1371/journal.pcbi.1009444 (PMC8519448; doi:10.1371/journal.pcbi.1009444)
Supplement: S1 Code — (ZIP) [file pcbi.1009444.s002.zip › S1_code/test_data/tf_motifs/GATA1/Cell_line_K562/ENCFF811YFQ_3000.bed]

chr3	20023000	20023156	.	1000	.	84.26433	-1.00000	4.06239	99
chr13	99053675	99053794	.	1000	.	69.67391	-1.00000	4.06239	99
chr1	30769017	30769221	.	1000	.	121.81521	-1.00000	4.06239	99
chr1	28883924	28884129	.	1000	.	79.31474	-1.00000	4.06239	99
chr17	82462007	82462180	.	1000	.	101.75701	-1.00000	4.06239	98
chr11	33944810	33945017	.	1000	.	105.20201	-1.00000	4.06239	98
chr7	107836465	107836566	.	1000	.	67.05370	-1.00000	4.06239	96
chr12	32005588	32005775	.	1000	.	103.76074	-1.00000	4.06239	96
chr1	11882923	11883055	.	1000	.	90.04445	-1.00000	4.06239	96
chr7	30915225	30915395	.	1000	.	90.99183	-1.00000	4.06239	95
chr7	150960395	150960595	.	1000	.	116.11734	-1.00000	4.06239	95
chr7	100641492	100641682	.	1000	.	100.38590	-1.00000	4.06239	94
chr1	31827134	31827301	.	1000	.	101.19934	-1.00000	4.06239	94
chr6	44058583	44058790	.	1000	.	138.57808	-1.00000	4.06239	93
chr1	26378528	26378696	.	1000	.	103.20834	-1.00000	4.06239	93
chr9	129863155	129863324	.	1000	.	93.29380	-1.00000	4.06239	92
chr7	1856469	1856588	.	1000	.	63.38698	-1.00000	4.06239	92
chr20	50691292	50691494	.	1000	.	105.31018	-1.00000	4.06239	92
chr12	112351263	112351391	.	1000	.	84.69301	-1.00000	4.06239	92
chr7	107007456	107007632	.	1000	.	106.66273	-1.00000	4.06239	91
chr1	42936395	42936553	.	1000	.	73.64744	-1.00000	4.06239	91
chr9	132799154	132799320	.	1000	.	75.32504	-1.00000	4.06239	90
chr22	20557377	20557519	.	1000	.	108.83907	-1.00000	4.06239	90
chr2	219279512	219279684	.	1000	.	81.26917	-1.00000	4.06239	90
chr1	228513372	228513495	.	1000	.	84.48299	-1.00000	4.06239	90
chr9	116465300	116465395	.	1000	.	74.77496	-1.00000	4.06239	9
chr15	74389616	74389808	.	1000	.	97.05604	-1.00000	4.06239	89
chr20	53175532	53175731	.	1000	.	105.97055	-1.00000	4.06239	87
chr2	237965106	237965246	.	1000	.	70.07342	-1.00000	4.06239	87
chr17	41530285	41530442	.	1000	.	80.62263	-1.00000	4.06239	87
chr12	117042353	117042528	.	1000	.	78.68294	-1.00000	4.06239	87
chr11	8206444	8206615	.	1000	.	103.38368	-1.00000	4.06239	87
chr11	57424805	57424978	.	1000	.	99.59705	-1.00000	4.06239	87
chr19	48873568	48873709	.	1000	.	78.35393	-1.00000	4.06239	86
chr19	13102785	13102969	.	1000	.	127.47687	-1.00000	4.06239	86
chr5	131164566	131164757	.	1000	.	91.33468	-1.00000	4.06239	85
chr1	113914342	113914503	.	1000	.	83.79878	-1.00000	4.06239	85
chr6	34392763	34392926	.	1000	.	90.97192	-1.00000	4.06239	84
chr10	49300604	49300718	.	1000	.	65.79328	-1.00000	4.06239	84
chr19	14007070	14007227	.	1000	.	92.24106	-1.00000	4.06239	83
chr15	74954585	74954755	.	1000	.	93.64778	-1.00000	4.06239	83
chr19	5799323	5799459	.	1000	.	64.32095	-1.00000	4.06239	82
chr8	11879406	11879596	.	1000	.	98.70788	-1.00000	4.06239	81
chr7	75991024	75991156	.	1000	.	80.73304	-1.00000	4.06239	81
chr7	39810323	39810484	.	1000	.	94.55846	-1.00000	4.06239	80
chr21	45411583	45411742	.	1000	.	103.00880	-1.00000	4.06239	80
chr19	944183	944334	.	1000	.	84.20087	-1.00000	4.06239	80
chr17	28865399	28865556	.	1000	.	107.78687	-1.00000	4.06239	80
chr17	47867085	47867235	.	1000	.	85.59874	-1.00000	4.06239	79
chr12	69624109	69624287	.	1000	.	106.17796	-1.00000	4.06239	79
chr11	64889068	64889170	.	1000	.	81.29979	-1.00000	4.06239	79
chr1	62783967	62784133	.	1000	.	85.04973	-1.00000	4.06239	79
chr6	37302175	37302349	.	1000	.	96.31238	-1.00000	4.06239	78
chr7	155298861	155298995	.	1000	.	84.89316	-1.00000	4.06239	77
chr22	40190590	40190713	.	1000	.	73.01959	-1.00000	4.06239	77
chr1	155308701	155308806	.	1000	.	69.49481	-1.00000	4.06239	77
chr7	7100496	7100635	.	1000	.	79.69147	-1.00000	4.06239	76
chr11	95153481	95153589	.	1000	.	79.04799	-1.00000	4.06239	76
chr16	57690084	57690228	.	1000	.	86.57858	-1.00000	4.06239	75
chr1	233636061	233636189	.	1000	.	72.91131	-1.00000	4.06239	75
chr1	206673344	206673490	.	1000	.	78.06115	-1.00000	4.06239	75
chr1	160540226	160540390	.	1000	.	97.95961	-1.00000	4.06239	75
chr11	75589977	75590128	.	1000	.	80.37537	-1.00000	4.06239	74
chr10	45470688	45470846	.	1000	.	82.83957	-1.00000	4.06239	74
chr7	5083449	5083571	.	1000	.	65.04090	-1.00000	4.06239	73
chr7	116876985	116877131	.	1000	.	104.33541	-1.00000	4.06239	73
chr22	20916897	20917022	.	1000	.	104.33507	-1.00000	4.06239	73
chr19	18544137	18544230	.	1000	.	66.76674	-1.00000	4.06239	73
chr15	90901884	90901962	.	1000	.	71.01677	-1.00000	4.06239	73
chr1	27542677	27542801	.	1000	.	79.98445	-1.00000	4.06239	73
chr7	103843833	103843985	.	1000	.	96.80262	-1.00000	4.06239	72
chr2	219514377	219514533	.	1000	.	74.81785	-1.00000	4.06239	72
chr2	168976322	168976394	.	1000	.	68.97338	-1.00000	4.06239	72
chr19	1207953	1208088	.	1000	.	59.39791	-1.00000	4.06239	72
chr16	87854590	87854747	.	1000	.	83.73604	-1.00000	4.06239	72
chr1	224204910	224205055	.	1000	.	88.32970	-1.00000	4.06239	72
chr9	128115659	128115811	.	1000	.	83.43757	-1.00000	4.06239	71
chr5	160261072	160261203	.	1000	.	87.43743	-1.00000	4.06239	71
chr19	12784646	12784776	.	1000	.	76.85106	-1.00000	4.06239	71
chr12	50050831	50050982	.	1000	.	60.44962	-1.00000	4.06239	71
chr1	204672522	204672625	.	1000	.	79.74425	-1.00000	4.06239	71
chr20	47360713	47360872	.	1000	.	82.24318	-1.00000	4.06239	70
chr15	90143330	90143465	.	1000	.	82.94679	-1.00000	4.06239	70
chr2	28355672	28355800	.	1000	.	82.89476	-1.00000	4.06239	69
chr17	37609352	37609496	.	1000	.	83.18596	-1.00000	4.06239	69
chr17	35560866	35560944	.	1000	.	50.91709	-1.00000	4.06239	69
chr12	591646	591774	.	1000	.	65.61984	-1.00000	4.06239	69
chr9	125284966	125285107	.	1000	.	84.51428	-1.00000	4.06239	68
chr6	160101582	160101711	.	1000	.	62.61957	-1.00000	4.06239	68
chr10	69315662	69315806	.	1000	.	65.64525	-1.00000	4.06239	68
chr6	25036169	25036257	.	1000	.	61.86572	-1.00000	4.06239	67
chr5	132315658	132315770	.	1000	.	61.27918	-1.00000	4.06239	67
chr2	62296165	62296287	.	1000	.	63.18474	-1.00000	4.06239	67
chr17	49739833	49739925	.	1000	.	58.64252	-1.00000	4.06239	67
chr12	123233374	123233498	.	1000	.	64.71737	-1.00000	4.06239	67
chr7	157405073	157405217	.	1000	.	74.86169	-1.00000	4.06239	66
chr7	1538087	1538245	.	1000	.	93.96103	-1.00000	4.06239	66
chr20	64221292	64221415	.	1000	.	63.55347	-1.00000	4.06239	66
chr1	114380142	114380250	.	1000	.	76.63943	-1.00000	4.06239	66
chr6	37314932	37315056	.	1000	.	76.25515	-1.00000	4.06239	65
chr6	161254970	161255089	.	1000	.	88.70622	-1.00000	4.06239	65
chr17	27461673	27461797	.	1000	.	66.55999	-1.00000	4.06239	65
chr1	176879974	176880073	.	1000	.	55.27069	-1.00000	4.06239	65
chr8	37786095	37786229	.	1000	.	92.22785	-1.00000	4.06239	63
chr6	43631329	43631456	.	1000	.	76.47866	-1.00000	4.06239	63
chr1	36386075	36386183	.	1000	.	80.80147	-1.00000	4.06239	63
chr22	19244970	19245100	.	1000	.	80.72608	-1.00000	4.06239	62
chr11	119087832	119087988	.	1000	.	72.31648	-1.00000	4.06239	62
chr10	43418123	43418225	.	1000	.	63.73961	-1.00000	4.06239	62
chr6	37460325	37460454	.	1000	.	84.77807	-1.00000	4.06239	61
chr3	143085141	143085311	.	1000	.	100.09912	-1.00000	4.06239	61
chr22	30216816	30216967	.	1000	.	71.83743	-1.00000	4.06239	61
chr6	34562984	34563113	.	1000	.	77.47502	-1.00000	4.06239	60
chr2	102069433	102069589	.	1000	.	101.50439	-1.00000	4.06239	60
chr5	57383260	57383407	.	1000	.	89.09353	-1.00000	4.06239	59
chr1	26693106	26693239	.	1000	.	79.86097	-1.00000	4.06239	59
chr1	225999499	225999658	.	1000	.	70.02740	-1.00000	4.06239	59
chr11	69905692	69905810	.	1000	.	70.17311	-1.00000	4.06239	58
chr4	70903359	70903438	.	1000	.	72.16885	-1.00000	4.06239	57
chr19	7535615	7535755	.	1000	.	63.03073	-1.00000	4.06239	57
chr1	65318009	65318118	.	1000	.	61.44090	-1.00000	4.06239	57
chr1	153059440	153059512	.	1000	.	52.56163	-1.00000	4.06239	57
chr15	63834364	63834486	.	1000	.	75.64560	-1.00000	4.06239	56
chr11	78715883	78715972	.	1000	.	65.13762	-1.00000	4.06239	56
chr7	5555011	5555141	.	1000	.	53.94858	-1.00000	4.06239	55
chr20	56362873	56362990	.	1000	.	57.97561	-1.00000	4.06239	55
chr9	135952085	135952211	.	1000	.	83.26483	-1.00000	4.06239	54
chr5	132314221	132314338	.	1000	.	66.89199	-1.00000	4.06239	54
chr20	37850877	37851015	.	1000	.	75.56592	-1.00000	4.06239	54
chr16	2479607	2479766	.	1000	.	85.26077	-1.00000	4.06239	54
chr10	50550473	50550547	.	1000	.	76.62976	-1.00000	4.06239	54
chr1	229753897	229754007	.	1000	.	78.06536	-1.00000	4.06239	54
chr10	17425946	17426052	.	1000	.	62.66900	-1.00000	4.06239	53
chr1	42963796	42963871	.	1000	.	69.24624	-1.00000	4.06239	53
chr1	21905082	21905309	.	1000	.	137.67876	-1.00000	4.06239	53
chr22	19854845	19854981	.	1000	.	81.31264	-1.00000	4.06239	52
chr14	75277191	75277303	.	1000	.	68.09314	-1.00000	4.06239	51
chr9	132999321	132999437	.	1000	.	58.22647	-1.00000	4.06239	50
chr2	126674176	126674323	.	1000	.	78.56976	-1.00000	4.06239	50
chr10	71851197	71851297	.	1000	.	68.76298	-1.00000	4.06239	50
chr5	139709374	139709446	.	1000	.	65.04077	-1.00000	4.06239	49
chr5	135271950	135272073	.	1000	.	63.48090	-1.00000	4.06239	49
chr19	10543681	10543765	.	1000	.	59.47845	-1.00000	4.06239	49
chr17	63433358	63433430	.	1000	.	47.50331	-1.00000	4.06239	49
chrX	48782966	48783068	.	1000	.	66.75758	-1.00000	4.06239	48
chr12	54304471	54304594	.	1000	.	66.27777	-1.00000	4.06239	48
chr1	224503634	224503710	.	1000	.	75.47180	-1.00000	4.06239	48
chr2	112706360	112706484	.	1000	.	74.79441	-1.00000	4.06239	47
chr19	907353	907440	.	1000	.	61.87319	-1.00000	4.06239	47
chr19	10617207	10617279	.	1000	.	41.04081	-1.00000	4.06239	47
chr5	10589007	10589117	.	1000	.	76.30682	-1.00000	4.06239	46
chr12	113649327	113649458	.	1000	.	63.89532	-1.00000	4.06239	46
chr7	103996248	103996327	.	1000	.	70.51281	-1.00000	4.06239	45
chr4	5003639	5003759	.	1000	.	68.70716	-1.00000	4.06239	45
chr19	574806	574935	.	1000	.	68.96002	-1.00000	4.06239	45
chr17	28735442	28735553	.	1000	.	82.85774	-1.00000	4.06239	45
chr21	35026839	35026947	.	1000	.	61.73373	-1.00000	4.06239	44
chr12	111405389	111405528	.	1000	.	75.51512	-1.00000	4.06239	44
chr7	129958787	129958899	.	1000	.	89.78301	-1.00000	4.06239	43
chr6	3393092	3393206	.	1000	.	83.46066	-1.00000	4.06239	42
chr5	154835017	154835091	.	1000	.	45.28083	-1.00000	4.06239	42
chr2	112684021	112684109	.	1000	.	61.45627	-1.00000	4.06239	41
chr6	163777397	163777526	.	1000	.	81.60135	-1.00000	4.06239	40
chr2	6894025	6894125	.	1000	.	65.67237	-1.00000	4.06239	40
chr9	123304775	123304898	.	1000	.	54.61239	-1.00000	4.06239	39
chr3	15052830	15052905	.	1000	.	58.87598	-1.00000	4.06239	39
chr1	219907021	219907099	.	1000	.	60.90412	-1.00000	4.06239	39
chr19	2950110	2950207	.	1000	.	69.42926	-1.00000	4.06239	38
chr6	14136051	14136123	.	1000	.	50.82713	-1.00000	4.06239	37
chr12	49233178	49233250	.	1000	.	67.88638	-1.00000	4.06239	37
chr9	134338642	134338753	.	1000	.	86.51394	-1.00000	4.06239	36
chr19	42220159	42220269	.	1000	.	67.18740	-1.00000	4.06239	36
chr16	57268949	57269021	.	1000	.	58.49686	-1.00000	4.06239	36
chr2	32960862	32960965	.	1000	.	61.90442	-1.00000	4.06239	35
chr17	33905511	33905583	.	1000	.	69.70952	-1.00000	4.06239	31
chr1	247104464	247104564	.	1000	.	54.77477	-1.00000	4.06239	31
chr6	2987321	2987393	.	1000	.	67.96291	-1.00000	4.06239	30
chr12	49869241	49869326	.	1000	.	54.55826	-1.00000	4.06239	29
chr1	45012757	45012831	.	1000	.	59.52059	-1.00000	4.06239	29
chr1	203303573	203303651	.	1000	.	64.58251	-1.00000	4.06239	29
chr10	61765778	61765874	.	1000	.	69.65450	-1.00000	4.06239	28
chr1	225928582	225928674	.	1000	.	69.55765	-1.00000	4.06239	28
chr17	42320122	42320195	.	1000	.	56.24933	-1.00000	4.06239	27
chr1	12218649	12218739	.	1000	.	56.89265	-1.00000	4.06239	26
chr11	10742972	10743071	.	1000	.	60.37787	-1.00000	4.06239	25
chr6	133701744	133701824	.	1000	.	67.29788	-1.00000	4.06239	23
chr22	21014848	21014953	.	1000	.	54.68514	-1.00000	4.06239	23
chr21	43728621	43728714	.	1000	.	61.95986	-1.00000	4.06239	23
chr7	16269118	16269196	.	1000	.	65.91142	-1.00000	4.06239	22
chr15	27127898	27127970	.	1000	.	50.10664	-1.00000	4.06239	22
chr1	179047096	179047216	.	1000	.	88.29432	-1.00000	4.06239	22
chr1	32391206	32391279	.	1000	.	60.26343	-1.00000	4.06239	21
chr1	157279708	157279780	.	1000	.	46.42135	-1.00000	4.06239	21
chr11	64270397	64270487	.	1000	.	77.03033	-1.00000	4.06239	20
chr1	207024476	207024565	.	1000	.	78.35465	-1.00000	4.06239	18
chr9	98225292	98225364	.	1000	.	65.75540	-1.00000	4.06239	17
chr22	19723283	19723590	.	1000	.	217.08621	-1.00000	4.06239	163
chr8	133540338	133540411	.	1000	.	62.16450	-1.00000	4.06239	16
chr22	20025424	20025730	.	1000	.	226.79611	-1.00000	4.06239	149
chrX	9530834	9531124	.	950	.	16.96736	-1.00000	4.06239	145
chrX	72348326	72348616	.	931	.	18.37046	-1.00000	4.06239	145
chrX	71450775	71451065	.	1000	.	24.92389	-1.00000	4.06239	145
chrX	71131617	71131907	.	1000	.	26.05373	-1.00000	4.06239	145
chrX	71095077	71095367	.	923	.	16.09832	-1.00000	4.06239	145
chrX	68438678	68438968	.	645	.	17.22870	-1.00000	4.06239	145
chrX	66255634	66255924	.	701	.	15.34340	-1.00000	4.06239	145
chrX	66162396	66162686	.	1000	.	27.80246	-1.00000	4.06239	145
chrX	65998150	65998440	.	748	.	16.19249	-1.00000	4.06239	145
chrX	55028138	55028428	.	1000	.	22.83187	-1.00000	4.06239	145
chrX	55015038	55015328	.	1000	.	40.92065	-1.00000	4.06239	145
chrX	54999689	54999979	.	575	.	13.05725	-1.00000	4.06239	145
chrX	52363234	52363524	.	953	.	17.04286	-1.00000	4.06239	145
chrX	49244269	49244559	.	751	.	16.99827	-1.00000	4.06239	145
chrX	49190907	49191197	.	784	.	18.45715	-1.00000	4.06239	145
chrX	48961594	48961884	.	695	.	19.82462	-1.00000	4.06239	145
chrX	48940593	48940883	.	579	.	14.13196	-1.00000	4.06239	145
chrX	48800601	48800891	.	1000	.	44.61131	-1.00000	4.06239	145
chrX	48794384	48794674	.	786	.	14.54625	-1.00000	4.06239	145
chrX	48785860	48786150	.	1000	.	31.03203	-1.00000	4.06239	145
chrX	48696296	48696586	.	778	.	16.34728	-1.00000	4.06239	145
chrX	48521449	48521739	.	713	.	14.90720	-1.00000	4.06239	145
chrX	47836108	47836398	.	717	.	12.97792	-1.00000	4.06239	145
chrX	47817462	47817752	.	1000	.	47.89167	-1.00000	4.06239	145
chrX	47683474	47683764	.	1000	.	40.00790	-1.00000	4.06239	145
chrX	44314328	44314618	.	1000	.	58.14213	-1.00000	4.06239	145
chrX	41956029	41956319	.	552	.	12.56816	-1.00000	4.06239	145
chrX	41084447	41084737	.	1000	.	30.99934	-1.00000	4.06239	145
chrX	40172736	40173026	.	1000	.	37.00560	-1.00000	4.06239	145
chrX	39693380	39693670	.	615	.	11.80701	-1.00000	4.06239	145
chrX	39152374	39152664	.	812	.	18.93294	-1.00000	4.06239	145
chrX	38770240	38770530	.	1000	.	24.42523	-1.00000	4.06239	145
chrX	38653177	38653467	.	1000	.	46.90564	-1.00000	4.06239	145
chrX	38634829	38635119	.	859	.	16.17103	-1.00000	4.06239	145
chrX	23699639	23699929	.	996	.	20.91558	-1.00000	4.06239	145
chrX	2233072	2233362	.	1000	.	24.47864	-1.00000	4.06239	145
chrX	21937444	21937734	.	763	.	14.59909	-1.00000	4.06239	145
chrX	17919892	17920182	.	634	.	12.09438	-1.00000	4.06239	145
chrX	16930548	16930838	.	690	.	12.50701	-1.00000	4.06239	145
chrX	15579887	15580177	.	1000	.	36.17666	-1.00000	4.06239	145
chrX	155434954	155435244	.	578	.	15.63382	-1.00000	4.06239	145
chrX	15515944	15516234	.	539	.	11.59315	-1.00000	4.06239	145
chrX	154805531	154805821	.	818	.	16.83402	-1.00000	4.06239	145
chrX	154123907	154124197	.	787	.	14.73521	-1.00000	4.06239	145
chrX	153897966	153898256	.	1000	.	32.93678	-1.00000	4.06239	145
chrX	153853621	153853911	.	1000	.	22.89090	-1.00000	4.06239	145
chrX	153765576	153765866	.	1000	.	29.86000	-1.00000	4.06239	145
chrX	153339661	153339951	.	1000	.	23.07191	-1.00000	4.06239	145
chrX	152157132	152157422	.	1000	.	18.53940	-1.00000	4.06239	145
chrX	15165936	15166226	.	718	.	12.75862	-1.00000	4.06239	145
chrX	151633208	151633498	.	806	.	14.19522	-1.00000	4.06239	145
chrX	151099070	151099360	.	653	.	12.06432	-1.00000	4.06239	145
chrX	150899314	150899604	.	1000	.	28.25674	-1.00000	4.06239	145
chrX	14064946	14065236	.	992	.	22.53495	-1.00000	4.06239	145
chrX	14029990	14030280	.	793	.	14.36614	-1.00000	4.06239	145
chrX	13647688	13647978	.	1000	.	21.37583	-1.00000	4.06239	145
chrX	134807023	134807313	.	1000	.	31.11885	-1.00000	4.06239	145
chrX	130952475	130952765	.	693	.	13.96565	-1.00000	4.06239	145
chrX	130594448	130594738	.	1000	.	39.15650	-1.00000	4.06239	145
chrX	130179672	130179962	.	1000	.	24.10970	-1.00000	4.06239	145
chrX	130097872	130098162	.	1000	.	37.05690	-1.00000	4.06239	145
chrX	125404730	125405020	.	1000	.	26.58351	-1.00000	4.06239	145
chrX	125340540	125340830	.	733	.	12.95120	-1.00000	4.06239	145
chrX	123803523	123803813	.	607	.	14.18542	-1.00000	4.06239	145
chrX	123784936	123785226	.	1000	.	46.89509	-1.00000	4.06239	145
chrX	121161523	121161813	.	903	.	14.03917	-1.00000	4.06239	145
chrX	120021948	120022238	.	1000	.	18.34896	-1.00000	4.06239	145
chrX	11791148	11791438	.	755	.	16.98898	-1.00000	4.06239	145
chrX	11764520	11764810	.	705	.	13.82102	-1.00000	4.06239	145
chrX	11464811	11465101	.	798	.	17.15033	-1.00000	4.06239	145
chrX	11461644	11461934	.	1000	.	28.36561	-1.00000	4.06239	145
chrX	110178578	110178868	.	1000	.	18.94345	-1.00000	4.06239	145
chrX	109926799	109927089	.	745	.	13.06746	-1.00000	4.06239	145
chrX	108558263	108558553	.	1000	.	32.95703	-1.00000	4.06239	145
chrX	10820036	10820326	.	1000	.	32.45617	-1.00000	4.06239	145
chrX	103233256	103233546	.	621	.	17.67709	-1.00000	4.06239	145
chr9	98929879	98930169	.	667	.	12.36983	-1.00000	4.06239	145
chr9	98833220	98833510	.	1000	.	29.43591	-1.00000	4.06239	145
chr9	98374579	98374869	.	1000	.	48.35550	-1.00000	4.06239	145
chr9	98332533	98332823	.	757	.	16.29550	-1.00000	4.06239	145
chr9	98255906	98256196	.	548	.	13.44112	-1.00000	4.06239	145
chr9	98240527	98240817	.	659	.	16.98725	-1.00000	4.06239	145
chr9	98182305	98182595	.	1000	.	18.45098	-1.00000	4.06239	145
chr9	97960875	97961165	.	1000	.	55.65223	-1.00000	4.06239	145
chr9	97943322	97943612	.	835	.	21.27423	-1.00000	4.06239	145
chr9	97940282	97940572	.	790	.	13.91245	-1.00000	4.06239	145
chr9	97938175	97938465	.	1000	.	30.66667	-1.00000	4.06239	145
chr9	97238303	97238593	.	587	.	12.22051	-1.00000	4.06239	145
chr9	95462680	95462970	.	1000	.	29.54032	-1.00000	4.06239	145
chr9	93668573	93668863	.	1000	.	30.07432	-1.00000	4.06239	145
chr9	93201091	93201381	.	578	.	12.94975	-1.00000	4.06239	145
chr9	91945326	91945616	.	829	.	16.96691	-1.00000	4.06239	145
chr9	91899993	91900283	.	1000	.	50.92621	-1.00000	4.06239	145
chr9	91193703	91193993	.	703	.	16.78056	-1.00000	4.06239	145
chr9	91164768	91165058	.	1000	.	28.53543	-1.00000	4.06239	145
chr9	91037244	91037534	.	625	.	12.52031	-1.00000	4.06239	145
chr9	87810720	87811010	.	951	.	15.43682	-1.00000	4.06239	145
chr9	87674626	87674916	.	900	.	16.74889	-1.00000	4.06239	145
chr9	87551712	87552002	.	894	.	16.12739	-1.00000	4.06239	145
chr9	87518841	87519131	.	1000	.	23.74898	-1.00000	4.06239	145
chr9	87510011	87510301	.	694	.	13.72618	-1.00000	4.06239	145
chr9	78325438	78325728	.	717	.	15.41711	-1.00000	4.06239	145
chr9	73024747	73025037	.	1000	.	22.55245	-1.00000	4.06239	145
chr9	7067170	7067460	.	1000	.	23.89910	-1.00000	4.06239	145
chr9	70485370	70485660	.	1000	.	61.46235	-1.00000	4.06239	145
chr9	70398290	70398580	.	1000	.	26.22087	-1.00000	4.06239	145
chr9	69820587	69820877	.	846	.	16.73387	-1.00000	4.06239	145
chr9	69215967	69216257	.	955	.	20.70516	-1.00000	4.06239	145
chr9	69180764	69181054	.	1000	.	19.76607	-1.00000	4.06239	145
chr9	68747081	68747371	.	980	.	19.18870	-1.00000	4.06239	145
chr9	5879572	5879862	.	1000	.	20.03588	-1.00000	4.06239	145
chr9	5627366	5627656	.	1000	.	24.28677	-1.00000	4.06239	145
chr9	4862836	4863126	.	796	.	20.53685	-1.00000	4.06239	145
chr9	4852476	4852766	.	1000	.	19.43783	-1.00000	4.06239	145
chr9	4799801	4800091	.	1000	.	28.02271	-1.00000	4.06239	145
chr9	38417021	38417311	.	879	.	18.21737	-1.00000	4.06239	145
chr9	38038903	38039193	.	1000	.	19.04336	-1.00000	4.06239	145
chr9	37937046	37937336	.	1000	.	39.50965	-1.00000	4.06239	145
chr9	37905269	37905559	.	811	.	17.99818	-1.00000	4.06239	145
chr9	37415307	37415597	.	939	.	16.84169	-1.00000	4.06239	145
chr9	37197116	37197406	.	1000	.	37.47752	-1.00000	4.06239	145
chr9	37079409	37079699	.	1000	.	22.51073	-1.00000	4.06239	145
chr9	36006597	36006887	.	1000	.	19.12922	-1.00000	4.06239	145
chr9	35801591	35801881	.	1000	.	22.06809	-1.00000	4.06239	145
chr9	357592	357882	.	555	.	13.12043	-1.00000	4.06239	145
chr9	35109274	35109564	.	1000	.	27.59603	-1.00000	4.06239	145
chr9	34376887	34377177	.	1000	.	47.71661	-1.00000	4.06239	145
chr9	34150234	34150524	.	1000	.	20.78505	-1.00000	4.06239	145
chr9	33239996	33240286	.	1000	.	20.02381	-1.00000	4.06239	145
chr9	33165775	33166065	.	950	.	20.82381	-1.00000	4.06239	145
chr9	19650371	19650661	.	1000	.	18.94298	-1.00000	4.06239	145
chr9	19047790	19048080	.	1000	.	25.41625	-1.00000	4.06239	145
chr9	137218891	137219181	.	1000	.	21.56669	-1.00000	4.06239	145
chr9	136944850	136945140	.	1000	.	20.68193	-1.00000	4.06239	145
chr9	136693980	136694270	.	652	.	16.57973	-1.00000	4.06239	145
chr9	136511839	136512129	.	666	.	13.52328	-1.00000	4.06239	145
chr9	136237951	136238241	.	1000	.	21.16531	-1.00000	4.06239	145
chr9	136213797	136214087	.	672	.	21.46272	-1.00000	4.06239	145
chr9	136115162	136115452	.	625	.	12.22187	-1.00000	4.06239	145
chr9	135992665	135992955	.	1000	.	19.92961	-1.00000	4.06239	145
chr9	135950298	135950588	.	768	.	16.48164	-1.00000	4.06239	145
chr9	134760821	134761111	.	770	.	14.36274	-1.00000	4.06239	145
chr9	134357027	134357317	.	1000	.	21.41860	-1.00000	4.06239	145
chr9	134325025	134325315	.	579	.	16.43044	-1.00000	4.06239	145
chr9	134316716	134317006	.	743	.	11.65730	-1.00000	4.06239	145
chr9	134066158	134066448	.	1000	.	19.88597	-1.00000	4.06239	145
chr9	133869704	133869994	.	1000	.	33.13377	-1.00000	4.06239	145
chr9	133558127	133558417	.	682	.	13.67534	-1.00000	4.06239	145
chr9	133283785	133284075	.	739	.	14.74570	-1.00000	4.06239	145
chr9	133004340	133004630	.	1000	.	11.58867	-1.00000	4.06239	145
chr9	133004141	133004431	.	1000	.	35.22424	-1.00000	4.06239	145
chr9	132994630	132994920	.	747	.	15.21029	-1.00000	4.06239	145
chr9	132984260	132984550	.	1000	.	27.32921	-1.00000	4.06239	145
chr9	131636631	131636921	.	817	.	14.03448	-1.00000	4.06239	145
chr9	131331347	131331637	.	1000	.	48.05376	-1.00000	4.06239	145
chr9	130537589	130537879	.	1000	.	76.04274	-1.00000	4.06239	145
chr9	130531725	130532015	.	1000	.	21.69587	-1.00000	4.06239	145
chr9	130321132	130321422	.	656	.	14.43002	-1.00000	4.06239	145
chr9	129883038	129883328	.	1000	.	18.41675	-1.00000	4.06239	145
chr9	129790329	129790619	.	1000	.	45.03416	-1.00000	4.06239	145
chr9	129246640	129246930	.	1000	.	19.77654	-1.00000	4.06239	145
chr9	129040287	129040577	.	1000	.	51.39302	-1.00000	4.06239	145
chr9	129023338	129023628	.	1000	.	26.68836	-1.00000	4.06239	145
chr9	128558548	128558838	.	1000	.	35.80449	-1.00000	4.06239	145
chr9	128446447	128446737	.	785	.	12.44624	-1.00000	4.06239	145
chr9	128296759	128297049	.	1000	.	43.12319	-1.00000	4.06239	145
chr9	128233839	128234129	.	622	.	14.12250	-1.00000	4.06239	145
chr9	128224204	128224494	.	1000	.	19.80200	-1.00000	4.06239	145
chr9	128186068	128186358	.	795	.	17.22504	-1.00000	4.06239	145
chr9	128096822	128097112	.	817	.	16.72335	-1.00000	4.06239	145
chr9	127887804	127888094	.	959	.	18.21048	-1.00000	4.06239	145
chr9	127865906	127866196	.	550	.	12.38875	-1.00000	4.06239	145
chr9	127862521	127862811	.	1000	.	31.51144	-1.00000	4.06239	145
chr9	127425840	127426130	.	1000	.	21.63135	-1.00000	4.06239	145
chr9	125688751	125689041	.	728	.	14.29549	-1.00000	4.06239	145
chr9	125477260	125477550	.	1000	.	23.76411	-1.00000	4.06239	145
chr9	124495591	124495881	.	607	.	13.03772	-1.00000	4.06239	145
chr9	124388763	124389053	.	666	.	14.98392	-1.00000	4.06239	145
chr9	124202578	124202868	.	1000	.	19.49522	-1.00000	4.06239	145
chr9	124110346	124110636	.	1000	.	21.91227	-1.00000	4.06239	145
chr9	124045656	124045946	.	795	.	14.19091	-1.00000	4.06239	145
chr9	123360222	123360512	.	1000	.	24.29919	-1.00000	4.06239	145
chr9	122332168	122332458	.	737	.	12.72706	-1.00000	4.06239	145
chr9	122254333	122254623	.	1000	.	28.68965	-1.00000	4.06239	145
chr9	122212638	122212928	.	1000	.	16.27122	-1.00000	4.06239	145
chr9	121912833	121913123	.	601	.	11.77542	-1.00000	4.06239	145
chr9	121369740	121370030	.	891	.	16.99348	-1.00000	4.06239	145
chr9	121334029	121334319	.	1000	.	29.67547	-1.00000	4.06239	145
chr9	121074359	121074649	.	991	.	16.86917	-1.00000	4.06239	145
chr9	120766716	120767006	.	1000	.	25.64832	-1.00000	4.06239	145
chr9	116466247	116466537	.	1000	.	35.04403	-1.00000	4.06239	145
chr9	116422583	116422873	.	1000	.	22.20835	-1.00000	4.06239	145
chr9	114238958	114239248	.	1000	.	43.63970	-1.00000	4.06239	145
chr9	114184124	114184414	.	881	.	17.34681	-1.00000	4.06239	145
chr9	113369020	113369310	.	1000	.	30.23646	-1.00000	4.06239	145
chr9	112585425	112585715	.	728	.	12.87727	-1.00000	4.06239	145
chr9	112422807	112423097	.	761	.	18.97865	-1.00000	4.06239	145
chr9	112181272	112181562	.	674	.	19.82671	-1.00000	4.06239	145
chr9	111892194	111892484	.	1000	.	29.70472	-1.00000	4.06239	145
chr9	110432336	110432626	.	1000	.	23.47562	-1.00000	4.06239	145
chr9	110371473	110371763	.	1000	.	39.30234	-1.00000	4.06239	145
chr9	109143996	109144286	.	694	.	19.56162	-1.00000	4.06239	145
chr9	109134137	109134427	.	614	.	20.79432	-1.00000	4.06239	145
chr9	108963635	108963925	.	642	.	13.51359	-1.00000	4.06239	145
chr9	108094222	108094512	.	1000	.	34.54801	-1.00000	4.06239	145
chr9	108015730	108016020	.	1000	.	21.43863	-1.00000	4.06239	145
chr9	107794366	107794656	.	1000	.	24.44500	-1.00000	4.06239	145
chr9	107784520	107784810	.	1000	.	29.39911	-1.00000	4.06239	145
chr9	105647525	105647815	.	936	.	15.90935	-1.00000	4.06239	145
chr9	105557954	105558244	.	1000	.	21.36829	-1.00000	4.06239	145
chr9	104775312	104775602	.	658	.	13.73479	-1.00000	4.06239	145
chr9	101894077	101894367	.	866	.	16.50194	-1.00000	4.06239	145
chr9	101840901	101841191	.	1000	.	32.04275	-1.00000	4.06239	145
chr9	100101649	100101939	.	810	.	15.03075	-1.00000	4.06239	145
chr8	99637432	99637722	.	687	.	12.81613	-1.00000	4.06239	145
chr8	99137917	99138207	.	1000	.	27.50007	-1.00000	4.06239	145
chr8	98768741	98769031	.	1000	.	19.89004	-1.00000	4.06239	145
chr8	98761974	98762264	.	667	.	15.29310	-1.00000	4.06239	145
chr8	98306250	98306540	.	1000	.	34.35862	-1.00000	4.06239	145
chr8	97893211	97893501	.	1000	.	18.67413	-1.00000	4.06239	145
chr8	97777886	97778176	.	744	.	16.23574	-1.00000	4.06239	145
chr8	97776298	97776588	.	779	.	15.01182	-1.00000	4.06239	145
chr8	96212030	96212320	.	673	.	16.51365	-1.00000	4.06239	145
chr8	95927070	95927360	.	675	.	14.08234	-1.00000	4.06239	145
chr8	95228886	95229176	.	1000	.	39.66450	-1.00000	4.06239	145
chr8	95093203	95093493	.	1000	.	23.66488	-1.00000	4.06239	145
chr8	93501995	93502285	.	1000	.	24.40857	-1.00000	4.06239	145
chr8	9164444	9164734	.	916	.	18.42929	-1.00000	4.06239	145
chr8	9152443	9152733	.	655	.	16.09466	-1.00000	4.06239	145
chr8	9150581	9150871	.	835	.	15.83812	-1.00000	4.06239	145
chr8	90646383	90646673	.	1000	.	55.77412	-1.00000	4.06239	145
chr8	90580217	90580507	.	678	.	12.89922	-1.00000	4.06239	145
chr8	90167988	90168278	.	652	.	11.85269	-1.00000	4.06239	145
chr8	8777754	8778044	.	1000	.	34.35810	-1.00000	4.06239	145
chr8	85961145	85961435	.	614	.	13.45084	-1.00000	4.06239	145
chr8	85959184	85959474	.	998	.	18.40871	-1.00000	4.06239	145
chr8	85903164	85903454	.	1000	.	22.31678	-1.00000	4.06239	145
chr8	85383217	85383507	.	1000	.	17.78447	-1.00000	4.06239	145
chr8	85378117	85378407	.	1000	.	41.97874	-1.00000	4.06239	145
chr8	8346197	8346487	.	941	.	16.28245	-1.00000	4.06239	145
chr8	8244516	8244806	.	1000	.	42.92806	-1.00000	4.06239	145
chr8	79932610	79932900	.	691	.	14.16850	-1.00000	4.06239	145
chr8	73371728	73372018	.	1000	.	21.04383	-1.00000	4.06239	145
chr8	73356459	73356749	.	1000	.	41.27922	-1.00000	4.06239	145
chr8	72134390	72134680	.	1000	.	52.44749	-1.00000	4.06239	145
chr8	72095821	72096111	.	1000	.	24.16168	-1.00000	4.06239	145
chr8	67255612	67255902	.	1000	.	33.72945	-1.00000	4.06239	145
chr8	67055092	67055382	.	1000	.	29.17614	-1.00000	4.06239	145
chr8	66464278	66464568	.	646	.	11.61014	-1.00000	4.06239	145
chr8	66105708	66105998	.	652	.	15.05042	-1.00000	4.06239	145
chr8	6428683	6428973	.	750	.	14.19941	-1.00000	4.06239	145
chr8	61722419	61722709	.	626	.	12.65715	-1.00000	4.06239	145
chr8	61687431	61687721	.	1000	.	30.02465	-1.00000	4.06239	145
chr8	60326020	60326310	.	1000	.	18.66907	-1.00000	4.06239	145
chr8	55941237	55941527	.	937	.	12.01106	-1.00000	4.06239	145
chr8	55853256	55853546	.	1000	.	20.41834	-1.00000	4.06239	145
chr8	55847903	55848193	.	1000	.	27.15919	-1.00000	4.06239	145
chr8	55686192	55686482	.	683	.	14.30015	-1.00000	4.06239	145
chr8	53492526	53492816	.	1000	.	28.53511	-1.00000	4.06239	145
chr8	49110455	49110745	.	821	.	16.26307	-1.00000	4.06239	145
chr8	47557273	47557563	.	1000	.	29.85700	-1.00000	4.06239	145
chr8	47178295	47178585	.	1000	.	19.52093	-1.00000	4.06239	145
chr8	43093822	43094112	.	835	.	15.82400	-1.00000	4.06239	145
chr8	42894192	42894482	.	1000	.	31.03856	-1.00000	4.06239	145
chr8	42794228	42794518	.	626	.	12.34001	-1.00000	4.06239	145
chr8	42571538	42571828	.	926	.	19.01613	-1.00000	4.06239	145
chr8	42484638	42484928	.	768	.	13.69088	-1.00000	4.06239	145
chr8	41818736	41819026	.	768	.	23.10629	-1.00000	4.06239	145
chr8	41797542	41797832	.	1000	.	48.86104	-1.00000	4.06239	145
chr8	40600481	40600771	.	700	.	13.85771	-1.00000	4.06239	145
chr8	40599755	40600045	.	1000	.	34.44700	-1.00000	4.06239	145
chr8	39978465	39978755	.	679	.	15.21922	-1.00000	4.06239	145
chr8	38938456	38938746	.	834	.	27.81855	-1.00000	4.06239	145
chr8	38383147	38383437	.	1000	.	22.24008	-1.00000	4.06239	145
chr8	37905897	37906187	.	912	.	15.88313	-1.00000	4.06239	145
chr8	37891741	37892031	.	1000	.	25.76500	-1.00000	4.06239	145
chr8	37673682	37673972	.	1000	.	25.58866	-1.00000	4.06239	145
chr8	37591473	37591763	.	1000	.	24.34588	-1.00000	4.06239	145
chr8	3108031	3108321	.	998	.	18.90254	-1.00000	4.06239	145
chr8	31034696	31034986	.	544	.	19.93672	-1.00000	4.06239	145
chr8	30722908	30723198	.	721	.	19.27401	-1.00000	4.06239	145
chr8	30173820	30174110	.	764	.	12.79289	-1.00000	4.06239	145
chr8	30171043	30171333	.	693	.	13.88027	-1.00000	4.06239	145
chr8	29225746	29226036	.	1000	.	36.45113	-1.00000	4.06239	145
chr8	28887986	28888276	.	775	.	18.13513	-1.00000	4.06239	145
chr8	28410664	28410954	.	591	.	12.00586	-1.00000	4.06239	145
chr8	28092999	28093289	.	633	.	12.85466	-1.00000	4.06239	145
chr8	28063128	28063418	.	544	.	11.96352	-1.00000	4.06239	145
chr8	2788201	2788491	.	1000	.	29.86584	-1.00000	4.06239	145
chr8	27600474	27600764	.	664	.	11.93212	-1.00000	4.06239	145
chr8	27488853	27489143	.	1000	.	28.98162	-1.00000	4.06239	145
chr8	27363732	27364022	.	1000	.	54.66940	-1.00000	4.06239	145
chr8	27361736	27362026	.	1000	.	24.29577	-1.00000	4.06239	145
chr8	2733784	2734074	.	1000	.	43.36240	-1.00000	4.06239	145
chr8	27329605	27329895	.	1000	.	29.78574	-1.00000	4.06239	145
chr8	27315392	27315682	.	1000	.	33.98973	-1.00000	4.06239	145
chr8	26755475	26755765	.	1000	.	19.56577	-1.00000	4.06239	145
chr8	2640786	2641076	.	1000	.	20.03655	-1.00000	4.06239	145
chr8	26391088	26391378	.	1000	.	56.68613	-1.00000	4.06239	145
chr8	23991489	23991779	.	732	.	13.72867	-1.00000	4.06239	145
chr8	23527778	23528068	.	1000	.	22.48567	-1.00000	4.06239	145
chr8	23508786	23509076	.	1000	.	41.37678	-1.00000	4.06239	145
chr8	23022711	23023001	.	1000	.	18.69964	-1.00000	4.06239	145
chr8	22899894	22900184	.	689	.	13.92850	-1.00000	4.06239	145
chr8	22897158	22897448	.	1000	.	27.02328	-1.00000	4.06239	145
chr8	22658939	22659229	.	587	.	17.80175	-1.00000	4.06239	145
chr8	22227739	22228029	.	1000	.	25.54922	-1.00000	4.06239	145
chr8	22059872	22060162	.	1000	.	30.97002	-1.00000	4.06239	145
chr8	21960476	21960766	.	1000	.	27.35463	-1.00000	4.06239	145
chr8	21858401	21858691	.	1000	.	43.82997	-1.00000	4.06239	145
chr8	19322114	19322404	.	823	.	15.59092	-1.00000	4.06239	145
chr8	18122737	18123027	.	1000	.	64.64915	-1.00000	4.06239	145
chr8	18066915	18067205	.	1000	.	36.63527	-1.00000	4.06239	145
chr8	1760162	1760452	.	1000	.	29.99924	-1.00000	4.06239	145
chr8	17247507	17247797	.	952	.	18.30491	-1.00000	4.06239	145
chr8	17246190	17246480	.	1000	.	26.22658	-1.00000	4.06239	145
chr8	15618733	15619023	.	592	.	13.16539	-1.00000	4.06239	145
chr8	15582640	15582930	.	1000	.	26.16989	-1.00000	4.06239	145
chr8	145004904	145005194	.	686	.	15.13008	-1.00000	4.06239	145
chr8	144792271	144792561	.	1000	.	18.89493	-1.00000	4.06239	145
chr8	144775172	144775462	.	1000	.	51.32798	-1.00000	4.06239	145
chr8	144473484	144473774	.	574	.	13.20389	-1.00000	4.06239	145
chr8	144448615	144448905	.	1000	.	27.24479	-1.00000	4.06239	145
chr8	144402018	144402308	.	1000	.	33.66400	-1.00000	4.06239	145
chr8	144338124	144338414	.	1000	.	21.97991	-1.00000	4.06239	145
chr8	144315040	144315330	.	1000	.	40.08510	-1.00000	4.06239	145
chr8	144101883	144102173	.	696	.	13.41760	-1.00000	4.06239	145
chr8	143956631	143956921	.	1000	.	21.62050	-1.00000	4.06239	145
chr8	143899480	143899770	.	860	.	15.95487	-1.00000	4.06239	145
chr8	143333826	143334116	.	711	.	14.32490	-1.00000	4.06239	145
chr8	143293829	143294119	.	1000	.	48.13326	-1.00000	4.06239	145
chr8	141265278	141265568	.	1000	.	27.21723	-1.00000	4.06239	145
chr8	141264209	141264499	.	1000	.	20.82171	-1.00000	4.06239	145
chr8	141161000	141161290	.	1000	.	20.10964	-1.00000	4.06239	145
chr8	140618974	140619264	.	1000	.	43.03067	-1.00000	4.06239	145
chr8	140320444	140320734	.	1000	.	19.09551	-1.00000	4.06239	145
chr8	134734737	134735027	.	1000	.	40.39362	-1.00000	4.06239	145
chr8	134720170	134720460	.	899	.	15.90603	-1.00000	4.06239	145
chr8	133568817	133569107	.	701	.	13.69995	-1.00000	4.06239	145
chr8	13105944	13106234	.	1000	.	25.79739	-1.00000	4.06239	145
chr8	130672116	130672406	.	625	.	13.52141	-1.00000	4.06239	145
chr8	130662499	130662789	.	1000	.	20.19858	-1.00000	4.06239	145
chr8	130528327	130528617	.	562	.	12.75946	-1.00000	4.06239	145
chr8	130343147	130343437	.	1000	.	38.46534	-1.00000	4.06239	145
chr8	129692835	129693125	.	929	.	18.69797	-1.00000	4.06239	145
chr8	129582113	129582403	.	1000	.	20.03953	-1.00000	4.06239	145
chr8	129557803	129558093	.	881	.	16.15146	-1.00000	4.06239	145
chr8	128176872	128177162	.	1000	.	23.97341	-1.00000	4.06239	145
chr8	128044952	128045242	.	1000	.	40.72835	-1.00000	4.06239	145
chr8	127977674	127977964	.	740	.	18.91328	-1.00000	4.06239	145
chr8	127960272	127960562	.	1000	.	26.54716	-1.00000	4.06239	145
chr8	127898812	127899102	.	1000	.	60.51099	-1.00000	4.06239	145
chr8	127800699	127800989	.	935	.	19.37183	-1.00000	4.06239	145
chr8	127736097	127736387	.	978	.	16.95912	-1.00000	4.06239	145
chr8	127618463	127618753	.	1000	.	21.97738	-1.00000	4.06239	145
chr8	125334151	125334441	.	710	.	15.37033	-1.00000	4.06239	145
chr8	125312639	125312929	.	771	.	13.88130	-1.00000	4.06239	145
chr8	125180959	125181249	.	1000	.	41.10945	-1.00000	4.06239	145
chr8	124651137	124651427	.	1000	.	32.46413	-1.00000	4.06239	145
chr8	124574482	124574772	.	991	.	20.08142	-1.00000	4.06239	145
chr8	124491451	124491741	.	1000	.	27.68625	-1.00000	4.06239	145
chr8	123922149	123922439	.	1000	.	27.27771	-1.00000	4.06239	145
chr8	123241359	123241649	.	1000	.	21.23275	-1.00000	4.06239	145
chr8	123182487	123182777	.	1000	.	60.40241	-1.00000	4.06239	145
chr8	123167435	123167725	.	1000	.	32.39619	-1.00000	4.06239	145
chr8	122828180	122828470	.	1000	.	26.13185	-1.00000	4.06239	145
chr8	11862828	11863118	.	960	.	15.61155	-1.00000	4.06239	145
chr8	11802429	11802719	.	1000	.	26.35176	-1.00000	4.06239	145
chr8	11350304	11350594	.	1000	.	47.29527	-1.00000	4.06239	145
chr8	10777315	10777605	.	1000	.	38.12006	-1.00000	4.06239	145
chr8	10716185	10716475	.	1000	.	20.02914	-1.00000	4.06239	145
chr8	105520511	105520801	.	921	.	17.96221	-1.00000	4.06239	145
chr8	105328954	105329244	.	1000	.	43.54640	-1.00000	4.06239	145
chr8	105322038	105322328	.	852	.	14.88141	-1.00000	4.06239	145
chr8	105244073	105244363	.	1000	.	49.18131	-1.00000	4.06239	145
chr8	102590927	102591217	.	1000	.	48.09206	-1.00000	4.06239	145
chr8	102501260	102501550	.	1000	.	22.19858	-1.00000	4.06239	145
chr8	102392702	102392992	.	1000	.	36.34614	-1.00000	4.06239	145
chr8	101198443	101198733	.	580	.	12.43699	-1.00000	4.06239	145
chr8	101048732	101049022	.	550	.	11.77417	-1.00000	4.06239	145
chr8	100763958	100764248	.	1000	.	26.93692	-1.00000	4.06239	145
chr8	100472265	100472555	.	813	.	21.42184	-1.00000	4.06239	145
chr8	100410532	100410822	.	721	.	14.47572	-1.00000	4.06239	145
chr7	99990946	99991236	.	623	.	15.49792	-1.00000	4.06239	145
chr7	99835213	99835503	.	1000	.	35.48229	-1.00000	4.06239	145
chr7	99693622	99693912	.	1000	.	66.61724	-1.00000	4.06239	145
chr7	99679640	99679930	.	747	.	11.71811	-1.00000	4.06239	145
chr7	99665394	99665684	.	1000	.	47.14268	-1.00000	4.06239	145
chr7	99558191	99558481	.	556	.	12.54478	-1.00000	4.06239	145
chr7	99362794	99363084	.	703	.	14.83720	-1.00000	4.06239	145
chr7	99126892	99127182	.	759	.	15.68298	-1.00000	4.06239	145
chr7	97450558	97450848	.	601	.	12.24763	-1.00000	4.06239	145
chr7	94251026	94251316	.	1000	.	27.45527	-1.00000	4.06239	145
chr7	92836063	92836353	.	1000	.	22.59414	-1.00000	4.06239	145
chr7	92133739	92134029	.	1000	.	18.15960	-1.00000	4.06239	145
chr7	91300007	91300297	.	1000	.	54.47699	-1.00000	4.06239	145
chr7	8762771	8763061	.	787	.	21.70797	-1.00000	4.06239	145
chr7	87330964	87331254	.	745	.	15.69786	-1.00000	4.06239	145
chr7	87140334	87140624	.	1000	.	42.50645	-1.00000	4.06239	145
chr7	87110830	87111120	.	1000	.	25.77827	-1.00000	4.06239	145
chr7	87004442	87004732	.	827	.	23.81876	-1.00000	4.06239	145
chr7	84780742	84781032	.	1000	.	23.79172	-1.00000	4.06239	145
chr7	8233009	8233299	.	1000	.	23.62074	-1.00000	4.06239	145
chr7	8131832	8132122	.	692	.	11.83742	-1.00000	4.06239	145
chr7	81209030	81209320	.	738	.	14.50576	-1.00000	4.06239	145
chr7	77822342	77822632	.	708	.	15.14707	-1.00000	4.06239	145
chr7	77798596	77798886	.	1000	.	20.45627	-1.00000	4.06239	145
chr7	76046123	76046413	.	876	.	18.36976	-1.00000	4.06239	145
chr7	75798818	75799108	.	669	.	12.83942	-1.00000	4.06239	145
chr7	75795863	75796153	.	685	.	14.51308	-1.00000	4.06239	145
chr7	75762251	75762541	.	942	.	19.35207	-1.00000	4.06239	145
chr7	75734634	75734924	.	949	.	18.12564	-1.00000	4.06239	145
chr7	75663705	75663995	.	790	.	17.42992	-1.00000	4.06239	145
chr7	74584524	74584814	.	889	.	16.11145	-1.00000	4.06239	145
chr7	73886126	73886416	.	1000	.	60.39179	-1.00000	4.06239	145
chr7	73822390	73822680	.	1000	.	13.41055	-1.00000	4.06239	145
chr7	73793632	73793922	.	851	.	16.23738	-1.00000	4.06239	145
chr7	73715919	73716209	.	797	.	17.91327	-1.00000	4.06239	145
chr7	73612743	73613033	.	1000	.	58.73681	-1.00000	4.06239	145
chr7	73572923	73573213	.	1000	.	31.71736	-1.00000	4.06239	145
chr7	73562445	73562735	.	1000	.	40.50971	-1.00000	4.06239	145
chr7	72805722	72806012	.	1000	.	21.69421	-1.00000	4.06239	145
chr7	725689	725979	.	1000	.	19.81889	-1.00000	4.06239	145
chr7	7099720	7100010	.	564	.	13.58469	-1.00000	4.06239	145
chr7	67019809	67020099	.	917	.	17.38727	-1.00000	4.06239	145
chr7	66930337	66930627	.	965	.	20.57147	-1.00000	4.06239	145
chr7	66922231	66922521	.	1000	.	17.77474	-1.00000	4.06239	145
chr7	66639832	66640122	.	919	.	24.27207	-1.00000	4.06239	145
chr7	65927419	65927709	.	1000	.	27.18216	-1.00000	4.06239	145
chr7	65731543	65731833	.	974	.	19.49879	-1.00000	4.06239	145
chr7	65373766	65374056	.	873	.	15.69307	-1.00000	4.06239	145
chr7	65307675	65307965	.	957	.	18.54806	-1.00000	4.06239	145
chr7	64999701	64999991	.	1000	.	24.85950	-1.00000	4.06239	145
chr7	64914603	64914893	.	991	.	20.35277	-1.00000	4.06239	145
chr7	64665885	64666175	.	753	.	13.39266	-1.00000	4.06239	145
chr7	6451316	6451606	.	1000	.	39.67489	-1.00000	4.06239	145
chr7	6024008	6024298	.	1000	.	34.85144	-1.00000	4.06239	145
chr7	56033971	56034261	.	591	.	14.89462	-1.00000	4.06239	145
chr7	5574852	5575142	.	1000	.	32.66991	-1.00000	4.06239	145
chr7	5525211	5525501	.	670	.	13.77615	-1.00000	4.06239	145
chr7	5458012	5458302	.	1000	.	29.09857	-1.00000	4.06239	145
chr7	50497018	50497308	.	1000	.	47.80035	-1.00000	4.06239	145
chr7	50360051	50360341	.	829	.	17.15998	-1.00000	4.06239	145
chr7	50355789	50356079	.	579	.	21.85294	-1.00000	4.06239	145
chr7	47211547	47211837	.	1000	.	15.38944	-1.00000	4.06239	145
chr7	44995177	44995467	.	1000	.	39.15923	-1.00000	4.06239	145
chr7	44847373	44847663	.	958	.	17.47585	-1.00000	4.06239	145
chr7	44581056	44581346	.	1000	.	26.66414	-1.00000	4.06239	145
chr7	44147587	44147877	.	561	.	11.43865	-1.00000	4.06239	145
chr7	44081256	44081546	.	1000	.	26.16082	-1.00000	4.06239	145
chr7	43779471	43779761	.	1000	.	21.96952	-1.00000	4.06239	145
chr7	42986873	42987163	.	799	.	14.94421	-1.00000	4.06239	145
chr7	38413878	38414168	.	964	.	17.53605	-1.00000	4.06239	145
chr7	37357672	37357962	.	1000	.	18.75613	-1.00000	4.06239	145
chr7	36092468	36092758	.	1000	.	28.65253	-1.00000	4.06239	145
chr7	35692120	35692410	.	741	.	16.46964	-1.00000	4.06239	145
chr7	30914260	30914550	.	566	.	13.59366	-1.00000	4.06239	145
chr7	30897141	30897431	.	1000	.	47.41979	-1.00000	4.06239	145
chr7	30761257	30761547	.	1000	.	30.38863	-1.00000	4.06239	145
chr7	30146287	30146577	.	559	.	18.62961	-1.00000	4.06239	145
chr7	29891829	29892119	.	782	.	17.08479	-1.00000	4.06239	145
chr7	29793567	29793857	.	967	.	19.68487	-1.00000	4.06239	145
chr7	2771328	2771618	.	988	.	18.19791	-1.00000	4.06239	145
chr7	2735284	2735574	.	1000	.	29.10649	-1.00000	4.06239	145
chr7	26417954	26418244	.	1000	.	22.84271	-1.00000	4.06239	145
chr7	26234098	26234388	.	1000	.	25.96723	-1.00000	4.06239	145
chr7	26180784	26181074	.	795	.	17.63602	-1.00000	4.06239	145
chr7	25495402	25495692	.	1000	.	47.83046	-1.00000	4.06239	145
chr7	24864270	24864560	.	1000	.	28.30691	-1.00000	4.06239	145
chr7	2406082	2406372	.	553	.	15.00085	-1.00000	4.06239	145
chr7	23802255	23802545	.	1000	.	32.84819	-1.00000	4.06239	145
chr7	23767189	23767479	.	542	.	12.02285	-1.00000	4.06239	145
chr7	23426952	23427242	.	1000	.	25.56247	-1.00000	4.06239	145
chr7	23191099	23191389	.	1000	.	32.35557	-1.00000	4.06239	145
chr7	2304578	2304868	.	1000	.	36.01615	-1.00000	4.06239	145
chr7	23012828	23013118	.	539	.	12.41575	-1.00000	4.06239	145
chr7	22822732	22823022	.	1000	.	26.17638	-1.00000	4.06239	145
chr7	22680500	22680790	.	709	.	23.16774	-1.00000	4.06239	145
chr7	22350847	22351137	.	1000	.	63.43420	-1.00000	4.06239	145
chr7	22123122	22123412	.	716	.	17.08387	-1.00000	4.06239	145
chr7	21355349	21355639	.	1000	.	28.29511	-1.00000	4.06239	145
chr7	2022995	2023285	.	1000	.	32.65929	-1.00000	4.06239	145
chr7	20219826	20220116	.	1000	.	84.14013	-1.00000	4.06239	145
chr7	18177411	18177701	.	539	.	11.33597	-1.00000	4.06239	145
chr7	16740272	16740562	.	1000	.	21.79340	-1.00000	4.06239	145
chr7	16668000	16668290	.	884	.	17.07447	-1.00000	4.06239	145
chr7	1648242	1648532	.	1000	.	38.13836	-1.00000	4.06239	145
chr7	159146035	159146325	.	652	.	11.70896	-1.00000	4.06239	145
chr7	159005755	159006045	.	812	.	14.57004	-1.00000	4.06239	145
chr7	158861169	158861459	.	704	.	17.75811	-1.00000	4.06239	145
chr7	157401823	157402113	.	1000	.	31.40333	-1.00000	4.06239	145
chr7	157398370	157398660	.	1000	.	29.44668	-1.00000	4.06239	145
chr7	157299006	157299296	.	803	.	16.76315	-1.00000	4.06239	145
chr7	156841636	156841926	.	692	.	14.58147	-1.00000	4.06239	145
chr7	156237888	156238178	.	1000	.	16.89890	-1.00000	4.06239	145
chr7	155324048	155324338	.	1000	.	37.76719	-1.00000	4.06239	145
chr7	155205349	155205639	.	1000	.	24.10035	-1.00000	4.06239	145
chr7	155070134	155070424	.	1000	.	22.86173	-1.00000	4.06239	145
chr7	151395456	151395746	.	1000	.	30.65280	-1.00000	4.06239	145
chr7	151393799	151394089	.	598	.	13.04583	-1.00000	4.06239	145
chr7	151233479	151233769	.	1000	.	39.88117	-1.00000	4.06239	145
chr7	151207058	151207348	.	749	.	22.59492	-1.00000	4.06239	145
chr7	151039410	151039700	.	1000	.	24.54900	-1.00000	4.06239	145
chr7	151008563	151008853	.	1000	.	35.29332	-1.00000	4.06239	145
chr7	151008068	151008358	.	1000	.	34.99745	-1.00000	4.06239	145
chr7	150994607	150994897	.	1000	.	44.46089	-1.00000	4.06239	145
chr7	150988512	150988802	.	748	.	15.00574	-1.00000	4.06239	145
chr7	150322826	150323116	.	677	.	22.96489	-1.00000	4.06239	145
chr7	149719054	149719344	.	1000	.	21.87210	-1.00000	4.06239	145
chr7	149128148	149128438	.	759	.	15.35589	-1.00000	4.06239	145
chr7	148987463	148987753	.	1000	.	20.10543	-1.00000	4.06239	145
chr7	148850580	148850870	.	618	.	17.21115	-1.00000	4.06239	145
chr7	145893951	145894241	.	1000	.	28.63135	-1.00000	4.06239	145
chr7	143504679	143504969	.	1000	.	49.62413	-1.00000	4.06239	145
chr7	143256948	143257238	.	1000	.	32.82517	-1.00000	4.06239	145
chr7	142962234	142962524	.	1000	.	51.21035	-1.00000	4.06239	145
chr7	142936011	142936301	.	868	.	16.47787	-1.00000	4.06239	145
chr7	140488320	140488610	.	1000	.	24.27417	-1.00000	4.06239	145
chr7	140391775	140392065	.	582	.	14.61065	-1.00000	4.06239	145
chr7	140322909	140323199	.	1000	.	23.63680	-1.00000	4.06239	145
chr7	140317601	140317891	.	791	.	17.77541	-1.00000	4.06239	145
chr7	140267833	140268123	.	1000	.	30.75069	-1.00000	4.06239	145
chr7	140242590	140242880	.	800	.	16.29016	-1.00000	4.06239	145
chr7	140242030	140242320	.	1000	.	46.93423	-1.00000	4.06239	145
chr7	140235197	140235487	.	1000	.	31.11947	-1.00000	4.06239	145
chr7	140054199	140054489	.	585	.	14.32962	-1.00000	4.06239	145
chr7	139916119	139916409	.	1000	.	22.45074	-1.00000	4.06239	145
chr7	139422143	139422433	.	785	.	16.14142	-1.00000	4.06239	145
chr7	139124314	139124604	.	1000	.	23.75075	-1.00000	4.06239	145
chr7	139119054	139119344	.	1000	.	18.44954	-1.00000	4.06239	145
chr7	138352720	138353010	.	1000	.	60.72195	-1.00000	4.06239	145
chr7	138257619	138257909	.	1000	.	52.50781	-1.00000	4.06239	145
chr7	138243523	138243813	.	1000	.	27.81774	-1.00000	4.06239	145
chr7	137992255	137992545	.	1000	.	20.04028	-1.00000	4.06239	145
chr7	137986401	137986691	.	641	.	16.80261	-1.00000	4.06239	145
chr7	137962977	137963267	.	1000	.	34.92080	-1.00000	4.06239	145
chr7	137953654	137953944	.	922	.	16.32050	-1.00000	4.06239	145
chr7	136033467	136033757	.	665	.	17.56891	-1.00000	4.06239	145
chr7	134834901	134835191	.	1000	.	15.63756	-1.00000	4.06239	145
chr7	134660526	134660816	.	1000	.	27.58594	-1.00000	4.06239	145
chr7	134639929	134640219	.	957	.	16.62912	-1.00000	4.06239	145
chr7	134209628	134209918	.	994	.	20.02632	-1.00000	4.06239	145
chr7	134201645	134201935	.	1000	.	19.05641	-1.00000	4.06239	145
chr7	134083984	134084274	.	889	.	16.69061	-1.00000	4.06239	145
chr7	134005134	134005424	.	731	.	14.16076	-1.00000	4.06239	145
chr7	132489814	132490104	.	1000	.	19.15978	-1.00000	4.06239	145
chr7	131586289	131586579	.	1000	.	20.26158	-1.00000	4.06239	145
chr7	130943608	130943898	.	801	.	17.70332	-1.00000	4.06239	145
chr7	130935561	130935851	.	859	.	19.05347	-1.00000	4.06239	145
chr7	130494537	130494827	.	555	.	12.17517	-1.00000	4.06239	145
chr7	130135739	130136029	.	781	.	30.95274	-1.00000	4.06239	145
chr7	130132376	130132666	.	618	.	12.07915	-1.00000	4.06239	145
chr7	130026000	130026290	.	1000	.	26.68643	-1.00000	4.06239	145
chr7	129853018	129853308	.	785	.	14.85027	-1.00000	4.06239	145
chr7	129750142	129750432	.	1000	.	38.59505	-1.00000	4.06239	145
chr7	129720387	129720677	.	1000	.	46.60284	-1.00000	4.06239	145
chr7	129559581	129559871	.	1000	.	38.99702	-1.00000	4.06239	145
chr7	129496020	129496310	.	1000	.	23.53491	-1.00000	4.06239	145
chr7	129438808	129439098	.	1000	.	34.44992	-1.00000	4.06239	145
chr7	129150332	129150622	.	1000	.	31.59440	-1.00000	4.06239	145
chr7	128860458	128860748	.	1000	.	41.03724	-1.00000	4.06239	145
chr7	128832605	128832895	.	1000	.	31.61430	-1.00000	4.06239	145
chr7	128812647	128812937	.	984	.	14.80156	-1.00000	4.06239	145
chr7	128783260	128783550	.	898	.	16.49623	-1.00000	4.06239	145
chr7	128455464	128455754	.	825	.	14.71091	-1.00000	4.06239	145
chr7	128353261	128353551	.	783	.	16.64524	-1.00000	4.06239	145
chr7	127986931	127987221	.	1000	.	27.69355	-1.00000	4.06239	145
chr7	127892524	127892814	.	1000	.	26.89992	-1.00000	4.06239	145
chr7	127887793	127888083	.	1000	.	23.44180	-1.00000	4.06239	145
chr7	127838852	127839142	.	663	.	16.23645	-1.00000	4.06239	145
chr7	123643828	123644118	.	752	.	14.03169	-1.00000	4.06239	145
chr7	123552670	123552960	.	1000	.	17.52490	-1.00000	4.06239	145
chr7	121047032	121047322	.	611	.	12.98377	-1.00000	4.06239	145
chr7	121038778	121039068	.	1000	.	28.74978	-1.00000	4.06239	145
chr7	119925951	119926241	.	927	.	18.50178	-1.00000	4.06239	145
chr7	117792161	117792451	.	1000	.	27.44406	-1.00000	4.06239	145
chr7	117014708	117014998	.	1000	.	26.63907	-1.00000	4.06239	145
chr7	116950068	116950358	.	1000	.	30.61625	-1.00000	4.06239	145
chr7	116501498	116501788	.	1000	.	38.51532	-1.00000	4.06239	145
chr7	116218128	116218418	.	562	.	15.08379	-1.00000	4.06239	145
chr7	113087746	113088036	.	817	.	18.80201	-1.00000	4.06239	145
chr7	112573787	112574077	.	1000	.	32.88210	-1.00000	4.06239	145
chr7	111730539	111730829	.	604	.	12.47833	-1.00000	4.06239	145
chr7	111475204	111475494	.	703	.	15.46563	-1.00000	4.06239	145
chr7	111223952	111224242	.	1000	.	18.80553	-1.00000	4.06239	145
chr7	108604685	108604975	.	1000	.	22.43389	-1.00000	4.06239	145
chr7	108526379	108526669	.	1000	.	26.31918	-1.00000	4.06239	145
chr7	108103581	108103871	.	837	.	16.10537	-1.00000	4.06239	145
chr7	108080220	108080510	.	1000	.	16.59714	-1.00000	4.06239	145
chr7	10803759	10804049	.	956	.	19.04178	-1.00000	4.06239	145
chr7	108012646	108012936	.	1000	.	20.98341	-1.00000	4.06239	145
chr7	107743647	107743937	.	1000	.	28.52081	-1.00000	4.06239	145
chr7	107168495	107168785	.	730	.	14.02041	-1.00000	4.06239	145
chr7	107079402	107079692	.	1000	.	22.47519	-1.00000	4.06239	145
chr7	106978639	106978929	.	1000	.	29.71541	-1.00000	4.06239	145
chr7	106752337	106752627	.	1000	.	17.48967	-1.00000	4.06239	145
chr7	106569007	106569297	.	1000	.	34.55116	-1.00000	4.06239	145
chr7	106502000	106502290	.	1000	.	32.46752	-1.00000	4.06239	145
chr7	106041083	106041373	.	1000	.	16.14829	-1.00000	4.06239	145
chr7	106018732	106019022	.	1000	.	35.76003	-1.00000	4.06239	145
chr7	1055174	1055464	.	1000	.	44.55913	-1.00000	4.06239	145
chr7	104967125	104967415	.	1000	.	20.11116	-1.00000	4.06239	145
chr7	104964681	104964971	.	934	.	17.70859	-1.00000	4.06239	145
chr7	104943516	104943806	.	1000	.	16.19755	-1.00000	4.06239	145
chr7	103919356	103919646	.	581	.	11.37886	-1.00000	4.06239	145
chr7	103810458	103810748	.	1000	.	25.35074	-1.00000	4.06239	145
chr7	103657427	103657717	.	691	.	13.44211	-1.00000	4.06239	145
chr7	103119793	103120083	.	1000	.	46.63322	-1.00000	4.06239	145
chr7	102441659	102441949	.	1000	.	47.44039	-1.00000	4.06239	145
chr7	102420935	102421225	.	670	.	16.81831	-1.00000	4.06239	145
chr7	102155961	102156251	.	676	.	14.22681	-1.00000	4.06239	145
chr7	102080620	102080910	.	1000	.	34.76100	-1.00000	4.06239	145
chr7	101902974	101903264	.	1000	.	40.89528	-1.00000	4.06239	145
chr7	101729449	101729739	.	905	.	15.87162	-1.00000	4.06239	145
chr7	101244098	101244388	.	1000	.	27.35360	-1.00000	4.06239	145
chr7	101233901	101234191	.	1000	.	21.54890	-1.00000	4.06239	145
chr7	100897804	100898094	.	1000	.	31.04605	-1.00000	4.06239	145
chr7	100829300	100829590	.	1000	.	24.39040	-1.00000	4.06239	145
chr7	100802001	100802291	.	1000	.	22.73706	-1.00000	4.06239	145
chr7	100510774	100511064	.	1000	.	24.43333	-1.00000	4.06239	145
chr7	100430168	100430458	.	541	.	11.60688	-1.00000	4.06239	145
chr7	100344838	100345128	.	649	.	12.49966	-1.00000	4.06239	145
chr7	100200028	100200318	.	542	.	13.64676	-1.00000	4.06239	145
chr6	96917166	96917456	.	1000	.	24.71211	-1.00000	4.06239	145
chr6	90502887	90503177	.	848	.	15.56384	-1.00000	4.06239	145
chr6	90403731	90404021	.	758	.	15.31035	-1.00000	4.06239	145
chr6	89874479	89874769	.	905	.	14.21281	-1.00000	4.06239	145
chr6	89073061	89073351	.	720	.	15.04058	-1.00000	4.06239	145
chr6	88301972	88302262	.	800	.	15.09857	-1.00000	4.06239	145
chr6	87723378	87723668	.	1000	.	26.50750	-1.00000	4.06239	145
chr6	87408519	87408809	.	992	.	18.72802	-1.00000	4.06239	145
chr6	87364686	87364976	.	808	.	15.68682	-1.00000	4.06239	145
chr6	86683537	86683827	.	1000	.	20.04322	-1.00000	4.06239	145
chr6	84547557	84547847	.	565	.	12.05077	-1.00000	4.06239	145
chr6	84270121	84270411	.	1000	.	33.22533	-1.00000	4.06239	145
chr6	84062576	84062866	.	1000	.	32.26372	-1.00000	4.06239	145
chr6	83974623	83974913	.	1000	.	46.83448	-1.00000	4.06239	145
chr6	83859402	83859692	.	1000	.	26.26895	-1.00000	4.06239	145
chr6	82206094	82206384	.	687	.	14.33264	-1.00000	4.06239	145
chr6	7975158	7975448	.	1000	.	27.17248	-1.00000	4.06239	145
chr6	79604546	79604836	.	571	.	11.68716	-1.00000	4.06239	145
chr6	79599938	79600228	.	1000	.	21.16507	-1.00000	4.06239	145
chr6	7899608	7899898	.	816	.	16.19869	-1.00000	4.06239	145
chr6	781464	781754	.	1000	.	29.60742	-1.00000	4.06239	145
chr6	75211222	75211512	.	731	.	14.74336	-1.00000	4.06239	145
chr6	7468509	7468799	.	1000	.	18.64463	-1.00000	4.06239	145
chr6	73516099	73516389	.	692	.	12.35453	-1.00000	4.06239	145
chr6	7198995	7199285	.	1000	.	23.92193	-1.00000	4.06239	145
chr6	7165124	7165414	.	1000	.	26.17198	-1.00000	4.06239	145
chr6	7119520	7119810	.	1000	.	25.38806	-1.00000	4.06239	145
chr6	7057639	7057929	.	659	.	12.76445	-1.00000	4.06239	145
chr6	7026054	7026344	.	803	.	18.53303	-1.00000	4.06239	145
chr6	6906146	6906436	.	634	.	12.18171	-1.00000	4.06239	145
chr6	6704455	6704745	.	772	.	17.70520	-1.00000	4.06239	145
chr6	6684463	6684753	.	1000	.	42.35106	-1.00000	4.06239	145
chr6	6556898	6557188	.	613	.	15.52577	-1.00000	4.06239	145
chr6	57089758	57090048	.	1000	.	25.02976	-1.00000	4.06239	145
chr6	53539648	53539938	.	709	.	15.03307	-1.00000	4.06239	145
chr6	53348810	53349100	.	1000	.	24.22337	-1.00000	4.06239	145
chr6	53067864	53068154	.	1000	.	21.04682	-1.00000	4.06239	145
chr6	5302226	5302516	.	657	.	14.62114	-1.00000	4.06239	145
chr6	52301358	52301648	.	1000	.	27.31027	-1.00000	4.06239	145
chr6	51050182	51050472	.	1000	.	34.16704	-1.00000	4.06239	145
chr6	50959284	50959574	.	865	.	20.00510	-1.00000	4.06239	145
chr6	49940084	49940374	.	978	.	21.84427	-1.00000	4.06239	145
chr6	49646279	49646569	.	1000	.	20.98069	-1.00000	4.06239	145
chr6	49636701	49636991	.	826	.	19.12397	-1.00000	4.06239	145
chr6	49634832	49635122	.	541	.	11.59062	-1.00000	4.06239	145
chr6	4911166	4911456	.	1000	.	58.58306	-1.00000	4.06239	145
chr6	4728058	4728348	.	775	.	21.08057	-1.00000	4.06239	145
chr6	47107205	47107495	.	647	.	11.41147	-1.00000	4.06239	145
chr6	4620657	4620947	.	1000	.	20.02035	-1.00000	4.06239	145
chr6	45377864	45378154	.	597	.	13.10194	-1.00000	4.06239	145
chr6	44678198	44678488	.	813	.	16.58566	-1.00000	4.06239	145
chr6	44477324	44477614	.	1000	.	41.39238	-1.00000	4.06239	145
chr6	44471641	44471931	.	1000	.	64.09508	-1.00000	4.06239	145
chr6	44247490	44247780	.	678	.	12.50091	-1.00000	4.06239	145
chr6	44246340	44246630	.	584	.	12.24056	-1.00000	4.06239	145
chr6	44225793	44226083	.	1000	.	58.52314	-1.00000	4.06239	145
chr6	44134253	44134543	.	1000	.	18.61440	-1.00000	4.06239	145
chr6	44130070	44130360	.	1000	.	36.20422	-1.00000	4.06239	145
chr6	43986504	43986794	.	1000	.	19.28604	-1.00000	4.06239	145
chr6	43937403	43937693	.	966	.	21.20563	-1.00000	4.06239	145
chr6	43917890	43918180	.	686	.	14.85677	-1.00000	4.06239	145
chr6	43836647	43836937	.	1000	.	27.98556	-1.00000	4.06239	145
chr6	43771839	43772129	.	1000	.	17.30751	-1.00000	4.06239	145
chr6	43524694	43524984	.	683	.	12.79340	-1.00000	4.06239	145
chr6	43518350	43518640	.	552	.	12.40685	-1.00000	4.06239	145
chr6	43014105	43014395	.	937	.	18.87663	-1.00000	4.06239	145
chr6	42987842	42988132	.	1000	.	23.67213	-1.00000	4.06239	145
chr6	42199365	42199655	.	1000	.	27.43632	-1.00000	4.06239	145
chr6	42197633	42197923	.	1000	.	53.75840	-1.00000	4.06239	145
chr6	42092198	42092488	.	1000	.	34.95034	-1.00000	4.06239	145
chr6	42030907	42031197	.	1000	.	42.57753	-1.00000	4.06239	145
chr6	42028620	42028910	.	1000	.	52.94996	-1.00000	4.06239	145
chr6	42017157	42017447	.	1000	.	57.60738	-1.00000	4.06239	145
chr6	41957265	41957555	.	1000	.	18.44562	-1.00000	4.06239	145
chr6	41936203	41936493	.	847	.	15.39711	-1.00000	4.06239	145
chr6	4176909	4177199	.	584	.	13.14771	-1.00000	4.06239	145
chr6	41747589	41747879	.	1000	.	16.89265	-1.00000	4.06239	145
chr6	41279048	41279338	.	656	.	11.81507	-1.00000	4.06239	145
chr6	40715805	40716095	.	1000	.	49.59562	-1.00000	4.06239	145
chr6	4020923	4021213	.	698	.	13.18611	-1.00000	4.06239	145
chr6	39999158	39999448	.	977	.	18.38757	-1.00000	4.06239	145
chr6	39187321	39187611	.	584	.	11.89588	-1.00000	4.06239	145
chr6	39114991	39115281	.	1000	.	31.32251	-1.00000	4.06239	145
chr6	39037010	39037300	.	904	.	17.26084	-1.00000	4.06239	145
chr6	39007604	39007894	.	903	.	25.09229	-1.00000	4.06239	145
chr6	37667549	37667839	.	1000	.	40.87384	-1.00000	4.06239	145
chr6	37535872	37536162	.	919	.	19.10437	-1.00000	4.06239	145
chr6	37232640	37232930	.	865	.	16.46945	-1.00000	4.06239	145
chr6	37191788	37192078	.	1000	.	40.39989	-1.00000	4.06239	145
chr6	3718468	3718758	.	1000	.	19.37349	-1.00000	4.06239	145
chr6	37171270	37171560	.	1000	.	26.07887	-1.00000	4.06239	145
chr6	37112037	37112327	.	1000	.	21.38405	-1.00000	4.06239	145
chr6	37110258	37110548	.	1000	.	35.10386	-1.00000	4.06239	145
chr6	37103347	37103637	.	1000	.	24.92844	-1.00000	4.06239	145
chr6	36889060	36889350	.	1000	.	19.32949	-1.00000	4.06239	145
chr6	36862284	36862574	.	1000	.	20.98769	-1.00000	4.06239	145
chr6	36848615	36848905	.	894	.	16.76919	-1.00000	4.06239	145
chr6	36680087	36680377	.	559	.	11.74602	-1.00000	4.06239	145
chr6	3650990	3651280	.	1000	.	66.44643	-1.00000	4.06239	145
chr6	36478143	36478433	.	1000	.	33.78157	-1.00000	4.06239	145
chr6	36122277	36122567	.	1000	.	28.78842	-1.00000	4.06239	145
chr6	36118608	36118898	.	1000	.	71.89106	-1.00000	4.06239	145
chr6	36099308	36099598	.	547	.	12.61605	-1.00000	4.06239	145
chr6	35651368	35651658	.	555	.	11.61880	-1.00000	4.06239	145
chr6	35468218	35468508	.	1000	.	25.39040	-1.00000	4.06239	145
chr6	35343976	35344266	.	757	.	15.74707	-1.00000	4.06239	145
chr6	34615674	34615964	.	1000	.	28.45542	-1.00000	4.06239	145
chr6	34560542	34560832	.	1000	.	35.35441	-1.00000	4.06239	145
chr6	34557288	34557578	.	1000	.	21.95849	-1.00000	4.06239	145
chr6	34544949	34545239	.	1000	.	23.62409	-1.00000	4.06239	145
chr6	34527245	34527535	.	550	.	12.91089	-1.00000	4.06239	145
chr6	34273342	34273632	.	1000	.	30.10728	-1.00000	4.06239	145
chr6	33905242	33905532	.	1000	.	53.07626	-1.00000	4.06239	145
chr6	33789048	33789338	.	1000	.	17.75754	-1.00000	4.06239	145
chr6	33633876	33634166	.	1000	.	25.03673	-1.00000	4.06239	145
chr6	33440689	33440979	.	631	.	19.42774	-1.00000	4.06239	145
chr6	33428425	33428715	.	624	.	14.11079	-1.00000	4.06239	145
chr6	33289265	33289555	.	628	.	15.87499	-1.00000	4.06239	145
chr6	3288375	3288665	.	1000	.	30.77312	-1.00000	4.06239	145
chr6	3251543	3251833	.	1000	.	27.21896	-1.00000	4.06239	145
chr6	32182189	32182479	.	1000	.	22.25877	-1.00000	4.06239	145
chr6	32176049	32176339	.	1000	.	32.54074	-1.00000	4.06239	145
chr6	32167881	32168171	.	1000	.	48.84852	-1.00000	4.06239	145
chr6	32155023	32155313	.	671	.	12.27796	-1.00000	4.06239	145
chr6	32131591	32131881	.	1000	.	36.95538	-1.00000	4.06239	145
chr6	31958871	31959161	.	1000	.	15.04656	-1.00000	4.06239	145
chr6	31835201	31835491	.	596	.	14.74754	-1.00000	4.06239	145
chr6	31690816	31691106	.	1000	.	33.19963	-1.00000	4.06239	145
chr6	31690351	31690641	.	1000	.	31.83655	-1.00000	4.06239	145
chr6	31563375	31563665	.	585	.	19.78862	-1.00000	4.06239	145
chr6	30988524	30988814	.	649	.	20.37618	-1.00000	4.06239	145
chr6	30879750	30880040	.	772	.	17.95120	-1.00000	4.06239	145
chr6	30872592	30872882	.	1000	.	62.50602	-1.00000	4.06239	145
chr6	3026785	3027075	.	681	.	14.68971	-1.00000	4.06239	145
chr6	30103120	30103410	.	865	.	14.87279	-1.00000	4.06239	145
chr6	29964837	29965127	.	630	.	15.06724	-1.00000	4.06239	145
chr6	2984723	2985013	.	901	.	16.47691	-1.00000	4.06239	145
chr6	28996917	28997207	.	956	.	16.50324	-1.00000	4.06239	145
chr6	28751582	28751872	.	1000	.	20.07436	-1.00000	4.06239	145
chr6	28747831	28748121	.	1000	.	29.00293	-1.00000	4.06239	145
chr6	28616091	28616381	.	1000	.	41.59377	-1.00000	4.06239	145
chr6	28553859	28554149	.	923	.	19.71683	-1.00000	4.06239	145
chr6	28383554	28383844	.	1000	.	14.96814	-1.00000	4.06239	145
chr6	28335121	28335411	.	1000	.	44.57744	-1.00000	4.06239	145
chr6	27837125	27837415	.	1000	.	37.73729	-1.00000	4.06239	145
chr6	27519221	27519511	.	593	.	18.24071	-1.00000	4.06239	145
chr6	2725969	2726259	.	849	.	16.92718	-1.00000	4.06239	145
chr6	27247490	27247780	.	657	.	12.38129	-1.00000	4.06239	145
chr6	26595805	26596095	.	1000	.	18.78044	-1.00000	4.06239	145
chr6	26571661	26571951	.	1000	.	18.72894	-1.00000	4.06239	145
chr6	26351522	26351812	.	900	.	17.24212	-1.00000	4.06239	145
chr6	26336778	26337068	.	1000	.	27.63085	-1.00000	4.06239	145
chr6	26297076	26297366	.	1000	.	33.44970	-1.00000	4.06239	145
chr6	26295959	26296249	.	723	.	15.08904	-1.00000	4.06239	145
chr6	26285275	26285565	.	1000	.	54.57075	-1.00000	4.06239	145
chr6	26204565	26204855	.	798	.	16.63398	-1.00000	4.06239	145
chr6	26188381	26188671	.	1000	.	67.64763	-1.00000	4.06239	145
chr6	26103865	26104155	.	1000	.	28.74835	-1.00000	4.06239	145
chr6	25973976	25974266	.	1000	.	17.97904	-1.00000	4.06239	145
chr6	25535280	25535570	.	853	.	14.70225	-1.00000	4.06239	145
chr6	2542899	2543189	.	644	.	14.82145	-1.00000	4.06239	145
chr6	24776472	24776762	.	547	.	12.20628	-1.00000	4.06239	145
chr6	24755325	24755615	.	764	.	16.78409	-1.00000	4.06239	145
chr6	20475220	20475510	.	630	.	12.84677	-1.00000	4.06239	145
chr6	20069166	20069456	.	1000	.	60.65909	-1.00000	4.06239	145
chr6	19995956	19996246	.	1000	.	27.34567	-1.00000	4.06239	145
chr6	17962545	17962835	.	1000	.	45.84788	-1.00000	4.06239	145
chr6	17859920	17860210	.	660	.	14.72979	-1.00000	4.06239	145
chr6	17706791	17707081	.	1000	.	35.00757	-1.00000	4.06239	145
chr6	1703987	1704277	.	751	.	15.56325	-1.00000	4.06239	145
chr6	169701917	169702207	.	567	.	16.75556	-1.00000	4.06239	145
chr6	168926351	168926641	.	1000	.	16.86972	-1.00000	4.06239	145
chr6	164346731	164347021	.	600	.	11.89465	-1.00000	4.06239	145
chr6	163860786	163861076	.	543	.	12.09446	-1.00000	4.06239	145
chr6	163570638	163570928	.	1000	.	18.62336	-1.00000	4.06239	145
chr6	163426285	163426575	.	1000	.	15.47304	-1.00000	4.06239	145
chr6	16270319	16270609	.	1000	.	69.74175	-1.00000	4.06239	145
chr6	16267708	16267998	.	1000	.	66.65167	-1.00000	4.06239	145
chr6	16224455	16224745	.	980	.	18.16827	-1.00000	4.06239	145
chr6	16215592	16215882	.	1000	.	29.13269	-1.00000	4.06239	145
chr6	161205257	161205547	.	1000	.	24.77454	-1.00000	4.06239	145
chr6	16109101	16109391	.	1000	.	31.39286	-1.00000	4.06239	145
chr6	160667800	160668090	.	632	.	12.16783	-1.00000	4.06239	145
chr6	16047494	16047784	.	951	.	20.24959	-1.00000	4.06239	145
chr6	16031250	16031540	.	1000	.	41.56552	-1.00000	4.06239	145
chr6	16004992	16005282	.	1000	.	21.74398	-1.00000	4.06239	145
chr6	15915455	15915745	.	1000	.	24.38770	-1.00000	4.06239	145
chr6	15905981	15906271	.	1000	.	21.16532	-1.00000	4.06239	145
chr6	158853212	158853502	.	966	.	18.10307	-1.00000	4.06239	145
chr6	158817300	158817590	.	1000	.	26.54181	-1.00000	4.06239	145
chr6	158808078	158808368	.	1000	.	21.16365	-1.00000	4.06239	145
chr6	158762863	158763153	.	1000	.	20.91621	-1.00000	4.06239	145
chr6	158042360	158042650	.	1000	.	34.42658	-1.00000	4.06239	145
chr6	158040279	158040569	.	1000	.	28.90448	-1.00000	4.06239	145
chr6	157891627	157891917	.	597	.	16.20920	-1.00000	4.06239	145
chr6	157861279	157861569	.	1000	.	27.08178	-1.00000	4.06239	145
chr6	157811435	157811725	.	1000	.	18.60414	-1.00000	4.06239	145
chr6	157515056	157515346	.	955	.	20.52361	-1.00000	4.06239	145
chr6	157488676	157488966	.	1000	.	38.18749	-1.00000	4.06239	145
chr6	157459377	157459667	.	648	.	16.82268	-1.00000	4.06239	145
chr6	157456492	157456782	.	997	.	18.62757	-1.00000	4.06239	145
chr6	157393224	157393514	.	1000	.	55.03016	-1.00000	4.06239	145
chr6	156780407	156780697	.	610	.	14.76151	-1.00000	4.06239	145
chr6	155080114	155080404	.	1000	.	28.63041	-1.00000	4.06239	145
chr6	153002614	153002904	.	1000	.	18.44958	-1.00000	4.06239	145
chr6	152875017	152875307	.	1000	.	18.19453	-1.00000	4.06239	145
chr6	15106985	15107275	.	726	.	13.87522	-1.00000	4.06239	145
chr6	150861878	150862168	.	602	.	15.36085	-1.00000	4.06239	145
chr6	15079358	15079648	.	598	.	11.61068	-1.00000	4.06239	145
chr6	15036759	15037049	.	1000	.	33.61401	-1.00000	4.06239	145
chr6	150333206	150333496	.	634	.	15.87328	-1.00000	4.06239	145
chr6	150271942	150272232	.	1000	.	33.55804	-1.00000	4.06239	145
chr6	150151245	150151535	.	1000	.	64.56087	-1.00000	4.06239	145
chr6	149728547	149728837	.	1000	.	59.16358	-1.00000	4.06239	145
chr6	149718466	149718756	.	828	.	15.81073	-1.00000	4.06239	145
chr6	14950757	14951047	.	628	.	12.40074	-1.00000	4.06239	145
chr6	14932517	14932807	.	1000	.	23.71018	-1.00000	4.06239	145
chr6	149140519	149140809	.	1000	.	24.65650	-1.00000	4.06239	145
chr6	149129468	149129758	.	1000	.	26.31637	-1.00000	4.06239	145
chr6	14863879	14864169	.	1000	.	22.42975	-1.00000	4.06239	145
chr6	14734663	14734953	.	1000	.	24.19598	-1.00000	4.06239	145
chr6	14734007	14734297	.	1000	.	27.15933	-1.00000	4.06239	145
chr6	147201938	147202228	.	1000	.	36.74984	-1.00000	4.06239	145
chr6	146881333	146881623	.	576	.	13.69432	-1.00000	4.06239	145
chr6	146876486	146876776	.	1000	.	24.67225	-1.00000	4.06239	145
chr6	144886751	144887041	.	1000	.	55.88246	-1.00000	4.06239	145
chr6	14476913	14477203	.	1000	.	50.10951	-1.00000	4.06239	145
chr6	14452719	14453009	.	1000	.	22.45832	-1.00000	4.06239	145
chr6	144066804	144067094	.	803	.	15.67313	-1.00000	4.06239	145
chr6	143843320	143843610	.	635	.	12.16893	-1.00000	4.06239	145
chr6	143807846	143808136	.	925	.	16.18453	-1.00000	4.06239	145
chr6	14108798	14109088	.	983	.	17.81686	-1.00000	4.06239	145
chr6	14039098	14039388	.	1000	.	50.43451	-1.00000	4.06239	145
chr6	139765818	139766108	.	650	.	13.24275	-1.00000	4.06239	145
chr6	139534140	139534430	.	1000	.	22.84455	-1.00000	4.06239	145
chr6	139518636	139518926	.	1000	.	32.42958	-1.00000	4.06239	145
chr6	139497354	139497644	.	1000	.	24.46878	-1.00000	4.06239	145
chr6	13913001	13913291	.	1000	.	34.31861	-1.00000	4.06239	145
chr6	137978231	137978521	.	1000	.	18.18025	-1.00000	4.06239	145
chr6	137867616	137867906	.	1000	.	21.22851	-1.00000	4.06239	145
chr6	137866199	137866489	.	1000	.	20.57172	-1.00000	4.06239	145
chr6	137863276	137863566	.	1000	.	32.05008	-1.00000	4.06239	145
chr6	137589394	137589684	.	959	.	15.66569	-1.00000	4.06239	145
chr6	13710482	13710772	.	1000	.	29.06450	-1.00000	4.06239	145
chr6	13678380	13678670	.	1000	.	39.37116	-1.00000	4.06239	145
chr6	136234585	136234875	.	1000	.	22.22064	-1.00000	4.06239	145
chr6	135323233	135323523	.	1000	.	57.51396	-1.00000	4.06239	145
chr6	135321372	135321662	.	1000	.	26.79572	-1.00000	4.06239	145
chr6	135147751	135148041	.	760	.	17.31883	-1.00000	4.06239	145
chr6	135110196	135110486	.	1000	.	24.29494	-1.00000	4.06239	145
chr6	134315253	134315543	.	710	.	14.14281	-1.00000	4.06239	145
chr6	134174948	134175238	.	1000	.	15.09998	-1.00000	4.06239	145
chr6	13395388	13395678	.	1000	.	30.25529	-1.00000	4.06239	145
chr6	13380827	13381117	.	790	.	13.89639	-1.00000	4.06239	145
chr6	13354467	13354757	.	948	.	15.59425	-1.00000	4.06239	145
chr6	13319926	13320216	.	666	.	12.39549	-1.00000	4.06239	145
chr6	132799077	132799367	.	1000	.	19.06348	-1.00000	4.06239	145
chr6	131646370	131646660	.	724	.	15.44604	-1.00000	4.06239	145
chr6	129852364	129852654	.	677	.	15.96595	-1.00000	4.06239	145
chr6	129710314	129710604	.	722	.	13.14590	-1.00000	4.06239	145
chr6	129684024	129684314	.	839	.	16.12043	-1.00000	4.06239	145
chr6	129663119	129663409	.	814	.	14.03128	-1.00000	4.06239	145
chr6	129660142	129660432	.	597	.	25.48090	-1.00000	4.06239	145
chr6	126123273	126123563	.	1000	.	26.38684	-1.00000	4.06239	145
chr6	126118138	126118428	.	928	.	16.50729	-1.00000	4.06239	145
chr6	126112324	126112614	.	546	.	13.60854	-1.00000	4.06239	145
chr6	125789746	125790036	.	876	.	18.37283	-1.00000	4.06239	145
chr6	125307351	125307641	.	801	.	17.07508	-1.00000	4.06239	145
chr6	125046063	125046353	.	1000	.	29.52874	-1.00000	4.06239	145
chr6	124981518	124981808	.	1000	.	32.86330	-1.00000	4.06239	145
chr6	12008486	12008776	.	811	.	18.66248	-1.00000	4.06239	145
chr6	119627353	119627643	.	869	.	21.16784	-1.00000	4.06239	145
chr6	11942130	11942420	.	626	.	13.46970	-1.00000	4.06239	145
chr6	11938604	11938894	.	1000	.	55.38242	-1.00000	4.06239	145
chr6	119324803	119325093	.	1000	.	41.19117	-1.00000	4.06239	145
chr6	119312851	119313141	.	682	.	17.01483	-1.00000	4.06239	145
chr6	11931265	11931555	.	1000	.	31.63906	-1.00000	4.06239	145
chr6	11918514	11918804	.	720	.	13.83452	-1.00000	4.06239	145
chr6	119137171	119137461	.	580	.	12.21261	-1.00000	4.06239	145
chr6	118709409	118709699	.	907	.	13.36246	-1.00000	4.06239	145
chr6	118660293	118660583	.	1000	.	32.12061	-1.00000	4.06239	145
chr6	111843641	111843931	.	1000	.	45.20018	-1.00000	4.06239	145
chr6	111259133	111259423	.	1000	.	46.36664	-1.00000	4.06239	145
chr6	109391553	109391843	.	726	.	11.96280	-1.00000	4.06239	145
chr6	109304517	109304807	.	1000	.	38.95016	-1.00000	4.06239	145
chr6	108578646	108578936	.	1000	.	30.17104	-1.00000	4.06239	145
chr6	108562690	108562980	.	870	.	14.86334	-1.00000	4.06239	145
chr6	108559094	108559384	.	1000	.	48.55789	-1.00000	4.06239	145
chr6	10771484	10771774	.	1000	.	54.37624	-1.00000	4.06239	145
chr6	107510139	107510429	.	616	.	11.87275	-1.00000	4.06239	145
chr6	10749734	10750024	.	940	.	16.18584	-1.00000	4.06239	145
chr6	107275414	107275704	.	1000	.	25.51191	-1.00000	4.06239	145
chr6	10725127	10725417	.	683	.	12.76232	-1.00000	4.06239	145
chr6	106829471	106829761	.	1000	.	24.81972	-1.00000	4.06239	145
chr6	10640494	10640784	.	877	.	17.97361	-1.00000	4.06239	145
chr6	105810530	105810820	.	1000	.	23.15218	-1.00000	4.06239	145
chr6	10518974	10519264	.	1000	.	23.51570	-1.00000	4.06239	145
chr6	10401684	10401974	.	1000	.	23.68132	-1.00000	4.06239	145
chr6	10347768	10348058	.	1000	.	36.02009	-1.00000	4.06239	145
chr6	10314290	10314580	.	851	.	16.30057	-1.00000	4.06239	145
chr5	98954666	98954956	.	640	.	19.89150	-1.00000	4.06239	145
chr5	98928733	98929023	.	880	.	17.53631	-1.00000	4.06239	145
chr5	96935374	96935664	.	1000	.	28.86282	-1.00000	4.06239	145
chr5	96741958	96742248	.	1000	.	19.15136	-1.00000	4.06239	145
chr5	95825558	95825848	.	629	.	16.41209	-1.00000	4.06239	145
chr5	95812071	95812361	.	580	.	12.72200	-1.00000	4.06239	145
chr5	95718200	95718490	.	1000	.	33.13586	-1.00000	4.06239	145
chr5	95712408	95712698	.	1000	.	43.77819	-1.00000	4.06239	145
chr5	95698287	95698577	.	790	.	21.73953	-1.00000	4.06239	145
chr5	95646536	95646826	.	1000	.	35.26984	-1.00000	4.06239	145
chr5	90983151	90983441	.	1000	.	38.20659	-1.00000	4.06239	145
chr5	90740293	90740583	.	727	.	12.22769	-1.00000	4.06239	145
chr5	90658640	90658930	.	786	.	14.52603	-1.00000	4.06239	145
chr5	90644209	90644499	.	1000	.	21.50456	-1.00000	4.06239	145
chr5	86617694	86617984	.	1000	.	49.13876	-1.00000	4.06239	145
chr5	86526891	86527181	.	1000	.	35.62042	-1.00000	4.06239	145
chr5	83360612	83360902	.	1000	.	23.59202	-1.00000	4.06239	145
chr5	80653576	80653866	.	628	.	13.36726	-1.00000	4.06239	145
chr5	80257459	80257749	.	544	.	12.91556	-1.00000	4.06239	145
chr5	80204966	80205256	.	1000	.	24.63050	-1.00000	4.06239	145
chr5	7989467	7989757	.	993	.	20.46611	-1.00000	4.06239	145
chr5	79811142	79811432	.	1000	.	27.10352	-1.00000	4.06239	145
chr5	78587699	78587989	.	1000	.	26.14735	-1.00000	4.06239	145
chr5	78510397	78510687	.	657	.	13.05368	-1.00000	4.06239	145
chr5	76849946	76850236	.	1000	.	27.95327	-1.00000	4.06239	145
chr5	76657986	76658276	.	1000	.	38.24812	-1.00000	4.06239	145
chr5	76363719	76364009	.	1000	.	18.64633	-1.00000	4.06239	145
chr5	76175891	76176181	.	814	.	28.12324	-1.00000	4.06239	145
chr5	75381513	75381803	.	555	.	12.75451	-1.00000	4.06239	145
chr5	75336797	75337087	.	820	.	14.77658	-1.00000	4.06239	145
chr5	73296790	73297080	.	1000	.	18.43270	-1.00000	4.06239	145
chr5	73114862	73115152	.	556	.	11.72927	-1.00000	4.06239	145
chr5	72847947	72848237	.	1000	.	39.01342	-1.00000	4.06239	145
chr5	72597641	72597931	.	1000	.	40.13698	-1.00000	4.06239	145
chr5	72166374	72166664	.	1000	.	30.17384	-1.00000	4.06239	145
chr5	68428239	68428529	.	1000	.	65.87239	-1.00000	4.06239	145
chr5	68420687	68420977	.	1000	.	45.15358	-1.00000	4.06239	145
chr5	68325044	68325334	.	916	.	17.09640	-1.00000	4.06239	145
chr5	65035646	65035936	.	677	.	12.96603	-1.00000	4.06239	145
chr5	6378505	6378795	.	636	.	23.01839	-1.00000	4.06239	145
chr5	62256754	62257044	.	1000	.	32.45372	-1.00000	4.06239	145
chr5	60979007	60979297	.	1000	.	25.45249	-1.00000	4.06239	145
chr5	56162059	56162349	.	619	.	14.74922	-1.00000	4.06239	145
chr5	56123804	56124094	.	1000	.	53.19855	-1.00000	4.06239	145
chr5	56037500	56037790	.	1000	.	25.23662	-1.00000	4.06239	145
chr5	55600528	55600818	.	772	.	14.85818	-1.00000	4.06239	145
chr5	55390508	55390798	.	1000	.	26.59898	-1.00000	4.06239	145
chr5	54786225	54786515	.	1000	.	22.59676	-1.00000	4.06239	145
chr5	54325675	54325965	.	1000	.	40.72548	-1.00000	4.06239	145
chr5	54310564	54310854	.	846	.	12.65083	-1.00000	4.06239	145
chr5	53543481	53543771	.	1000	.	20.29106	-1.00000	4.06239	145
chr5	53119045	53119335	.	822	.	16.80637	-1.00000	4.06239	145
chr5	43416314	43416604	.	912	.	19.01909	-1.00000	4.06239	145
chr5	43274464	43274754	.	1000	.	26.24680	-1.00000	4.06239	145
chr5	43212522	43212812	.	730	.	15.95738	-1.00000	4.06239	145
chr5	43043091	43043381	.	1000	.	19.38252	-1.00000	4.06239	145
chr5	43007543	43007833	.	1000	.	24.74412	-1.00000	4.06239	145
chr5	42872889	42873179	.	1000	.	31.79223	-1.00000	4.06239	145
chr5	40801992	40802282	.	961	.	20.41215	-1.00000	4.06239	145
chr5	39424825	39425115	.	1000	.	35.60918	-1.00000	4.06239	145
chr5	37576146	37576436	.	1000	.	21.10626	-1.00000	4.06239	145
chr5	37553230	37553520	.	1000	.	24.88024	-1.00000	4.06239	145
chr5	36237842	36238132	.	849	.	14.42957	-1.00000	4.06239	145
chr5	34913637	34913927	.	651	.	12.88374	-1.00000	4.06239	145
chr5	34896111	34896401	.	1000	.	21.86531	-1.00000	4.06239	145
chr5	34699804	34700094	.	1000	.	39.98089	-1.00000	4.06239	145
chr5	34672418	34672708	.	784	.	15.06999	-1.00000	4.06239	145
chr5	34526638	34526928	.	925	.	14.66392	-1.00000	4.06239	145
chr5	180093669	180093959	.	1000	.	46.98675	-1.00000	4.06239	145
chr5	180085245	180085535	.	580	.	12.80200	-1.00000	4.06239	145
chr5	179821402	179821692	.	946	.	19.96511	-1.00000	4.06239	145
chr5	179700537	179700827	.	944	.	17.14358	-1.00000	4.06239	145
chr5	178683797	178684087	.	1000	.	19.55321	-1.00000	4.06239	145
chr5	178449186	178449476	.	1000	.	45.64601	-1.00000	4.06239	145
chr5	178127518	178127808	.	1000	.	25.66111	-1.00000	4.06239	145
chr5	177557080	177557370	.	1000	.	35.08111	-1.00000	4.06239	145
chr5	177529283	177529573	.	1000	.	20.40730	-1.00000	4.06239	145
chr5	177516922	177517212	.	849	.	18.23018	-1.00000	4.06239	145
chr5	177427972	177428262	.	619	.	12.95317	-1.00000	4.06239	145
chr5	177427494	177427784	.	775	.	18.06730	-1.00000	4.06239	145
chr5	177113820	177114110	.	1000	.	22.67709	-1.00000	4.06239	145
chr5	176994961	176995251	.	1000	.	18.15265	-1.00000	4.06239	145
chr5	176837673	176837963	.	1000	.	34.80443	-1.00000	4.06239	145
chr5	176648617	176648907	.	1000	.	19.49378	-1.00000	4.06239	145
chr5	176619242	176619532	.	832	.	16.41803	-1.00000	4.06239	145
chr5	173855643	173855933	.	1000	.	33.45953	-1.00000	4.06239	145
chr5	173853423	173853713	.	1000	.	20.72035	-1.00000	4.06239	145
chr5	173850612	173850902	.	660	.	13.43120	-1.00000	4.06239	145
chr5	173839313	173839603	.	1000	.	42.23521	-1.00000	4.06239	145
chr5	173782712	173783002	.	780	.	17.61657	-1.00000	4.06239	145
chr5	173691983	173692273	.	1000	.	21.51619	-1.00000	4.06239	145
chr5	173324104	173324394	.	880	.	15.34943	-1.00000	4.06239	145
chr5	172178254	172178544	.	660	.	14.69156	-1.00000	4.06239	145
chr5	172144392	172144682	.	1000	.	28.30094	-1.00000	4.06239	145
chr5	172142859	172143149	.	1000	.	30.98966	-1.00000	4.06239	145
chr5	171953926	171954216	.	1000	.	19.21496	-1.00000	4.06239	145
chr5	170151440	170151730	.	1000	.	25.46071	-1.00000	4.06239	145
chr5	169746421	169746711	.	605	.	12.83146	-1.00000	4.06239	145
chr5	168937408	168937698	.	681	.	14.02447	-1.00000	4.06239	145
chr5	168813630	168813920	.	1000	.	22.98786	-1.00000	4.06239	145
chr5	164345930	164346220	.	794	.	15.81241	-1.00000	4.06239	145
chr5	16418565	16418855	.	1000	.	57.49603	-1.00000	4.06239	145
chr5	160421768	160422058	.	649	.	13.85046	-1.00000	4.06239	145
chr5	160244093	160244383	.	946	.	18.39125	-1.00000	4.06239	145
chr5	160197740	160198030	.	990	.	18.32712	-1.00000	4.06239	145
chr5	159341907	159342197	.	1000	.	54.67096	-1.00000	4.06239	145
chr5	159128108	159128398	.	1000	.	27.58719	-1.00000	4.06239	145
chr5	157611066	157611356	.	1000	.	30.86609	-1.00000	4.06239	145
chr5	154840847	154841137	.	1000	.	39.18859	-1.00000	4.06239	145
chr5	154518581	154518871	.	964	.	17.24533	-1.00000	4.06239	145
chr5	154373782	154374072	.	995	.	17.85909	-1.00000	4.06239	145
chr5	154189276	154189566	.	594	.	12.21985	-1.00000	4.06239	145
chr5	153742065	153742355	.	817	.	14.18464	-1.00000	4.06239	145
chr5	152142930	152143220	.	1000	.	33.84212	-1.00000	4.06239	145
chr5	151241424	151241714	.	828	.	14.73000	-1.00000	4.06239	145
chr5	151100222	151100512	.	1000	.	31.27030	-1.00000	4.06239	145
chr5	151023002	151023292	.	809	.	12.94832	-1.00000	4.06239	145
chr5	150595421	150595711	.	1000	.	22.56924	-1.00000	4.06239	145
chr5	150499567	150499857	.	1000	.	29.20912	-1.00000	4.06239	145
chr5	150482004	150482294	.	1000	.	23.23330	-1.00000	4.06239	145
chr5	150026865	150027155	.	1000	.	19.40717	-1.00000	4.06239	145
chr5	149606087	149606377	.	1000	.	20.93001	-1.00000	4.06239	145
chr5	149456854	149457144	.	1000	.	42.07334	-1.00000	4.06239	145
chr5	148639147	148639437	.	1000	.	20.50526	-1.00000	4.06239	145
chr5	146203246	146203536	.	1000	.	20.51153	-1.00000	4.06239	145
chr5	145854704	145854994	.	1000	.	32.91191	-1.00000	4.06239	145
chr5	14326537	14326827	.	1000	.	33.45713	-1.00000	4.06239	145
chr5	143219790	143220080	.	887	.	16.31967	-1.00000	4.06239	145
chr5	143207673	143207963	.	886	.	16.28203	-1.00000	4.06239	145
chr5	143124689	143124979	.	1000	.	54.08422	-1.00000	4.06239	145
chr5	143026489	143026779	.	1000	.	27.62734	-1.00000	4.06239	145
chr5	14268327	14268617	.	742	.	17.42633	-1.00000	4.06239	145
chr5	141902480	141902770	.	735	.	13.88282	-1.00000	4.06239	145
chr5	141691476	141691766	.	795	.	11.39458	-1.00000	4.06239	145
chr5	141682264	141682554	.	735	.	15.54838	-1.00000	4.06239	145
chr5	140611186	140611476	.	952	.	17.75223	-1.00000	4.06239	145
chr5	139746934	139747224	.	615	.	14.32688	-1.00000	4.06239	145
chr5	139669942	139670232	.	1000	.	49.52625	-1.00000	4.06239	145
chr5	139647043	139647333	.	711	.	13.41570	-1.00000	4.06239	145
chr5	139637799	139638089	.	947	.	18.93951	-1.00000	4.06239	145
chr5	138663054	138663344	.	1000	.	26.40380	-1.00000	4.06239	145
chr5	138488422	138488712	.	1000	.	19.49566	-1.00000	4.06239	145
chr5	136133274	136133564	.	1000	.	18.58144	-1.00000	4.06239	145
chr5	135828117	135828407	.	578	.	12.04480	-1.00000	4.06239	145
chr5	135476696	135476986	.	758	.	14.32884	-1.00000	4.06239	145
chr5	135192474	135192764	.	1000	.	42.30352	-1.00000	4.06239	145
chr5	135173689	135173979	.	1000	.	28.55270	-1.00000	4.06239	145
chr5	135159005	135159295	.	571	.	13.88641	-1.00000	4.06239	145
chr5	134845778	134846068	.	1000	.	40.35387	-1.00000	4.06239	145
chr5	134437946	134438236	.	1000	.	21.89382	-1.00000	4.06239	145
chr5	133936675	133936965	.	542	.	13.55717	-1.00000	4.06239	145
chr5	133932693	133932983	.	1000	.	34.96763	-1.00000	4.06239	145
chr5	133902633	133902923	.	922	.	17.23001	-1.00000	4.06239	145
chr5	133240514	133240804	.	1000	.	43.40042	-1.00000	4.06239	145
chr5	133049672	133049962	.	1000	.	24.71442	-1.00000	4.06239	145
chr5	132666526	132666816	.	1000	.	20.98145	-1.00000	4.06239	145
chr5	132652115	132652405	.	1000	.	34.62302	-1.00000	4.06239	145
chr5	132426658	132426948	.	800	.	18.69891	-1.00000	4.06239	145
chr5	132422686	132422976	.	1000	.	37.09041	-1.00000	4.06239	145
chr5	132323246	132323536	.	1000	.	16.72914	-1.00000	4.06239	145
chr5	132177758	132178048	.	1000	.	31.45134	-1.00000	4.06239	145
chr5	132098254	132098544	.	1000	.	61.64591	-1.00000	4.06239	145
chr5	131996776	131997066	.	1000	.	26.62739	-1.00000	4.06239	145
chr5	131994639	131994929	.	1000	.	43.44533	-1.00000	4.06239	145
chr5	131373306	131373596	.	575	.	14.86076	-1.00000	4.06239	145
chr5	131165017	131165307	.	1000	.	20.66792	-1.00000	4.06239	145
chr5	126976896	126977186	.	1000	.	49.65335	-1.00000	4.06239	145
chr5	126884399	126884689	.	1000	.	47.62843	-1.00000	4.06239	145
chr5	126514878	126515168	.	1000	.	56.46279	-1.00000	4.06239	145
chr5	12615226	12615516	.	732	.	16.65693	-1.00000	4.06239	145
chr5	124656005	124656295	.	1000	.	26.83544	-1.00000	4.06239	145
chr5	124652003	124652293	.	1000	.	58.47700	-1.00000	4.06239	145
chr5	124583894	124584184	.	1000	.	20.14628	-1.00000	4.06239	145
chr5	122126354	122126644	.	566	.	12.08728	-1.00000	4.06239	145
chr5	122113305	122113595	.	1000	.	31.52671	-1.00000	4.06239	145
chr5	1200043	1200333	.	1000	.	34.77252	-1.00000	4.06239	145
chr5	119330568	119330858	.	1000	.	38.75176	-1.00000	4.06239	145
chr5	119321632	119321922	.	1000	.	22.26343	-1.00000	4.06239	145
chr5	119269174	119269464	.	1000	.	30.71725	-1.00000	4.06239	145
chr5	1185800	1186090	.	1000	.	38.03741	-1.00000	4.06239	145
chr5	113474312	113474602	.	1000	.	24.74785	-1.00000	4.06239	145
chr5	113071416	113071706	.	632	.	12.84125	-1.00000	4.06239	145
chr5	112973890	112974180	.	1000	.	27.02392	-1.00000	4.06239	145
chr5	1105448	1105738	.	1000	.	36.04417	-1.00000	4.06239	145
chr5	108549072	108549362	.	667	.	14.75362	-1.00000	4.06239	145
chr5	108531472	108531762	.	1000	.	18.94103	-1.00000	4.06239	145
chr5	10708631	10708921	.	819	.	14.76682	-1.00000	4.06239	145
chr5	1067746	1068036	.	1000	.	65.48880	-1.00000	4.06239	145
chr5	10602049	10602339	.	1000	.	25.42285	-1.00000	4.06239	145
chr5	10504172	10504462	.	631	.	11.62384	-1.00000	4.06239	145
chr5	103605322	103605612	.	857	.	15.60447	-1.00000	4.06239	145
chr5	10294682	10294972	.	1000	.	49.98807	-1.00000	4.06239	145
chr4	99842384	99842674	.	1000	.	39.90758	-1.00000	4.06239	145
chr4	996096	996386	.	1000	.	26.46955	-1.00000	4.06239	145
chr4	98995183	98995473	.	1000	.	22.29808	-1.00000	4.06239	145
chr4	98861158	98861448	.	1000	.	23.16384	-1.00000	4.06239	145
chr4	98801231	98801521	.	572	.	14.23940	-1.00000	4.06239	145
chr4	98780084	98780374	.	1000	.	20.82435	-1.00000	4.06239	145
chr4	95289283	95289573	.	1000	.	23.35652	-1.00000	4.06239	145
chr4	95249679	95249969	.	1000	.	28.95950	-1.00000	4.06239	145
chr4	89889283	89889573	.	760	.	19.50898	-1.00000	4.06239	145
chr4	87422591	87422881	.	694	.	15.16820	-1.00000	4.06239	145
chr4	87017606	87017896	.	765	.	15.88837	-1.00000	4.06239	145
chr4	86916434	86916724	.	1000	.	35.17667	-1.00000	4.06239	145
chr4	85580663	85580953	.	560	.	14.50882	-1.00000	4.06239	145
chr4	83757139	83757429	.	808	.	15.78219	-1.00000	4.06239	145
chr4	83630144	83630434	.	1000	.	34.26676	-1.00000	4.06239	145
chr4	8336505	8336795	.	1000	.	22.73485	-1.00000	4.06239	145
chr4	8252773	8253063	.	867	.	14.13196	-1.00000	4.06239	145
chr4	81806581	81806871	.	1000	.	33.85079	-1.00000	4.06239	145
chr4	81421519	81421809	.	542	.	13.22120	-1.00000	4.06239	145
chr4	80253572	80253862	.	1000	.	55.13889	-1.00000	4.06239	145
chr4	80179648	80179938	.	645	.	13.72163	-1.00000	4.06239	145
chr4	80143336	80143626	.	1000	.	33.35967	-1.00000	4.06239	145
chr4	78658058	78658348	.	1000	.	20.91354	-1.00000	4.06239	145
chr4	78629404	78629694	.	962	.	16.34884	-1.00000	4.06239	145
chr4	78622704	78622994	.	1000	.	32.26823	-1.00000	4.06239	145
chr4	78621474	78621764	.	1000	.	27.56764	-1.00000	4.06239	145
chr4	78599933	78600223	.	1000	.	26.17535	-1.00000	4.06239	145
chr4	77905878	77906168	.	668	.	16.50111	-1.00000	4.06239	145
chr4	76301524	76301814	.	842	.	17.38888	-1.00000	4.06239	145
chr4	76090290	76090580	.	836	.	16.09217	-1.00000	4.06239	145
chr4	75673475	75673765	.	1000	.	33.63140	-1.00000	4.06239	145
chr4	74682793	74683083	.	1000	.	20.25372	-1.00000	4.06239	145
chr4	74099330	74099620	.	933	.	17.01050	-1.00000	4.06239	145
chr4	73069696	73069986	.	1000	.	25.60343	-1.00000	4.06239	145
chr4	71857844	71858134	.	1000	.	32.39452	-1.00000	4.06239	145
chr4	7081850	7082140	.	1000	.	31.99834	-1.00000	4.06239	145
chr4	6927074	6927364	.	1000	.	43.82387	-1.00000	4.06239	145
chr4	6916677	6916967	.	724	.	14.16001	-1.00000	4.06239	145
chr4	6909089	6909379	.	689	.	13.21660	-1.00000	4.06239	145
chr4	68864478	68864768	.	855	.	14.76866	-1.00000	4.06239	145
chr4	6730652	6730942	.	1000	.	40.25716	-1.00000	4.06239	145
chr4	6709802	6710092	.	777	.	17.08701	-1.00000	4.06239	145
chr4	6640470	6640760	.	1000	.	26.91596	-1.00000	4.06239	145
chr4	6011322	6011612	.	615	.	12.52977	-1.00000	4.06239	145
chr4	56513560	56513850	.	1000	.	17.89804	-1.00000	4.06239	145
chr4	56389609	56389899	.	1000	.	19.85342	-1.00000	4.06239	145
chr4	55386901	55387191	.	1000	.	27.03906	-1.00000	4.06239	145
chr4	54571284	54571574	.	1000	.	36.97218	-1.00000	4.06239	145
chr4	54542519	54542809	.	1000	.	43.51491	-1.00000	4.06239	145
chr4	54066752	54067042	.	1000	.	18.52613	-1.00000	4.06239	145
chr4	499052	499342	.	1000	.	40.64169	-1.00000	4.06239	145
chr4	48681164	48681454	.	934	.	18.78231	-1.00000	4.06239	145
chr4	48481640	48481930	.	1000	.	29.17938	-1.00000	4.06239	145
chr4	48255382	48255672	.	929	.	18.17891	-1.00000	4.06239	145
chr4	48203828	48204118	.	1000	.	42.48736	-1.00000	4.06239	145
chr4	48187831	48188121	.	633	.	11.59707	-1.00000	4.06239	145
chr4	48126711	48127001	.	1000	.	31.35162	-1.00000	4.06239	145
chr4	44726421	44726711	.	697	.	12.64737	-1.00000	4.06239	145
chr4	4339624	4339914	.	999	.	15.11688	-1.00000	4.06239	145
chr4	40311790	40312080	.	1000	.	27.79101	-1.00000	4.06239	145
chr4	40238956	40239246	.	1000	.	19.48652	-1.00000	4.06239	145
chr4	40198190	40198480	.	1000	.	33.70940	-1.00000	4.06239	145
chr4	39306387	39306677	.	572	.	13.32791	-1.00000	4.06239	145
chr4	38724277	38724567	.	1000	.	18.11451	-1.00000	4.06239	145
chr4	38529117	38529407	.	1000	.	29.42317	-1.00000	4.06239	145
chr4	38382561	38382851	.	781	.	19.10334	-1.00000	4.06239	145
chr4	32002039	32002329	.	1000	.	20.98941	-1.00000	4.06239	145
chr4	3079712	3080002	.	1000	.	27.93268	-1.00000	4.06239	145
chr4	2867770	2868060	.	733	.	13.24283	-1.00000	4.06239	145
chr4	2843243	2843533	.	945	.	17.95863	-1.00000	4.06239	145
chr4	26860432	26860722	.	1000	.	27.98384	-1.00000	4.06239	145
chr4	26782284	26782574	.	676	.	18.31503	-1.00000	4.06239	145
chr4	26310274	26310564	.	556	.	14.11115	-1.00000	4.06239	145
chr4	25915473	25915763	.	1000	.	30.67999	-1.00000	4.06239	145
chr4	25050804	25051094	.	1000	.	39.09271	-1.00000	4.06239	145
chr4	24687339	24687629	.	1000	.	23.08043	-1.00000	4.06239	145
chr4	2395651	2395941	.	1000	.	50.74580	-1.00000	4.06239	145
chr4	20698853	20699143	.	1000	.	21.40256	-1.00000	4.06239	145
chr4	189838802	189839092	.	661	.	12.25206	-1.00000	4.06239	145
chr4	1882952	1883242	.	1000	.	37.82579	-1.00000	4.06239	145
chr4	185573842	185574132	.	819	.	14.23193	-1.00000	4.06239	145
chr4	185115971	185116261	.	1000	.	28.05836	-1.00000	4.06239	145
chr4	184844008	184844298	.	761	.	15.12419	-1.00000	4.06239	145
chr4	184684859	184685149	.	1000	.	47.89971	-1.00000	4.06239	145
chr4	183619406	183619696	.	883	.	17.33636	-1.00000	4.06239	145
chr4	183241225	183241515	.	1000	.	29.12563	-1.00000	4.06239	145
chr4	183029481	183029771	.	592	.	12.02809	-1.00000	4.06239	145
chr4	1785192	1785482	.	1000	.	38.62872	-1.00000	4.06239	145
chr4	178037440	178037730	.	1000	.	17.07502	-1.00000	4.06239	145
chr4	176290492	176290782	.	685	.	11.64696	-1.00000	4.06239	145
chr4	174654680	174654970	.	1000	.	35.06435	-1.00000	4.06239	145
chr4	173334210	173334500	.	1000	.	22.34286	-1.00000	4.06239	145
chr4	173258352	173258642	.	734	.	14.72168	-1.00000	4.06239	145
chr4	172999132	172999422	.	1000	.	45.78820	-1.00000	4.06239	145
chr4	17272239	17272529	.	610	.	12.09970	-1.00000	4.06239	145
chr4	169659977	169660267	.	1000	.	52.58361	-1.00000	4.06239	145
chr4	169626851	169627141	.	665	.	14.24003	-1.00000	4.06239	145
chr4	169080104	169080394	.	794	.	14.90674	-1.00000	4.06239	145
chr4	163195235	163195525	.	1000	.	39.93791	-1.00000	4.06239	145
chr4	163187362	163187652	.	1000	.	26.23940	-1.00000	4.06239	145
chr4	159195474	159195764	.	1000	.	20.90604	-1.00000	4.06239	145
chr4	159151158	159151448	.	1000	.	56.49438	-1.00000	4.06239	145
chr4	159042190	159042480	.	847	.	14.98535	-1.00000	4.06239	145
chr4	158672085	158672375	.	1000	.	34.59478	-1.00000	4.06239	145
chr4	158211392	158211682	.	571	.	12.85388	-1.00000	4.06239	145
chr4	154456299	154456589	.	1000	.	52.06170	-1.00000	4.06239	145
chr4	153466036	153466326	.	702	.	12.93843	-1.00000	4.06239	145
chr4	152937619	152937909	.	1000	.	18.68856	-1.00000	4.06239	145
chr4	151671761	151672051	.	1000	.	24.34287	-1.00000	4.06239	145
chr4	150533729	150534019	.	1000	.	21.61264	-1.00000	4.06239	145
chr4	143348457	143348747	.	789	.	16.83341	-1.00000	4.06239	145
chr4	141220713	141221003	.	568	.	12.70751	-1.00000	4.06239	145
chr4	139443704	139443994	.	987	.	17.83992	-1.00000	4.06239	145
chr4	139214176	139214466	.	683	.	14.49229	-1.00000	4.06239	145
chr4	139176205	139176495	.	855	.	18.76292	-1.00000	4.06239	145
chr4	139011282	139011572	.	1000	.	24.08666	-1.00000	4.06239	145
chr4	138910867	138911157	.	1000	.	53.61574	-1.00000	4.06239	145
chr4	138671550	138671840	.	770	.	13.76946	-1.00000	4.06239	145
chr4	138437315	138437605	.	1000	.	46.17988	-1.00000	4.06239	145
chr4	137969398	137969688	.	757	.	17.41504	-1.00000	4.06239	145
chr4	13368305	13368595	.	598	.	15.64672	-1.00000	4.06239	145
chr4	128787771	128788061	.	1000	.	28.67127	-1.00000	4.06239	145
chr4	128758398	128758688	.	617	.	14.61766	-1.00000	4.06239	145
chr4	126572304	126572594	.	1000	.	24.56712	-1.00000	4.06239	145
chr4	123349434	123349724	.	1000	.	41.11862	-1.00000	4.06239	145
chr4	122776191	122776481	.	1000	.	27.61394	-1.00000	4.06239	145
chr4	122766873	122767163	.	614	.	12.88738	-1.00000	4.06239	145
chr4	121990518	121990808	.	804	.	26.30265	-1.00000	4.06239	145
chr4	121794561	121794851	.	1000	.	42.95578	-1.00000	4.06239	145
chr4	121790982	121791272	.	1000	.	30.29375	-1.00000	4.06239	145
chr4	110248841	110249131	.	1000	.	24.75151	-1.00000	4.06239	145
chr4	109815334	109815624	.	627	.	15.57824	-1.00000	4.06239	145
chr4	109495552	109495842	.	590	.	14.12631	-1.00000	4.06239	145
chr4	109174220	109174510	.	1000	.	29.20807	-1.00000	4.06239	145
chr4	109148593	109148883	.	1000	.	20.52059	-1.00000	4.06239	145
chr4	108114498	108114788	.	1000	.	27.20996	-1.00000	4.06239	145
chr4	105996837	105997127	.	690	.	13.19741	-1.00000	4.06239	145
chr4	105461264	105461554	.	645	.	11.69335	-1.00000	4.06239	145
chr4	10326140	10326430	.	798	.	14.70138	-1.00000	4.06239	145
chr4	102342746	102343036	.	677	.	12.39210	-1.00000	4.06239	145
chr4	10200845	10201135	.	1000	.	17.75444	-1.00000	4.06239	145
chr4	10185774	10186064	.	875	.	14.94880	-1.00000	4.06239	145
chr4	10173295	10173585	.	982	.	17.79442	-1.00000	4.06239	145
chr3	9979000	9979290	.	1000	.	26.56987	-1.00000	4.06239	145
chr3	9897804	9898094	.	668	.	14.55357	-1.00000	4.06239	145
chr3	98593618	98593908	.	1000	.	34.77875	-1.00000	4.06239	145
chr3	98583786	98584076	.	1000	.	38.87878	-1.00000	4.06239	145
chr3	9786240	9786530	.	1000	.	21.32765	-1.00000	4.06239	145
chr3	8857996	8858286	.	1000	.	29.75995	-1.00000	4.06239	145
chr3	73143985	73144275	.	1000	.	19.10725	-1.00000	4.06239	145
chr3	72938481	72938771	.	608	.	12.19651	-1.00000	4.06239	145
chr3	72595475	72595765	.	584	.	15.80233	-1.00000	4.06239	145
chr3	72460846	72461136	.	868	.	18.33798	-1.00000	4.06239	145
chr3	72289010	72289300	.	1000	.	27.87780	-1.00000	4.06239	145
chr3	72144790	72145080	.	1000	.	47.41295	-1.00000	4.06239	145
chr3	72086428	72086718	.	806	.	14.78291	-1.00000	4.06239	145
chr3	69791928	69792218	.	1000	.	28.00443	-1.00000	4.06239	145
chr3	69724803	69725093	.	799	.	19.98251	-1.00000	4.06239	145
chr3	65617793	65618083	.	1000	.	19.78127	-1.00000	4.06239	145
chr3	65039818	65040108	.	1000	.	34.28795	-1.00000	4.06239	145
chr3	59877286	59877576	.	658	.	12.70032	-1.00000	4.06239	145
chr3	5767330	5767620	.	960	.	19.80711	-1.00000	4.06239	145
chr3	54926312	54926602	.	1000	.	23.14312	-1.00000	4.06239	145
chr3	5428857	5429147	.	1000	.	25.03118	-1.00000	4.06239	145
chr3	53891764	53892054	.	573	.	11.96927	-1.00000	4.06239	145
chr3	52912941	52913231	.	1000	.	22.90183	-1.00000	4.06239	145
chr3	52897450	52897740	.	616	.	11.47658	-1.00000	4.06239	145
chr3	52198702	52198992	.	640	.	12.88831	-1.00000	4.06239	145
chr3	52128236	52128526	.	1000	.	31.20148	-1.00000	4.06239	145
chr3	5108321	5108611	.	851	.	18.03310	-1.00000	4.06239	145
chr3	50612674	50612964	.	627	.	13.82283	-1.00000	4.06239	145
chr3	50612124	50612414	.	1000	.	36.04277	-1.00000	4.06239	145
chr3	50539533	50539823	.	1000	.	35.05205	-1.00000	4.06239	145
chr3	5019483	5019773	.	1000	.	27.27680	-1.00000	4.06239	145
chr3	5016589	5016879	.	1000	.	34.62076	-1.00000	4.06239	145
chr3	49803489	49803779	.	1000	.	21.75124	-1.00000	4.06239	145
chr3	49349721	49350011	.	871	.	15.76401	-1.00000	4.06239	145
chr3	49171294	49171584	.	1000	.	29.21654	-1.00000	4.06239	145
chr3	48685866	48686156	.	1000	.	19.07950	-1.00000	4.06239	145
chr3	48555251	48555541	.	1000	.	24.63923	-1.00000	4.06239	145
chr3	48294618	48294908	.	1000	.	20.86734	-1.00000	4.06239	145
chr3	4825974	4826264	.	1000	.	25.40006	-1.00000	4.06239	145
chr3	4804714	4805004	.	1000	.	37.64772	-1.00000	4.06239	145
chr3	47503140	47503430	.	638	.	13.76757	-1.00000	4.06239	145
chr3	4741635	4741925	.	538	.	13.19771	-1.00000	4.06239	145
chr3	47315257	47315547	.	1000	.	20.67850	-1.00000	4.06239	145
chr3	46987345	46987635	.	833	.	18.31522	-1.00000	4.06239	145
chr3	46948219	46948509	.	1000	.	39.77118	-1.00000	4.06239	145
chr3	46935481	46935771	.	606	.	14.73646	-1.00000	4.06239	145
chr3	46549351	46549641	.	1000	.	31.60483	-1.00000	4.06239	145
chr3	46509247	46509537	.	842	.	19.07683	-1.00000	4.06239	145
chr3	4644037	4644327	.	1000	.	64.76260	-1.00000	4.06239	145
chr3	46407029	46407319	.	1000	.	22.50704	-1.00000	4.06239	145
chr3	45859121	45859411	.	1000	.	21.12687	-1.00000	4.06239	145
chr3	45631558	45631848	.	1000	.	20.07497	-1.00000	4.06239	145
chr3	45551594	45551884	.	799	.	15.11429	-1.00000	4.06239	145
chr3	4533771	4534061	.	1000	.	34.05134	-1.00000	4.06239	145
chr3	45273809	45274099	.	721	.	16.31911	-1.00000	4.06239	145
chr3	4524415	4524705	.	699	.	18.88072	-1.00000	4.06239	145
chr3	45137715	45138005	.	1000	.	30.69827	-1.00000	4.06239	145
chr3	4512979	4513269	.	1000	.	45.25476	-1.00000	4.06239	145
chr3	44968472	44968762	.	1000	.	23.81250	-1.00000	4.06239	145
chr3	44926999	44927289	.	979	.	16.43936	-1.00000	4.06239	145
chr3	44518240	44518530	.	658	.	12.50549	-1.00000	4.06239	145
chr3	44439822	44440112	.	1000	.	38.88623	-1.00000	4.06239	145
chr3	43770756	43771046	.	1000	.	19.02998	-1.00000	4.06239	145
chr3	43690793	43691083	.	1000	.	22.23041	-1.00000	4.06239	145
chr3	43678377	43678667	.	651	.	14.45321	-1.00000	4.06239	145
chr3	43671222	43671512	.	1000	.	34.74672	-1.00000	4.06239	145
chr3	43644540	43644830	.	1000	.	39.18384	-1.00000	4.06239	145
chr3	42836612	42836902	.	1000	.	33.85199	-1.00000	4.06239	145
chr3	42660963	42661253	.	636	.	14.98302	-1.00000	4.06239	145
chr3	42582212	42582502	.	1000	.	36.16340	-1.00000	4.06239	145
chr3	41705974	41706264	.	742	.	14.72394	-1.00000	4.06239	145
chr3	41700177	41700467	.	923	.	18.00012	-1.00000	4.06239	145
chr3	39202086	39202376	.	948	.	17.32465	-1.00000	4.06239	145
chr3	38725686	38725976	.	1000	.	27.19637	-1.00000	4.06239	145
chr3	38724113	38724403	.	1000	.	47.80643	-1.00000	4.06239	145
chr3	38346535	38346825	.	725	.	13.19714	-1.00000	4.06239	145
chr3	38149730	38150020	.	1000	.	49.23500	-1.00000	4.06239	145
chr3	38019708	38019998	.	1000	.	26.12432	-1.00000	4.06239	145
chr3	37996815	37997105	.	1000	.	25.00163	-1.00000	4.06239	145
chr3	37765751	37766041	.	1000	.	34.74712	-1.00000	4.06239	145
chr3	37229762	37230052	.	1000	.	32.33902	-1.00000	4.06239	145
chr3	37028428	37028718	.	862	.	19.62720	-1.00000	4.06239	145
chr3	36969909	36970199	.	1000	.	54.41277	-1.00000	4.06239	145
chr3	36958018	36958308	.	1000	.	22.51927	-1.00000	4.06239	145
chr3	33942556	33942846	.	901	.	16.94998	-1.00000	4.06239	145
chr3	33936381	33936671	.	1000	.	27.07138	-1.00000	4.06239	145
chr3	33914790	33915080	.	1000	.	36.00669	-1.00000	4.06239	145
chr3	33900998	33901288	.	1000	.	44.76197	-1.00000	4.06239	145
chr3	33097178	33097468	.	1000	.	47.03533	-1.00000	4.06239	145
chr3	33054328	33054618	.	1000	.	43.55900	-1.00000	4.06239	145
chr3	32709399	32709689	.	852	.	22.04292	-1.00000	4.06239	145
chr3	32502103	32502393	.	563	.	14.73175	-1.00000	4.06239	145
chr3	3196443	3196733	.	833	.	16.62961	-1.00000	4.06239	145
chr3	31491715	31492005	.	1000	.	23.56840	-1.00000	4.06239	145
chr3	23808592	23808882	.	1000	.	22.75408	-1.00000	4.06239	145
chr3	20511853	20512143	.	696	.	15.97044	-1.00000	4.06239	145
chr3	20041500	20041790	.	557	.	12.60358	-1.00000	4.06239	145
chr3	20015562	20015852	.	773	.	16.37839	-1.00000	4.06239	145
chr3	20014648	20014938	.	1000	.	21.52005	-1.00000	4.06239	145
chr3	197444273	197444563	.	1000	.	57.91410	-1.00000	4.06239	145
chr3	197189634	197189924	.	729	.	14.57313	-1.00000	4.06239	145
chr3	197031529	197031819	.	1000	.	32.27946	-1.00000	4.06239	145
chr3	196988578	196988868	.	1000	.	47.42979	-1.00000	4.06239	145
chr3	196650930	196651220	.	1000	.	26.40467	-1.00000	4.06239	145
chr3	196632421	196632711	.	619	.	13.68216	-1.00000	4.06239	145
chr3	196512036	196512326	.	1000	.	44.23697	-1.00000	4.06239	145
chr3	196127618	196127908	.	1000	.	20.86330	-1.00000	4.06239	145
chr3	196108299	196108589	.	1000	.	37.64822	-1.00000	4.06239	145
chr3	196078969	196079259	.	865	.	16.28000	-1.00000	4.06239	145
chr3	195907960	195908250	.	600	.	14.99516	-1.00000	4.06239	145
chr3	195886647	195886937	.	1000	.	22.63804	-1.00000	4.06239	145
chr3	195856584	195856874	.	1000	.	23.57168	-1.00000	4.06239	145
chr3	195150457	195150747	.	1000	.	19.52429	-1.00000	4.06239	145
chr3	194572411	194572701	.	1000	.	22.34039	-1.00000	4.06239	145
chr3	194256114	194256404	.	1000	.	22.40457	-1.00000	4.06239	145
chr3	194255475	194255765	.	1000	.	26.66032	-1.00000	4.06239	145
chr3	194140688	194140978	.	1000	.	43.08912	-1.00000	4.06239	145
chr3	194139224	194139514	.	1000	.	22.54045	-1.00000	4.06239	145
chr3	194137283	194137573	.	1000	.	23.96935	-1.00000	4.06239	145
chr3	194003256	194003546	.	1000	.	39.93821	-1.00000	4.06239	145
chr3	193910938	193911228	.	1000	.	40.57041	-1.00000	4.06239	145
chr3	193853675	193853965	.	1000	.	22.25139	-1.00000	4.06239	145
chr3	193660733	193661023	.	1000	.	39.41101	-1.00000	4.06239	145
chr3	187022378	187022668	.	1000	.	41.77400	-1.00000	4.06239	145
chr3	186997085	186997375	.	1000	.	31.65945	-1.00000	4.06239	145
chr3	186938682	186938972	.	1000	.	18.55567	-1.00000	4.06239	145
chr3	185943578	185943868	.	608	.	12.74726	-1.00000	4.06239	145
chr3	185586562	185586852	.	769	.	15.14705	-1.00000	4.06239	145
chr3	185297919	185298209	.	821	.	15.57577	-1.00000	4.06239	145
chr3	184185705	184185995	.	1000	.	41.46201	-1.00000	4.06239	145
chr3	184018188	184018478	.	1000	.	60.47556	-1.00000	4.06239	145
chr3	183361282	183361572	.	772	.	15.30356	-1.00000	4.06239	145
chr3	182784541	182784831	.	951	.	17.14229	-1.00000	4.06239	145
chr3	182739676	182739966	.	1000	.	22.38612	-1.00000	4.06239	145
chr3	182365124	182365414	.	1000	.	21.81574	-1.00000	4.06239	145
chr3	179147217	179147507	.	820	.	18.15480	-1.00000	4.06239	145
chr3	177357430	177357720	.	852	.	13.39393	-1.00000	4.06239	145
chr3	173007192	173007482	.	1000	.	31.67893	-1.00000	4.06239	145
chr3	172550606	172550896	.	1000	.	24.97740	-1.00000	4.06239	145
chr3	171493068	171493358	.	878	.	23.17797	-1.00000	4.06239	145
chr3	171470764	171471054	.	1000	.	25.91313	-1.00000	4.06239	145
chr3	171428290	171428580	.	1000	.	31.65954	-1.00000	4.06239	145
chr3	171192498	171192788	.	1000	.	18.39889	-1.00000	4.06239	145
chr3	171183123	171183413	.	1000	.	38.46159	-1.00000	4.06239	145
chr3	171126544	171126834	.	620	.	14.23625	-1.00000	4.06239	145
chr3	170730218	170730508	.	1000	.	56.59395	-1.00000	4.06239	145
chr3	169146409	169146699	.	892	.	18.09639	-1.00000	4.06239	145
chr3	168157319	168157609	.	1000	.	34.44120	-1.00000	4.06239	145
chr3	16304659	16304949	.	1000	.	42.25097	-1.00000	4.06239	145
chr3	16264837	16265127	.	900	.	17.27698	-1.00000	4.06239	145
chr3	158773193	158773483	.	543	.	12.06799	-1.00000	4.06239	145
chr3	158743644	158743934	.	1000	.	31.31581	-1.00000	4.06239	145
chr3	157135751	157136041	.	896	.	17.86931	-1.00000	4.06239	145
chr3	157109600	157109890	.	1000	.	25.67091	-1.00000	4.06239	145
chr3	156681089	156681379	.	788	.	15.04351	-1.00000	4.06239	145
chr3	156460268	156460558	.	1000	.	37.08805	-1.00000	4.06239	145
chr3	155179576	155179866	.	1000	.	29.94866	-1.00000	4.06239	145
chr3	155131212	155131502	.	1000	.	27.14225	-1.00000	4.06239	145
chr3	15310763	15311053	.	1000	.	22.57361	-1.00000	4.06239	145
chr3	15305590	15305880	.	1000	.	54.62663	-1.00000	4.06239	145
chr3	15299065	15299355	.	824	.	12.79105	-1.00000	4.06239	145
chr3	152320294	152320584	.	1000	.	46.78874	-1.00000	4.06239	145
chr3	150787798	150788088	.	866	.	27.92524	-1.00000	4.06239	145
chr3	150738422	150738712	.	792	.	16.50106	-1.00000	4.06239	145
chr3	150729660	150729950	.	1000	.	25.87637	-1.00000	4.06239	145
chr3	149233358	149233648	.	680	.	16.09486	-1.00000	4.06239	145
chr3	149085773	149086063	.	1000	.	59.69103	-1.00000	4.06239	145
chr3	14651432	14651722	.	1000	.	39.89977	-1.00000	4.06239	145
chr3	14646675	14646965	.	738	.	16.21245	-1.00000	4.06239	145
chr3	144015184	144015474	.	1000	.	21.45756	-1.00000	4.06239	145
chr3	143366689	143366979	.	818	.	16.30838	-1.00000	4.06239	145
chr3	143307555	143307845	.	643	.	12.15099	-1.00000	4.06239	145
chr3	143283370	143283660	.	1000	.	35.46274	-1.00000	4.06239	145
chr3	142817967	142818257	.	920	.	17.34708	-1.00000	4.06239	145
chr3	142618849	142619139	.	887	.	15.90726	-1.00000	4.06239	145
chr3	14232755	14233045	.	1000	.	42.59830	-1.00000	4.06239	145
chr3	14204985	14205275	.	1000	.	17.48807	-1.00000	4.06239	145
chr3	142046404	142046694	.	1000	.	38.92993	-1.00000	4.06239	145
chr3	142022465	142022755	.	1000	.	24.11642	-1.00000	4.06239	145
chr3	141849053	141849343	.	1000	.	21.32583	-1.00000	4.06239	145
chr3	141805223	141805513	.	705	.	16.26204	-1.00000	4.06239	145
chr3	141312727	141313017	.	1000	.	27.28252	-1.00000	4.06239	145
chr3	139299539	139299829	.	1000	.	39.26845	-1.00000	4.06239	145
chr3	139288531	139288821	.	1000	.	32.13740	-1.00000	4.06239	145
chr3	139222094	139222384	.	1000	.	56.27788	-1.00000	4.06239	145
chr3	139135061	139135351	.	988	.	18.92056	-1.00000	4.06239	145
chr3	139127201	139127491	.	613	.	12.50829	-1.00000	4.06239	145
chr3	138875787	138876077	.	1000	.	41.28544	-1.00000	4.06239	145
chr3	13824536	13824826	.	559	.	11.72247	-1.00000	4.06239	145
chr3	13650400	13650690	.	983	.	15.82957	-1.00000	4.06239	145
chr3	136135080	136135370	.	796	.	14.82956	-1.00000	4.06239	145
chr3	13546833	13547123	.	1000	.	41.51506	-1.00000	4.06239	145
chr3	13485068	13485358	.	1000	.	36.17709	-1.00000	4.06239	145
chr3	13476195	13476485	.	706	.	16.75552	-1.00000	4.06239	145
chr3	13455768	13456058	.	736	.	15.63596	-1.00000	4.06239	145
chr3	13404765	13405055	.	877	.	23.66725	-1.00000	4.06239	145
chr3	133753837	133754127	.	1000	.	26.21529	-1.00000	4.06239	145
chr3	13042944	13043234	.	937	.	16.64909	-1.00000	4.06239	145
chr3	129586331	129586621	.	604	.	17.11717	-1.00000	4.06239	145
chr3	12953267	12953557	.	1000	.	52.23039	-1.00000	4.06239	145
chr3	129461904	129462194	.	1000	.	23.77322	-1.00000	4.06239	145
chr3	129440195	129440485	.	1000	.	19.56079	-1.00000	4.06239	145
chr3	129054691	129054981	.	1000	.	21.14547	-1.00000	4.06239	145
chr3	129016662	129016952	.	1000	.	19.98539	-1.00000	4.06239	145
chr3	128497646	128497936	.	749	.	15.66516	-1.00000	4.06239	145
chr3	128496445	128496735	.	641	.	13.40076	-1.00000	4.06239	145
chr3	128495450	128495740	.	1000	.	33.91991	-1.00000	4.06239	145
chr3	128415966	128416256	.	1000	.	46.61723	-1.00000	4.06239	145
chr3	128415351	128415641	.	1000	.	17.14711	-1.00000	4.06239	145
chr3	128076847	128077137	.	1000	.	39.59763	-1.00000	4.06239	145
chr3	127595384	127595674	.	1000	.	22.58081	-1.00000	4.06239	145
chr3	126472350	126472640	.	933	.	17.75422	-1.00000	4.06239	145
chr3	125433114	125433404	.	1000	.	58.41118	-1.00000	4.06239	145
chr3	12484281	12484571	.	550	.	13.60544	-1.00000	4.06239	145
chr3	124772301	124772591	.	1000	.	18.96154	-1.00000	4.06239	145
chr3	124620620	124620910	.	1000	.	23.41775	-1.00000	4.06239	145
chr3	123080955	123081245	.	825	.	16.59046	-1.00000	4.06239	145
chr3	119418243	119418533	.	883	.	15.15860	-1.00000	4.06239	145
chr3	11509127	11509417	.	1000	.	21.03262	-1.00000	4.06239	145
chr3	105614357	105614647	.	1000	.	30.06197	-1.00000	4.06239	145
chr3	10198985	10199275	.	647	.	19.77485	-1.00000	4.06239	145
chr3	10194277	10194567	.	611	.	11.59946	-1.00000	4.06239	145
chr3	101868809	101869099	.	986	.	20.59126	-1.00000	4.06239	145
chr3	101530415	101530705	.	1000	.	35.33462	-1.00000	4.06239	145
chr3	100289426	100289716	.	856	.	17.72652	-1.00000	4.06239	145
chr22	50319160	50319450	.	560	.	17.07850	-1.00000	4.06239	145
chr22	49704596	49704886	.	833	.	17.24141	-1.00000	4.06239	145
chr22	47779607	47779897	.	771	.	14.15056	-1.00000	4.06239	145
chr22	46604462	46604752	.	1000	.	23.15291	-1.00000	4.06239	145
chr22	45930356	45930646	.	785	.	13.89989	-1.00000	4.06239	145
chr22	45314083	45314373	.	1000	.	28.89032	-1.00000	4.06239	145
chr22	44676735	44677025	.	1000	.	42.27295	-1.00000	4.06239	145
chr22	44046699	44046989	.	776	.	17.89330	-1.00000	4.06239	145
chr22	43969613	43969903	.	1000	.	44.32344	-1.00000	4.06239	145
chr22	43183566	43183856	.	1000	.	41.56057	-1.00000	4.06239	145
chr22	43007657	43007947	.	832	.	14.80188	-1.00000	4.06239	145
chr22	42959786	42960076	.	645	.	15.15992	-1.00000	4.06239	145
chr22	42754633	42754923	.	1000	.	17.06851	-1.00000	4.06239	145
chr22	41846006	41846296	.	967	.	18.73530	-1.00000	4.06239	145
chr22	41832815	41833105	.	570	.	12.30851	-1.00000	4.06239	145
chr22	41682390	41682680	.	598	.	12.04939	-1.00000	4.06239	145
chr22	41603816	41604106	.	977	.	19.83123	-1.00000	4.06239	145
chr22	41523637	41523927	.	1000	.	43.66900	-1.00000	4.06239	145
chr22	40711609	40711899	.	1000	.	25.37563	-1.00000	4.06239	145
chr22	40552094	40552384	.	1000	.	41.37392	-1.00000	4.06239	145
chr22	40329164	40329454	.	1000	.	22.44937	-1.00000	4.06239	145
chr22	39946611	39946901	.	1000	.	22.27876	-1.00000	4.06239	145
chr22	39920146	39920436	.	1000	.	32.89913	-1.00000	4.06239	145
chr22	39832708	39832998	.	1000	.	24.42301	-1.00000	4.06239	145
chr22	39626189	39626479	.	1000	.	36.16185	-1.00000	4.06239	145
chr22	39488835	39489125	.	733	.	13.19003	-1.00000	4.06239	145
chr22	39472937	39473227	.	1000	.	14.99390	-1.00000	4.06239	145
chr22	39452715	39453005	.	1000	.	25.94563	-1.00000	4.06239	145
chr22	39363906	39364196	.	569	.	12.63651	-1.00000	4.06239	145
chr22	39274278	39274568	.	712	.	12.89967	-1.00000	4.06239	145
chr22	38705296	38705586	.	1000	.	18.13670	-1.00000	4.06239	145
chr22	38638827	38639117	.	824	.	16.02320	-1.00000	4.06239	145
chr22	37803292	37803582	.	782	.	19.50667	-1.00000	4.06239	145
chr22	37552736	37553026	.	1000	.	60.36833	-1.00000	4.06239	145
chr22	37242594	37242884	.	1000	.	39.91655	-1.00000	4.06239	145
chr22	36982194	36982484	.	940	.	19.83010	-1.00000	4.06239	145
chr22	36480087	36480377	.	1000	.	26.68330	-1.00000	4.06239	145
chr22	36399204	36399494	.	894	.	21.34293	-1.00000	4.06239	145
chr22	36368487	36368777	.	1000	.	38.56337	-1.00000	4.06239	145
chr22	35212032	35212322	.	1000	.	47.10697	-1.00000	4.06239	145
chr22	32881268	32881558	.	601	.	14.13054	-1.00000	4.06239	145
chr22	32880941	32881231	.	860	.	14.31171	-1.00000	4.06239	145
chr22	32539817	32540107	.	750	.	13.43643	-1.00000	4.06239	145
chr22	32482762	32483052	.	932	.	15.43792	-1.00000	4.06239	145
chr22	31895893	31896183	.	838	.	21.72164	-1.00000	4.06239	145
chr22	31626630	31626920	.	1000	.	53.67615	-1.00000	4.06239	145
chr22	31603175	31603465	.	709	.	15.45710	-1.00000	4.06239	145
chr22	31227909	31228199	.	669	.	14.24989	-1.00000	4.06239	145
chr22	30698060	30698350	.	1000	.	25.49509	-1.00000	4.06239	145
chr22	30506470	30506760	.	627	.	16.32510	-1.00000	4.06239	145
chr22	29952162	29952452	.	811	.	16.06825	-1.00000	4.06239	145
chr22	29821374	29821664	.	702	.	15.67642	-1.00000	4.06239	145
chr22	29799196	29799486	.	1000	.	20.17259	-1.00000	4.06239	145
chr22	29780921	29781211	.	1000	.	30.77261	-1.00000	4.06239	145
chr22	29569145	29569435	.	720	.	13.33446	-1.00000	4.06239	145
chr22	29563583	29563873	.	557	.	12.35665	-1.00000	4.06239	145
chr22	29195622	29195912	.	1000	.	27.84394	-1.00000	4.06239	145
chr22	27594802	27595092	.	1000	.	24.78277	-1.00000	4.06239	145
chr22	26645345	26645635	.	1000	.	22.09508	-1.00000	4.06239	145
chr22	26632597	26632887	.	1000	.	27.22465	-1.00000	4.06239	145
chr22	26512527	26512817	.	586	.	11.44537	-1.00000	4.06239	145
chr22	25762136	25762426	.	875	.	18.41205	-1.00000	4.06239	145
chr22	25741864	25742154	.	631	.	13.21702	-1.00000	4.06239	145
chr22	24728979	24729269	.	1000	.	38.33560	-1.00000	4.06239	145
chr22	24091785	24092075	.	1000	.	19.68232	-1.00000	4.06239	145
chr22	22431503	22431793	.	1000	.	30.26059	-1.00000	4.06239	145
chr22	22429538	22429828	.	652	.	12.02889	-1.00000	4.06239	145
chr22	22422748	22423038	.	585	.	13.22633	-1.00000	4.06239	145
chr22	22210938	22211228	.	1000	.	15.76756	-1.00000	4.06239	145
chr22	22195411	22195701	.	1000	.	46.56305	-1.00000	4.06239	145
chr22	22186133	22186423	.	850	.	16.92215	-1.00000	4.06239	145
chr22	22181927	22182217	.	608	.	12.40769	-1.00000	4.06239	145
chr22	21927472	21927762	.	588	.	11.60147	-1.00000	4.06239	145
chr22	21921206	21921496	.	970	.	17.87054	-1.00000	4.06239	145
chr22	21736298	21736588	.	928	.	16.69736	-1.00000	4.06239	145
chr22	21726515	21726805	.	858	.	16.53393	-1.00000	4.06239	145
chr22	21718913	21719203	.	1000	.	23.28507	-1.00000	4.06239	145
chr22	21714379	21714669	.	684	.	17.88710	-1.00000	4.06239	145
chr22	21602655	21602945	.	949	.	18.30965	-1.00000	4.06239	145
chr22	21583456	21583746	.	844	.	17.25220	-1.00000	4.06239	145
chr22	21446443	21446733	.	569	.	12.72114	-1.00000	4.06239	145
chr22	21444730	21445020	.	589	.	12.20404	-1.00000	4.06239	145
chr22	21055043	21055333	.	890	.	19.65039	-1.00000	4.06239	145
chr22	21052809	21053099	.	837	.	13.65149	-1.00000	4.06239	145
chr22	21002364	21002654	.	1000	.	18.04065	-1.00000	4.06239	145
chr22	21001143	21001433	.	876	.	13.65743	-1.00000	4.06239	145
chr22	20885734	20886024	.	1000	.	32.39098	-1.00000	4.06239	145
chr22	20764295	20764585	.	699	.	11.60727	-1.00000	4.06239	145
chr22	20741179	20741469	.	738	.	15.54574	-1.00000	4.06239	145
chr22	20663985	20664275	.	708	.	15.68954	-1.00000	4.06239	145
chr22	20656579	20656869	.	719	.	14.40004	-1.00000	4.06239	145
chr22	20636771	20637061	.	587	.	12.45777	-1.00000	4.06239	145
chr22	20566514	20566804	.	906	.	15.91575	-1.00000	4.06239	145
chr22	20545836	20546126	.	1000	.	43.44038	-1.00000	4.06239	145
chr22	20523149	20523439	.	1000	.	28.08210	-1.00000	4.06239	145
chr22	20509058	20509348	.	825	.	15.13531	-1.00000	4.06239	145
chr22	20507159	20507449	.	893	.	14.35682	-1.00000	4.06239	145
chr22	20497672	20497962	.	1000	.	15.96629	-1.00000	4.06239	145
chr22	20429324	20429614	.	746	.	13.45073	-1.00000	4.06239	145
chr22	20401677	20401967	.	774	.	14.42370	-1.00000	4.06239	145
chr22	20319952	20320242	.	1000	.	15.24867	-1.00000	4.06239	145
chr22	20248516	20248806	.	789	.	17.11150	-1.00000	4.06239	145
chr22	20241032	20241322	.	624	.	14.61116	-1.00000	4.06239	145
chr22	20224922	20225212	.	1000	.	19.52988	-1.00000	4.06239	145
chr22	20223129	20223419	.	797	.	13.58754	-1.00000	4.06239	145
chr22	20212566	20212856	.	1000	.	21.36772	-1.00000	4.06239	145
chr22	20146881	20147171	.	665	.	12.47294	-1.00000	4.06239	145
chr22	20135355	20135645	.	570	.	15.17337	-1.00000	4.06239	145
chr22	20128845	20129135	.	761	.	14.58740	-1.00000	4.06239	145
chr22	20122948	20123238	.	565	.	12.27726	-1.00000	4.06239	145
chr22	20117612	20117902	.	1000	.	25.02664	-1.00000	4.06239	145
chr22	20115838	20116128	.	835	.	15.69434	-1.00000	4.06239	145
chr22	20076800	20077090	.	1000	.	38.15287	-1.00000	4.06239	145
chr22	20060505	20060795	.	1000	.	19.31619	-1.00000	4.06239	145
chr22	20058960	20059250	.	915	.	18.13813	-1.00000	4.06239	145
chr22	20035583	20035873	.	973	.	13.91485	-1.00000	4.06239	145
chr22	20033452	20033742	.	971	.	16.29120	-1.00000	4.06239	145
chr22	20021383	20021673	.	1000	.	19.47343	-1.00000	4.06239	145
chr22	20015270	20015560	.	700	.	13.84446	-1.00000	4.06239	145
chr22	20012435	20012725	.	648	.	13.51684	-1.00000	4.06239	145
chr22	20010510	20010800	.	1000	.	22.82828	-1.00000	4.06239	145
chr22	20009593	20009883	.	1000	.	28.25691	-1.00000	4.06239	145
chr22	20007509	20007799	.	1000	.	42.37249	-1.00000	4.06239	145
chr22	19974954	19975244	.	753	.	12.40052	-1.00000	4.06239	145
chr22	19971373	19971663	.	744	.	14.26534	-1.00000	4.06239	145
chr22	19970145	19970435	.	738	.	14.15816	-1.00000	4.06239	145
chr22	19924211	19924501	.	577	.	11.52500	-1.00000	4.06239	145
chr22	19909520	19909810	.	753	.	15.20472	-1.00000	4.06239	145
chr22	19888409	19888699	.	663	.	11.41644	-1.00000	4.06239	145
chr22	19887265	19887555	.	564	.	11.88794	-1.00000	4.06239	145
chr22	19870480	19870770	.	690	.	14.00947	-1.00000	4.06239	145
chr22	19823549	19823839	.	704	.	14.07319	-1.00000	4.06239	145
chr22	19806365	19806655	.	804	.	18.74506	-1.00000	4.06239	145
chr22	19797520	19797810	.	558	.	12.08634	-1.00000	4.06239	145
chr22	19753062	19753352	.	1000	.	18.38023	-1.00000	4.06239	145
chr22	19730930	19731220	.	1000	.	47.24066	-1.00000	4.06239	145
chr22	19724087	19724377	.	1000	.	30.16316	-1.00000	4.06239	145
chr22	19718517	19718807	.	725	.	11.60636	-1.00000	4.06239	145
chr22	19717303	19717593	.	620	.	14.05730	-1.00000	4.06239	145
chr22	19709331	19709621	.	1000	.	15.54972	-1.00000	4.06239	145
chr22	19643523	19643813	.	1000	.	35.86484	-1.00000	4.06239	145
chr22	19598354	19598644	.	727	.	15.67653	-1.00000	4.06239	145
chr22	19488369	19488659	.	639	.	12.04002	-1.00000	4.06239	145
chr22	19432337	19432627	.	997	.	20.77642	-1.00000	4.06239	145
chr22	19431647	19431937	.	789	.	12.69029	-1.00000	4.06239	145
chr22	19419721	19420011	.	1000	.	75.96630	-1.00000	4.06239	145
chr22	19419092	19419382	.	1000	.	23.09069	-1.00000	4.06239	145
chr22	19408234	19408524	.	1000	.	34.88062	-1.00000	4.06239	145
chr22	19406366	19406656	.	954	.	18.95821	-1.00000	4.06239	145
chr22	19369005	19369295	.	662	.	12.44444	-1.00000	4.06239	145
chr22	19352222	19352512	.	837	.	13.30392	-1.00000	4.06239	145
chr22	19292307	19292597	.	562	.	12.73749	-1.00000	4.06239	145
chr22	19275911	19276201	.	1000	.	17.14229	-1.00000	4.06239	145
chr22	19218012	19218302	.	1000	.	22.16035	-1.00000	4.06239	145
chr22	19194718	19195008	.	735	.	11.61535	-1.00000	4.06239	145
chr22	19169590	19169880	.	1000	.	27.01507	-1.00000	4.06239	145
chr22	19147346	19147636	.	557	.	12.23908	-1.00000	4.06239	145
chr22	19121594	19121884	.	761	.	17.04138	-1.00000	4.06239	145
chr22	19117276	19117566	.	691	.	14.16375	-1.00000	4.06239	145
chr22	19114971	19115261	.	801	.	17.18613	-1.00000	4.06239	145
chr22	18985700	18985990	.	551	.	11.66704	-1.00000	4.06239	145
chr22	17920356	17920646	.	612	.	16.71157	-1.00000	4.06239	145
chr21	46455767	46456057	.	1000	.	33.91958	-1.00000	4.06239	145
chr21	46402489	46402779	.	587	.	12.04319	-1.00000	4.06239	145
chr21	46320492	46320782	.	1000	.	52.51538	-1.00000	4.06239	145
chr21	46305044	46305334	.	1000	.	20.09724	-1.00000	4.06239	145
chr21	46180092	46180382	.	1000	.	31.15422	-1.00000	4.06239	145
chr21	45360244	45360534	.	1000	.	49.96406	-1.00000	4.06239	145
chr21	45256986	45257276	.	1000	.	25.31763	-1.00000	4.06239	145
chr21	45067507	45067797	.	1000	.	31.57247	-1.00000	4.06239	145
chr21	45027575	45027865	.	567	.	11.63999	-1.00000	4.06239	145
chr21	44968323	44968613	.	1000	.	24.37757	-1.00000	4.06239	145
chr21	44854848	44855138	.	1000	.	65.30028	-1.00000	4.06239	145
chr21	44026067	44026357	.	570	.	11.77520	-1.00000	4.06239	145
chr21	43937147	43937437	.	555	.	12.91189	-1.00000	4.06239	145
chr21	43860779	43861069	.	1000	.	34.27873	-1.00000	4.06239	145
chr21	43786431	43786721	.	763	.	12.77640	-1.00000	4.06239	145
chr21	42662896	42663186	.	547	.	12.94882	-1.00000	4.06239	145
chr21	42628677	42628967	.	569	.	11.63506	-1.00000	4.06239	145
chr21	42547242	42547532	.	872	.	13.17407	-1.00000	4.06239	145
chr21	42051869	42052159	.	996	.	20.04311	-1.00000	4.06239	145
chr21	41957490	41957780	.	1000	.	37.38246	-1.00000	4.06239	145
chr21	41877918	41878208	.	724	.	15.57350	-1.00000	4.06239	145
chr21	38985676	38985966	.	1000	.	29.36307	-1.00000	4.06239	145
chr21	38807856	38808146	.	719	.	14.86990	-1.00000	4.06239	145
chr21	38787584	38787874	.	816	.	15.02025	-1.00000	4.06239	145
chr21	38255034	38255324	.	601	.	13.86514	-1.00000	4.06239	145
chr21	38089739	38090029	.	1000	.	31.64516	-1.00000	4.06239	145
chr21	37455432	37455722	.	932	.	18.68897	-1.00000	4.06239	145
chr21	36430040	36430330	.	917	.	22.22037	-1.00000	4.06239	145
chr21	36320704	36320994	.	963	.	14.88167	-1.00000	4.06239	145
chr21	35483257	35483547	.	700	.	16.48509	-1.00000	4.06239	145
chr21	35470489	35470779	.	917	.	16.17573	-1.00000	4.06239	145
chr21	35106270	35106560	.	1000	.	53.28845	-1.00000	4.06239	145
chr21	34908520	34908810	.	1000	.	75.82942	-1.00000	4.06239	145
chr21	34110716	34111006	.	1000	.	50.84117	-1.00000	4.06239	145
chr21	33386457	33386747	.	1000	.	26.55611	-1.00000	4.06239	145
chr21	33368212	33368502	.	827	.	15.99878	-1.00000	4.06239	145
chr21	32545975	32546265	.	1000	.	38.28379	-1.00000	4.06239	145
chr21	31737901	31738191	.	1000	.	23.94362	-1.00000	4.06239	145
chr21	31735754	31736044	.	897	.	18.71751	-1.00000	4.06239	145
chr21	30227767	30228057	.	546	.	12.32627	-1.00000	4.06239	145
chr21	29649423	29649713	.	654	.	24.91683	-1.00000	4.06239	145
chr21	29641986	29642276	.	1000	.	33.92912	-1.00000	4.06239	145
chr21	29034725	29035015	.	752	.	16.46133	-1.00000	4.06239	145
chr21	24272530	24272820	.	1000	.	21.54372	-1.00000	4.06239	145
chr21	23890713	23891003	.	942	.	18.31405	-1.00000	4.06239	145
chr21	20258640	20258930	.	836	.	15.57028	-1.00000	4.06239	145
chr21	14762808	14763098	.	985	.	17.22223	-1.00000	4.06239	145
chr21	14753833	14754123	.	1000	.	39.89045	-1.00000	4.06239	145
chr21	14546191	14546481	.	1000	.	32.96085	-1.00000	4.06239	145
chr20	9149098	9149388	.	1000	.	25.18738	-1.00000	4.06239	145
chr20	829066	829356	.	1000	.	43.04008	-1.00000	4.06239	145
chr20	8019631	8019921	.	906	.	18.60215	-1.00000	4.06239	145
chr20	64042527	64042817	.	750	.	14.69133	-1.00000	4.06239	145
chr20	63899133	63899423	.	622	.	12.57237	-1.00000	4.06239	145
chr20	63700485	63700775	.	1000	.	23.50414	-1.00000	4.06239	145
chr20	62696363	62696653	.	552	.	13.80172	-1.00000	4.06239	145
chr20	62533711	62534001	.	1000	.	29.27673	-1.00000	4.06239	145
chr20	62522895	62523185	.	576	.	11.86164	-1.00000	4.06239	145
chr20	62487576	62487866	.	1000	.	54.44676	-1.00000	4.06239	145
chr20	62357330	62357620	.	1000	.	24.46713	-1.00000	4.06239	145
chr20	59021032	59021322	.	1000	.	33.88650	-1.00000	4.06239	145
chr20	58390394	58390684	.	1000	.	25.70859	-1.00000	4.06239	145
chr20	5784829	5785119	.	1000	.	46.49030	-1.00000	4.06239	145
chr20	57578116	57578406	.	928	.	21.82276	-1.00000	4.06239	145
chr20	57477878	57478168	.	558	.	13.40971	-1.00000	4.06239	145
chr20	57451926	57452216	.	1000	.	30.42087	-1.00000	4.06239	145
chr20	57415221	57415511	.	978	.	17.61857	-1.00000	4.06239	145
chr20	57410086	57410376	.	1000	.	44.28643	-1.00000	4.06239	145
chr20	5675536	5675826	.	1000	.	23.21497	-1.00000	4.06239	145
chr20	56412168	56412458	.	822	.	19.11176	-1.00000	4.06239	145
chr20	56392323	56392613	.	1000	.	23.82830	-1.00000	4.06239	145
chr20	56360674	56360964	.	629	.	13.99656	-1.00000	4.06239	145
chr20	55103265	55103555	.	1000	.	21.77024	-1.00000	4.06239	145
chr20	54065762	54066052	.	1000	.	30.33883	-1.00000	4.06239	145
chr20	53912396	53912686	.	600	.	17.06222	-1.00000	4.06239	145
chr20	53800781	53801071	.	1000	.	24.32545	-1.00000	4.06239	145
chr20	51492650	51492940	.	745	.	14.26638	-1.00000	4.06239	145
chr20	51373977	51374267	.	1000	.	36.03188	-1.00000	4.06239	145
chr20	50903393	50903683	.	1000	.	25.92243	-1.00000	4.06239	145
chr20	50298629	50298919	.	1000	.	39.91316	-1.00000	4.06239	145
chr20	50197486	50197776	.	890	.	24.53337	-1.00000	4.06239	145
chr20	50115965	50116255	.	793	.	15.96474	-1.00000	4.06239	145
chr20	50098345	50098635	.	1000	.	30.90988	-1.00000	4.06239	145
chr20	50012610	50012900	.	961	.	15.15188	-1.00000	4.06239	145
chr20	49790370	49790660	.	1000	.	34.08895	-1.00000	4.06239	145
chr20	49246309	49246599	.	1000	.	40.65082	-1.00000	4.06239	145
chr20	48663811	48664101	.	1000	.	20.94705	-1.00000	4.06239	145
chr20	48406032	48406322	.	739	.	13.95039	-1.00000	4.06239	145
chr20	47040793	47041083	.	1000	.	19.24298	-1.00000	4.06239	145
chr20	4673648	4673938	.	731	.	14.48511	-1.00000	4.06239	145
chr20	46215868	46216158	.	1000	.	38.45999	-1.00000	4.06239	145
chr20	46089832	46090122	.	940	.	20.41382	-1.00000	4.06239	145
chr20	45910843	45911133	.	1000	.	31.51943	-1.00000	4.06239	145
chr20	45337498	45337788	.	1000	.	25.70408	-1.00000	4.06239	145
chr20	44463168	44463458	.	1000	.	14.78732	-1.00000	4.06239	145
chr20	43691002	43691292	.	830	.	16.13731	-1.00000	4.06239	145
chr20	43538587	43538877	.	1000	.	28.28476	-1.00000	4.06239	145
chr20	43318880	43319170	.	604	.	13.62565	-1.00000	4.06239	145
chr20	4192359	4192649	.	944	.	21.08007	-1.00000	4.06239	145
chr20	41538819	41539109	.	568	.	12.48711	-1.00000	4.06239	145
chr20	41116284	41116574	.	958	.	17.28129	-1.00000	4.06239	145
chr20	41086486	41086776	.	616	.	12.04808	-1.00000	4.06239	145
chr20	41034341	41034631	.	1000	.	29.73310	-1.00000	4.06239	145
chr20	3910059	3910349	.	959	.	21.70643	-1.00000	4.06239	145
chr20	38995753	38996043	.	689	.	13.99178	-1.00000	4.06239	145
chr20	38948011	38948301	.	1000	.	54.57719	-1.00000	4.06239	145
chr20	38692873	38693163	.	1000	.	24.21530	-1.00000	4.06239	145
chr20	38666371	38666661	.	1000	.	37.38982	-1.00000	4.06239	145
chr20	38563900	38564190	.	1000	.	33.46227	-1.00000	4.06239	145
chr20	3819955	3820245	.	874	.	17.28518	-1.00000	4.06239	145
chr20	38160013	38160303	.	1000	.	47.84384	-1.00000	4.06239	145
chr20	38158913	38159203	.	880	.	17.47197	-1.00000	4.06239	145
chr20	38127147	38127437	.	1000	.	27.28445	-1.00000	4.06239	145
chr20	37958915	37959205	.	586	.	14.18985	-1.00000	4.06239	145
chr20	37833599	37833889	.	1000	.	23.69674	-1.00000	4.06239	145
chr20	37154750	37155040	.	1000	.	24.04342	-1.00000	4.06239	145
chr20	36770676	36770966	.	1000	.	25.52402	-1.00000	4.06239	145
chr20	36183230	36183520	.	1000	.	29.23652	-1.00000	4.06239	145
chr20	35772648	35772938	.	975	.	18.83561	-1.00000	4.06239	145
chr20	35742236	35742526	.	1000	.	33.86592	-1.00000	4.06239	145
chr20	35611090	35611380	.	598	.	12.70764	-1.00000	4.06239	145
chr20	35462487	35462777	.	1000	.	30.50187	-1.00000	4.06239	145
chr20	34872846	34873136	.	648	.	15.17140	-1.00000	4.06239	145
chr20	34713488	34713778	.	925	.	17.64590	-1.00000	4.06239	145
chr20	34085606	34085896	.	1000	.	28.81125	-1.00000	4.06239	145
chr20	34083117	34083407	.	562	.	13.58156	-1.00000	4.06239	145
chr20	33690151	33690441	.	618	.	12.98073	-1.00000	4.06239	145
chr20	33688914	33689204	.	870	.	17.77027	-1.00000	4.06239	145
chr20	33419219	33419509	.	981	.	17.55604	-1.00000	4.06239	145
chr20	33339565	33339855	.	739	.	15.79484	-1.00000	4.06239	145
chr20	32752398	32752688	.	1000	.	54.59408	-1.00000	4.06239	145
chr20	32682580	32682870	.	1000	.	21.56598	-1.00000	4.06239	145
chr20	32681338	32681628	.	938	.	19.12884	-1.00000	4.06239	145
chr20	32665391	32665681	.	1000	.	24.41503	-1.00000	4.06239	145
chr20	32642420	32642710	.	1000	.	20.48372	-1.00000	4.06239	145
chr20	32285734	32286024	.	1000	.	44.98508	-1.00000	4.06239	145
chr20	32207162	32207452	.	760	.	16.73391	-1.00000	4.06239	145
chr20	31950255	31950545	.	781	.	16.22663	-1.00000	4.06239	145
chr20	31675852	31676142	.	1000	.	50.00580	-1.00000	4.06239	145
chr20	31607309	31607599	.	1000	.	24.24700	-1.00000	4.06239	145
chr20	31497914	31498204	.	1000	.	32.42164	-1.00000	4.06239	145
chr20	29781896	29782186	.	905	.	14.82086	-1.00000	4.06239	145
chr20	2800782	2801072	.	1000	.	20.50211	-1.00000	4.06239	145
chr20	266707	266997	.	1000	.	30.25200	-1.00000	4.06239	145
chr20	23178860	23179150	.	1000	.	18.75895	-1.00000	4.06239	145
chr20	2315178	2315468	.	930	.	16.54461	-1.00000	4.06239	145
chr20	23133646	23133936	.	1000	.	24.33009	-1.00000	4.06239	145
chr20	23133051	23133341	.	1000	.	28.30962	-1.00000	4.06239	145
chr20	22928661	22928951	.	1000	.	24.01041	-1.00000	4.06239	145
chr20	22833960	22834250	.	1000	.	25.06392	-1.00000	4.06239	145
chr20	17925564	17925854	.	1000	.	20.61778	-1.00000	4.06239	145
chr20	1212142	1212432	.	580	.	12.69492	-1.00000	4.06239	145
chr20	1187683	1187973	.	622	.	13.18183	-1.00000	4.06239	145
chr2	97662961	97663251	.	1000	.	21.54891	-1.00000	4.06239	145
chr2	9714587	9714877	.	653	.	14.33460	-1.00000	4.06239	145
chr2	96924246	96924536	.	1000	.	17.38213	-1.00000	4.06239	145
[truncated: 1,000 more rows]
