# Supplementary material for: GRAFIMO: Variant and haplotype aware motif scanning on pangenome graphs
Source: PLoS Comput Biol. 2021 Sep 27;17(9):e1009444. doi: 10.1371/journal.pcbi.1009444 (PMC8519448; doi:10.1371/journal.pcbi.1009444)
Supplement: S1 Code — (ZIP) [file pcbi.1009444.s002.zip › S1_code/test_data/tf_motifs/GATA1/Cell_line_K562/ENCFF939ODZ_3000.bed]

chr8	109363085	109363277	.	1000	.	197.77570	-1.00000	3.66153	99
chr7	37357663	37357861	.	1000	.	232.09034	-1.00000	3.66153	99
chr6	42092242	42092402	.	1000	.	196.43793	-1.00000	3.66153	99
chr20	32285773	32285976	.	1000	.	262.32483	-1.00000	3.66153	99
chr2	233091658	233091807	.	1000	.	149.50576	-1.00000	3.66153	99
chr2	178273801	178274029	.	1000	.	309.88424	-1.00000	3.66153	99
chr19	5799308	5799494	.	1000	.	265.57444	-1.00000	3.66153	99
chr12	113932972	113933157	.	1000	.	239.47080	-1.00000	3.66153	99
chr11	75031459	75031657	.	1000	.	245.96396	-1.00000	3.66153	99
chr11	27420752	27420932	.	1000	.	231.05496	-1.00000	3.66153	99
chr11	118241170	118241364	.	1000	.	251.00612	-1.00000	3.66153	99
chrX	153898037	153898216	.	1000	.	186.96708	-1.00000	3.66153	98
chr7	16269073	16269271	.	1000	.	262.10843	-1.00000	3.66153	98
chr20	44010404	44010597	.	1000	.	204.27239	-1.00000	3.66153	98
chr20	41262075	41262270	.	1000	.	237.02033	-1.00000	3.66153	98
chr2	43725087	43725245	.	1000	.	116.74032	-1.00000	3.66153	98
chr17	41530269	41530465	.	1000	.	227.14795	-1.00000	3.66153	98
chr17	11908814	11909008	.	1000	.	223.22136	-1.00000	3.66153	98
chr16	3388406	3388571	.	1000	.	185.65620	-1.00000	3.66153	98
chr15	74954584	74954774	.	1000	.	271.77975	-1.00000	3.66153	98
chr11	82790819	82791003	.	1000	.	203.65484	-1.00000	3.66153	98
chr1	59288119	59288313	.	1000	.	252.91331	-1.00000	3.66153	98
chr6	3393055	3393269	.	1000	.	295.51284	-1.00000	3.66153	97
chr6	157393285	157393470	.	1000	.	259.73604	-1.00000	3.66153	97
chr6	146898172	146898366	.	1000	.	172.11842	-1.00000	3.66153	97
chr5	95718255	95718466	.	1000	.	251.88693	-1.00000	3.66153	97
chr5	135134151	135134365	.	1000	.	271.58818	-1.00000	3.66153	97
chr22	20007559	20007758	.	1000	.	218.44456	-1.00000	3.66153	97
chr2	62296140	62296299	.	1000	.	181.85064	-1.00000	3.66153	97
chr2	55140601	55140766	.	1000	.	216.66502	-1.00000	3.66153	97
chr2	54589652	54589850	.	1000	.	262.65672	-1.00000	3.66153	97
chr11	12853725	12853860	.	1000	.	149.14202	-1.00000	3.66153	97
chr1	44093732	44093908	.	1000	.	197.26026	-1.00000	3.66153	97
chr1	42825124	42825310	.	1000	.	241.28026	-1.00000	3.66153	97
chr9	127129464	127129638	.	1000	.	185.11962	-1.00000	3.66153	96
chr6	137863372	137863538	.	1000	.	225.04217	-1.00000	3.66153	96
chr5	135271907	135272079	.	1000	.	174.19043	-1.00000	3.66153	96
chr3	33054378	33054566	.	1000	.	263.95553	-1.00000	3.66153	96
chr2	32721442	32721568	.	1000	.	128.33359	-1.00000	3.66153	96
chr11	8206445	8206623	.	1000	.	274.52955	-1.00000	3.66153	96
chr10	43418063	43418231	.	1000	.	201.82116	-1.00000	3.66153	96
chr1	92544805	92544967	.	1000	.	209.30732	-1.00000	3.66153	96
chr1	66758330	66758478	.	1000	.	178.76405	-1.00000	3.66153	96
chr1	47232275	47232477	.	1000	.	283.36499	-1.00000	3.66153	96
chr1	202076925	202077092	.	1000	.	187.77649	-1.00000	3.66153	96
chr6	26336823	26336964	.	1000	.	153.48160	-1.00000	3.66153	95
chr2	86214230	86214408	.	1000	.	209.33125	-1.00000	3.66153	95
chr2	12074092	12074280	.	1000	.	173.25600	-1.00000	3.66153	95
chr2	102069388	102069570	.	1000	.	252.15071	-1.00000	3.66153	95
chr17	82462008	82462167	.	1000	.	234.84190	-1.00000	3.66153	95
chr17	47867072	47867250	.	1000	.	217.73310	-1.00000	3.66153	95
chr17	45345624	45345814	.	1000	.	248.37938	-1.00000	3.66153	95
chr16	88455903	88456072	.	1000	.	152.07138	-1.00000	3.66153	95
chr16	11102134	11102350	.	1000	.	271.14092	-1.00000	3.66153	95
chr12	50050801	50050996	.	1000	.	217.97634	-1.00000	3.66153	95
chr11	64889050	64889250	.	1000	.	236.46490	-1.00000	3.66153	95
chr11	27372277	27372460	.	1000	.	247.94869	-1.00000	3.66153	95
chr1	234975163	234975348	.	1000	.	181.87736	-1.00000	3.66153	95
chr9	135950401	135950549	.	1000	.	143.07486	-1.00000	3.66153	94
chr8	129557865	129558037	.	1000	.	206.83137	-1.00000	3.66153	94
chr7	1856488	1856678	.	1000	.	232.65606	-1.00000	3.66153	94
chr7	127365276	127365450	.	1000	.	177.17816	-1.00000	3.66153	94
chr6	139497412	139497587	.	1000	.	240.70612	-1.00000	3.66153	94
chr5	132652199	132652343	.	1000	.	190.40359	-1.00000	3.66153	94
chr3	155019082	155019264	.	1000	.	200.52074	-1.00000	3.66153	94
chr22	40190584	40190764	.	1000	.	201.92806	-1.00000	3.66153	94
chr2	134118553	134118727	.	1000	.	211.50189	-1.00000	3.66153	94
chr15	75066026	75066187	.	1000	.	166.56450	-1.00000	3.66153	94
chr12	117042370	117042579	.	1000	.	315.83990	-1.00000	3.66153	94
chr11	108223575	108223752	.	1000	.	226.90651	-1.00000	3.66153	94
chr10	84293782	84293983	.	1000	.	246.87094	-1.00000	3.66153	94
chr1	40975029	40975231	.	1000	.	198.40741	-1.00000	3.66153	94
chr8	9075126	9075290	.	1000	.	193.81196	-1.00000	3.66153	93
chr8	123182549	123182717	.	1000	.	178.40081	-1.00000	3.66153	93
chr7	91554970	91555176	.	1000	.	240.51979	-1.00000	3.66153	93
chr6	36350893	36351084	.	1000	.	248.60869	-1.00000	3.66153	93
chr6	3288429	3288605	.	1000	.	174.65041	-1.00000	3.66153	93
chr3	142316007	142316184	.	1000	.	188.14418	-1.00000	3.66153	93
chr3	128416024	128416194	.	1000	.	179.55671	-1.00000	3.66153	93
chr21	42051908	42052082	.	1000	.	175.66601	-1.00000	3.66153	93
chr2	65021819	65022005	.	1000	.	184.72763	-1.00000	3.66153	93
chr2	48265256	48265368	.	1000	.	150.69168	-1.00000	3.66153	93
chr2	17123024	17123195	.	1000	.	183.18804	-1.00000	3.66153	93
chr19	38317188	38317341	.	1000	.	195.62040	-1.00000	3.66153	93
chr17	54861179	54861342	.	1000	.	213.87596	-1.00000	3.66153	93
chr17	43983976	43984108	.	1000	.	161.41162	-1.00000	3.66153	93
chr14	30822123	30822293	.	1000	.	172.67176	-1.00000	3.66153	93
chr12	93922585	93922787	.	1000	.	179.37879	-1.00000	3.66153	93
chr12	60144513	60144684	.	1000	.	189.42808	-1.00000	3.66153	93
chr1	228513367	228513541	.	1000	.	206.48303	-1.00000	3.66153	93
chr1	162372851	162373043	.	1000	.	238.24678	-1.00000	3.66153	93
chr9	129069443	129069605	.	1000	.	243.80383	-1.00000	3.66153	92
chr8	98306295	98306471	.	1000	.	222.87590	-1.00000	3.66153	92
chr4	184684894	184685074	.	1000	.	254.19249	-1.00000	3.66153	92
chr3	15052796	15052921	.	1000	.	156.39282	-1.00000	3.66153	92
chr22	27594844	27595039	.	1000	.	244.10866	-1.00000	3.66153	92
chr2	68121123	68121299	.	1000	.	221.61742	-1.00000	3.66153	92
chr2	38652506	38652651	.	1000	.	172.94921	-1.00000	3.66153	92
chr2	219279530	219279711	.	1000	.	216.86058	-1.00000	3.66153	92
chr2	191637569	191637719	.	1000	.	160.00509	-1.00000	3.66153	92
chr2	175935710	175935867	.	1000	.	153.21310	-1.00000	3.66153	92
chr2	11940288	11940484	.	1000	.	264.27300	-1.00000	3.66153	92
chr16	85047348	85047495	.	1000	.	149.71990	-1.00000	3.66153	92
chr12	124807562	124807725	.	1000	.	149.45069	-1.00000	3.66153	92
chr11	69905677	69905868	.	1000	.	254.95826	-1.00000	3.66153	92
chr11	20459328	20459517	.	1000	.	203.40511	-1.00000	3.66153	92
chr10	64508228	64508416	.	1000	.	275.49395	-1.00000	3.66153	92
chr10	30437130	30437293	.	1000	.	172.62404	-1.00000	3.66153	92
chr1	89879050	89879198	.	1000	.	179.20139	-1.00000	3.66153	92
chr1	65538804	65538977	.	1000	.	208.81658	-1.00000	3.66153	92
chr1	40820963	40821158	.	1000	.	289.48089	-1.00000	3.66153	92
chr1	19870075	19870261	.	1000	.	220.43851	-1.00000	3.66153	92
chr1	18534524	18534693	.	1000	.	207.83113	-1.00000	3.66153	92
chr1	182791796	182791958	.	1000	.	196.66685	-1.00000	3.66153	92
chr8	124651203	124651313	.	1000	.	140.13820	-1.00000	3.66153	91
chr7	129720440	129720626	.	1000	.	250.30516	-1.00000	3.66153	91
chr6	109304555	109304693	.	1000	.	160.64256	-1.00000	3.66153	91
chr3	33936412	33936533	.	1000	.	154.17727	-1.00000	3.66153	91
chr3	129461985	129462130	.	1000	.	192.75255	-1.00000	3.66153	91
chr2	24011407	24011591	.	1000	.	242.98190	-1.00000	3.66153	91
chr18	967073	967238	.	1000	.	163.37487	-1.00000	3.66153	91
chr14	24984975	24985140	.	1000	.	167.66959	-1.00000	3.66153	91
chr1	236913788	236913969	.	1000	.	281.49655	-1.00000	3.66153	91
chr1	203311897	203312076	.	1000	.	239.49686	-1.00000	3.66153	91
chr1	179047073	179047210	.	1000	.	203.87004	-1.00000	3.66153	91
chrX	40103710	40103884	.	1000	.	210.30239	-1.00000	3.66153	90
chr9	112093618	112093767	.	1000	.	180.41926	-1.00000	3.66153	90
chr6	84547606	84547781	.	1000	.	169.17762	-1.00000	3.66153	90
chr6	159499136	159499298	.	1000	.	177.62900	-1.00000	3.66153	90
chr6	157811471	157811638	.	1000	.	209.02063	-1.00000	3.66153	90
chr5	1185870	1186027	.	1000	.	132.08404	-1.00000	3.66153	90
chr4	6730702	6730880	.	1000	.	207.05994	-1.00000	3.66153	90
chr4	159151189	159151372	.	1000	.	271.53918	-1.00000	3.66153	90
chr2	83971665	83971802	.	1000	.	157.17153	-1.00000	3.66153	90
chr2	134149151	134149323	.	1000	.	244.23516	-1.00000	3.66153	90
chr15	30978415	30978526	.	1000	.	121.11339	-1.00000	3.66153	90
chr11	10742905	10743071	.	1000	.	182.61403	-1.00000	3.66153	90
chr10	111175907	111176077	.	1000	.	152.97792	-1.00000	3.66153	90
chr8	42267755	42267838	.	1000	.	112.35160	-1.00000	3.66153	9
chr1	30778596	30778671	.	1000	.	136.13650	-1.00000	3.66153	9
chr9	113369069	113369251	.	1000	.	205.36535	-1.00000	3.66153	89
chr8	21960558	21960743	.	1000	.	248.35340	-1.00000	3.66153	89
chr7	139090981	139091167	.	1000	.	248.72756	-1.00000	3.66153	89
chr6	4936759	4936932	.	1000	.	185.93540	-1.00000	3.66153	89
chr6	32167948	32168110	.	1000	.	204.78573	-1.00000	3.66153	89
chr2	201440267	201440397	.	1000	.	144.67937	-1.00000	3.66153	89
chr19	32628527	32628648	.	1000	.	155.13293	-1.00000	3.66153	89
chr18	3603098	3603298	.	1000	.	246.41252	-1.00000	3.66153	89
chr14	65043165	65043280	.	1000	.	144.03585	-1.00000	3.66153	89
chr11	36105019	36105188	.	1000	.	186.10420	-1.00000	3.66153	89
chr1	89703651	89703796	.	1000	.	161.81160	-1.00000	3.66153	89
chr7	116876933	116877141	.	1000	.	313.43266	-1.00000	3.66153	88
chr5	112549856	112550028	.	1000	.	227.88308	-1.00000	3.66153	88
chr4	110248919	110249090	.	1000	.	183.82510	-1.00000	3.66153	88
chr2	61288159	61288329	.	1000	.	184.83243	-1.00000	3.66153	88
chr2	30191886	30192081	.	1000	.	220.23937	-1.00000	3.66153	88
chr19	33124744	33124932	.	1000	.	205.80150	-1.00000	3.66153	88
chr17	50208774	50208974	.	1000	.	249.74726	-1.00000	3.66153	88
chr17	49739932	49740103	.	1000	.	200.53871	-1.00000	3.66153	88
chr16	75043205	75043390	.	1000	.	263.50753	-1.00000	3.66153	88
chr12	6253393	6253535	.	1000	.	129.58020	-1.00000	3.66153	88
chr11	87000474	87000649	.	1000	.	200.62852	-1.00000	3.66153	88
chr10	71980345	71980543	.	1000	.	216.51378	-1.00000	3.66153	88
chr10	6920450	6920662	.	1000	.	299.27524	-1.00000	3.66153	88
chr1	57218842	57219020	.	1000	.	198.92525	-1.00000	3.66153	88
chr1	26791702	26791833	.	1000	.	174.32566	-1.00000	3.66153	88
chr9	108094276	108094470	.	1000	.	214.69206	-1.00000	3.66153	87
chr9	101840966	101841082	.	1000	.	163.44209	-1.00000	3.66153	87
chr6	107275440	107275572	.	1000	.	160.21159	-1.00000	3.66153	87
chr22	17980682	17980859	.	1000	.	236.92646	-1.00000	3.66153	87
chr2	170143177	170143356	.	1000	.	227.60747	-1.00000	3.66153	87
chr17	78666004	78666141	.	1000	.	147.97961	-1.00000	3.66153	87
chr16	15522011	15522196	.	1000	.	229.36859	-1.00000	3.66153	87
chr15	63834354	63834526	.	1000	.	217.90398	-1.00000	3.66153	87
chr10	50577840	50578016	.	1000	.	175.62950	-1.00000	3.66153	87
chr1	85225214	85225401	.	1000	.	239.67145	-1.00000	3.66153	87
chr1	28883932	28884119	.	1000	.	222.72103	-1.00000	3.66153	87
chrX	130179692	130179853	.	1000	.	166.88346	-1.00000	3.66153	86
chr8	40718720	40718878	.	1000	.	185.50767	-1.00000	3.66153	86
chr7	87110900	87111069	.	1000	.	209.16918	-1.00000	3.66153	86
chr7	121038796	121038933	.	1000	.	200.94932	-1.00000	3.66153	86
chr5	78587757	78587932	.	1000	.	207.87582	-1.00000	3.66153	86
chr5	126884442	126884588	.	1000	.	184.00722	-1.00000	3.66153	86
chr4	80253660	80253805	.	1000	.	180.44536	-1.00000	3.66153	86
chr3	46549409	46549583	.	1000	.	203.03791	-1.00000	3.66153	86
chr3	31491763	31491941	.	1000	.	227.42665	-1.00000	3.66153	86
chr3	173007274	173007433	.	1000	.	186.97436	-1.00000	3.66153	86
chr22	25726323	25726495	.	1000	.	201.23271	-1.00000	3.66153	86
chr17	35560836	35561018	.	1000	.	256.36482	-1.00000	3.66153	86
chr15	40826225	40826399	.	1000	.	193.30284	-1.00000	3.66153	86
chr13	99053676	99053873	.	1000	.	217.39692	-1.00000	3.66153	86
chr12	93316438	93316570	.	1000	.	152.08321	-1.00000	3.66153	86
chr11	63517301	63517459	.	1000	.	148.46858	-1.00000	3.66153	86
chr11	19442298	19442423	.	1000	.	153.18736	-1.00000	3.66153	86
chr1	70675965	70676082	.	1000	.	145.38128	-1.00000	3.66153	86
chr1	223789119	223789281	.	1000	.	170.57572	-1.00000	3.66153	86
chr9	105676401	105676552	.	1000	.	158.94698	-1.00000	3.66153	85
chr5	14326636	14326736	.	1000	.	140.85271	-1.00000	3.66153	85
chr4	121791045	121791223	.	1000	.	197.25385	-1.00000	3.66153	85
chr3	47315383	47315547	.	1000	.	205.22554	-1.00000	3.66153	85
chr22	30216808	30217003	.	1000	.	242.38346	-1.00000	3.66153	85
chr21	33386505	33386668	.	1000	.	211.20922	-1.00000	3.66153	85
chr2	88250432	88250561	.	1000	.	114.16205	-1.00000	3.66153	85
chr17	78258717	78258854	.	1000	.	149.51711	-1.00000	3.66153	85
chr12	106942981	106943088	.	1000	.	123.71934	-1.00000	3.66153	85
chr11	86151449	86151598	.	1000	.	157.39199	-1.00000	3.66153	85
chr10	95425980	95426156	.	1000	.	197.86298	-1.00000	3.66153	85
chr10	28839734	28839885	.	1000	.	156.36251	-1.00000	3.66153	85
chr1	51284565	51284718	.	1000	.	193.23218	-1.00000	3.66153	85
chr1	28172799	28172952	.	1000	.	209.95834	-1.00000	3.66153	85
chr8	20952128	20952277	.	1000	.	152.35430	-1.00000	3.66153	84
chr7	20219872	20220049	.	1000	.	186.51222	-1.00000	3.66153	84
chr6	44966866	44967048	.	1000	.	260.28795	-1.00000	3.66153	84
chr5	62261657	62261780	.	1000	.	160.51798	-1.00000	3.66153	84
chr3	149085836	149086016	.	1000	.	236.94118	-1.00000	3.66153	84
chr3	141849117	141849301	.	1000	.	163.38407	-1.00000	3.66153	84
chr2	226772746	226772904	.	1000	.	167.26906	-1.00000	3.66153	84
chr19	16258517	16258684	.	1000	.	154.40455	-1.00000	3.66153	84
chr18	9803520	9803675	.	1000	.	204.90712	-1.00000	3.66153	84
chr17	58185480	58185621	.	1000	.	147.43971	-1.00000	3.66153	84
chr15	58249758	58249905	.	1000	.	148.38147	-1.00000	3.66153	84
chr13	22428194	22428359	.	1000	.	175.71377	-1.00000	3.66153	84
chr12	92403805	92404004	.	1000	.	229.91290	-1.00000	3.66153	84
chr12	51395751	51395853	.	1000	.	148.04832	-1.00000	3.66153	84
chr12	32000442	32000611	.	1000	.	166.56927	-1.00000	3.66153	84
chr11	94046486	94046645	.	1000	.	147.32561	-1.00000	3.66153	84
chr11	12201249	12201449	.	1000	.	234.66508	-1.00000	3.66153	84
chr10	25766822	25766989	.	1000	.	170.94253	-1.00000	3.66153	84
chr10	17425906	17426073	.	1000	.	201.82222	-1.00000	3.66153	84
chr1	228369232	228369399	.	1000	.	195.27924	-1.00000	3.66153	84
chr1	160046578	160046741	.	1000	.	194.63396	-1.00000	3.66153	84
chrX	10820086	10820230	.	1000	.	161.42824	-1.00000	3.66153	83
chr8	100472315	100472445	.	1000	.	138.96207	-1.00000	3.66153	83
chr6	20575292	20575479	.	1000	.	203.60209	-1.00000	3.66153	83
chr21	14673747	14673862	.	1000	.	127.05160	-1.00000	3.66153	83
chr2	43178094	43178267	.	1000	.	215.45060	-1.00000	3.66153	83
chr2	28517085	28517251	.	1000	.	224.26812	-1.00000	3.66153	83
chr16	87854576	87854712	.	1000	.	166.55536	-1.00000	3.66153	83
chr16	20747079	20747215	.	1000	.	176.00290	-1.00000	3.66153	83
chr12	6264120	6264295	.	1000	.	169.77969	-1.00000	3.66153	83
chr11	82791952	82792092	.	1000	.	183.30418	-1.00000	3.66153	83
chr11	61869902	61870043	.	1000	.	159.41590	-1.00000	3.66153	83
chr8	10777385	10777528	.	1000	.	187.48609	-1.00000	3.66153	82
chr6	43631314	43631511	.	1000	.	230.68726	-1.00000	3.66153	82
chr16	25216890	25217032	.	1000	.	145.39705	-1.00000	3.66153	82
chr11	75589971	75590130	.	1000	.	202.70335	-1.00000	3.66153	82
chr10	93078053	93078199	.	1000	.	128.59708	-1.00000	3.66153	82
chr1	99771626	99771733	.	1000	.	134.21291	-1.00000	3.66153	82
chr1	39892804	39892914	.	1000	.	146.94641	-1.00000	3.66153	82
chr1	244370370	244370527	.	1000	.	179.02100	-1.00000	3.66153	82
chr1	201153852	201153984	.	1000	.	164.06234	-1.00000	3.66153	82
chr1	121595231	121595336	.	1000	.	129.77035	-1.00000	3.66153	82
chr9	251505	251675	.	1000	.	203.77289	-1.00000	3.66153	81
chr7	50333432	50333605	.	1000	.	184.56050	-1.00000	3.66153	81
chr5	149456874	149457036	.	1000	.	206.73326	-1.00000	3.66153	81
chr3	170778756	170778925	.	1000	.	174.72751	-1.00000	3.66153	81
chr20	45071459	45071610	.	1000	.	153.41389	-1.00000	3.66153	81
chr20	32752476	32752655	.	1000	.	218.42826	-1.00000	3.66153	81
chr2	33108770	33108922	.	1000	.	161.79245	-1.00000	3.66153	81
chr19	574776	574924	.	1000	.	193.32241	-1.00000	3.66153	81
chr19	51796282	51796429	.	1000	.	169.05460	-1.00000	3.66153	81
chr17	73474489	73474671	.	1000	.	252.83635	-1.00000	3.66153	81
chr12	6765363	6765510	.	1000	.	157.78807	-1.00000	3.66153	81
chr12	49869175	49869322	.	1000	.	146.02007	-1.00000	3.66153	81
chr12	116197251	116197387	.	1000	.	183.09155	-1.00000	3.66153	81
chr11	95153488	95153675	.	1000	.	194.63117	-1.00000	3.66153	81
chr11	86148435	86148577	.	1000	.	149.02725	-1.00000	3.66153	81
chr11	63582639	63582808	.	1000	.	171.37226	-1.00000	3.66153	81
chr11	38538967	38539121	.	1000	.	199.88347	-1.00000	3.66153	81
chr10	124421010	124421151	.	1000	.	168.61077	-1.00000	3.66153	81
chr1	248889544	248889633	.	1000	.	101.23425	-1.00000	3.66153	81
chr1	229753868	229754003	.	1000	.	161.47930	-1.00000	3.66153	81
chr1	212636835	212636983	.	1000	.	177.77551	-1.00000	3.66153	81
chr1	108533950	108534056	.	1000	.	111.52118	-1.00000	3.66153	81
chr9	69216021	69216194	.	1000	.	182.21570	-1.00000	3.66153	80
chr6	139611468	139611585	.	1000	.	118.81359	-1.00000	3.66153	80
chr4	10326208	10326360	.	1000	.	181.11176	-1.00000	3.66153	80
chr22	26632681	26632847	.	1000	.	191.49376	-1.00000	3.66153	80
chr2	237965101	237965263	.	1000	.	212.95539	-1.00000	3.66153	80
chr2	178269878	178270026	.	1000	.	177.18384	-1.00000	3.66153	80
chr1	241696174	241696327	.	1000	.	189.07029	-1.00000	3.66153	80
chr1	202944813	202944925	.	1000	.	119.09068	-1.00000	3.66153	80
chr1	20199064	20199227	.	1000	.	183.09267	-1.00000	3.66153	80
chrX	108220092	108220154	.	1000	.	108.64153	-1.00000	3.66153	8
chr17	47219175	47219238	.	1000	.	128.62657	-1.00000	3.66153	8
chr7	157398434	157398563	.	1000	.	141.50362	-1.00000	3.66153	79
chr7	137963059	137963233	.	1000	.	261.18064	-1.00000	3.66153	79
chr6	42199438	42199544	.	1000	.	158.19550	-1.00000	3.66153	79
chr6	133701705	133701865	.	1000	.	181.52460	-1.00000	3.66153	79
chr5	80205033	80205213	.	1000	.	197.47305	-1.00000	3.66153	79
chr3	69792016	69792166	.	1000	.	159.19258	-1.00000	3.66153	79
chr3	194003281	194003459	.	1000	.	182.03368	-1.00000	3.66153	79
chr20	31497977	31498135	.	1000	.	164.15879	-1.00000	3.66153	79
chr11	62042075	62042258	.	1000	.	215.55390	-1.00000	3.66153	79
chr10	30821381	30821522	.	1000	.	156.47105	-1.00000	3.66153	79
chr10	29009589	29009722	.	1000	.	153.12385	-1.00000	3.66153	79
chr1	211928384	211928514	.	1000	.	132.05614	-1.00000	3.66153	79
chr1	204565784	204565927	.	1000	.	168.19515	-1.00000	3.66153	79
chr1	156863195	156863370	.	1000	.	190.26234	-1.00000	3.66153	79
chr1	117612716	117612885	.	1000	.	192.64255	-1.00000	3.66153	79
chr9	122254371	122254473	.	1000	.	133.97131	-1.00000	3.66153	78
chr6	3651058	3651199	.	1000	.	194.33322	-1.00000	3.66153	78
chr6	16267728	16267869	.	1000	.	167.24155	-1.00000	3.66153	78
chr6	13913062	13913236	.	1000	.	196.59557	-1.00000	3.66153	78
chr4	70903323	70903482	.	1000	.	241.69196	-1.00000	3.66153	78
chr3	139222155	139222298	.	1000	.	170.73811	-1.00000	3.66153	78
chr22	49704655	49704800	.	1000	.	137.41299	-1.00000	3.66153	78
chr19	8418234	8418400	.	1000	.	238.90059	-1.00000	3.66153	78
chr19	2171928	2172077	.	1000	.	156.35172	-1.00000	3.66153	78
chr17	33905435	33905620	.	1000	.	217.53517	-1.00000	3.66153	78
chr15	66679746	66679850	.	1000	.	139.98336	-1.00000	3.66153	78
chr15	45048819	45048988	.	1000	.	169.17992	-1.00000	3.66153	78
chrX	71450840	71450966	.	1000	.	172.79480	-1.00000	3.66153	77
chrX	131566002	131566140	.	1000	.	122.21646	-1.00000	3.66153	77
chrX	120334682	120334850	.	1000	.	170.97807	-1.00000	3.66153	77
chr8	96644452	96644580	.	1000	.	166.80575	-1.00000	3.66153	77
chr8	23527888	23528025	.	1000	.	159.73744	-1.00000	3.66153	77
chr7	73562516	73562659	.	1000	.	140.26152	-1.00000	3.66153	77
chr7	106072211	106072372	.	1000	.	204.67932	-1.00000	3.66153	77
chr7	100641492	100641665	.	1000	.	221.59117	-1.00000	3.66153	77
chr6	28335187	28335317	.	1000	.	149.36304	-1.00000	3.66153	77
chr5	119269249	119269358	.	1000	.	104.85643	-1.00000	3.66153	77
chr4	95249753	95249915	.	1000	.	193.90774	-1.00000	3.66153	77
chr4	83364463	83364637	.	1000	.	224.83581	-1.00000	3.66153	77
chr22	40329238	40329394	.	1000	.	173.77548	-1.00000	3.66153	77
chr22	29952218	29952356	.	1000	.	129.41012	-1.00000	3.66153	77
chr2	83951402	83951550	.	1000	.	171.60771	-1.00000	3.66153	77
chr2	144580770	144580919	.	1000	.	147.88837	-1.00000	3.66153	77
chr16	20826150	20826287	.	1000	.	169.62474	-1.00000	3.66153	77
chr15	50594435	50594590	.	1000	.	166.50083	-1.00000	3.66153	77
chr11	95542925	95543090	.	1000	.	191.21951	-1.00000	3.66153	77
chr1	245337821	245337996	.	1000	.	199.62370	-1.00000	3.66153	77
chr8	18122790	18122970	.	1000	.	230.71598	-1.00000	3.66153	76
chr8	127619142	127619285	.	1000	.	153.52377	-1.00000	3.66153	76
chr7	87140422	87140556	.	1000	.	159.42137	-1.00000	3.66153	76
chr6	158762921	158763089	.	1000	.	199.95666	-1.00000	3.66153	76
chr5	76850042	76850198	.	1000	.	191.15096	-1.00000	3.66153	76
chr2	74862409	74862552	.	1000	.	135.28172	-1.00000	3.66153	76
chr2	227451352	227451467	.	1000	.	129.24699	-1.00000	3.66153	76
chr2	112706353	112706495	.	1000	.	190.13967	-1.00000	3.66153	76
chr18	45723056	45723209	.	1000	.	175.35185	-1.00000	3.66153	76
chr17	42320063	42320208	.	1000	.	171.15832	-1.00000	3.66153	76
chr14	68719839	68720000	.	1000	.	160.58702	-1.00000	3.66153	76
chr13	75326566	75326663	.	1000	.	126.65642	-1.00000	3.66153	76
chr10	11603347	11603441	.	1000	.	136.65789	-1.00000	3.66153	76
chr1	65412588	65412772	.	1000	.	246.67299	-1.00000	3.66153	76
chr1	25761033	25761182	.	1000	.	175.63808	-1.00000	3.66153	76
chr1	204672514	204672665	.	1000	.	168.20439	-1.00000	3.66153	76
chr8	93502116	93502293	.	1000	.	224.59842	-1.00000	3.66153	75
chr8	56013980	56014127	.	1000	.	188.45085	-1.00000	3.66153	75
chr6	149140576	149140710	.	1000	.	170.60982	-1.00000	3.66153	75
chr6	119324902	119325014	.	1000	.	157.33870	-1.00000	3.66153	75
chr5	86526970	86527164	.	1000	.	184.74394	-1.00000	3.66153	75
chr4	40205400	40205491	.	1000	.	130.02289	-1.00000	3.66153	75
chr21	29642053	29642193	.	1000	.	210.16647	-1.00000	3.66153	75
chr20	829140	829291	.	1000	.	165.61793	-1.00000	3.66153	75
chr20	41050736	41050907	.	1000	.	180.83106	-1.00000	3.66153	75
chr20	37154800	37154949	.	1000	.	209.12883	-1.00000	3.66153	75
chr2	39511898	39512041	.	1000	.	149.55064	-1.00000	3.66153	75
chr2	25256638	25256777	.	1000	.	194.30384	-1.00000	3.66153	75
chr18	968324	968469	.	1000	.	112.24883	-1.00000	3.66153	75
chr17	59685102	59685252	.	1000	.	193.37928	-1.00000	3.66153	75
chr17	59365582	59365689	.	1000	.	122.88034	-1.00000	3.66153	75
chr15	87671450	87671575	.	1000	.	117.09637	-1.00000	3.66153	75
chr14	67636587	67636740	.	1000	.	158.86071	-1.00000	3.66153	75
chr12	75934578	75934690	.	1000	.	146.90879	-1.00000	3.66153	75
chr12	65182491	65182595	.	1000	.	135.52744	-1.00000	3.66153	75
chr10	98910178	98910313	.	1000	.	161.37993	-1.00000	3.66153	75
chr10	30160732	30160823	.	1000	.	122.14058	-1.00000	3.66153	75
chr1	61013344	61013488	.	1000	.	187.51053	-1.00000	3.66153	75
chr1	42963148	42963297	.	1000	.	181.48642	-1.00000	3.66153	75
chr1	212152309	212152447	.	1000	.	179.50649	-1.00000	3.66153	75
chr1	160989924	160990096	.	1000	.	166.00858	-1.00000	3.66153	75
chr1	117645129	117645288	.	1000	.	162.05590	-1.00000	3.66153	75
chr9	96680876	96681030	.	1000	.	179.47693	-1.00000	3.66153	74
chr9	130537673	130537802	.	1000	.	151.11780	-1.00000	3.66153	74
chr8	2733853	2733963	.	1000	.	152.48069	-1.00000	3.66153	74
chr8	145004965	145005075	.	1000	.	111.24528	-1.00000	3.66153	74
chr7	50497092	50497237	.	1000	.	183.55052	-1.00000	3.66153	74
chr6	84270134	84270309	.	1000	.	243.68976	-1.00000	3.66153	74
chr6	40715882	40715990	.	1000	.	134.19599	-1.00000	3.66153	74
chr6	21101808	21101928	.	1000	.	150.11388	-1.00000	3.66153	74
chr6	16270422	16270545	.	1000	.	160.96536	-1.00000	3.66153	74
chr6	124981589	124981711	.	1000	.	144.29585	-1.00000	3.66153	74
chr5	168813725	168813859	.	1000	.	130.85949	-1.00000	3.66153	74
chr4	25050854	25050987	.	1000	.	148.94447	-1.00000	3.66153	74
chr4	121794623	121794736	.	1000	.	134.15957	-1.00000	3.66153	74
chr3	42349853	42350003	.	1000	.	137.22851	-1.00000	3.66153	74
chr2	67993462	67993599	.	1000	.	149.98935	-1.00000	3.66153	74
chr2	46340111	46340247	.	1000	.	141.73048	-1.00000	3.66153	74
chr19	14890818	14890932	.	1000	.	129.93146	-1.00000	3.66153	74
chr17	82868708	82868802	.	1000	.	124.70283	-1.00000	3.66153	74
chr12	7677580	7677691	.	1000	.	116.87646	-1.00000	3.66153	74
chr1	206652167	206652307	.	1000	.	195.59839	-1.00000	3.66153	74
chr1	114388478	114388611	.	1000	.	163.31492	-1.00000	3.66153	74
chrX	154124031	154124198	.	1000	.	159.39960	-1.00000	3.66153	73
chr9	111892270	111892418	.	1000	.	167.37916	-1.00000	3.66153	73
chr8	124684622	124684760	.	1000	.	153.88063	-1.00000	3.66153	73
chr8	107215454	107215527	.	1000	.	110.61411	-1.00000	3.66153	73
chr6	6968784	6968899	.	1000	.	137.68309	-1.00000	3.66153	73
chr6	36067804	36067904	.	1000	.	101.16626	-1.00000	3.66153	73
chr6	111843699	111843852	.	1000	.	160.86255	-1.00000	3.66153	73
chr5	78771374	78771504	.	1000	.	146.61953	-1.00000	3.66153	73
chr5	68303867	68304019	.	1000	.	168.68278	-1.00000	3.66153	73
chr3	142046471	142046615	.	1000	.	166.42831	-1.00000	3.66153	73
chr2	74036583	74036708	.	1000	.	134.01043	-1.00000	3.66153	73
chr2	144441782	144441873	.	1000	.	142.37040	-1.00000	3.66153	73
chr18	57583411	57583533	.	1000	.	158.44739	-1.00000	3.66153	73
chr17	44246118	44246255	.	1000	.	158.54109	-1.00000	3.66153	73
chr16	79869766	79869937	.	1000	.	201.20267	-1.00000	3.66153	73
chr14	55383966	55384125	.	1000	.	210.83442	-1.00000	3.66153	73
chr12	92379247	92379373	.	1000	.	145.52179	-1.00000	3.66153	73
chr11	57648330	57648468	.	1000	.	156.73028	-1.00000	3.66153	73
chr11	57150552	57150715	.	1000	.	145.84840	-1.00000	3.66153	73
chr11	124079836	124079970	.	1000	.	180.87195	-1.00000	3.66153	73
chrX	108088638	108088776	.	1000	.	131.32413	-1.00000	3.66153	72
chr8	67109888	67110041	.	1000	.	150.78725	-1.00000	3.66153	72
chr8	17531045	17531175	.	1000	.	125.99544	-1.00000	3.66153	72
chr8	133540272	133540417	.	1000	.	179.96487	-1.00000	3.66153	72
chr6	119627415	119627519	.	1000	.	127.54645	-1.00000	3.66153	72
chr4	32002146	32002242	.	1000	.	139.32950	-1.00000	3.66153	72
chr2	42196484	42196638	.	1000	.	147.30623	-1.00000	3.66153	72
chr18	3246806	3246922	.	1000	.	127.56150	-1.00000	3.66153	72
chr14	23020866	23021000	.	1000	.	158.92517	-1.00000	3.66153	72
chr12	103800272	103800408	.	1000	.	132.28073	-1.00000	3.66153	72
chr11	117224380	117224505	.	1000	.	136.35002	-1.00000	3.66153	72
chr6	43937452	43937615	.	1000	.	157.44295	-1.00000	3.66153	71
chr6	119257146	119257240	.	1000	.	130.00718	-1.00000	3.66153	71
chr4	6826881	6827038	.	1000	.	171.01322	-1.00000	3.66153	71
chr3	98583843	98584020	.	1000	.	193.12613	-1.00000	3.66153	71
chr3	38724215	38724359	.	1000	.	160.00015	-1.00000	3.66153	71
chr3	138199997	138200121	.	1000	.	166.98118	-1.00000	3.66153	71
chr3	118437022	118437096	.	1000	.	108.90419	-1.00000	3.66153	71
chr19	6652853	6652936	.	1000	.	116.67289	-1.00000	3.66153	71
chr12	69624085	69624193	.	1000	.	113.60595	-1.00000	3.66153	71
chr10	95532124	95532284	.	1000	.	187.76999	-1.00000	3.66153	71
chr1	202008093	202008228	.	1000	.	150.61853	-1.00000	3.66153	71
chr8	85378195	85378309	.	1000	.	126.83155	-1.00000	3.66153	70
chr8	128049013	128049116	.	1000	.	95.93297	-1.00000	3.66153	70
chr8	127898866	127899017	.	1000	.	177.88189	-1.00000	3.66153	70
chr5	10588989	10589142	.	1000	.	180.37643	-1.00000	3.66153	70
chr21	14454432	14454598	.	1000	.	237.51852	-1.00000	3.66153	70
chr2	80370556	80370699	.	1000	.	139.62254	-1.00000	3.66153	70
chr2	54077442	54077561	.	1000	.	153.40110	-1.00000	3.66153	70
chr19	53161283	53161394	.	1000	.	122.67130	-1.00000	3.66153	70
chr17	63676067	63676228	.	1000	.	199.51599	-1.00000	3.66153	70
chr15	35166839	35166971	.	1000	.	177.60681	-1.00000	3.66153	70
chr13	98976027	98976165	.	1000	.	155.95014	-1.00000	3.66153	70
chr11	78429311	78429436	.	1000	.	152.66814	-1.00000	3.66153	70
chr11	64960778	64960917	.	1000	.	144.72269	-1.00000	3.66153	70
chr11	114215976	114216084	.	1000	.	160.18217	-1.00000	3.66153	70
chr1	46158596	46158748	.	1000	.	190.52870	-1.00000	3.66153	70
chr1	94635200	94635268	.	1000	.	123.57637	-1.00000	3.66153	7
chr9	69189073	69189208	.	1000	.	162.19465	-1.00000	3.66153	69
chr9	132799177	132799347	.	1000	.	202.16225	-1.00000	3.66153	69
chr7	91633247	91633393	.	1000	.	145.95272	-1.00000	3.66153	69
chr7	66639887	66640023	.	1000	.	143.39631	-1.00000	3.66153	69
chr7	140488389	140488468	.	1000	.	111.68935	-1.00000	3.66153	69
chr7	103843849	103843971	.	1000	.	154.77188	-1.00000	3.66153	69
chr7	101352540	101352660	.	1000	.	108.08703	-1.00000	3.66153	69
chr6	86683636	86683773	.	1000	.	138.81058	-1.00000	3.66153	69
chr6	37183383	37183463	.	1000	.	75.57934	-1.00000	3.66153	69
chr6	25974042	25974221	.	1000	.	170.92633	-1.00000	3.66153	69
chr5	89129362	89129476	.	1000	.	110.47723	-1.00000	3.66153	69
chr5	178417522	178417662	.	1000	.	142.40852	-1.00000	3.66153	69
chr4	17272308	17272431	.	1000	.	128.54235	-1.00000	3.66153	69
chr4	10345507	10345671	.	1000	.	175.33004	-1.00000	3.66153	69
chr3	72289081	72289227	.	1000	.	154.02037	-1.00000	3.66153	69
chr20	17925589	17925745	.	1000	.	171.23992	-1.00000	3.66153	69
chr18	50396121	50396256	.	1000	.	149.58172	-1.00000	3.66153	69
chr17	34886976	34887076	.	1000	.	109.89557	-1.00000	3.66153	69
chr10	101576028	101576154	.	1000	.	143.09079	-1.00000	3.66153	69
chr1	116758167	116758276	.	1000	.	136.59365	-1.00000	3.66153	69
chr9	97943421	97943519	.	1000	.	122.19712	-1.00000	3.66153	68
chr9	97938246	97938400	.	1000	.	175.66726	-1.00000	3.66153	68
chr8	26391146	26391310	.	1000	.	240.62869	-1.00000	3.66153	68
chr8	128176924	128177079	.	1000	.	203.11487	-1.00000	3.66153	68
chr6	134195713	134195861	.	1000	.	162.48852	-1.00000	3.66153	68
chr4	8336579	8336701	.	1000	.	128.09259	-1.00000	3.66153	68
chr21	45257070	45257194	.	1000	.	134.25460	-1.00000	3.66153	68
chr19	18544148	18544253	.	1000	.	126.05842	-1.00000	3.66153	68
chr19	14142800	14142915	.	1000	.	135.50771	-1.00000	3.66153	68
chr10	15703496	15703632	.	1000	.	151.05525	-1.00000	3.66153	68
chr1	68292066	68292206	.	1000	.	148.06001	-1.00000	3.66153	68
chr1	179971997	179972133	.	1000	.	166.66820	-1.00000	3.66153	68
chr7	140275114	140275201	.	1000	.	142.44325	-1.00000	3.66153	67
chr7	135661453	135661583	.	1000	.	154.75189	-1.00000	3.66153	67
chr6	7899717	7899796	.	1000	.	170.74491	-1.00000	3.66153	67
chr6	7165228	7165302	.	1000	.	129.78459	-1.00000	3.66153	67
chr5	150482080	150482224	.	1000	.	137.52050	-1.00000	3.66153	67
chr20	1061643	1061777	.	1000	.	119.45281	-1.00000	3.66153	67
chr2	191961672	191961796	.	1000	.	120.78718	-1.00000	3.66153	67
chr2	144595395	144595518	.	1000	.	146.16498	-1.00000	3.66153	67
chr19	35380583	35380694	.	1000	.	117.34732	-1.00000	3.66153	67
chr19	10543672	10543816	.	1000	.	125.49575	-1.00000	3.66153	67
chr17	42699197	42699306	.	1000	.	162.11969	-1.00000	3.66153	67
chr1	65293120	65293259	.	1000	.	226.30086	-1.00000	3.66153	67
chr1	209645939	209646078	.	1000	.	167.76682	-1.00000	3.66153	67
chr1	207650112	207650229	.	1000	.	116.22128	-1.00000	3.66153	67
chr1	182339013	182339160	.	1000	.	136.47566	-1.00000	3.66153	67
chr1	119737325	119737430	.	1000	.	110.63036	-1.00000	3.66153	67
chr9	84343316	84343462	.	1000	.	143.36412	-1.00000	3.66153	66
chr9	127425931	127425999	.	1000	.	98.64176	-1.00000	3.66153	66
chr9	107794443	107794582	.	1000	.	155.59692	-1.00000	3.66153	66
chr7	29793634	29793773	.	1000	.	170.41765	-1.00000	3.66153	66
chr5	140217661	140217746	.	1000	.	138.44586	-1.00000	3.66153	66
chr5	108271282	108271397	.	1000	.	117.08262	-1.00000	3.66153	66
chr4	153138364	153138489	.	1000	.	126.42364	-1.00000	3.66153	66
chr3	187211112	187211212	.	1000	.	94.94016	-1.00000	3.66153	66
chr22	36368609	36368757	.	1000	.	145.59096	-1.00000	3.66153	66
chr20	50691320	50691461	.	1000	.	185.27716	-1.00000	3.66153	66
chr19	10617197	10617357	.	1000	.	197.79119	-1.00000	3.66153	66
chr18	9877458	9877611	.	1000	.	150.32969	-1.00000	3.66153	66
chr16	84043585	84043721	.	1000	.	145.76234	-1.00000	3.66153	66
chr16	25080142	25080266	.	1000	.	136.84658	-1.00000	3.66153	66
chr15	56251606	56251704	.	1000	.	116.11801	-1.00000	3.66153	66
chr12	92405035	92405190	.	1000	.	183.05297	-1.00000	3.66153	66
chr12	106358543	106358662	.	1000	.	156.97443	-1.00000	3.66153	66
chr11	57424826	57424951	.	1000	.	180.68973	-1.00000	3.66153	66
chr1	224204937	224205055	.	1000	.	117.12631	-1.00000	3.66153	66
chr1	223243769	223243919	.	1000	.	161.49489	-1.00000	3.66153	66
chr1	176879966	176880109	.	1000	.	182.97271	-1.00000	3.66153	66
chr1	113914365	113914512	.	1000	.	200.02994	-1.00000	3.66153	66
chr1	108016552	108016693	.	1000	.	165.10738	-1.00000	3.66153	66
chr7	22350922	22351056	.	1000	.	186.61714	-1.00000	3.66153	65
chr4	1883059	1883124	.	1000	.	97.72126	-1.00000	3.66153	65
chr3	36958080	36958152	.	1000	.	153.17857	-1.00000	3.66153	65
chr21	46320537	46320679	.	1000	.	151.58833	-1.00000	3.66153	65
chr2	24457857	24457953	.	1000	.	109.30526	-1.00000	3.66153	65
chr17	28527423	28527512	.	1000	.	129.06305	-1.00000	3.66153	65
chr15	91478727	91478872	.	1000	.	211.34328	-1.00000	3.66153	65
chr15	60615294	60615410	.	1000	.	109.49347	-1.00000	3.66153	65
chr15	58114950	58115079	.	1000	.	152.71601	-1.00000	3.66153	65
chr11	47378497	47378636	.	1000	.	187.56456	-1.00000	3.66153	65
chr11	43693895	43694034	.	1000	.	161.61672	-1.00000	3.66153	65
chr10	29006127	29006238	.	1000	.	113.94218	-1.00000	3.66153	65
chr10	28494517	28494633	.	1000	.	147.49141	-1.00000	3.66153	65
chr10	26222713	26222860	.	1000	.	166.71867	-1.00000	3.66153	65
chr1	222709876	222710006	.	1000	.	161.54272	-1.00000	3.66153	65
chr1	213260814	213260936	.	1000	.	161.07445	-1.00000	3.66153	65
chr1	151976162	151976229	.	1000	.	86.66634	-1.00000	3.66153	65
chr6	25535401	25535525	.	1000	.	142.10050	-1.00000	3.66153	64
chr6	132799183	132799301	.	1000	.	141.07214	-1.00000	3.66153	64
chr5	148747650	148747780	.	1000	.	124.57560	-1.00000	3.66153	64
chr5	132098334	132098450	.	1000	.	196.37375	-1.00000	3.66153	64
chr3	138875865	138875990	.	1000	.	160.07113	-1.00000	3.66153	64
chr21	31737980	31738097	.	1000	.	157.39027	-1.00000	3.66153	64
chr21	24272608	24272743	.	1000	.	141.53119	-1.00000	3.66153	64
chr18	11925887	11925973	.	1000	.	95.06621	-1.00000	3.66153	64
chr17	72761539	72761657	.	1000	.	118.16321	-1.00000	3.66153	64
chr16	21261618	21261742	.	1000	.	144.36929	-1.00000	3.66153	64
chr10	73456343	73456498	.	1000	.	226.92123	-1.00000	3.66153	64
chr10	110858405	110858540	.	1000	.	159.61138	-1.00000	3.66153	64
chr1	229555262	229555389	.	1000	.	159.04939	-1.00000	3.66153	64
chr1	113040243	113040400	.	1000	.	185.80610	-1.00000	3.66153	64
chrX	55015096	55015270	.	1000	.	167.02462	-1.00000	3.66153	63
chr9	129879242	129879395	.	1000	.	160.57923	-1.00000	3.66153	63
chr8	125181044	125181133	.	1000	.	97.45875	-1.00000	3.66153	63
chr8	116688185	116688308	.	1000	.	165.18240	-1.00000	3.66153	63
chr7	74584550	74584681	.	1000	.	152.58083	-1.00000	3.66153	63
chr6	42028679	42028785	.	1000	.	124.77219	-1.00000	3.66153	63
chr6	14950808	14950928	.	1000	.	153.78324	-1.00000	3.66153	63
chr5	90658733	90658879	.	1000	.	176.90383	-1.00000	3.66153	63
chr3	46948322	46948443	.	1000	.	129.84872	-1.00000	3.66153	63
chr3	45104503	45104617	.	1000	.	168.52365	-1.00000	3.66153	63
chr3	42836692	42836816	.	1000	.	162.69812	-1.00000	3.66153	63
chr3	184067606	184067729	.	1000	.	157.91563	-1.00000	3.66153	63
chr20	50298723	50298810	.	1000	.	110.28669	-1.00000	3.66153	63
chr2	85934267	85934401	.	1000	.	120.63581	-1.00000	3.66153	63
chr19	2950056	2950211	.	1000	.	200.71574	-1.00000	3.66153	63
chr18	30679722	30679843	.	1000	.	139.14838	-1.00000	3.66153	63
chr16	70428325	70428470	.	1000	.	174.55046	-1.00000	3.66153	63
chr15	41233603	41233716	.	1000	.	105.33336	-1.00000	3.66153	63
chr11	96212515	96212638	.	1000	.	148.34000	-1.00000	3.66153	63
chr10	12265956	12266072	.	1000	.	135.29795	-1.00000	3.66153	63
chr1	86435460	86435579	.	1000	.	133.47309	-1.00000	3.66153	63
chr1	3774907	3775029	.	1000	.	137.01521	-1.00000	3.66153	63
chr1	213605880	213605973	.	1000	.	103.68409	-1.00000	3.66153	63
chr9	71742439	71742535	.	1000	.	114.23400	-1.00000	3.66153	62
chr8	123167556	123167692	.	1000	.	136.21256	-1.00000	3.66153	62
chr7	44995262	44995393	.	1000	.	140.31291	-1.00000	3.66153	62
chr7	30761344	30761494	.	1000	.	192.85922	-1.00000	3.66153	62
chr7	127986999	127987075	.	1000	.	123.88883	-1.00000	3.66153	62
chr6	47420593	47420711	.	1000	.	117.17822	-1.00000	3.66153	62
chr6	150272036	150272175	.	1000	.	172.62437	-1.00000	3.66153	62
chr4	159047524	159047637	.	1000	.	123.77041	-1.00000	3.66153	62
chr3	170730296	170730452	.	1000	.	172.76401	-1.00000	3.66153	62
chr22	39920240	39920380	.	1000	.	184.90196	-1.00000	3.66153	62
chr19	13856665	13856797	.	1000	.	122.87951	-1.00000	3.66153	62
chr18	12491982	12492116	.	1000	.	132.36244	-1.00000	3.66153	62
chr17	38417236	38417301	.	1000	.	100.09358	-1.00000	3.66153	62
chr17	27602762	27602902	.	1000	.	148.84588	-1.00000	3.66153	62
chr15	49747386	49747504	.	1000	.	107.38141	-1.00000	3.66153	62
chr12	124887333	124887404	.	1000	.	99.49274	-1.00000	3.66153	62
chr12	123719682	123719821	.	1000	.	137.08518	-1.00000	3.66153	62
chr12	122098042	122098181	.	1000	.	140.76531	-1.00000	3.66153	62
chr11	63746278	63746382	.	1000	.	121.16626	-1.00000	3.66153	62
chr1	36273187	36273295	.	1000	.	137.90776	-1.00000	3.66153	62
chr1	29033055	29033128	.	1000	.	140.45118	-1.00000	3.66153	62
chr1	236349711	236349805	.	1000	.	88.59374	-1.00000	3.66153	62
chr1	21632318	21632460	.	1000	.	186.48633	-1.00000	3.66153	62
chr1	18531094	18531217	.	1000	.	122.36181	-1.00000	3.66153	62
chr1	158819667	158819827	.	1000	.	166.84947	-1.00000	3.66153	62
chr9	37905325	37905387	.	1000	.	104.41581	-1.00000	3.66153	61
chr8	93552030	93552169	.	1000	.	162.79668	-1.00000	3.66153	61
chr8	105329045	105329193	.	1000	.	197.08861	-1.00000	3.66153	61
chr7	88689937	88690061	.	1000	.	178.91277	-1.00000	3.66153	61
chr7	100510911	100511029	.	1000	.	120.42139	-1.00000	3.66153	61
chr6	49736372	49736439	.	1000	.	115.99045	-1.00000	3.66153	61
chr6	37314928	37315060	.	1000	.	156.47711	-1.00000	3.66153	61
chr5	74334118	74334246	.	1000	.	131.63968	-1.00000	3.66153	61
chr4	78484674	78484807	.	1000	.	154.02739	-1.00000	3.66153	61
chr4	138773427	138773544	.	1000	.	126.63811	-1.00000	3.66153	61
chr3	46509289	46509414	.	1000	.	153.08742	-1.00000	3.66153	61
chr3	43671303	43671418	.	1000	.	144.55364	-1.00000	3.66153	61
chr3	16304764	16304929	.	1000	.	232.32326	-1.00000	3.66153	61
chr22	25762272	25762352	.	1000	.	139.38887	-1.00000	3.66153	61
chr19	16316102	16316225	.	1000	.	114.77813	-1.00000	3.66153	61
chr11	63491773	63491884	.	1000	.	107.07729	-1.00000	3.66153	61
chr1	83918982	83919127	.	1000	.	169.68137	-1.00000	3.66153	61
chr1	234491215	234491309	.	1000	.	115.91768	-1.00000	3.66153	61
chrX	38653232	38653347	.	1000	.	175.29462	-1.00000	3.66153	60
chr7	142962345	142962442	.	1000	.	148.46724	-1.00000	3.66153	60
chr6	4728129	4728247	.	1000	.	158.11941	-1.00000	3.66153	60
chr6	42197749	42197835	.	1000	.	124.35668	-1.00000	3.66153	60
chr6	136226733	136226884	.	1000	.	161.89048	-1.00000	3.66153	60
chr3	32709450	32709579	.	1000	.	137.19613	-1.00000	3.66153	60
chr22	20777889	20778032	.	1000	.	226.06861	-1.00000	3.66153	60
chr21	42547269	42547392	.	1000	.	148.57577	-1.00000	3.66153	60
chr2	235460795	235460907	.	1000	.	140.00676	-1.00000	3.66153	60
chr2	151908562	151908701	.	1000	.	124.63841	-1.00000	3.66153	60
chr2	151789584	151789715	.	1000	.	185.23676	-1.00000	3.66153	60
chr19	38882917	38883030	.	1000	.	149.02442	-1.00000	3.66153	60
chr19	16079069	16079185	.	1000	.	101.81710	-1.00000	3.66153	60
chr17	48488853	48488950	.	1000	.	116.49543	-1.00000	3.66153	60
chr15	27127882	27128034	.	1000	.	160.59152	-1.00000	3.66153	60
chr12	93316017	93316132	.	1000	.	135.67764	-1.00000	3.66153	60
chr10	97789057	97789161	.	1000	.	120.33735	-1.00000	3.66153	60
chr1	91308703	91308829	.	1000	.	150.53391	-1.00000	3.66153	60
chr1	157279676	157279797	.	1000	.	124.00515	-1.00000	3.66153	60
chr4	48203984	48204049	.	1000	.	152.25885	-1.00000	3.66153	6
chr3	43687082	43687147	.	1000	.	97.25024	-1.00000	3.66153	6
chr13	74920501	74920586	.	1000	.	91.97217	-1.00000	3.66153	6
chr9	134338616	134338741	.	1000	.	125.61014	-1.00000	3.66153	59
chr9	116465228	116465355	.	1000	.	205.46919	-1.00000	3.66153	59
chr7	6451396	6451543	.	1000	.	163.14288	-1.00000	3.66153	59
chr7	5555019	5555170	.	1000	.	163.56358	-1.00000	3.66153	59
chr7	44081313	44081455	.	1000	.	174.08421	-1.00000	3.66153	59
chr7	23802354	23802480	.	1000	.	113.26490	-1.00000	3.66153	59
chr6	108559141	108559302	.	1000	.	188.57990	-1.00000	3.66153	59
chr5	90644287	90644419	.	1000	.	170.17322	-1.00000	3.66153	59
chr5	37576269	37576385	.	1000	.	151.50870	-1.00000	3.66153	59
chr4	170007228	170007327	.	1000	.	118.59389	-1.00000	3.66153	59
chr22	35212115	35212245	.	1000	.	140.84957	-1.00000	3.66153	59
chr22	21014835	21014925	.	1000	.	140.09012	-1.00000	3.66153	59
chr20	50012708	50012816	.	1000	.	124.88841	-1.00000	3.66153	59
chr2	84058042	84058104	.	1000	.	126.73611	-1.00000	3.66153	59
chr2	28366838	28366967	.	1000	.	128.94720	-1.00000	3.66153	59
chr2	120938304	120938386	.	1000	.	94.47672	-1.00000	3.66153	59
chr2	111663599	111663748	.	1000	.	142.15605	-1.00000	3.66153	59
chr16	24135841	24135964	.	1000	.	141.22880	-1.00000	3.66153	59
chr12	33588436	33588588	.	1000	.	186.61518	-1.00000	3.66153	59
chr12	123388296	123388408	.	1000	.	137.74545	-1.00000	3.66153	59
chr11	13105466	13105605	.	1000	.	167.52934	-1.00000	3.66153	59
chr10	96619253	96619414	.	1000	.	145.43523	-1.00000	3.66153	59
chr10	5934109	5934243	.	1000	.	172.37354	-1.00000	3.66153	59
chr1	84688782	84688853	.	1000	.	94.60269	-1.00000	3.66153	59
chr1	28885032	28885097	.	1000	.	99.94471	-1.00000	3.66153	59
chr1	246215053	246215147	.	1000	.	132.66976	-1.00000	3.66153	59
chr1	206439322	206439442	.	1000	.	124.68526	-1.00000	3.66153	59
chrX	148540292	148540398	.	1000	.	123.28148	-1.00000	3.66153	58
chr8	124635544	124635660	.	1000	.	119.69519	-1.00000	3.66153	58
chr7	73793684	73793817	.	1000	.	138.44997	-1.00000	3.66153	58
chr7	139124421	139124531	.	1000	.	117.21637	-1.00000	3.66153	58
chr6	136234698	136234763	.	1000	.	125.66970	-1.00000	3.66153	58
chr22	19643605	19643756	.	1000	.	173.49549	-1.00000	3.66153	58
chr2	38552360	38552435	.	1000	.	115.80270	-1.00000	3.66153	58
chr2	216188623	216188743	.	1000	.	117.86556	-1.00000	3.66153	58
chr2	170013998	170014161	.	1000	.	187.25814	-1.00000	3.66153	58
chr17	6993881	6994000	.	1000	.	133.21905	-1.00000	3.66153	58
chr17	63381238	63381377	.	1000	.	166.28024	-1.00000	3.66153	58
chr15	57383117	57383248	.	1000	.	147.93710	-1.00000	3.66153	58
chr15	45417695	45417790	.	1000	.	123.09230	-1.00000	3.66153	58
chr1	65317988	65318053	.	1000	.	117.35187	-1.00000	3.66153	58
chr1	46506593	46506668	.	1000	.	127.27864	-1.00000	3.66153	58
chr1	233665742	233665835	.	1000	.	103.43888	-1.00000	3.66153	58
chrX	125404810	125404921	.	1000	.	123.56175	-1.00000	3.66153	57
chr9	127914992	127915128	.	1000	.	131.98120	-1.00000	3.66153	57
chr9	120766808	120766882	.	1000	.	143.19151	-1.00000	3.66153	57
chr8	129582210	129582305	.	1000	.	96.21314	-1.00000	3.66153	57
chr7	138352774	138352875	.	1000	.	126.30883	-1.00000	3.66153	57
chr7	107007474	107007625	.	1000	.	251.93937	-1.00000	3.66153	57
chr6	3212814	3212944	.	1000	.	138.79879	-1.00000	3.66153	57
chr6	25608679	25608774	.	1000	.	102.40145	-1.00000	3.66153	57
chr5	159341963	159342091	.	1000	.	134.04554	-1.00000	3.66153	57
chr3	32848341	32848480	.	1000	.	128.53133	-1.00000	3.66153	57
chr22	19643967	19644069	.	1000	.	79.61398	-1.00000	3.66153	57
chr21	45411606	45411738	.	1000	.	174.58638	-1.00000	3.66153	57
chr2	151800041	151800132	.	1000	.	106.76196	-1.00000	3.66153	57
chr2	102335995	102336057	.	1000	.	119.19818	-1.00000	3.66153	57
chr17	34885264	34885396	.	1000	.	172.20511	-1.00000	3.66153	57
chr14	72826178	72826290	.	1000	.	144.96667	-1.00000	3.66153	57
chr12	6345642	6345762	.	1000	.	120.28613	-1.00000	3.66153	57
chr11	59968144	59968281	.	1000	.	131.96242	-1.00000	3.66153	57
chr10	125049643	125049745	.	1000	.	117.52033	-1.00000	3.66153	57
chr9	98225270	98225393	.	1000	.	163.09814	-1.00000	3.66153	56
chr9	68747207	68747330	.	1000	.	140.18629	-1.00000	3.66153	56
chr7	135664160	135664271	.	1000	.	137.68378	-1.00000	3.66153	56
chr7	130135820	130135897	.	1000	.	112.44654	-1.00000	3.66153	56
chr7	104967225	104967357	.	1000	.	152.75573	-1.00000	3.66153	56
chr6	25036183	25036278	.	1000	.	119.96085	-1.00000	3.66153	56
chr5	148639230	148639334	.	1000	.	120.25530	-1.00000	3.66153	56
chr5	133932796	133932863	.	1000	.	119.26586	-1.00000	3.66153	56
chr2	112683999	112684081	.	1000	.	123.83405	-1.00000	3.66153	56
chr18	25239933	25240042	.	1000	.	150.97579	-1.00000	3.66153	56
chr16	88992616	88992728	.	1000	.	128.44079	-1.00000	3.66153	56
chr16	79970748	79970851	.	1000	.	126.83835	-1.00000	3.66153	56
chr14	57009650	57009754	.	1000	.	130.69353	-1.00000	3.66153	56
chr12	83173340	83173450	.	1000	.	163.94833	-1.00000	3.66153	56
chr11	45185410	45185548	.	1000	.	162.99441	-1.00000	3.66153	56
chr11	16194225	16194335	.	1000	.	102.95416	-1.00000	3.66153	56
chr10	22017436	22017541	.	1000	.	127.83719	-1.00000	3.66153	56
chr1	92446728	92446890	.	1000	.	132.71008	-1.00000	3.66153	56
chr1	27542694	27542829	.	1000	.	160.86350	-1.00000	3.66153	56
chr1	205256043	205256105	.	1000	.	123.46457	-1.00000	3.66153	56
chr8	68215260	68215369	.	1000	.	118.37285	-1.00000	3.66153	55
chr7	111475270	111475379	.	1000	.	136.23208	-1.00000	3.66153	55
chr3	5016673	5016767	.	1000	.	117.72823	-1.00000	3.66153	55
chr3	152320396	152320511	.	1000	.	154.08207	-1.00000	3.66153	55
chr2	6847442	6847579	.	1000	.	159.52583	-1.00000	3.66153	55
chr19	35220618	35220707	.	1000	.	152.90913	-1.00000	3.66153	55
chr15	83178966	83179042	.	1000	.	107.52230	-1.00000	3.66153	55
chr15	34080051	34080134	.	1000	.	112.28579	-1.00000	3.66153	55
chr14	100142692	100142782	.	1000	.	97.06844	-1.00000	3.66153	55
chr12	118330472	118330580	.	1000	.	142.07048	-1.00000	3.66153	55
chr11	12159051	12159184	.	1000	.	129.72080	-1.00000	3.66153	55
chr10	50550421	50550519	.	1000	.	163.83168	-1.00000	3.66153	55
chr10	17662863	17663026	.	1000	.	181.88509	-1.00000	3.66153	55
chr1	234730791	234730911	.	1000	.	134.17206	-1.00000	3.66153	55
chr6	44225879	44225990	.	1000	.	135.33807	-1.00000	3.66153	54
chr6	43836728	43836811	.	1000	.	116.19591	-1.00000	3.66153	54
chr6	125307456	125307522	.	1000	.	119.94666	-1.00000	3.66153	54
chr6	11393089	11393159	.	1000	.	115.89549	-1.00000	3.66153	54
chr5	60979113	60979191	.	1000	.	138.89277	-1.00000	3.66153	54
chr5	57383281	57383414	.	1000	.	143.92858	-1.00000	3.66153	54
chr5	175129210	175129303	.	1000	.	105.17084	-1.00000	3.66153	54
chr5	154835043	154835171	.	1000	.	138.99686	-1.00000	3.66153	54
chr2	230713815	230713885	.	1000	.	124.86529	-1.00000	3.66153	54
chr19	55467281	55467343	.	1000	.	103.00342	-1.00000	3.66153	54
chr17	47844377	47844508	.	1000	.	126.81791	-1.00000	3.66153	54
chr17	44266702	44266818	.	1000	.	145.61880	-1.00000	3.66153	54
chr17	42743750	42743871	.	1000	.	132.99681	-1.00000	3.66153	54
chr15	90901799	90901977	.	1000	.	232.46153	-1.00000	3.66153	54
chr15	62094599	62094710	.	1000	.	134.40548	-1.00000	3.66153	54
chr10	110857654	110857772	.	1000	.	151.61081	-1.00000	3.66153	54
chr1	203726622	203726730	.	1000	.	103.50390	-1.00000	3.66153	54
chr1	20308627	20308746	.	1000	.	126.84786	-1.00000	3.66153	54
chr8	127960481	127960609	.	1000	.	178.20550	-1.00000	3.66153	53
chr6	88171463	88171583	.	1000	.	143.24262	-1.00000	3.66153	53
chr5	72597745	72597809	.	1000	.	139.33188	-1.00000	3.66153	53
chr5	62310618	62310688	.	1000	.	93.95048	-1.00000	3.66153	53
chr5	56491324	56491433	.	1000	.	101.90873	-1.00000	3.66153	53
chr4	86916509	86916581	.	1000	.	94.10856	-1.00000	3.66153	53
chr3	184742488	184742596	.	1000	.	106.70445	-1.00000	3.66153	53
chr22	37552821	37552899	.	1000	.	164.76721	-1.00000	3.66153	53
chr22	31626702	31626779	.	1000	.	134.54585	-1.00000	3.66153	53
chr21	45360342	45360458	.	1000	.	143.55418	-1.00000	3.66153	53
chr2	218422619	218422720	.	1000	.	113.11384	-1.00000	3.66153	53
chr13	26247714	26247828	.	1000	.	107.17923	-1.00000	3.66153	53
chr12	93043968	93044043	.	1000	.	87.65684	-1.00000	3.66153	53
chr12	591669	591781	.	1000	.	158.70128	-1.00000	3.66153	53
chr11	72493985	72494078	.	1000	.	128.58063	-1.00000	3.66153	53
chr1	225928563	225928634	.	1000	.	133.25141	-1.00000	3.66153	53
chr9	37197230	37197344	.	1000	.	163.44470	-1.00000	3.66153	52
chr7	139853076	139853194	.	1000	.	113.63180	-1.00000	3.66153	52
chr6	37103482	37103594	.	1000	.	150.06398	-1.00000	3.66153	52
chr6	146876637	146876786	.	1000	.	153.13725	-1.00000	3.66153	52
chr5	33475250	33475365	.	1000	.	116.49906	-1.00000	3.66153	52
chr4	39558348	39558449	.	1000	.	127.97869	-1.00000	3.66153	52
chr2	46439729	46439825	.	1000	.	132.38832	-1.00000	3.66153	52
chr2	113012986	113013083	.	1000	.	120.80522	-1.00000	3.66153	52
chr15	90841150	90841212	.	1000	.	100.06426	-1.00000	3.66153	52
chr12	121738397	121738459	.	1000	.	128.57844	-1.00000	3.66153	52
chr12	108700341	108700490	.	1000	.	184.70681	-1.00000	3.66153	52
chr1	181718185	181718273	.	1000	.	102.35595	-1.00000	3.66153	52
chr1	181151676	181151794	.	1000	.	130.43405	-1.00000	3.66153	52
chrX	110178633	110178745	.	1000	.	116.02605	-1.00000	3.66153	51
chr9	133869811	133869929	.	1000	.	139.47577	-1.00000	3.66153	51
chr9	109134220	109134286	.	1000	.	143.18949	-1.00000	3.66153	51
chr8	96830029	96830092	.	1000	.	116.16438	-1.00000	3.66153	51
chr5	154197478	154197540	.	1000	.	110.44675	-1.00000	3.66153	51
chr5	151100321	151100444	.	1000	.	153.25938	-1.00000	3.66153	51
chr4	80374319	80374436	.	1000	.	136.25507	-1.00000	3.66153	51
chr3	155131215	155131365	.	1000	.	141.89658	-1.00000	3.66153	51
chr22	40814104	40814235	.	1000	.	142.70371	-1.00000	3.66153	51
chr18	9009162	9009226	.	1000	.	113.41958	-1.00000	3.66153	51
chr17	43403966	43404087	.	1000	.	115.49833	-1.00000	3.66153	51
chr1	92804917	92804996	.	1000	.	115.08192	-1.00000	3.66153	51
chr1	31827173	31827251	.	1000	.	122.10970	-1.00000	3.66153	51
chrX	48782961	48783056	.	1000	.	113.72741	-1.00000	3.66153	50
chr8	31034856	31034918	.	1000	.	87.75638	-1.00000	3.66153	50
chr7	101857173	101857261	.	1000	.	148.08182	-1.00000	3.66153	50
chr6	32131685	32131800	.	1000	.	204.72508	-1.00000	3.66153	50
chr2	23815120	23815208	.	1000	.	127.86276	-1.00000	3.66153	50
chr12	48693713	48693837	.	1000	.	117.32029	-1.00000	3.66153	50
chr10	60978558	60978634	.	1000	.	119.32433	-1.00000	3.66153	50
chr1	175733925	175734052	.	1000	.	146.99872	-1.00000	3.66153	50
chr9	98932201	98932272	.	1000	.	90.60393	-1.00000	3.66153	5
chr6	16031415	16031498	.	1000	.	92.09981	-1.00000	3.66153	5
chr11	67348582	67348697	.	1000	.	131.95343	-1.00000	3.66153	5
chr1	12529576	12529647	.	1000	.	134.66741	-1.00000	3.66153	5
chr6	119311777	119311891	.	1000	.	138.04335	-1.00000	3.66153	49
chr12	51972925	51973036	.	1000	.	140.22115	-1.00000	3.66153	49
chr10	35399686	35399762	.	1000	.	111.59309	-1.00000	3.66153	49
chr6	84062672	84062781	.	1000	.	113.96425	-1.00000	3.66153	48
chr22	35656524	35656597	.	1000	.	96.95850	-1.00000	3.66153	48
chr20	57410204	57410345	.	1000	.	174.34443	-1.00000	3.66153	48
chr2	30253219	30253322	.	1000	.	113.55392	-1.00000	3.66153	48
chr17	28189855	28189970	.	1000	.	144.87639	-1.00000	3.66153	48
chr17	27447000	27447100	.	1000	.	136.69297	-1.00000	3.66153	48
chr16	74609056	74609126	.	1000	.	97.44697	-1.00000	3.66153	48
chr15	64695669	64695845	.	1000	.	157.33811	-1.00000	3.66153	48
chr12	76551528	76551614	.	1000	.	111.21631	-1.00000	3.66153	48
chr10	72261587	72261687	.	1000	.	98.24754	-1.00000	3.66153	48
chr10	22454805	22454885	.	1000	.	104.67466	-1.00000	3.66153	48
chr1	86775559	86775652	.	1000	.	126.40328	-1.00000	3.66153	48
chr1	21905098	21905243	.	1000	.	174.14797	-1.00000	3.66153	48
chr8	55847983	55848109	.	1000	.	115.73537	-1.00000	3.66153	47
chr4	17670602	17670679	.	1000	.	118.09431	-1.00000	3.66153	47
chr3	157301073	157301162	.	1000	.	100.24351	-1.00000	3.66153	47
chr22	43969694	43969810	.	1000	.	143.29314	-1.00000	3.66153	47
chr12	95516924	95516987	.	1000	.	109.77604	-1.00000	3.66153	47
chr10	47322418	47322521	.	1000	.	118.42134	-1.00000	3.66153	47
chr7	140322913	140323034	.	1000	.	125.12367	-1.00000	3.66153	46
chr6	44471740	44471821	.	1000	.	112.24493	-1.00000	3.66153	46
chr6	149728647	149728723	.	1000	.	114.66180	-1.00000	3.66153	46
chr5	39424894	39424989	.	1000	.	124.61620	-1.00000	3.66153	46
chr5	180555430	180555511	.	1000	.	131.21576	-1.00000	3.66153	46
chr4	54588507	54588616	.	1000	.	118.60327	-1.00000	3.66153	46
chr18	2894445	2894586	.	1000	.	169.30267	-1.00000	3.66153	46
chr15	48580452	48580559	.	1000	.	135.29399	-1.00000	3.66153	46
chr11	16359537	16359600	.	1000	.	126.51376	-1.00000	3.66153	46
chr11	12494833	12494938	.	1000	.	124.88333	-1.00000	3.66153	46
chr1	224160508	224160572	.	1000	.	114.27601	-1.00000	3.66153	46
chr9	35728605	35728711	.	1000	.	131.97486	-1.00000	3.66153	45
chr22	29781021	29781089	.	1000	.	105.27280	-1.00000	3.66153	45
chr22	20025538	20025604	.	1000	.	192.07579	-1.00000	3.66153	45
chr2	105653433	105653499	.	1000	.	98.14404	-1.00000	3.66153	45
chr18	46408759	46408827	.	1000	.	94.88776	-1.00000	3.66153	45
chr17	32897589	32897674	.	1000	.	124.33884	-1.00000	3.66153	45
chr15	65805239	65805363	.	1000	.	179.08420	-1.00000	3.66153	45
chr13	23570140	23570221	.	1000	.	84.25025	-1.00000	3.66153	45
chr11	57901372	57901453	.	1000	.	101.53477	-1.00000	3.66153	45
chr10	71635492	71635568	.	1000	.	133.75188	-1.00000	3.66153	45
chr9	94669428	94669517	.	1000	.	100.20333	-1.00000	3.66153	44
chr6	90045041	90045109	.	1000	.	94.61793	-1.00000	3.66153	44
chr6	53067946	53068062	.	1000	.	130.12881	-1.00000	3.66153	44
chr6	16858372	16858453	.	1000	.	100.84564	-1.00000	3.66153	44
chr5	95934574	95934678	.	1000	.	123.02613	-1.00000	3.66153	44
chr5	159128205	159128268	.	1000	.	103.91101	-1.00000	3.66153	44
chr3	133753900	133754016	.	1000	.	133.62427	-1.00000	3.66153	44
chr22	20557412	20557503	.	1000	.	163.69717	-1.00000	3.66153	44
chr20	37833730	37833794	.	1000	.	91.41278	-1.00000	3.66153	44
chr2	71606349	71606438	.	1000	.	89.19379	-1.00000	3.66153	44
chr2	106209057	106209124	.	1000	.	97.87075	-1.00000	3.66153	44
chr11	97996911	97996999	.	1000	.	112.13458	-1.00000	3.66153	44
chr1	112819202	112819307	.	1000	.	110.19769	-1.00000	3.66153	44
chr9	116422675	116422765	.	1000	.	121.13609	-1.00000	3.66153	43
chr5	172142947	172143072	.	1000	.	136.03582	-1.00000	3.66153	43
chr4	78622825	78622948	.	1000	.	114.36457	-1.00000	3.66153	43
chr3	169781354	169781465	.	1000	.	132.64838	-1.00000	3.66153	43
chr3	143085161	143085239	.	1000	.	120.77249	-1.00000	3.66153	43
chr3	134496605	134496715	.	1000	.	97.02274	-1.00000	3.66153	43
chr19	12784688	12784784	.	1000	.	118.81729	-1.00000	3.66153	43
chr17	4249619	4249692	.	1000	.	95.75265	-1.00000	3.66153	43
chr16	56424143	56424212	.	1000	.	86.49079	-1.00000	3.66153	43
chr11	76702612	76702693	.	1000	.	90.67043	-1.00000	3.66153	43
chr11	12877101	12877177	.	1000	.	116.82782	-1.00000	3.66153	43
chr1	87180289	87180384	.	1000	.	115.60761	-1.00000	3.66153	43
chr1	1883552	1883639	.	1000	.	111.43330	-1.00000	3.66153	43
chr8	30173939	30174044	.	1000	.	106.59962	-1.00000	3.66153	42
chr6	134585724	134585787	.	1000	.	112.01526	-1.00000	3.66153	42
chr4	24588353	24588439	.	1000	.	106.52218	-1.00000	3.66153	42
chr3	14232527	14232647	.	1000	.	88.65178	-1.00000	3.66153	42
chr20	38948102	38948208	.	1000	.	158.41124	-1.00000	3.66153	42
chr19	17999755	17999877	.	1000	.	154.34732	-1.00000	3.66153	42
chr16	75620618	75620719	.	1000	.	124.21607	-1.00000	3.66153	42
chr15	66592722	66592826	.	1000	.	97.06059	-1.00000	3.66153	42
chr11	64007941	64008025	.	1000	.	114.76979	-1.00000	3.66153	42
chr1	204860084	204860191	.	1000	.	108.31490	-1.00000	3.66153	42
chrX	47048204	47048281	.	1000	.	111.04956	-1.00000	3.66153	41
chr8	37786095	37786223	.	1000	.	139.40348	-1.00000	3.66153	41
chr8	105321775	105321839	.	1000	.	90.71034	-1.00000	3.66153	41
chr7	126699076	126699139	.	1000	.	133.63992	-1.00000	3.66153	41
chr6	20069223	20069314	.	1000	.	107.56993	-1.00000	3.66153	41
chr4	99842506	99842593	.	1000	.	145.42277	-1.00000	3.66153	41
chr4	154456397	154456493	.	1000	.	146.79687	-1.00000	3.66153	41
chr3	9979124	9979218	.	1000	.	137.48889	-1.00000	3.66153	41
chr2	69601279	69601343	.	1000	.	146.51543	-1.00000	3.66153	41
chr19	1836930	1837054	.	1000	.	111.75790	-1.00000	3.66153	41
chr13	44397989	44398093	.	1000	.	126.47036	-1.00000	3.66153	41
chr10	124718040	124718178	.	1000	.	124.78057	-1.00000	3.66153	41
chr5	150595601	150595681	.	1000	.	105.00163	-1.00000	3.66153	40
chr5	10734188	10734275	.	1000	.	90.60778	-1.00000	3.66153	40
chr3	32141072	32141176	.	1000	.	141.78816	-1.00000	3.66153	40
chr20	32511167	32511282	.	1000	.	124.39794	-1.00000	3.66153	40
chr2	161173219	161173344	.	1000	.	161.22349	-1.00000	3.66153	40
chr15	51647302	51647411	.	1000	.	147.78232	-1.00000	3.66153	40
chr10	94299564	94299663	.	1000	.	103.59546	-1.00000	3.66153	40
chr6	155080232	155080294	.	1000	.	136.20679	-1.00000	3.66153	4
chr2	148543224	148543290	.	1000	.	80.11738	-1.00000	3.66153	4
chr5	68428349	68428413	.	1000	.	137.46416	-1.00000	3.66153	39
chr4	77905998	77906086	.	1000	.	119.67231	-1.00000	3.66153	39
chr3	33901103	33901172	.	1000	.	99.30676	-1.00000	3.66153	39
chr22	39452836	39452916	.	1000	.	97.86425	-1.00000	3.66153	39
chr2	174074919	174075004	.	1000	.	104.17786	-1.00000	3.66153	39
chr19	51508230	51508329	.	1000	.	134.06965	-1.00000	3.66153	39
chr16	50071210	50071317	.	1000	.	102.51312	-1.00000	3.66153	39
chr12	93115296	93115371	.	1000	.	107.96752	-1.00000	3.66153	39
chr12	1439845	1439963	.	1000	.	139.09269	-1.00000	3.66153	39
chr1	173355357	173355434	.	1000	.	97.26281	-1.00000	3.66153	39
chrX	103124430	103124524	.	1000	.	92.63054	-1.00000	3.66153	38
chr3	150729775	150729880	.	1000	.	144.87686	-1.00000	3.66153	38
chr3	105614467	105614538	.	1000	.	129.02286	-1.00000	3.66153	38
chr2	26191846	26191948	.	1000	.	139.37590	-1.00000	3.66153	38
chr17	76848845	76848920	.	1000	.	101.05482	-1.00000	3.66153	38
chr16	81495858	81495989	.	1000	.	186.56305	-1.00000	3.66153	38
chr13	26983103	26983205	.	1000	.	140.55920	-1.00000	3.66153	38
chr1	151596616	151596749	.	1000	.	174.23103	-1.00000	3.66153	38
chr1	11615293	11615392	.	1000	.	129.78498	-1.00000	3.66153	38
chr1	100440241	100440312	.	1000	.	109.82221	-1.00000	3.66153	38
chr6	20409830	20409914	.	1000	.	146.64143	-1.00000	3.66153	37
chr6	109391697	109391791	.	1000	.	104.14292	-1.00000	3.66153	37
chr3	136135204	136135323	.	1000	.	127.39651	-1.00000	3.66153	37
chr2	32837156	32837248	.	1000	.	107.51780	-1.00000	3.66153	37
chr17	44543972	44544079	.	1000	.	114.31547	-1.00000	3.66153	37
chr14	23932691	23932784	.	1000	.	97.25724	-1.00000	3.66153	37
chr11	422383	422453	.	1000	.	75.76815	-1.00000	3.66153	37
chr10	4964876	4964959	.	1000	.	100.87401	-1.00000	3.66153	37
chr1	154629365	154629447	.	1000	.	107.73876	-1.00000	3.66153	37
chr7	138257730	138257873	.	1000	.	240.00743	-1.00000	3.66153	36
chr7	106978693	106978771	.	1000	.	140.08404	-1.00000	3.66153	36
chr6	37232719	37232789	.	1000	.	81.05508	-1.00000	3.66153	36
chr5	132177866	132177943	.	1000	.	108.92272	-1.00000	3.66153	36
chr2	205107939	205108014	.	1000	.	98.43310	-1.00000	3.66153	36
chr2	16747004	16747106	.	1000	.	115.24717	-1.00000	3.66153	36
chr15	95698402	95698467	.	1000	.	107.54308	-1.00000	3.66153	36
chr11	61367583	61367657	.	1000	.	82.98923	-1.00000	3.66153	36
chr6	18053672	18053765	.	1000	.	128.87528	-1.00000	3.66153	35
chr5	143124804	143124902	.	1000	.	114.92969	-1.00000	3.66153	35
chr20	22834105	22834169	.	1000	.	87.43817	-1.00000	3.66153	35
chr2	43190739	43190814	.	1000	.	120.21449	-1.00000	3.66153	35
chr2	208566188	208566276	.	1000	.	111.66952	-1.00000	3.66153	35
chr2	10369951	10370042	.	1000	.	132.92617	-1.00000	3.66153	35
chr15	73505047	73505116	.	1000	.	108.02847	-1.00000	3.66153	35
chr1	205678738	205678800	.	1000	.	120.91765	-1.00000	3.66153	35
chr7	2023091	2023187	.	1000	.	165.92019	-1.00000	3.66153	34
chr6	11931367	11931475	.	1000	.	153.84179	-1.00000	3.66153	34
chr4	184813319	184813408	.	1000	.	112.30941	-1.00000	3.66153	34
chr3	42786361	42786439	.	1000	.	96.91530	-1.00000	3.66153	34
chr19	33101341	33101434	.	1000	.	121.63836	-1.00000	3.66153	34
chr15	43221316	43221414	.	1000	.	99.85726	-1.00000	3.66153	34
chr10	102763406	102763479	.	1000	.	92.90100	-1.00000	3.66153	34
chr1	16266689	16266759	.	1000	.	96.84710	-1.00000	3.66153	34
chr6	139648511	139648573	.	1000	.	87.51360	-1.00000	3.66153	33
chr3	69719487	69719549	.	1000	.	117.74060	-1.00000	3.66153	33
chr3	49361484	49361553	.	1000	.	94.05714	-1.00000	3.66153	33
chr3	196279341	196279444	.	1000	.	99.33742	-1.00000	3.66153	33
chr2	138058628	138058725	.	1000	.	113.47871	-1.00000	3.66153	33
chr2	11279520	11279586	.	1000	.	110.76849	-1.00000	3.66153	33
chr19	12887617	12887681	.	1000	.	103.01746	-1.00000	3.66153	33
chr16	56278623	56278709	.	1000	.	104.54659	-1.00000	3.66153	33
chr8	105322144	105322256	.	1000	.	104.87001	-1.00000	3.66153	32
chr7	151039550	151039635	.	1000	.	80.91100	-1.00000	3.66153	32
chr3	146496846	146496946	.	1000	.	121.65426	-1.00000	3.66153	32
chr2	159152254	159152339	.	1000	.	110.72781	-1.00000	3.66153	32
chr8	85959293	85959382	.	1000	.	135.08736	-1.00000	3.66153	31
chr7	123680709	123680806	.	1000	.	113.34931	-1.00000	3.66153	31
chr6	149845740	149845820	.	1000	.	116.93444	-1.00000	3.66153	31
chr5	145854819	145854881	.	1000	.	109.50676	-1.00000	3.66153	31
chr4	54542618	54542706	.	1000	.	105.65744	-1.00000	3.66153	31
chr4	163195327	163195442	.	1000	.	105.34945	-1.00000	3.66153	31
chr2	8536732	8536796	.	1000	.	95.24353	-1.00000	3.66153	31
chr2	55060064	55060151	.	1000	.	99.11550	-1.00000	3.66153	31
chr15	77966983	77967077	.	1000	.	111.87651	-1.00000	3.66153	31
chr1	212860834	212860930	.	1000	.	122.64500	-1.00000	3.66153	31
chr1	186112411	186112475	.	1000	.	119.00872	-1.00000	3.66153	31
chr9	135952102	135952182	.	1000	.	109.65016	-1.00000	3.66153	30
chr7	132164729	132164820	.	1000	.	98.82166	-1.00000	3.66153	30
chr12	66920352	66920418	.	1000	.	99.18095	-1.00000	3.66153	30
chr1	45039145	45039242	.	1000	.	114.74645	-1.00000	3.66153	30
chr6	150271613	150271677	.	1000	.	132.12961	-1.00000	3.66153	29
chr3	4644100	4644167	.	1000	.	135.49365	-1.00000	3.66153	29
chr18	79507162	79507252	.	1000	.	109.94844	-1.00000	3.66153	29
chr15	64217256	64217356	.	1000	.	127.56356	-1.00000	3.66153	29
chr10	71882999	71883061	.	1000	.	126.29141	-1.00000	3.66153	29
chr1	11671601	11671671	.	1000	.	156.82429	-1.00000	3.66153	29
chr8	27600578	27600640	.	1000	.	86.60723	-1.00000	3.66153	28
chr7	50558542	50558605	.	1000	.	115.23936	-1.00000	3.66153	28
chr7	108235697	108235804	.	1000	.	123.84777	-1.00000	3.66153	28
chr6	126112418	126112534	.	1000	.	150.63784	-1.00000	3.66153	28
chr5	164346039	164346107	.	1000	.	121.50838	-1.00000	3.66153	28
chr15	81099257	81099319	.	1000	.	103.24411	-1.00000	3.66153	28
chr12	91985587	91985658	.	1000	.	90.74268	-1.00000	3.66153	28
chr12	6639300	6639382	.	1000	.	98.24575	-1.00000	3.66153	28
chr1	205706941	205707031	.	1000	.	88.81329	-1.00000	3.66153	28
chr7	84829879	84829941	.	1000	.	93.44359	-1.00000	3.66153	27
chr7	102983799	102983871	.	1000	.	91.35844	-1.00000	3.66153	27
chr3	178261032	178261101	.	1000	.	83.20534	-1.00000	3.66153	27
chr3	156460366	156460444	.	1000	.	142.89098	-1.00000	3.66153	27
chr2	209988166	209988257	.	1000	.	112.10888	-1.00000	3.66153	27
chr19	5894574	5894663	.	1000	.	124.47866	-1.00000	3.66153	27
chr16	88774000	88774073	.	1000	.	114.07337	-1.00000	3.66153	27
chr10	60073602	60073685	.	1000	.	134.78334	-1.00000	3.66153	27
chr10	120145318	120145401	.	1000	.	126.17285	-1.00000	3.66153	27
chr7	64999811	64999889	.	1000	.	110.39805	-1.00000	3.66153	26
chr6	160101628	160101746	.	1000	.	153.61456	-1.00000	3.66153	26
chr5	76319902	76319985	.	1000	.	121.00646	-1.00000	3.66153	26
chr5	178127655	178127740	.	1000	.	100.35965	-1.00000	3.66153	26
chr5	1200141	1200226	.	1000	.	114.67005	-1.00000	3.66153	26
chr3	13546914	13546978	.	1000	.	107.10092	-1.00000	3.66153	26
chr9	133004345	133004433	.	1000	.	124.79498	-1.00000	3.66153	25
chr8	140619073	140619138	.	1000	.	114.66451	-1.00000	3.66153	25
chr8	102392850	102392916	.	1000	.	104.65691	-1.00000	3.66153	25
chr3	142618988	142619071	.	1000	.	103.11973	-1.00000	3.66153	25
chr21	14762909	14762990	.	1000	.	131.60558	-1.00000	3.66153	25
chr2	179787686	179787748	.	1000	.	91.31212	-1.00000	3.66153	25
chr12	121202629	121202723	.	1000	.	103.11782	-1.00000	3.66153	25
chr11	57531358	57531423	.	1000	.	106.49332	-1.00000	3.66153	25
chr8	11350418	11350488	.	1000	.	133.63071	-1.00000	3.66153	24
chr4	38382635	38382730	.	1000	.	117.28430	-1.00000	3.66153	24
chr4	123349556	123349706	.	1000	.	211.71187	-1.00000	3.66153	24
chr17	55451490	55451565	.	1000	.	108.34222	-1.00000	3.66153	24
chr16	85382162	85382247	.	1000	.	154.56759	-1.00000	3.66153	24
chr1	26126429	26126517	.	1000	.	154.26934	-1.00000	3.66153	24
chr1	167627879	167627963	.	1000	.	113.41751	-1.00000	3.66153	24
chr9	129790430	129790527	.	1000	.	128.08848	-1.00000	3.66153	23
chr6	32288627	32288725	.	1000	.	148.05618	-1.00000	3.66153	23
chr22	44046658	44046729	.	1000	.	109.66108	-1.00000	3.66153	23
chr1	61049048	61049127	.	1000	.	121.99391	-1.00000	3.66153	23
chr5	56123891	56123953	.	1000	.	141.75186	-1.00000	3.66153	22
chr18	55163717	55163795	.	1000	.	96.64308	-1.00000	3.66153	22
chr17	45977326	45977390	.	1000	.	102.47697	-1.00000	3.66153	22
chr16	81220618	81220682	.	1000	.	113.46746	-1.00000	3.66153	22
chr11	124115034	124115121	.	1000	.	109.85132	-1.00000	3.66153	22
chr1	233636120	233636189	.	1000	.	137.21054	-1.00000	3.66153	22
chr1	206066959	206067021	.	1000	.	97.92110	-1.00000	3.66153	22
chr1	182930406	182930470	.	1000	.	90.89153	-1.00000	3.66153	22
chr1	180933395	180933471	.	1000	.	108.85373	-1.00000	3.66153	22
chrX	1478311	1478373	.	1000	.	111.13486	-1.00000	3.66153	21
chr8	23991619	23991687	.	1000	.	107.69962	-1.00000	3.66153	21
chr5	178683932	178684036	.	1000	.	120.49333	-1.00000	3.66153	21
chr5	124584043	124584112	.	1000	.	98.68588	-1.00000	3.66153	21
chr11	9552032	9552112	.	1000	.	125.64813	-1.00000	3.66153	21
chr11	44971388	44971452	.	1000	.	81.31791	-1.00000	3.66153	21
chr1	42963852	42963938	.	1000	.	152.77941	-1.00000	3.66153	21
chr7	155324051	155324389	.	1000	.	314.42533	-1.00000	3.66153	206
chr8	10796131	10796195	.	1000	.	123.17424	-1.00000	3.66153	2
chr10	60262741	60263061	.	1000	.	258.43356	-1.00000	3.66153	192
chr19	14007137	14007228	.	1000	.	153.30785	-1.00000	3.66153	19
chr15	50261038	50261295	.	1000	.	226.92644	-1.00000	3.66153	181
chr6	10771621	10771685	.	1000	.	122.33853	-1.00000	3.66153	18
chr10	15451331	15451452	.	1000	.	171.65712	-1.00000	3.66153	18
chr6	37667515	37667818	.	1000	.	311.92950	-1.00000	3.66153	177
chr10	61765642	61765979	.	1000	.	330.00631	-1.00000	3.66153	177
chr6	11938734	11938817	.	1000	.	104.80981	-1.00000	3.66153	17
chr3	194255635	194255697	.	1000	.	75.72999	-1.00000	3.66153	17
chr10	124589335	124589398	.	1000	.	92.92778	-1.00000	3.66153	17
chr1	164712252	164712560	.	1000	.	380.87751	-1.00000	3.66153	162
chr15	39897436	39897539	.	1000	.	109.57329	-1.00000	3.66153	16
chr10	32059648	32059712	.	1000	.	100.78707	-1.00000	3.66153	16
chr4	5003536	5003798	.	1000	.	311.65081	-1.00000	3.66153	151
chr8	66662155	66662232	.	1000	.	102.70093	-1.00000	3.66153	15
chr22	39946729	39946808	.	1000	.	101.04690	-1.00000	3.66153	15
chr18	70378451	70378527	.	1000	.	113.04614	-1.00000	3.66153	15
chr1	202118110	202118197	.	1000	.	96.81944	-1.00000	3.66153	15
chr12	113649262	113649575	.	1000	.	271.96823	-1.00000	3.66153	149
chr7	73886102	73886385	.	1000	.	326.63565	-1.00000	3.66153	144
chr6	37302132	37302420	.	1000	.	398.57909	-1.00000	3.66153	143
chr12	119665656	119665935	.	1000	.	430.74443	-1.00000	3.66153	141
chr7	119926079	119926142	.	1000	.	123.34985	-1.00000	3.66153	14
chr5	126677296	126677361	.	1000	.	105.85037	-1.00000	3.66153	14
chr19	38153168	38153238	.	1000	.	114.56871	-1.00000	3.66153	14
chr3	193660755	193661007	.	1000	.	298.24057	-1.00000	3.66153	136
chr6	135323195	135323427	.	1000	.	260.35716	-1.00000	3.66153	135
chr2	6893935	6894195	.	1000	.	284.87175	-1.00000	3.66153	135
chr16	88497838	88498099	.	1000	.	185.34356	-1.00000	3.66153	135
chr5	154653963	154654222	.	1000	.	299.61100	-1.00000	3.66153	132
chr21	34908511	34908780	.	1000	.	293.97552	-1.00000	3.66153	131
chr1	47181229	47181513	.	1000	.	357.61427	-1.00000	3.66153	131
chr6	70337536	70337793	.	1000	.	441.82151	-1.00000	3.66153	130
chr4	78691984	78692247	.	1000	.	399.70837	-1.00000	3.66153	130
chr7	91300112	91300182	.	1000	.	183.93297	-1.00000	3.66153	13
chr5	126977021	126977097	.	1000	.	123.67632	-1.00000	3.66153	13
chr12	1304356	1304585	.	1000	.	321.45761	-1.00000	3.66153	129
chr9	110371462	110371695	.	1000	.	227.82867	-1.00000	3.66153	128
chr7	107836413	107836664	.	1000	.	355.33878	-1.00000	3.66153	128
chr5	76658033	76658274	.	1000	.	341.87973	-1.00000	3.66153	128
chr11	62396731	62396964	.	1000	.	305.65505	-1.00000	3.66153	127
chr1	160540194	160540428	.	1000	.	341.35698	-1.00000	3.66153	126
chrX	71131618	71131868	.	1000	.	91.40537	-1.00000	3.66153	125
chrX	55028090	55028340	.	1000	.	77.52385	-1.00000	3.66153	125
chrX	52363258	52363508	.	1000	.	84.89355	-1.00000	3.66153	125
chrX	50198527	50198777	.	1000	.	75.77285	-1.00000	3.66153	125
chrX	49860927	49861177	.	1000	.	78.34942	-1.00000	3.66153	125
chrX	49244225	49244475	.	1000	.	74.94479	-1.00000	3.66153	125
chrX	48800626	48800876	.	1000	.	112.08229	-1.00000	3.66153	125
chrX	45165059	45165309	.	1000	.	101.81638	-1.00000	3.66153	125
chrX	44314320	44314570	.	1000	.	94.44009	-1.00000	3.66153	125
chrX	40544389	40544639	.	1000	.	125.33278	-1.00000	3.66153	125
chrX	40172742	40172992	.	1000	.	76.56245	-1.00000	3.66153	125
chrX	39152422	39152672	.	1000	.	108.16993	-1.00000	3.66153	125
chrX	38841889	38842139	.	1000	.	76.18834	-1.00000	3.66153	125
chrX	37652944	37653194	.	1000	.	77.38969	-1.00000	3.66153	125
chrX	16930573	16930823	.	1000	.	90.11207	-1.00000	3.66153	125
chrX	136745312	136745562	.	1000	.	84.74183	-1.00000	3.66153	125
chrX	135914484	135914734	.	1000	.	107.43466	-1.00000	3.66153	125
chrX	135522311	135522561	.	1000	.	88.73578	-1.00000	3.66153	125
chrX	134807034	134807284	.	1000	.	101.96319	-1.00000	3.66153	125
chrX	132046637	132046887	.	1000	.	76.04268	-1.00000	3.66153	125
chrX	13059691	13059941	.	1000	.	104.25666	-1.00000	3.66153	125
chrX	130594462	130594712	.	1000	.	81.35313	-1.00000	3.66153	125
chrX	129786417	129786667	.	1000	.	84.46701	-1.00000	3.66153	125
chrX	124764437	124764687	.	1000	.	85.70043	-1.00000	3.66153	125
chrX	124349149	124349399	.	1000	.	81.25405	-1.00000	3.66153	125
chrX	120021990	120022240	.	1000	.	78.42603	-1.00000	3.66153	125
chrX	118948347	118948597	.	1000	.	87.79199	-1.00000	3.66153	125
chrX	11588118	11588368	.	1000	.	80.27386	-1.00000	3.66153	125
chrX	115322385	115322635	.	1000	.	84.50542	-1.00000	3.66153	125
chrX	11461632	11461882	.	1000	.	113.59310	-1.00000	3.66153	125
chrX	109959505	109959755	.	1000	.	84.19970	-1.00000	3.66153	125
chrX	10159102	10159352	.	1000	.	75.54927	-1.00000	3.66153	125
chr9	98576413	98576663	.	1000	.	83.14756	-1.00000	3.66153	125
chr9	98332617	98332867	.	1000	.	106.21542	-1.00000	3.66153	125
chr9	97960869	97961119	.	1000	.	109.90041	-1.00000	3.66153	125
chr9	97280884	97281134	.	1000	.	78.05431	-1.00000	3.66153	125
chr9	95462727	95462977	.	1000	.	77.63497	-1.00000	3.66153	125
chr9	94278828	94279078	.	1000	.	84.76446	-1.00000	3.66153	125
chr9	94212191	94212441	.	1000	.	98.92057	-1.00000	3.66153	125
chr9	94068350	94068600	.	1000	.	87.22553	-1.00000	3.66153	125
chr9	91900009	91900259	.	1000	.	76.15007	-1.00000	3.66153	125
chr9	88291937	88292187	.	1000	.	78.09023	-1.00000	3.66153	125
chr9	87674633	87674883	.	1000	.	76.62874	-1.00000	3.66153	125
chr9	87518871	87519121	.	1000	.	76.23712	-1.00000	3.66153	125
chr9	77987091	77987341	.	1000	.	87.75048	-1.00000	3.66153	125
chr9	76359368	76359618	.	1000	.	96.21894	-1.00000	3.66153	125
chr9	70398307	70398557	.	1000	.	74.02007	-1.00000	3.66153	125
chr9	38390499	38390749	.	1000	.	79.06101	-1.00000	3.66153	125
chr9	32884567	32884817	.	1000	.	87.28480	-1.00000	3.66153	125
chr9	135984831	135985081	.	1000	.	80.28435	-1.00000	3.66153	125
chr9	135469389	135469639	.	1000	.	74.54657	-1.00000	3.66153	125
chr9	134357026	134357276	.	1000	.	105.93132	-1.00000	3.66153	125
chr9	133123166	133123416	.	1000	.	104.77530	-1.00000	3.66153	125
chr9	131331352	131331602	.	1000	.	106.82193	-1.00000	3.66153	125
chr9	129863108	129863358	.	1000	.	116.97361	-1.00000	3.66153	125
chr9	129246648	129246898	.	1000	.	108.90429	-1.00000	3.66153	125
chr9	128558414	128558664	.	1000	.	118.63629	-1.00000	3.66153	125
chr9	128115634	128115884	.	1000	.	99.24721	-1.00000	3.66153	125
chr9	127846462	127846712	.	1000	.	86.47608	-1.00000	3.66153	125
chr9	127539543	127539793	.	1000	.	84.36372	-1.00000	3.66153	125
chr9	127034762	127035012	.	1000	.	84.47081	-1.00000	3.66153	125
chr9	125131829	125132079	.	1000	.	98.69951	-1.00000	3.66153	125
chr9	124964710	124964960	.	1000	.	88.94817	-1.00000	3.66153	125
chr9	124558888	124559138	.	1000	.	114.00161	-1.00000	3.66153	125
chr9	124495575	124495825	.	1000	.	91.08501	-1.00000	3.66153	125
chr9	123304694	123304944	.	1000	.	125.91437	-1.00000	3.66153	125
chr9	116466260	116466510	.	1000	.	104.24314	-1.00000	3.66153	125
chr9	116395465	116395715	.	1000	.	83.77515	-1.00000	3.66153	125
chr9	112073014	112073264	.	1000	.	119.59509	-1.00000	3.66153	125
chr9	111980533	111980783	.	1000	.	87.33946	-1.00000	3.66153	125
chr9	110194345	110194595	.	1000	.	75.09966	-1.00000	3.66153	125
chr9	108108760	108109010	.	1000	.	92.50513	-1.00000	3.66153	125
chr9	105647559	105647809	.	1000	.	129.37613	-1.00000	3.66153	125
chr9	104745937	104746187	.	1000	.	75.09872	-1.00000	3.66153	125
chr8	99770283	99770533	.	1000	.	76.29686	-1.00000	3.66153	125
chr8	99137921	99138171	.	1000	.	105.29850	-1.00000	3.66153	125
chr8	95927079	95927329	.	1000	.	121.88175	-1.00000	3.66153	125
chr8	95228895	95229145	.	1000	.	74.67893	-1.00000	3.66153	125
chr8	94525251	94525501	.	1000	.	74.27187	-1.00000	3.66153	125
chr8	92095396	92095646	.	1000	.	123.53937	-1.00000	3.66153	125
chr8	90187747	90187997	.	1000	.	101.43380	-1.00000	3.66153	125
chr8	85961182	85961432	.	1000	.	92.23444	-1.00000	3.66153	125
chr8	8346195	8346445	.	1000	.	83.79580	-1.00000	3.66153	125
chr8	72134408	72134658	.	1000	.	111.11115	-1.00000	3.66153	125
chr8	60326006	60326256	.	1000	.	89.73422	-1.00000	3.66153	125
chr8	57043383	57043633	.	1000	.	76.96896	-1.00000	3.66153	125
chr8	53492546	53492796	.	1000	.	95.81958	-1.00000	3.66153	125
chr8	48873726	48873976	.	1000	.	82.18257	-1.00000	3.66153	125
chr8	47557270	47557520	.	1000	.	85.93719	-1.00000	3.66153	125
chr8	41797576	41797826	.	1000	.	111.56245	-1.00000	3.66153	125
chr8	40599773	40600023	.	1000	.	95.64458	-1.00000	3.66153	125
chr8	37591452	37591702	.	1000	.	93.70944	-1.00000	3.66153	125
chr8	3108047	3108297	.	1000	.	85.44982	-1.00000	3.66153	125
chr8	30171069	30171319	.	1000	.	96.35949	-1.00000	3.66153	125
chr8	28943312	28943562	.	1000	.	76.00377	-1.00000	3.66153	125
chr8	27363748	27363998	.	1000	.	77.73675	-1.00000	3.66153	125
chr8	27315417	27315667	.	1000	.	105.13634	-1.00000	3.66153	125
chr8	23668668	23668918	.	1000	.	102.11731	-1.00000	3.66153	125
chr8	23508818	23509068	.	1000	.	99.62401	-1.00000	3.66153	125
chr8	22900862	22901112	.	1000	.	86.01669	-1.00000	3.66153	125
chr8	21863555	21863805	.	1000	.	86.05087	-1.00000	3.66153	125
chr8	2178195	2178445	.	1000	.	79.08744	-1.00000	3.66153	125
chr8	19767528	19767778	.	1000	.	85.10244	-1.00000	3.66153	125
chr8	15582659	15582909	.	1000	.	104.01359	-1.00000	3.66153	125
chr8	144402064	144402314	.	1000	.	93.20455	-1.00000	3.66153	125
chr8	141289359	141289609	.	1000	.	121.26723	-1.00000	3.66153	125
chr8	141228520	141228770	.	1000	.	86.72293	-1.00000	3.66153	125
chr8	130343132	130343382	.	1000	.	98.49322	-1.00000	3.66153	125
chr8	129692829	129693079	.	1000	.	74.20350	-1.00000	3.66153	125
chr8	128529089	128529339	.	1000	.	101.51751	-1.00000	3.66153	125
chr8	128044991	128045241	.	1000	.	100.45966	-1.00000	3.66153	125
chr8	127800693	127800943	.	1000	.	82.15402	-1.00000	3.66153	125
chr8	127618460	127618710	.	1000	.	100.25360	-1.00000	3.66153	125
chr8	124017534	124017784	.	1000	.	74.86096	-1.00000	3.66153	125
chr8	123760811	123761061	.	1000	.	79.33186	-1.00000	3.66153	125
chr8	123514274	123514524	.	1000	.	74.60464	-1.00000	3.66153	125
chr8	122828196	122828446	.	1000	.	111.44966	-1.00000	3.66153	125
chr8	11862809	11863059	.	1000	.	78.76443	-1.00000	3.66153	125
chr8	115427594	115427844	.	1000	.	101.22292	-1.00000	3.66153	125
chr8	107287571	107287821	.	1000	.	78.43887	-1.00000	3.66153	125
chr8	105520529	105520779	.	1000	.	94.65197	-1.00000	3.66153	125
chr8	105244020	105244270	.	1000	.	89.58033	-1.00000	3.66153	125
chr8	104622639	104622889	.	1000	.	124.90835	-1.00000	3.66153	125
chr8	101051740	101051990	.	1000	.	83.46375	-1.00000	3.66153	125
chr8	101048739	101048989	.	1000	.	80.00444	-1.00000	3.66153	125
chr8	100763989	100764239	.	1000	.	79.92988	-1.00000	3.66153	125
chr7	99881448	99881698	.	1000	.	76.24242	-1.00000	3.66153	125
chr7	99835244	99835494	.	1000	.	118.57978	-1.00000	3.66153	125
chr7	99665423	99665673	.	1000	.	81.22005	-1.00000	3.66153	125
chr7	97198656	97198906	.	1000	.	92.49953	-1.00000	3.66153	125
chr7	88205247	88205497	.	1000	.	77.23147	-1.00000	3.66153	125
chr7	77944592	77944842	.	1000	.	90.41475	-1.00000	3.66153	125
chr7	77834625	77834875	.	1000	.	98.21480	-1.00000	3.66153	125
chr7	74233939	74234189	.	1000	.	91.06013	-1.00000	3.66153	125
chr7	73612745	73612995	.	1000	.	101.55900	-1.00000	3.66153	125
chr7	725653	725903	.	1000	.	77.67930	-1.00000	3.66153	125
chr7	7100434	7100684	.	1000	.	98.58212	-1.00000	3.66153	125
chr7	70569540	70569790	.	1000	.	84.00328	-1.00000	3.66153	125
chr7	70568880	70569130	.	1000	.	78.41450	-1.00000	3.66153	125
chr7	66922231	66922481	.	1000	.	79.50277	-1.00000	3.66153	125
chr7	64914636	64914886	.	1000	.	87.50380	-1.00000	3.66153	125
chr7	6024031	6024281	.	1000	.	127.90321	-1.00000	3.66153	125
chr7	51376474	51376724	.	1000	.	82.50551	-1.00000	3.66153	125
chr7	5083409	5083659	.	1000	.	75.50068	-1.00000	3.66153	125
chr7	43768554	43768804	.	1000	.	91.11451	-1.00000	3.66153	125
chr7	37405878	37406128	.	1000	.	85.82829	-1.00000	3.66153	125
chr7	36092501	36092751	.	1000	.	83.98941	-1.00000	3.66153	125
chr7	35753793	35754043	.	1000	.	83.42929	-1.00000	3.66153	125
chr7	2735331	2735581	.	1000	.	74.49584	-1.00000	3.66153	125
chr7	26689268	26689518	.	1000	.	79.32468	-1.00000	3.66153	125
chr7	26435051	26435301	.	1000	.	74.80733	-1.00000	3.66153	125
chr7	25495403	25495653	.	1000	.	103.86131	-1.00000	3.66153	125
chr7	24829360	24829610	.	1000	.	98.48947	-1.00000	3.66153	125
chr7	24763329	24763579	.	1000	.	86.66975	-1.00000	3.66153	125
chr7	2304609	2304859	.	1000	.	106.57730	-1.00000	3.66153	125
chr7	22680532	22680782	.	1000	.	84.49142	-1.00000	3.66153	125
chr7	16740268	16740518	.	1000	.	87.53843	-1.00000	3.66153	125
chr7	157405050	157405300	.	1000	.	94.59188	-1.00000	3.66153	125
chr7	1538036	1538286	.	1000	.	83.30469	-1.00000	3.66153	125
chr7	151008129	151008379	.	1000	.	76.50720	-1.00000	3.66153	125
chr7	149065931	149066181	.	1000	.	94.66819	-1.00000	3.66153	125
chr7	141193186	141193436	.	1000	.	87.13976	-1.00000	3.66153	125
chr7	140242593	140242843	.	1000	.	76.04462	-1.00000	3.66153	125
chr7	140242052	140242302	.	1000	.	82.34128	-1.00000	3.66153	125
chr7	139916127	139916377	.	1000	.	85.86478	-1.00000	3.66153	125
chr7	139817366	139817616	.	1000	.	76.47527	-1.00000	3.66153	125
chr7	139044426	139044676	.	1000	.	87.76489	-1.00000	3.66153	125
chr7	137992309	137992559	.	1000	.	103.91236	-1.00000	3.66153	125
chr7	136033505	136033755	.	1000	.	111.40615	-1.00000	3.66153	125
chr7	135929814	135930064	.	1000	.	77.71730	-1.00000	3.66153	125
chr7	135409909	135410159	.	1000	.	100.49743	-1.00000	3.66153	125
chr7	134660556	134660806	.	1000	.	117.38880	-1.00000	3.66153	125
chr7	134084001	134084251	.	1000	.	77.19927	-1.00000	3.66153	125
chr7	133355363	133355613	.	1000	.	86.21877	-1.00000	3.66153	125
chr7	131586302	131586552	.	1000	.	87.08681	-1.00000	3.66153	125
chr7	130494541	130494791	.	1000	.	105.15757	-1.00000	3.66153	125
chr7	129958703	129958953	.	1000	.	136.06532	-1.00000	3.66153	125
chr7	129879950	129880200	.	1000	.	102.23008	-1.00000	3.66153	125
chr7	129559597	129559847	.	1000	.	100.47509	-1.00000	3.66153	125
chr7	129150304	129150554	.	1000	.	76.81909	-1.00000	3.66153	125
chr7	128099290	128099540	.	1000	.	79.16255	-1.00000	3.66153	125
chr7	127892547	127892797	.	1000	.	105.32819	-1.00000	3.66153	125
chr7	12647704	12647954	.	1000	.	88.06411	-1.00000	3.66153	125
chr7	121278485	121278735	.	1000	.	99.17325	-1.00000	3.66153	125
chr7	121049555	121049805	.	1000	.	116.44278	-1.00000	3.66153	125
chr7	121047060	121047310	.	1000	.	104.64318	-1.00000	3.66153	125
chr7	121041819	121042069	.	1000	.	87.20635	-1.00000	3.66153	125
chr7	117792215	117792465	.	1000	.	116.82497	-1.00000	3.66153	125
chr7	116501536	116501786	.	1000	.	86.98560	-1.00000	3.66153	125
chr7	116439114	116439364	.	1000	.	86.80999	-1.00000	3.66153	125
chr7	116218161	116218411	.	1000	.	121.49616	-1.00000	3.66153	125
chr7	111438578	111438828	.	1000	.	127.01089	-1.00000	3.66153	125
chr7	111223761	111224011	.	1000	.	97.82824	-1.00000	3.66153	125
chr7	108586222	108586472	.	1000	.	148.12441	-1.00000	3.66153	125
chr7	108012576	108012826	.	1000	.	82.88612	-1.00000	3.66153	125
chr7	107319985	107320235	.	1000	.	79.25294	-1.00000	3.66153	125
chr7	107079228	107079478	.	1000	.	90.51187	-1.00000	3.66153	125
chr7	106502016	106502266	.	1000	.	83.96376	-1.00000	3.66153	125
chr7	106018719	106018969	.	1000	.	74.89741	-1.00000	3.66153	125
chr7	103810485	103810735	.	1000	.	96.10826	-1.00000	3.66153	125
chr7	103657515	103657765	.	1000	.	82.48013	-1.00000	3.66153	125
chr7	103119823	103120073	.	1000	.	97.01837	-1.00000	3.66153	125
chr7	103025437	103025687	.	1000	.	104.54398	-1.00000	3.66153	125
chr7	102993020	102993270	.	1000	.	82.19427	-1.00000	3.66153	125
chr7	102441667	102441917	.	1000	.	77.37715	-1.00000	3.66153	125
chr7	102420999	102421249	.	1000	.	88.75373	-1.00000	3.66153	125
chr7	100984579	100984829	.	1000	.	74.88211	-1.00000	3.66153	125
chr6	90464539	90464789	.	1000	.	77.47131	-1.00000	3.66153	125
chr6	88301967	88302217	.	1000	.	75.41309	-1.00000	3.66153	125
chr6	87364684	87364934	.	1000	.	80.10517	-1.00000	3.66153	125
chr6	79599944	79600194	.	1000	.	78.97856	-1.00000	3.66153	125
chr6	7199075	7199325	.	1000	.	78.21020	-1.00000	3.66153	125
chr6	70377446	70377696	.	1000	.	84.88626	-1.00000	3.66153	125
chr6	52301381	52301631	.	1000	.	100.29007	-1.00000	3.66153	125
chr6	51153201	51153451	.	1000	.	76.24302	-1.00000	3.66153	125
chr6	50959304	50959554	.	1000	.	74.90457	-1.00000	3.66153	125
chr6	49782349	49782599	.	1000	.	75.99767	-1.00000	3.66153	125
chr6	49646331	49646581	.	1000	.	80.98376	-1.00000	3.66153	125
chr6	4911196	4911446	.	1000	.	81.60966	-1.00000	3.66153	125
chr6	44058547	44058797	.	1000	.	88.54144	-1.00000	3.66153	125
chr6	43969539	43969789	.	1000	.	84.77312	-1.00000	3.66153	125
chr6	43843296	43843546	.	1000	.	90.18381	-1.00000	3.66153	125
chr6	43803245	43803495	.	1000	.	79.33753	-1.00000	3.66153	125
chr6	4378339	4378589	.	1000	.	93.08526	-1.00000	3.66153	125
chr6	42017177	42017427	.	1000	.	83.42875	-1.00000	3.66153	125
chr6	41325523	41325773	.	1000	.	114.07966	-1.00000	3.66153	125
chr6	39999186	39999436	.	1000	.	113.87819	-1.00000	3.66153	125
chr6	39007644	39007894	.	1000	.	74.43635	-1.00000	3.66153	125
chr6	37460295	37460545	.	1000	.	108.34330	-1.00000	3.66153	125
chr6	37191878	37192128	.	1000	.	77.12157	-1.00000	3.66153	125
chr6	36954278	36954528	.	1000	.	110.15427	-1.00000	3.66153	125
chr6	36122279	36122529	.	1000	.	86.91848	-1.00000	3.66153	125
chr6	34865224	34865474	.	1000	.	97.78554	-1.00000	3.66153	125
chr6	34562947	34563197	.	1000	.	93.88724	-1.00000	3.66153	125
chr6	34281982	34282232	.	1000	.	101.31026	-1.00000	3.66153	125
chr6	30988487	30988737	.	1000	.	83.36088	-1.00000	3.66153	125
chr6	30879751	30880001	.	1000	.	82.02440	-1.00000	3.66153	125
chr6	2987217	2987467	.	1000	.	77.27740	-1.00000	3.66153	125
chr6	2932409	2932659	.	1000	.	98.29755	-1.00000	3.66153	125
chr6	28547056	28547306	.	1000	.	78.22109	-1.00000	3.66153	125
chr6	28264924	28265174	.	1000	.	110.33597	-1.00000	3.66153	125
chr6	26331901	26332151	.	1000	.	81.93404	-1.00000	3.66153	125
chr6	26297128	26297378	.	1000	.	98.31730	-1.00000	3.66153	125
chr6	2542919	2543169	.	1000	.	81.06523	-1.00000	3.66153	125
chr6	20458432	20458682	.	1000	.	78.54516	-1.00000	3.66153	125
chr6	19995983	19996233	.	1000	.	97.79209	-1.00000	3.66153	125
chr6	166942821	166943071	.	1000	.	83.82905	-1.00000	3.66153	125
chr6	16215619	16215869	.	1000	.	75.45974	-1.00000	3.66153	125
chr6	16005000	16005250	.	1000	.	99.98161	-1.00000	3.66153	125
chr6	158854480	158854730	.	1000	.	103.47259	-1.00000	3.66153	125
chr6	158040425	158040675	.	1000	.	95.16141	-1.00000	3.66153	125
chr6	157906522	157906772	.	1000	.	76.09210	-1.00000	3.66153	125
chr6	157892338	157892588	.	1000	.	83.69949	-1.00000	3.66153	125
chr6	157861302	157861552	.	1000	.	74.93846	-1.00000	3.66153	125
chr6	157747504	157747754	.	1000	.	85.15482	-1.00000	3.66153	125
chr6	156780404	156780654	.	1000	.	77.02934	-1.00000	3.66153	125
chr6	154520354	154520604	.	1000	.	88.66405	-1.00000	3.66153	125
chr6	15107026	15107276	.	1000	.	91.39581	-1.00000	3.66153	125
chr6	15079392	15079642	.	1000	.	134.79735	-1.00000	3.66153	125
chr6	15058751	15059001	.	1000	.	86.33198	-1.00000	3.66153	125
chr6	150151219	150151469	.	1000	.	88.92897	-1.00000	3.66153	125
chr6	150078803	150079053	.	1000	.	88.52098	-1.00000	3.66153	125
chr6	149718461	149718711	.	1000	.	85.81570	-1.00000	3.66153	125
chr6	149646723	149646973	.	1000	.	77.75320	-1.00000	3.66153	125
chr6	14932542	14932792	.	1000	.	74.94748	-1.00000	3.66153	125
chr6	146896223	146896473	.	1000	.	87.05112	-1.00000	3.66153	125
chr6	143807895	143808145	.	1000	.	76.37387	-1.00000	3.66153	125
chr6	14135975	14136225	.	1000	.	87.84921	-1.00000	3.66153	125
chr6	139748735	139748985	.	1000	.	84.26172	-1.00000	3.66153	125
chr6	139448446	139448696	.	1000	.	97.94606	-1.00000	3.66153	125
chr6	139445557	139445807	.	1000	.	104.04204	-1.00000	3.66153	125
chr6	137919845	137920095	.	1000	.	91.70293	-1.00000	3.66153	125
chr6	137866243	137866493	.	1000	.	106.65932	-1.00000	3.66153	125
chr6	13678360	13678610	.	1000	.	86.02478	-1.00000	3.66153	125
chr6	135523387	135523637	.	1000	.	84.63148	-1.00000	3.66153	125
chr6	135321407	135321657	.	1000	.	94.02702	-1.00000	3.66153	125
chr6	135110270	135110520	.	1000	.	79.07989	-1.00000	3.66153	125
chr6	134980872	134981122	.	1000	.	129.10183	-1.00000	3.66153	125
chr6	134315269	134315519	.	1000	.	74.31093	-1.00000	3.66153	125
chr6	13395308	13395558	.	1000	.	102.75851	-1.00000	3.66153	125
chr6	13354519	13354769	.	1000	.	87.28350	-1.00000	3.66153	125
chr6	129854247	129854497	.	1000	.	74.11766	-1.00000	3.66153	125
chr6	129660158	129660408	.	1000	.	74.61373	-1.00000	3.66153	125
chr6	126118120	126118370	.	1000	.	88.78986	-1.00000	3.66153	125
chr6	125302852	125303102	.	1000	.	82.01271	-1.00000	3.66153	125
chr6	125083241	125083491	.	1000	.	115.31041	-1.00000	3.66153	125
chr6	11918505	11918755	.	1000	.	83.66307	-1.00000	3.66153	125
chr6	119037958	119038208	.	1000	.	95.10419	-1.00000	3.66153	125
chr6	111499324	111499574	.	1000	.	85.35250	-1.00000	3.66153	125
chr6	108578625	108578875	.	1000	.	105.16602	-1.00000	3.66153	125
chr6	106911639	106911889	.	1000	.	107.22372	-1.00000	3.66153	125
chr6	106520892	106521142	.	1000	.	87.95953	-1.00000	3.66153	125
chr6	105896263	105896513	.	1000	.	82.30867	-1.00000	3.66153	125
chr6	10519001	10519251	.	1000	.	86.57727	-1.00000	3.66153	125
chr6	10401699	10401949	.	1000	.	113.37362	-1.00000	3.66153	125
chr6	10314291	10314541	.	1000	.	84.18612	-1.00000	3.66153	125
chr5	98963731	98963981	.	1000	.	88.44300	-1.00000	3.66153	125
chr5	96932864	96933114	.	1000	.	114.86712	-1.00000	3.66153	125
chr5	95884567	95884817	.	1000	.	100.73252	-1.00000	3.66153	125
chr5	95723605	95723855	.	1000	.	86.12769	-1.00000	3.66153	125
chr5	95712457	95712707	.	1000	.	74.27463	-1.00000	3.66153	125
chr5	88836599	88836849	.	1000	.	77.38130	-1.00000	3.66153	125
chr5	8012715	8012965	.	1000	.	105.35073	-1.00000	3.66153	125
chr5	80078942	80079192	.	1000	.	91.40278	-1.00000	3.66153	125
chr5	78483855	78484105	.	1000	.	112.34698	-1.00000	3.66153	125
chr5	72300682	72300932	.	1000	.	103.20473	-1.00000	3.66153	125
chr5	68325042	68325292	.	1000	.	80.84767	-1.00000	3.66153	125
chr5	6407952	6408202	.	1000	.	94.40108	-1.00000	3.66153	125
chr5	62421506	62421756	.	1000	.	122.17156	-1.00000	3.66153	125
chr5	56984075	56984325	.	1000	.	90.91322	-1.00000	3.66153	125
chr5	56310846	56311096	.	1000	.	92.51186	-1.00000	3.66153	125
chr5	56037510	56037760	.	1000	.	103.45911	-1.00000	3.66153	125
chr5	55390527	55390777	.	1000	.	81.81902	-1.00000	3.66153	125
chr5	37668712	37668962	.	1000	.	77.70839	-1.00000	3.66153	125
chr5	36111291	36111541	.	1000	.	81.65188	-1.00000	3.66153	125
chr5	29984187	29984437	.	1000	.	96.85496	-1.00000	3.66153	125
chr5	180093671	180093921	.	1000	.	98.20974	-1.00000	3.66153	125
chr5	178449211	178449461	.	1000	.	82.17035	-1.00000	3.66153	125
chr5	176994973	176995223	.	1000	.	97.97392	-1.00000	3.66153	125
chr5	173855649	173855899	.	1000	.	96.16063	-1.00000	3.66153	125
chr5	173839324	173839574	.	1000	.	105.21366	-1.00000	3.66153	125
chr5	171953947	171954197	.	1000	.	81.53145	-1.00000	3.66153	125
chr5	171477216	171477466	.	1000	.	78.47098	-1.00000	3.66153	125
chr5	170248707	170248957	.	1000	.	78.41957	-1.00000	3.66153	125
chr5	170151491	170151741	.	1000	.	79.70286	-1.00000	3.66153	125
chr5	16418580	16418830	.	1000	.	126.34745	-1.00000	3.66153	125
chr5	160261025	160261275	.	1000	.	136.27492	-1.00000	3.66153	125
chr5	157611085	157611335	.	1000	.	107.32391	-1.00000	3.66153	125
chr5	154840842	154841092	.	1000	.	123.23795	-1.00000	3.66153	125
chr5	150774243	150774493	.	1000	.	88.23695	-1.00000	3.66153	125
chr5	149709031	149709281	.	1000	.	87.97706	-1.00000	3.66153	125
chr5	135051924	135052174	.	1000	.	81.15627	-1.00000	3.66153	125
chr5	132315612	132315862	.	1000	.	91.46790	-1.00000	3.66153	125
chr5	131996797	131997047	.	1000	.	119.32148	-1.00000	3.66153	125
chr5	131994643	131994893	.	1000	.	85.97891	-1.00000	3.66153	125
chr5	131747284	131747534	.	1000	.	120.27215	-1.00000	3.66153	125
chr5	129082304	129082554	.	1000	.	80.54815	-1.00000	3.66153	125
chr5	129018953	129019203	.	1000	.	79.13822	-1.00000	3.66153	125
chr5	128038713	128038963	.	1000	.	80.42783	-1.00000	3.66153	125
chr5	127077446	127077696	.	1000	.	84.72681	-1.00000	3.66153	125
chr5	126514889	126515139	.	1000	.	80.16733	-1.00000	3.66153	125
chr5	124656003	124656253	.	1000	.	93.08413	-1.00000	3.66153	125
chr5	124652026	124652276	.	1000	.	114.07381	-1.00000	3.66153	125
chr5	108531514	108531764	.	1000	.	84.18605	-1.00000	3.66153	125
chr5	10294771	10295021	.	1000	.	85.04462	-1.00000	3.66153	125
chr4	9936173	9936423	.	1000	.	76.51284	-1.00000	3.66153	125
chr4	9893754	9894004	.	1000	.	98.22385	-1.00000	3.66153	125
chr4	98686922	98687172	.	1000	.	110.60225	-1.00000	3.66153	125
chr4	98682751	98683001	.	1000	.	99.35543	-1.00000	3.66153	125
chr4	94550399	94550649	.	1000	.	107.67322	-1.00000	3.66153	125
chr4	87017604	87017854	.	1000	.	115.21599	-1.00000	3.66153	125
chr4	86961766	86962016	.	1000	.	86.00264	-1.00000	3.66153	125
chr4	86942244	86942494	.	1000	.	104.96720	-1.00000	3.66153	125
chr4	83630185	83630435	.	1000	.	105.11821	-1.00000	3.66153	125
chr4	81845333	81845583	.	1000	.	87.99562	-1.00000	3.66153	125
chr4	81806582	81806832	.	1000	.	116.09792	-1.00000	3.66153	125
chr4	81790564	81790814	.	1000	.	96.11672	-1.00000	3.66153	125
chr4	80179666	80179916	.	1000	.	81.28124	-1.00000	3.66153	125
chr4	80006960	80007210	.	1000	.	102.51705	-1.00000	3.66153	125
chr4	78650734	78650984	.	1000	.	92.52844	-1.00000	3.66153	125
chr4	73832690	73832940	.	1000	.	103.28828	-1.00000	3.66153	125
chr4	71857871	71858121	.	1000	.	117.70508	-1.00000	3.66153	125
chr4	56513553	56513803	.	1000	.	107.81915	-1.00000	3.66153	125
chr4	55386914	55387164	.	1000	.	92.93296	-1.00000	3.66153	125
chr4	54386395	54386645	.	1000	.	85.30783	-1.00000	3.66153	125
chr4	53366145	53366395	.	1000	.	109.27609	-1.00000	3.66153	125
chr4	48853920	48854170	.	1000	.	89.45731	-1.00000	3.66153	125
chr4	48481682	48481932	.	1000	.	81.20971	-1.00000	3.66153	125
chr4	48243477	48243727	.	1000	.	91.70467	-1.00000	3.66153	125
chr4	48126752	48127002	.	1000	.	99.89073	-1.00000	3.66153	125
chr4	40311798	40312048	.	1000	.	96.04785	-1.00000	3.66153	125
chr4	37000367	37000617	.	1000	.	112.52498	-1.00000	3.66153	125
chr4	2867802	2868052	.	1000	.	81.22139	-1.00000	3.66153	125
chr4	26937639	26937889	.	1000	.	77.25251	-1.00000	3.66153	125
chr4	26879909	26880159	.	1000	.	75.30809	-1.00000	3.66153	125
chr4	20698889	20699139	.	1000	.	94.22512	-1.00000	3.66153	125
chr4	189838831	189839081	.	1000	.	90.39940	-1.00000	3.66153	125
chr4	183241273	183241523	.	1000	.	89.48096	-1.00000	3.66153	125
chr4	178037484	178037734	.	1000	.	87.28034	-1.00000	3.66153	125
chr4	174681856	174682106	.	1000	.	109.50629	-1.00000	3.66153	125
chr4	173124415	173124665	.	1000	.	84.88092	-1.00000	3.66153	125
chr4	172999127	172999377	.	1000	.	115.27797	-1.00000	3.66153	125
chr4	169660036	169660286	.	1000	.	101.17365	-1.00000	3.66153	125
chr4	169626863	169627113	.	1000	.	111.37479	-1.00000	3.66153	125
chr4	159195454	159195704	.	1000	.	95.34276	-1.00000	3.66153	125
chr4	159042287	159042537	.	1000	.	78.36314	-1.00000	3.66153	125
chr4	152177537	152177787	.	1000	.	81.15527	-1.00000	3.66153	125
chr4	150774106	150774356	.	1000	.	106.38981	-1.00000	3.66153	125
chr4	138910905	138911155	.	1000	.	88.24935	-1.00000	3.66153	125
chr4	138671581	138671831	.	1000	.	88.65594	-1.00000	3.66153	125
chr4	138437318	138437568	.	1000	.	137.57651	-1.00000	3.66153	125
chr4	126738187	126738437	.	1000	.	91.32608	-1.00000	3.66153	125
chr4	122118379	122118629	.	1000	.	101.42867	-1.00000	3.66153	125
chr4	121990563	121990813	.	1000	.	79.72678	-1.00000	3.66153	125
chr4	109128671	109128921	.	1000	.	104.93211	-1.00000	3.66153	125
chr4	109027039	109027289	.	1000	.	85.41869	-1.00000	3.66153	125
chr4	108114520	108114770	.	1000	.	85.40486	-1.00000	3.66153	125
chr3	77236167	77236417	.	1000	.	79.89331	-1.00000	3.66153	125
chr3	72744362	72744612	.	1000	.	83.81557	-1.00000	3.66153	125
chr3	72086420	72086670	.	1000	.	109.55304	-1.00000	3.66153	125
chr3	72080872	72081122	.	1000	.	76.70269	-1.00000	3.66153	125
chr3	71208324	71208574	.	1000	.	113.57844	-1.00000	3.66153	125
chr3	68957954	68958204	.	1000	.	92.84332	-1.00000	3.66153	125
chr3	65588119	65588369	.	1000	.	99.58248	-1.00000	3.66153	125
chr3	5767338	5767588	.	1000	.	81.90134	-1.00000	3.66153	125
chr3	5428929	5429179	.	1000	.	118.42115	-1.00000	3.66153	125
chr3	53350711	53350961	.	1000	.	87.59581	-1.00000	3.66153	125
chr3	49349709	49349959	.	1000	.	87.31915	-1.00000	3.66153	125
chr3	47117896	47118146	.	1000	.	123.38655	-1.00000	3.66153	125
chr3	46400254	46400504	.	1000	.	76.10748	-1.00000	3.66153	125
chr3	4533757	4534007	.	1000	.	80.27399	-1.00000	3.66153	125
chr3	45137739	45137989	.	1000	.	104.90923	-1.00000	3.66153	125
chr3	44518270	44518520	.	1000	.	108.73071	-1.00000	3.66153	125
chr3	44439868	44440118	.	1000	.	81.54691	-1.00000	3.66153	125
chr3	4225065	4225315	.	1000	.	128.13683	-1.00000	3.66153	125
chr3	42001756	42002006	.	1000	.	92.02704	-1.00000	3.66153	125
chr3	40336795	40337045	.	1000	.	86.03267	-1.00000	3.66153	125
chr3	38149768	38150018	.	1000	.	80.07474	-1.00000	3.66153	125
chr3	33097187	33097437	.	1000	.	82.86192	-1.00000	3.66153	125
chr3	32708714	32708964	.	1000	.	116.88427	-1.00000	3.66153	125
chr3	20330081	20330331	.	1000	.	103.21193	-1.00000	3.66153	125
chr3	197444303	197444533	.	1000	.	276.43145	-1.00000	3.66153	125
chr3	196988545	196988795	.	1000	.	93.25063	-1.00000	3.66153	125
chr3	196512053	196512303	.	1000	.	87.57646	-1.00000	3.66153	125
chr3	196079019	196079269	.	1000	.	140.98758	-1.00000	3.66153	125
chr3	195117987	195118237	.	1000	.	74.40079	-1.00000	3.66153	125
chr3	194256140	194256390	.	1000	.	85.09124	-1.00000	3.66153	125
chr3	193836925	193837175	.	1000	.	74.34902	-1.00000	3.66153	125
chr3	193688064	193688314	.	1000	.	84.03845	-1.00000	3.66153	125
chr3	184827610	184827860	.	1000	.	80.14759	-1.00000	3.66153	125
chr3	184018221	184018471	.	1000	.	97.06853	-1.00000	3.66153	125
chr3	183553725	183553975	.	1000	.	78.00173	-1.00000	3.66153	125
chr3	182784613	182784863	.	1000	.	115.60614	-1.00000	3.66153	125
chr3	182365142	182365392	.	1000	.	75.05124	-1.00000	3.66153	125
chr3	179375150	179375400	.	1000	.	90.58517	-1.00000	3.66153	125
chr3	178320490	178320740	.	1000	.	77.71124	-1.00000	3.66153	125
chr3	178170725	178170975	.	1000	.	133.01888	-1.00000	3.66153	125
chr3	17730465	17730715	.	1000	.	97.83489	-1.00000	3.66153	125
chr3	176661602	176661852	.	1000	.	125.58966	-1.00000	3.66153	125
chr3	170520978	170521228	.	1000	.	91.04667	-1.00000	3.66153	125
chr3	16936339	16936589	.	1000	.	86.22753	-1.00000	3.66153	125
chr3	158743667	158743917	.	1000	.	78.18642	-1.00000	3.66153	125
chr3	158679600	158679850	.	1000	.	106.15890	-1.00000	3.66153	125
chr3	155179597	155179847	.	1000	.	102.43324	-1.00000	3.66153	125
chr3	15305621	15305871	.	1000	.	76.35535	-1.00000	3.66153	125
chr3	151504693	151504943	.	1000	.	89.29854	-1.00000	3.66153	125
chr3	144015187	144015437	.	1000	.	83.38979	-1.00000	3.66153	125
chr3	142046849	142047099	.	1000	.	100.72504	-1.00000	3.66153	125
chr3	142022466	142022716	.	1000	.	82.07975	-1.00000	3.66153	125
chr3	141558075	141558325	.	1000	.	74.71091	-1.00000	3.66153	125
chr3	139299549	139299799	.	1000	.	115.09222	-1.00000	3.66153	125
chr3	13485110	13485360	.	1000	.	100.65300	-1.00000	3.66153	125
chr3	12953289	12953539	.	1000	.	82.15512	-1.00000	3.66153	125
chr3	128495474	128495724	.	1000	.	88.82034	-1.00000	3.66153	125
chr3	128483210	128483460	.	1000	.	86.73576	-1.00000	3.66153	125
chr3	128076905	128077155	.	1000	.	92.34434	-1.00000	3.66153	125
chr3	122355680	122355930	.	1000	.	82.14533	-1.00000	3.66153	125
chr3	118943648	118943898	.	1000	.	97.69613	-1.00000	3.66153	125
chr22	44676751	44677001	.	1000	.	108.65520	-1.00000	3.66153	125
chr22	42462190	42462440	.	1000	.	92.69986	-1.00000	3.66153	125
chr22	41523653	41523903	.	1000	.	80.96934	-1.00000	3.66153	125
chr22	40711603	40711853	.	1000	.	78.58358	-1.00000	3.66153	125
chr22	40621774	40622024	.	1000	.	80.21335	-1.00000	3.66153	125
chr22	40322190	40322440	.	1000	.	114.01851	-1.00000	3.66153	125
chr22	37242593	37242843	.	1000	.	92.54853	-1.00000	3.66153	125
chr22	31901812	31902062	.	1000	.	118.65099	-1.00000	3.66153	125
chr22	30421709	30421959	.	1000	.	78.06583	-1.00000	3.66153	125
chr22	29840614	29840864	.	1000	.	78.28503	-1.00000	3.66153	125
chr22	24729020	24729270	.	1000	.	92.51069	-1.00000	3.66153	125
chr22	22942866	22943116	.	1000	.	109.52809	-1.00000	3.66153	125
chr22	21707689	21707939	.	1000	.	132.67997	-1.00000	3.66153	125
chr22	20784298	20784548	.	1000	.	79.35106	-1.00000	3.66153	125
chr22	20523204	20523454	.	1000	.	86.40849	-1.00000	3.66153	125
chr22	19891590	19891840	.	1000	.	147.94065	-1.00000	3.66153	125
chr22	19275933	19276183	.	1000	.	74.28882	-1.00000	3.66153	125
chr22	19244888	19245138	.	1000	.	120.98304	-1.00000	3.66153	125
chr22	19217979	19218229	.	1000	.	78.81238	-1.00000	3.66153	125
chr21	38476449	38476699	.	1000	.	87.37588	-1.00000	3.66153	125
chr21	38089747	38089997	.	1000	.	90.78038	-1.00000	3.66153	125
chr21	37558879	37559129	.	1000	.	93.01783	-1.00000	3.66153	125
chr21	36430055	36430305	.	1000	.	92.83073	-1.00000	3.66153	125
chr21	36320807	36321057	.	1000	.	74.12279	-1.00000	3.66153	125
chr21	35548046	35548296	.	1000	.	115.52034	-1.00000	3.66153	125
chr21	35317004	35317254	.	1000	.	98.46555	-1.00000	3.66153	125
chr21	35106317	35106567	.	1000	.	107.41124	-1.00000	3.66153	125
chr21	35026785	35027035	.	1000	.	87.60850	-1.00000	3.66153	125
chr21	35014424	35014674	.	1000	.	95.52422	-1.00000	3.66153	125
chr21	32546003	32546253	.	1000	.	91.13222	-1.00000	3.66153	125
chr21	31382079	31382329	.	1000	.	86.41306	-1.00000	3.66153	125
chr21	23809693	23809943	.	1000	.	77.30754	-1.00000	3.66153	125
chr21	14581961	14582211	.	1000	.	97.79365	-1.00000	3.66153	125
chr21	14546223	14546473	.	1000	.	77.64380	-1.00000	3.66153	125
chr20	9149112	9149362	.	1000	.	78.31007	-1.00000	3.66153	125
chr20	64221220	64221470	.	1000	.	74.15631	-1.00000	3.66153	125
chr20	59021078	59021328	.	1000	.	112.77952	-1.00000	3.66153	125
chr20	5784867	5785117	.	1000	.	121.38808	-1.00000	3.66153	125
chr20	5675514	5675764	.	1000	.	109.23100	-1.00000	3.66153	125
chr20	56362848	56363098	.	1000	.	91.86312	-1.00000	3.66153	125
chr20	51374012	51374262	.	1000	.	93.17117	-1.00000	3.66153	125
chr20	50098378	50098628	.	1000	.	85.71886	-1.00000	3.66153	125
chr20	49790358	49790608	.	1000	.	84.29577	-1.00000	3.66153	125
chr20	4767153	4767403	.	1000	.	97.81399	-1.00000	3.66153	125
chr20	47360684	47360934	.	1000	.	103.44525	-1.00000	3.66153	125
chr20	43538612	43538862	.	1000	.	93.36704	-1.00000	3.66153	125
chr20	3910110	3910360	.	1000	.	111.12690	-1.00000	3.66153	125
chr20	38692832	38693082	.	1000	.	80.29696	-1.00000	3.66153	125
chr20	38453085	38453335	.	1000	.	91.78018	-1.00000	3.66153	125
chr20	38160014	38160264	.	1000	.	84.97151	-1.00000	3.66153	125
chr20	38158918	38159168	.	1000	.	78.08739	-1.00000	3.66153	125
chr20	38127194	38127444	.	1000	.	92.97139	-1.00000	3.66153	125
chr20	36770703	36770953	.	1000	.	80.79956	-1.00000	3.66153	125
chr20	34713422	34713672	.	1000	.	96.53872	-1.00000	3.66153	125
chr20	33688970	33689220	.	1000	.	87.87182	-1.00000	3.66153	125
chr20	31675909	31676159	.	1000	.	116.94640	-1.00000	3.66153	125
chr20	17852414	17852664	.	1000	.	75.90269	-1.00000	3.66153	125
chr2	9714692	9714942	.	1000	.	77.01957	-1.00000	3.66153	125
chr2	96895097	96895347	.	1000	.	86.74704	-1.00000	3.66153	125
chr2	9673897	9674147	.	1000	.	88.40201	-1.00000	3.66153	125
chr2	74083856	74084106	.	1000	.	100.84409	-1.00000	3.66153	125
chr2	72533843	72534093	.	1000	.	83.22765	-1.00000	3.66153	125
chr2	69798984	69799234	.	1000	.	89.27356	-1.00000	3.66153	125
chr2	69724611	69724861	.	1000	.	92.90645	-1.00000	3.66153	125
chr2	6909797	6910047	.	1000	.	84.99583	-1.00000	3.66153	125
chr2	65527853	65528103	.	1000	.	83.09755	-1.00000	3.66153	125
chr2	65351278	65351528	.	1000	.	82.32123	-1.00000	3.66153	125
chr2	65056868	65057118	.	1000	.	74.65731	-1.00000	3.66153	125
chr2	64915275	64915525	.	1000	.	107.78170	-1.00000	3.66153	125
chr2	64354831	64355081	.	1000	.	98.33540	-1.00000	3.66153	125
chr2	58731516	58731766	.	1000	.	92.57006	-1.00000	3.66153	125
chr2	58730832	58731082	.	1000	.	92.69407	-1.00000	3.66153	125
chr2	57776998	57777248	.	1000	.	80.29834	-1.00000	3.66153	125
chr2	55118704	55118954	.	1000	.	90.02314	-1.00000	3.66153	125
chr2	47079067	47079317	.	1000	.	79.19180	-1.00000	3.66153	125
chr2	46259283	46259533	.	1000	.	113.89592	-1.00000	3.66153	125
chr2	38364273	38364523	.	1000	.	85.19445	-1.00000	3.66153	125
chr2	37561610	37561860	.	1000	.	96.29445	-1.00000	3.66153	125
chr2	32894157	32894407	.	1000	.	74.67224	-1.00000	3.66153	125
chr2	30254022	30254272	.	1000	.	110.98643	-1.00000	3.66153	125
chr2	28355617	28355867	.	1000	.	85.80795	-1.00000	3.66153	125
chr2	26974355	26974605	.	1000	.	75.99968	-1.00000	3.66153	125
chr2	241892641	241892891	.	1000	.	84.10046	-1.00000	3.66153	125
chr2	233700253	233700503	.	1000	.	103.32502	-1.00000	3.66153	125
chr2	230659236	230659486	.	1000	.	111.16220	-1.00000	3.66153	125
chr2	229740263	229740513	.	1000	.	78.31519	-1.00000	3.66153	125
chr2	226835359	226835609	.	1000	.	91.74970	-1.00000	3.66153	125
chr2	223692209	223692459	.	1000	.	78.44389	-1.00000	3.66153	125
chr2	219572024	219572274	.	1000	.	81.05035	-1.00000	3.66153	125
chr2	219525864	219526114	.	1000	.	102.13648	-1.00000	3.66153	125
chr2	219510136	219510386	.	1000	.	77.05478	-1.00000	3.66153	125
chr2	218287847	218288097	.	1000	.	125.53276	-1.00000	3.66153	125
chr2	217842140	217842390	.	1000	.	93.82538	-1.00000	3.66153	125
chr2	217362789	217363039	.	1000	.	85.07476	-1.00000	3.66153	125
chr2	217218848	217219098	.	1000	.	94.67554	-1.00000	3.66153	125
chr2	217092816	217093066	.	1000	.	80.39654	-1.00000	3.66153	125
chr2	217077942	217078192	.	1000	.	108.87356	-1.00000	3.66153	125
chr2	215707633	215707883	.	1000	.	78.85318	-1.00000	3.66153	125
chr2	215619082	215619332	.	1000	.	118.67451	-1.00000	3.66153	125
chr2	215505578	215505828	.	1000	.	93.11661	-1.00000	3.66153	125
chr2	208571800	208572050	.	1000	.	80.19344	-1.00000	3.66153	125
chr2	208489294	208489544	.	1000	.	80.42750	-1.00000	3.66153	125
chr2	201901842	201902092	.	1000	.	87.07360	-1.00000	3.66153	125
chr2	191836872	191837122	.	1000	.	93.34357	-1.00000	3.66153	125
chr2	190462674	190462924	.	1000	.	123.38136	-1.00000	3.66153	125
chr2	190379365	190379615	.	1000	.	83.35896	-1.00000	3.66153	125
chr2	190271839	190272089	.	1000	.	80.10897	-1.00000	3.66153	125
chr2	190184546	190184796	.	1000	.	114.86406	-1.00000	3.66153	125
chr2	18558539	18558789	.	1000	.	78.75015	-1.00000	3.66153	125
chr2	181764119	181764369	.	1000	.	92.96256	-1.00000	3.66153	125
chr2	177972873	177973123	.	1000	.	83.45379	-1.00000	3.66153	125
chr2	174059463	174059713	.	1000	.	94.32619	-1.00000	3.66153	125
chr2	173891381	173891631	.	1000	.	87.60845	-1.00000	3.66153	125
chr2	173223960	173224210	.	1000	.	82.62301	-1.00000	3.66153	125
chr2	171086833	171087083	.	1000	.	103.61074	-1.00000	3.66153	125
chr2	169910464	169910714	.	1000	.	80.46511	-1.00000	3.66153	125
chr2	169415391	169415641	.	1000	.	95.09795	-1.00000	3.66153	125
chr2	159135458	159135708	.	1000	.	83.93002	-1.00000	3.66153	125
chr2	159130351	159130601	.	1000	.	78.99006	-1.00000	3.66153	125
chr2	157221446	157221696	.	1000	.	96.05639	-1.00000	3.66153	125
chr2	15556359	15556609	.	1000	.	117.82140	-1.00000	3.66153	125
chr2	15253957	15254207	.	1000	.	76.80579	-1.00000	3.66153	125
chr2	145751288	145751538	.	1000	.	84.43226	-1.00000	3.66153	125
chr2	144151463	144151713	.	1000	.	108.85812	-1.00000	3.66153	125
chr2	138019355	138019605	.	1000	.	87.91207	-1.00000	3.66153	125
chr2	12852244	12852494	.	1000	.	88.92141	-1.00000	3.66153	125
chr2	12441912	12442162	.	1000	.	77.09060	-1.00000	3.66153	125
chr2	121596407	121596657	.	1000	.	77.88903	-1.00000	3.66153	125
chr2	121429641	121429891	.	1000	.	77.67569	-1.00000	3.66153	125
chr2	120298200	120298450	.	1000	.	91.11905	-1.00000	3.66153	125
chr2	11941421	11941671	.	1000	.	110.97075	-1.00000	3.66153	125
chr2	118722272	118722522	.	1000	.	74.74540	-1.00000	3.66153	125
chr2	113822149	113822399	.	1000	.	96.42566	-1.00000	3.66153	125
chr2	112272747	112272997	.	1000	.	74.22398	-1.00000	3.66153	125
chr2	108595019	108595269	.	1000	.	75.43644	-1.00000	3.66153	125
chr2	105669435	105669685	.	1000	.	80.08827	-1.00000	3.66153	125
chr19	51546769	51547019	.	1000	.	89.44522	-1.00000	3.66153	125
chr19	50601720	50601970	.	1000	.	78.77847	-1.00000	3.66153	125
chr19	48878750	48879000	.	1000	.	116.23899	-1.00000	3.66153	125
chr19	47891992	47892242	.	1000	.	117.54036	-1.00000	3.66153	125
chr19	47335750	47336000	.	1000	.	75.91437	-1.00000	3.66153	125
chr19	40464713	40464963	.	1000	.	75.93115	-1.00000	3.66153	125
chr19	38676239	38676489	.	1000	.	130.29232	-1.00000	3.66153	125
chr19	38270088	38270338	.	1000	.	79.74231	-1.00000	3.66153	125
chr19	37943516	37943766	.	1000	.	76.02819	-1.00000	3.66153	125
chr19	29893714	29893964	.	1000	.	86.10131	-1.00000	3.66153	125
chr19	21458164	21458414	.	1000	.	131.05177	-1.00000	3.66153	125
chr19	19060223	19060473	.	1000	.	109.86157	-1.00000	3.66153	125
chr19	18743340	18743590	.	1000	.	119.46056	-1.00000	3.66153	125
chr19	18373913	18374163	.	1000	.	87.19796	-1.00000	3.66153	125
chr19	1675837	1676087	.	1000	.	92.03806	-1.00000	3.66153	125
chr19	15844550	15844800	.	1000	.	78.37424	-1.00000	3.66153	125
chr19	14391213	14391463	.	1000	.	84.43157	-1.00000	3.66153	125
chr19	13583129	13583379	.	1000	.	94.70322	-1.00000	3.66153	125
chr19	12886251	12886501	.	1000	.	105.30631	-1.00000	3.66153	125
chr19	12544440	12544690	.	1000	.	109.06610	-1.00000	3.66153	125
chr19	1207917	1208167	.	1000	.	87.55092	-1.00000	3.66153	125
chr19	11560459	11560709	.	1000	.	104.42896	-1.00000	3.66153	125
chr18	755586	755836	.	1000	.	83.80652	-1.00000	3.66153	125
chr18	70448678	70448928	.	1000	.	81.73939	-1.00000	3.66153	125
chr18	618028	618278	.	1000	.	119.59482	-1.00000	3.66153	125
chr18	57659611	57659861	.	1000	.	74.13909	-1.00000	3.66153	125
chr18	56632103	56632353	.	1000	.	78.72924	-1.00000	3.66153	125
chr18	48781367	48781617	.	1000	.	74.39816	-1.00000	3.66153	125
chr18	46866617	46866867	.	1000	.	92.70583	-1.00000	3.66153	125
chr18	46153316	46153566	.	1000	.	95.25207	-1.00000	3.66153	125
chr18	3706539	3706789	.	1000	.	115.61781	-1.00000	3.66153	125
chr18	36200441	36200691	.	1000	.	120.01375	-1.00000	3.66153	125
chr18	35110731	35110981	.	1000	.	81.98693	-1.00000	3.66153	125
chr18	2854183	2854433	.	1000	.	96.55212	-1.00000	3.66153	125
chr18	22342719	22342969	.	1000	.	82.73237	-1.00000	3.66153	125
chr18	22194183	22194433	.	1000	.	74.15892	-1.00000	3.66153	125
chr18	21686568	21686818	.	1000	.	86.15715	-1.00000	3.66153	125
chr18	1464521	1464771	.	1000	.	92.31879	-1.00000	3.66153	125
chr18	13584844	13585094	.	1000	.	77.96376	-1.00000	3.66153	125
chr18	10840817	10841067	.	1000	.	105.34268	-1.00000	3.66153	125
chr17	8532079	8532329	.	1000	.	100.78013	-1.00000	3.66153	125
chr17	81393906	81394156	.	1000	.	75.82597	-1.00000	3.66153	125
chr17	78029768	78030018	.	1000	.	89.57822	-1.00000	3.66153	125
chr17	77122581	77122831	.	1000	.	119.28970	-1.00000	3.66153	125
chr17	77070620	77070870	.	1000	.	85.54691	-1.00000	3.66153	125
chr17	75970228	75970478	.	1000	.	105.34001	-1.00000	3.66153	125
chr17	74715175	74715425	.	1000	.	81.53572	-1.00000	3.66153	125
chr17	74296596	74296846	.	1000	.	92.33851	-1.00000	3.66153	125
chr17	74282595	74282845	.	1000	.	80.42994	-1.00000	3.66153	125
chr17	64620042	64620292	.	1000	.	77.76044	-1.00000	3.66153	125
chr17	64006738	64006988	.	1000	.	104.33875	-1.00000	3.66153	125
chr17	63433284	63433534	.	1000	.	90.48659	-1.00000	3.66153	125
chr17	63431936	63432186	.	1000	.	81.06877	-1.00000	3.66153	125
chr17	63378517	63378767	.	1000	.	94.43876	-1.00000	3.66153	125
chr17	62995101	62995351	.	1000	.	77.84552	-1.00000	3.66153	125
chr17	61175384	61175634	.	1000	.	91.27505	-1.00000	3.66153	125
chr17	601579	601829	.	1000	.	87.19934	-1.00000	3.66153	125
chr17	58492774	58493024	.	1000	.	80.84515	-1.00000	3.66153	125
chr17	55816902	55817152	.	1000	.	113.81264	-1.00000	3.66153	125
chr17	55662258	55662508	.	1000	.	90.14486	-1.00000	3.66153	125
chr17	55344509	55344759	.	1000	.	76.32382	-1.00000	3.66153	125
chr17	49294695	49294945	.	1000	.	94.97513	-1.00000	3.66153	125
chr17	49106863	49107113	.	1000	.	87.08705	-1.00000	3.66153	125
chr17	48368409	48368659	.	1000	.	77.96234	-1.00000	3.66153	125
chr17	44288401	44288651	.	1000	.	77.47953	-1.00000	3.66153	125
chr17	36862444	36862694	.	1000	.	98.55597	-1.00000	3.66153	125
chr17	32860155	32860405	.	1000	.	113.26493	-1.00000	3.66153	125
chr17	32143024	32143274	.	1000	.	106.63746	-1.00000	3.66153	125
chr17	30203719	30203969	.	1000	.	82.96231	-1.00000	3.66153	125
chr17	28466538	28466788	.	1000	.	74.24327	-1.00000	3.66153	125
chr17	27986869	27987119	.	1000	.	107.02374	-1.00000	3.66153	125
chr17	27467430	27467680	.	1000	.	88.82251	-1.00000	3.66153	125
chr17	20010235	20010485	.	1000	.	78.82938	-1.00000	3.66153	125
chr17	1490897	1491147	.	1000	.	89.90452	-1.00000	3.66153	125
chr17	14161532	14161782	.	1000	.	84.28913	-1.00000	3.66153	125
chr17	12438894	12439144	.	1000	.	110.00328	-1.00000	3.66153	125
chr16	9598131	9598381	.	1000	.	97.16105	-1.00000	3.66153	125
chr16	89719071	89719321	.	1000	.	96.74751	-1.00000	3.66153	125
chr16	88771013	88771263	.	1000	.	83.28219	-1.00000	3.66153	125
chr16	87053289	87053539	.	1000	.	101.51374	-1.00000	3.66153	125
chr16	85377851	85378101	.	1000	.	89.49107	-1.00000	3.66153	125
chr16	84594077	84594327	.	1000	.	75.28095	-1.00000	3.66153	125
chr16	81483733	81483983	.	1000	.	95.64952	-1.00000	3.66153	125
chr16	78993363	78993613	.	1000	.	84.06535	-1.00000	3.66153	125
chr16	68732408	68732658	.	1000	.	98.30375	-1.00000	3.66153	125
chr16	65769188	65769438	.	1000	.	77.69404	-1.00000	3.66153	125
chr16	65672989	65673239	.	1000	.	102.45991	-1.00000	3.66153	125
chr16	59356778	59357028	.	1000	.	94.07949	-1.00000	3.66153	125
chr16	58860022	58860272	.	1000	.	74.70010	-1.00000	3.66153	125
chr16	57268855	57269105	.	1000	.	113.44838	-1.00000	3.66153	125
chr16	56462528	56462778	.	1000	.	113.39153	-1.00000	3.66153	125
chr16	56289917	56290167	.	1000	.	79.08773	-1.00000	3.66153	125
chr16	47468123	47468373	.	1000	.	79.58627	-1.00000	3.66153	125
chr16	3846651	3846901	.	1000	.	81.00108	-1.00000	3.66153	125
chr16	23504363	23504613	.	1000	.	83.42114	-1.00000	3.66153	125
chr16	22282357	22282607	.	1000	.	80.82428	-1.00000	3.66153	125
chr16	22216314	22216564	.	1000	.	116.83921	-1.00000	3.66153	125
chr16	1832829	1833079	.	1000	.	110.51717	-1.00000	3.66153	125
chr16	12793607	12793857	.	1000	.	80.36905	-1.00000	3.66153	125
chr16	113555	113805	.	1000	.	80.50186	-1.00000	3.66153	125
chr16	10497219	10497469	.	1000	.	116.07463	-1.00000	3.66153	125
chr16	10362414	10362664	.	1000	.	111.19671	-1.00000	3.66153	125
chr15	90143286	90143536	.	1000	.	91.04068	-1.00000	3.66153	125
chr15	87619314	87619564	.	1000	.	78.94059	-1.00000	3.66153	125
chr15	85118158	85118408	.	1000	.	76.40237	-1.00000	3.66153	125
chr15	75163334	75163584	.	1000	.	86.34252	-1.00000	3.66153	125
chr15	75140258	75140508	.	1000	.	79.00028	-1.00000	3.66153	125
chr15	74610522	74610772	.	1000	.	100.55998	-1.00000	3.66153	125
chr15	73474851	73475101	.	1000	.	85.20112	-1.00000	3.66153	125
chr15	72232247	72232497	.	1000	.	79.16137	-1.00000	3.66153	125
chr15	70463445	70463695	.	1000	.	79.56212	-1.00000	3.66153	125
chr15	70448007	70448257	.	1000	.	89.23669	-1.00000	3.66153	125
chr15	65783904	65784154	.	1000	.	96.29697	-1.00000	3.66153	125
chr15	64439110	64439360	.	1000	.	76.61522	-1.00000	3.66153	125
chr15	63344991	63345241	.	1000	.	99.50244	-1.00000	3.66153	125
chr15	63110025	63110275	.	1000	.	82.41053	-1.00000	3.66153	125
chr15	61621249	61621499	.	1000	.	115.14997	-1.00000	3.66153	125
chr15	58110940	58111190	.	1000	.	76.04601	-1.00000	3.66153	125
chr15	50260562	50260812	.	1000	.	95.08793	-1.00000	3.66153	125
chr15	48852042	48852292	.	1000	.	74.38548	-1.00000	3.66153	125
chr15	36428382	36428632	.	1000	.	92.39090	-1.00000	3.66153	125
chr14	90573810	90574060	.	1000	.	82.15520	-1.00000	3.66153	125
chr14	89165492	89165742	.	1000	.	88.27013	-1.00000	3.66153	125
chr14	78320307	78320557	.	1000	.	80.11404	-1.00000	3.66153	125
chr14	74602154	74602404	.	1000	.	89.24526	-1.00000	3.66153	125
chr14	72599669	72599919	.	1000	.	75.31428	-1.00000	3.66153	125
chr14	70237789	70238039	.	1000	.	87.69097	-1.00000	3.66153	125
chr14	65107247	65107497	.	1000	.	77.80476	-1.00000	3.66153	125
chr14	64841780	64842030	.	1000	.	101.57608	-1.00000	3.66153	125
chr14	64280188	64280438	.	1000	.	83.94114	-1.00000	3.66153	125
chr14	54754764	54755014	.	1000	.	128.91879	-1.00000	3.66153	125
chr14	36264709	36264959	.	1000	.	120.58767	-1.00000	3.66153	125
chr14	33917227	33917477	.	1000	.	109.25808	-1.00000	3.66153	125
chr14	31059645	31059895	.	1000	.	114.20851	-1.00000	3.66153	125
chr14	24688022	24688272	.	1000	.	76.76455	-1.00000	3.66153	125
chr14	23146465	23146715	.	1000	.	126.35812	-1.00000	3.66153	125
chr14	23120698	23120948	.	1000	.	75.69750	-1.00000	3.66153	125
chr14	23112785	23113035	.	1000	.	87.11128	-1.00000	3.66153	125
chr14	104158887	104159137	.	1000	.	102.10785	-1.00000	3.66153	125
chr13	95285845	95286095	.	1000	.	108.43944	-1.00000	3.66153	125
chr13	50613371	50613621	.	1000	.	102.53966	-1.00000	3.66153	125
chr13	49846600	49846850	.	1000	.	79.97319	-1.00000	3.66153	125
chr13	47121441	47121691	.	1000	.	76.46822	-1.00000	3.66153	125
chr13	44382745	44382995	.	1000	.	91.65875	-1.00000	3.66153	125
chr13	41995976	41996226	.	1000	.	81.05145	-1.00000	3.66153	125
chr13	28574948	28575198	.	1000	.	85.46904	-1.00000	3.66153	125
chr13	28408567	28408817	.	1000	.	118.37506	-1.00000	3.66153	125
chr13	25394738	25394988	.	1000	.	103.68084	-1.00000	3.66153	125
chr13	25352279	25352529	.	1000	.	108.33268	-1.00000	3.66153	125
chr13	108769521	108769771	.	1000	.	89.42690	-1.00000	3.66153	125
chr13	102606681	102606931	.	1000	.	79.22687	-1.00000	3.66153	125
chr12	9895263	9895513	.	1000	.	85.43528	-1.00000	3.66153	125
chr12	98509071	98509321	.	1000	.	84.36657	-1.00000	3.66153	125
chr12	98440124	98440374	.	1000	.	83.87466	-1.00000	3.66153	125
chr12	96375988	96376238	.	1000	.	76.03022	-1.00000	3.66153	125
chr12	93373204	93373454	.	1000	.	88.78744	-1.00000	3.66153	125
chr12	93229451	93229701	.	1000	.	83.15663	-1.00000	3.66153	125
chr12	92357981	92358231	.	1000	.	75.67857	-1.00000	3.66153	125
chr12	91400297	91400547	.	1000	.	98.45381	-1.00000	3.66153	125
chr12	76402336	76402586	.	1000	.	74.22805	-1.00000	3.66153	125
chr12	75781668	75781918	.	1000	.	82.98868	-1.00000	3.66153	125
chr12	71752936	71753186	.	1000	.	107.14697	-1.00000	3.66153	125
chr12	71671926	71672176	.	1000	.	87.47838	-1.00000	3.66153	125
chr12	71641447	71641697	.	1000	.	77.70063	-1.00000	3.66153	125
chr12	69660195	69660445	.	1000	.	84.82056	-1.00000	3.66153	125
chr12	64656465	64656715	.	1000	.	96.88293	-1.00000	3.66153	125
chr12	62232243	62232493	.	1000	.	75.78852	-1.00000	3.66153	125
chr12	57552341	57552591	.	1000	.	104.03228	-1.00000	3.66153	125
chr12	55852802	55853052	.	1000	.	84.27370	-1.00000	3.66153	125
chr12	53948913	53949163	.	1000	.	85.25047	-1.00000	3.66153	125
chr12	53424923	53425173	.	1000	.	75.28524	-1.00000	3.66153	125
chr12	52925192	52925442	.	1000	.	77.65778	-1.00000	3.66153	125
chr12	52662359	52662609	.	1000	.	122.99162	-1.00000	3.66153	125
chr12	51917816	51918066	.	1000	.	92.12206	-1.00000	3.66153	125
chr12	51368735	51368985	.	1000	.	100.75521	-1.00000	3.66153	125
chr12	49892425	49892675	.	1000	.	74.13519	-1.00000	3.66153	125
chr12	47850817	47851067	.	1000	.	94.50929	-1.00000	3.66153	125
chr12	47777779	47778029	.	1000	.	82.58207	-1.00000	3.66153	125
chr12	47615801	47616051	.	1000	.	78.76336	-1.00000	3.66153	125
chr12	45298790	45299040	.	1000	.	86.67871	-1.00000	3.66153	125
chr12	450569	450819	.	1000	.	92.90917	-1.00000	3.66153	125
chr12	42077054	42077304	.	1000	.	79.80305	-1.00000	3.66153	125
chr12	32047982	32048232	.	1000	.	96.46009	-1.00000	3.66153	125
chr12	31896788	31897038	.	1000	.	91.49295	-1.00000	3.66153	125
chr12	30400417	30400667	.	1000	.	76.78884	-1.00000	3.66153	125
chr12	28192215	28192465	.	1000	.	92.76247	-1.00000	3.66153	125
chr12	26271109	26271359	.	1000	.	82.13740	-1.00000	3.66153	125
chr12	21813195	21813445	.	1000	.	100.18853	-1.00000	3.66153	125
chr12	1576936	1577186	.	1000	.	85.45166	-1.00000	3.66153	125
chr12	14843430	14843680	.	1000	.	84.47517	-1.00000	3.66153	125
chr12	132471236	132471486	.	1000	.	77.17024	-1.00000	3.66153	125
chr12	128317195	128317445	.	1000	.	90.65007	-1.00000	3.66153	125
chr12	126998871	126999121	.	1000	.	84.54214	-1.00000	3.66153	125
chr12	12392455	12392705	.	1000	.	75.02873	-1.00000	3.66153	125
chr12	123233314	123233564	.	1000	.	93.71162	-1.00000	3.66153	125
chr12	123149517	123149767	.	1000	.	75.41144	-1.00000	3.66153	125
chr12	122887052	122887302	.	1000	.	85.91960	-1.00000	3.66153	125
chr12	119592307	119592557	.	1000	.	84.64915	-1.00000	3.66153	125
chr12	116385896	116386146	.	1000	.	92.14685	-1.00000	3.66153	125
chr12	111405315	111405565	.	1000	.	89.55865	-1.00000	3.66153	125
chr12	109740121	109740371	.	1000	.	79.13724	-1.00000	3.66153	125
chr12	108855887	108856137	.	1000	.	76.25860	-1.00000	3.66153	125
chr12	108689399	108689649	.	1000	.	92.26831	-1.00000	3.66153	125
chr12	108123486	108123736	.	1000	.	103.42822	-1.00000	3.66153	125
chr12	106941507	106941757	.	1000	.	111.99431	-1.00000	3.66153	125
chr12	106301825	106302075	.	1000	.	104.34248	-1.00000	3.66153	125
chr12	105840484	105840734	.	1000	.	93.70674	-1.00000	3.66153	125
chr11	9789968	9790218	.	1000	.	81.46128	-1.00000	3.66153	125
chr11	96817582	96817832	.	1000	.	83.92827	-1.00000	3.66153	125
chr11	9652342	9652592	.	1000	.	97.97289	-1.00000	3.66153	125
chr11	9565948	9566198	.	1000	.	86.75200	-1.00000	3.66153	125
chr11	95109095	95109345	.	1000	.	74.80261	-1.00000	3.66153	125
chr11	94077935	94078185	.	1000	.	91.30675	-1.00000	3.66153	125
chr11	93718295	93718545	.	1000	.	88.01593	-1.00000	3.66153	125
chr11	86931591	86931841	.	1000	.	75.07344	-1.00000	3.66153	125
chr11	83007961	83008211	.	1000	.	87.19446	-1.00000	3.66153	125
chr11	82833040	82833290	.	1000	.	89.62238	-1.00000	3.66153	125
chr11	78943933	78944183	.	1000	.	74.85298	-1.00000	3.66153	125
chr11	77299463	77299713	.	1000	.	84.71105	-1.00000	3.66153	125
chr11	76700533	76700783	.	1000	.	127.19682	-1.00000	3.66153	125
chr11	75421035	75421285	.	1000	.	80.52684	-1.00000	3.66153	125
chr11	74016368	74016618	.	1000	.	116.83546	-1.00000	3.66153	125
chr11	74011602	74011852	.	1000	.	127.87138	-1.00000	3.66153	125
chr11	69948630	69948880	.	1000	.	77.46173	-1.00000	3.66153	125
chr11	66835045	66835295	.	1000	.	118.91977	-1.00000	3.66153	125
chr11	6563336	6563586	.	1000	.	78.53616	-1.00000	3.66153	125
chr11	65575130	65575380	.	1000	.	131.27967	-1.00000	3.66153	125
chr11	64335102	64335352	.	1000	.	88.46901	-1.00000	3.66153	125
chr11	64270290	64270540	.	1000	.	81.04382	-1.00000	3.66153	125
chr11	62877668	62877918	.	1000	.	86.47032	-1.00000	3.66153	125
chr11	61164386	61164636	.	1000	.	84.37457	-1.00000	3.66153	125
chr11	58739742	58739992	.	1000	.	90.53755	-1.00000	3.66153	125
chr11	5288137	5288387	.	1000	.	80.95032	-1.00000	3.66153	125
chr11	5275813	5276063	.	1000	.	77.86900	-1.00000	3.66153	125
chr11	46612026	46612276	.	1000	.	75.71113	-1.00000	3.66153	125
chr11	46508440	46508690	.	1000	.	89.67646	-1.00000	3.66153	125
chr11	4195001	4195251	.	1000	.	123.46183	-1.00000	3.66153	125
chr11	34616873	34617123	.	1000	.	86.11845	-1.00000	3.66153	125
chr11	33737357	33737607	.	1000	.	120.00175	-1.00000	3.66153	125
chr11	2778625	2778875	.	1000	.	84.28863	-1.00000	3.66153	125
chr11	2303662	2303912	.	1000	.	110.32920	-1.00000	3.66153	125
chr11	19980932	19981182	.	1000	.	97.97308	-1.00000	3.66153	125
chr11	14657140	14657390	.	1000	.	92.26400	-1.00000	3.66153	125
chr11	13698182	13698432	.	1000	.	78.54437	-1.00000	3.66153	125
chr11	130077740	130077990	.	1000	.	77.26785	-1.00000	3.66153	125
chr11	130006993	130007243	.	1000	.	92.62943	-1.00000	3.66153	125
chr11	125532758	125533008	.	1000	.	89.75690	-1.00000	3.66153	125
chr11	125074906	125075156	.	1000	.	77.77738	-1.00000	3.66153	125
chr11	122755521	122755771	.	1000	.	75.14611	-1.00000	3.66153	125
chr11	120126668	120126918	.	1000	.	84.52381	-1.00000	3.66153	125
chr11	11866282	11866532	.	1000	.	77.86143	-1.00000	3.66153	125
chr11	118611193	118611443	.	1000	.	82.77113	-1.00000	3.66153	125
chr11	118007647	118007897	.	1000	.	80.39452	-1.00000	3.66153	125
chr11	100809002	100809252	.	1000	.	88.50714	-1.00000	3.66153	125
chr10	98463047	98463297	.	1000	.	78.57779	-1.00000	3.66153	125
chr10	98461030	98461280	.	1000	.	93.28261	-1.00000	3.66153	125
chr10	9825492	9825742	.	1000	.	100.86836	-1.00000	3.66153	125
chr10	98236957	98237207	.	1000	.	86.32422	-1.00000	3.66153	125
chr10	96622420	96622670	.	1000	.	105.80022	-1.00000	3.66153	125
chr10	91591391	91591641	.	1000	.	83.95000	-1.00000	3.66153	125
chr10	80504083	80504333	.	1000	.	76.69763	-1.00000	3.66153	125
chr10	79020119	79020369	.	1000	.	89.56363	-1.00000	3.66153	125
chr10	73956595	73956845	.	1000	.	80.41190	-1.00000	3.66153	125
chr10	72689701	72689951	.	1000	.	92.55382	-1.00000	3.66153	125
chr10	72320763	72321013	.	1000	.	90.91491	-1.00000	3.66153	125
chr10	72272703	72272953	.	1000	.	77.27928	-1.00000	3.66153	125
chr10	70667355	70667605	.	1000	.	90.47968	-1.00000	3.66153	125
chr10	70322023	70322273	.	1000	.	84.86484	-1.00000	3.66153	125
chr10	69315641	69315891	.	1000	.	116.19660	-1.00000	3.66153	125
chr10	61588809	61589059	.	1000	.	87.19653	-1.00000	3.66153	125
chr10	5510341	5510591	.	1000	.	91.86292	-1.00000	3.66153	125
chr10	5479606	5479856	.	1000	.	110.01860	-1.00000	3.66153	125
chr10	50565289	50565539	.	1000	.	87.60600	-1.00000	3.66153	125
chr10	49300560	49300810	.	1000	.	80.26958	-1.00000	3.66153	125
chr10	4848646	4848896	.	1000	.	89.02327	-1.00000	3.66153	125
chr10	43984065	43984315	.	1000	.	103.92991	-1.00000	3.66153	125
chr10	3668307	3668557	.	1000	.	88.51549	-1.00000	3.66153	125
chr10	3665478	3665728	.	1000	.	97.83291	-1.00000	3.66153	125
chr10	32150794	32151044	.	1000	.	79.36370	-1.00000	3.66153	125
chr10	31972516	31972766	.	1000	.	97.12399	-1.00000	3.66153	125
chr10	31278644	31278894	.	1000	.	88.32689	-1.00000	3.66153	125
chr10	30070122	30070372	.	1000	.	91.67326	-1.00000	3.66153	125
chr10	25493243	25493493	.	1000	.	127.00394	-1.00000	3.66153	125
chr10	24569325	24569575	.	1000	.	77.58306	-1.00000	3.66153	125
chr10	17578695	17578945	.	1000	.	74.35963	-1.00000	3.66153	125
chr10	17249024	17249274	.	1000	.	90.09661	-1.00000	3.66153	125
chr10	17203489	17203739	.	1000	.	74.24487	-1.00000	3.66153	125
chr10	13705765	13706015	.	1000	.	108.68454	-1.00000	3.66153	125
chr10	126638560	126638810	.	1000	.	79.09058	-1.00000	3.66153	125
chr10	125816597	125816847	.	1000	.	100.56543	-1.00000	3.66153	125
chr10	124486759	124487009	.	1000	.	86.52467	-1.00000	3.66153	125
chr10	11601722	11601972	.	1000	.	95.54419	-1.00000	3.66153	125
chr10	11499490	11499740	.	1000	.	102.04228	-1.00000	3.66153	125
chr10	113060860	113061110	.	1000	.	111.45814	-1.00000	3.66153	125
chr10	11178616	11178866	.	1000	.	101.12392	-1.00000	3.66153	125
chr10	11141610	11141860	.	1000	.	74.52114	-1.00000	3.66153	125
chr10	110483792	110484042	.	1000	.	95.90356	-1.00000	3.66153	125
chr1	95115667	95115917	.	1000	.	84.96400	-1.00000	3.66153	125
chr1	93844392	93844642	.	1000	.	83.77621	-1.00000	3.66153	125
chr1	93567519	93567769	.	1000	.	105.22304	-1.00000	3.66153	125
chr1	91804766	91805016	.	1000	.	83.03725	-1.00000	3.66153	125
chr1	90811663	90811913	.	1000	.	83.20139	-1.00000	3.66153	125
chr1	89902313	89902563	.	1000	.	94.90785	-1.00000	3.66153	125
chr1	89545682	89545932	.	1000	.	146.04381	-1.00000	3.66153	125
chr1	86765126	86765376	.	1000	.	78.90727	-1.00000	3.66153	125
chr1	86461627	86461877	.	1000	.	87.57142	-1.00000	3.66153	125
[truncated: 1,000 more rows]
