# Supplementary material for: GRAFIMO: Variant and haplotype aware motif scanning on pangenome graphs
Source: PLoS Comput Biol. 2021 Sep 27;17(9):e1009444. doi: 10.1371/journal.pcbi.1009444 (PMC8519448; doi:10.1371/journal.pcbi.1009444)
Supplement: S1 Code — (ZIP) [file pcbi.1009444.s002.zip › S1_code/test_data/tf_motifs/CTCF/Cell_line_HepG2/ENCFF015OJG.bed]

chr1	912864	913174	.	1000	.	30.12281	-1.00000	5.06858	155
chr1	919636	919946	.	1000	.	27.64364	-1.00000	5.06858	155
chr1	931626	931936	.	546	.	11.29057	-1.00000	5.06858	155
chr1	938196	938346	.	1000	.	41.19818	-1.00000	5.06858	109
chr1	951414	951724	.	1000	.	32.22233	-1.00000	5.06858	155
chr1	984163	984473	.	1000	.	24.76828	-1.00000	5.06858	155
chr1	1015475	1015654	.	1000	.	71.61476	-1.00000	5.06858	79
chr1	1063787	1064097	.	696	.	28.98723	-1.00000	5.06858	155
chr1	1122119	1122429	.	1000	.	27.68872	-1.00000	5.06858	155
chr1	1123176	1123486	.	581	.	19.62172	-1.00000	5.06858	155
chr1	1230686	1230996	.	833	.	20.21337	-1.00000	5.06858	155
chr1	1290256	1290384	.	1000	.	40.90871	-1.00000	5.06858	92
chr1	1291884	1292194	.	1000	.	38.00369	-1.00000	5.06858	155
chr1	1301969	1302279	.	1000	.	38.28549	-1.00000	5.06858	155
chr1	1306103	1306413	.	1000	.	27.36001	-1.00000	5.06858	155
chr1	1344728	1344879	.	1000	.	47.75994	-1.00000	5.06858	100
chr1	1372193	1372317	.	1000	.	48.06645	-1.00000	5.06858	77
chr1	1376475	1376592	.	1000	.	57.16773	-1.00000	5.06858	50
chr1	1402069	1402284	.	1000	.	85.76414	-1.00000	5.06858	108
chr1	1430186	1430496	.	584	.	14.75248	-1.00000	5.06858	155
chr1	1438083	1438393	.	1000	.	46.20896	-1.00000	5.06858	155
chr1	1441010	1441203	.	1000	.	84.84138	-1.00000	5.06858	105
chr1	1551138	1551216	.	1000	.	42.66565	-1.00000	5.06858	16
chr1	1573795	1574105	.	1000	.	28.73919	-1.00000	5.06858	155
chr1	1620112	1620422	.	1000	.	25.09305	-1.00000	5.06858	155
chr1	1665736	1666046	.	1000	.	23.96987	-1.00000	5.06858	155
chr1	1679010	1679169	.	1000	.	79.77202	-1.00000	5.06858	60
chr1	1778957	1779267	.	611	.	18.44308	-1.00000	5.06858	155
chr1	1789159	1789309	.	1000	.	52.99796	-1.00000	5.06858	73
chr1	1796497	1796807	.	878	.	22.44887	-1.00000	5.06858	155
chr1	1855671	1855981	.	776	.	18.04864	-1.00000	5.06858	155
chr1	1858643	1858953	.	1000	.	32.32723	-1.00000	5.06858	155
chr1	1873814	1874124	.	1000	.	33.30913	-1.00000	5.06858	155
chr1	1899248	1899440	.	1000	.	80.34602	-1.00000	5.06858	103
chr1	1906272	1906534	.	1000	.	148.11017	-1.00000	5.06858	134
chr1	1935744	1936054	.	1000	.	29.03132	-1.00000	5.06858	155
chr1	1943978	1944288	.	1000	.	35.94822	-1.00000	5.06858	155
chr1	1960139	1960294	.	1000	.	59.23095	-1.00000	5.06858	81
chr1	1974308	1974618	.	929	.	21.96089	-1.00000	5.06858	155
chr1	2046578	2046759	.	1000	.	76.31252	-1.00000	5.06858	78
chr1	2049535	2049690	.	1000	.	57.40358	-1.00000	5.06858	68
chr1	2091631	2091941	.	1000	.	43.45596	-1.00000	5.06858	155
chr1	2104643	2104953	.	683	.	22.86649	-1.00000	5.06858	155
chr1	2108746	2108875	.	1000	.	46.77110	-1.00000	5.06858	68
chr1	2132307	2132449	.	1000	.	51.13684	-1.00000	5.06858	70
chr1	2139905	2140251	.	1000	.	112.83773	-1.00000	5.06858	127
chr1	2163266	2163576	.	689	.	15.37032	-1.00000	5.06858	155
chr1	2174372	2174539	.	1000	.	74.96806	-1.00000	5.06858	89
chr1	2195303	2195436	.	1000	.	54.49580	-1.00000	5.06858	37
chr1	2237718	2238028	.	1000	.	39.39132	-1.00000	5.06858	155
chr1	2311497	2311807	.	990	.	24.23471	-1.00000	5.06858	155
chr1	2381833	2382022	.	1000	.	70.16782	-1.00000	5.06858	95
chr1	2382711	2382856	.	1000	.	51.30562	-1.00000	5.06858	78
chr1	2414478	2414636	.	1000	.	63.10562	-1.00000	5.06858	63
chr1	2515185	2515495	.	851	.	19.84529	-1.00000	5.06858	155
chr1	2539350	2539660	.	1000	.	24.76487	-1.00000	5.06858	155
chr1	2548117	2548316	.	1000	.	91.35571	-1.00000	5.06858	100
chr1	2554957	2555140	.	1000	.	67.27975	-1.00000	5.06858	75
chr1	2557184	2557494	.	929	.	22.68350	-1.00000	5.06858	155
chr1	2562011	2562321	.	720	.	18.40027	-1.00000	5.06858	155
chr1	2578462	2578772	.	610	.	21.65754	-1.00000	5.06858	155
chr1	2631579	2631889	.	554	.	25.79277	-1.00000	5.06858	155
chr1	2639084	2639394	.	769	.	16.22916	-1.00000	5.06858	155
chr1	2639285	2639595	.	769	.	2.03761	-1.00000	1.70586	155
chr1	2786769	2786879	.	1000	.	45.78886	-1.00000	5.06858	52
chr1	2801730	2801835	.	1000	.	29.59303	-1.00000	5.06858	54
chr1	2840424	2840734	.	814	.	17.68830	-1.00000	5.06858	155
chr1	2859859	2860169	.	596	.	18.87983	-1.00000	5.06858	155
chr1	2875945	2876255	.	1000	.	22.67655	-1.00000	5.06858	155
chr1	2922053	2922363	.	885	.	20.68537	-1.00000	5.06858	155
chr1	2946328	2946638	.	779	.	19.52721	-1.00000	5.06858	155
chr1	3024048	3024358	.	992	.	22.52737	-1.00000	5.06858	155
chr1	3066236	3066415	.	1000	.	79.51141	-1.00000	5.06858	101
chr1	3069603	3069913	.	585	.	14.22822	-1.00000	5.06858	155
chr1	3113032	3113342	.	540	.	10.20959	-1.00000	5.06858	155
chr1	3113249	3113559	.	540	.	5.21479	-1.00000	4.45156	155
chr1	3284145	3284274	.	1000	.	43.84661	-1.00000	5.06858	42
chr1	3293576	3293886	.	1000	.	35.32808	-1.00000	5.06858	155
chr1	3320049	3320282	.	1000	.	99.96632	-1.00000	5.06858	106
chr1	3349745	3350055	.	1000	.	36.38630	-1.00000	5.06858	155
chr1	3403374	3403684	.	1000	.	25.95173	-1.00000	5.06858	155
chr1	3403589	3403899	.	663	.	3.83145	-1.00000	3.45479	155
chr1	3410262	3410428	.	1000	.	56.44275	-1.00000	5.06858	93
chr1	3417076	3417386	.	1000	.	37.31827	-1.00000	5.06858	155
chr1	3424796	3424953	.	1000	.	57.78761	-1.00000	5.06858	82
chr1	3431382	3431512	.	1000	.	39.38753	-1.00000	5.06858	72
chr1	3453201	3453412	.	1000	.	92.48339	-1.00000	5.06858	105
chr1	3457589	3457899	.	675	.	16.96991	-1.00000	5.06858	155
chr1	3471884	3472027	.	1000	.	52.30016	-1.00000	5.06858	81
chr1	3483882	3484192	.	1000	.	38.71618	-1.00000	5.06858	155
chr1	3491306	3491405	.	1000	.	46.03477	-1.00000	5.06858	67
chr1	3518220	3518530	.	1000	.	44.57550	-1.00000	5.06858	155
chr1	3533480	3533790	.	860	.	22.79188	-1.00000	5.06858	155
chr1	3565288	3565469	.	1000	.	68.60065	-1.00000	5.06858	120
chr1	3615242	3615408	.	1000	.	72.84792	-1.00000	5.06858	70
chr1	3619114	3619258	.	1000	.	67.03160	-1.00000	5.06858	83
chr1	3621174	3621484	.	1000	.	31.71129	-1.00000	5.06858	155
chr1	3695740	3695861	.	1000	.	48.38867	-1.00000	5.06858	66
chr1	3724472	3724718	.	1000	.	115.95126	-1.00000	5.06858	120
chr1	3776008	3776191	.	1000	.	69.92298	-1.00000	5.06858	91
chr1	3785532	3785723	.	1000	.	85.99044	-1.00000	5.06858	100
chr1	3857177	3857487	.	1000	.	29.19651	-1.00000	5.06858	155
chr1	3899585	3899895	.	585	.	12.18116	-1.00000	5.06858	155
chr1	3904821	3905131	.	599	.	11.21874	-1.00000	5.06858	155
chr1	3907179	3907489	.	555	.	19.95506	-1.00000	5.06858	155
chr1	3910865	3911036	.	1000	.	62.67763	-1.00000	5.06858	63
chr1	4173269	4173436	.	1000	.	62.14221	-1.00000	5.06858	83
chr1	4317243	4317553	.	772	.	24.85448	-1.00000	5.06858	155
chr1	4494603	4494913	.	583	.	12.78860	-1.00000	5.06858	155
chr1	4585360	4585488	.	1000	.	56.26120	-1.00000	5.06858	49
chr1	4594376	4594686	.	920	.	21.14514	-1.00000	5.06858	155
chr1	4652699	4652844	.	1000	.	53.29500	-1.00000	5.06858	73
chr1	4656297	4656607	.	1000	.	28.03711	-1.00000	5.06858	155
chr1	4778012	4778322	.	1000	.	33.25455	-1.00000	5.06858	155
chr1	4826111	4826421	.	1000	.	33.99875	-1.00000	5.06858	155
chr1	5119504	5119814	.	1000	.	28.14220	-1.00000	5.06858	155
chr1	5509924	5510149	.	1000	.	107.73388	-1.00000	5.06858	122
chr1	5514596	5514859	.	1000	.	146.47527	-1.00000	5.06858	124
chr1	5621187	5621303	.	1000	.	41.39311	-1.00000	5.06858	51
chr1	5637206	5637516	.	1000	.	23.43221	-1.00000	5.06858	155
chr1	5640896	5641206	.	1000	.	25.14773	-1.00000	5.06858	155
chr1	5745880	5746099	.	1000	.	114.78707	-1.00000	5.06858	117
chr1	5888613	5888923	.	647	.	14.27025	-1.00000	5.06858	155
chr1	5916087	5916269	.	1000	.	72.21224	-1.00000	5.06858	93
chr1	5949495	5949805	.	1000	.	29.52818	-1.00000	5.06858	155
chr1	5973835	5974145	.	681	.	17.62274	-1.00000	5.06858	155
chr1	5975238	5975497	.	1000	.	129.14048	-1.00000	5.06858	135
chr1	6028628	6028938	.	577	.	12.24667	-1.00000	5.06858	155
chr1	6034547	6034722	.	1000	.	77.03327	-1.00000	5.06858	81
chr1	6041541	6041682	.	1000	.	56.30515	-1.00000	5.06858	80
chr1	6053010	6053164	.	1000	.	59.18276	-1.00000	5.06858	78
chr1	6082329	6082639	.	1000	.	47.54045	-1.00000	5.06858	155
chr1	6105718	6106028	.	1000	.	28.20344	-1.00000	5.06858	155
chr1	6108964	6109049	.	1000	.	37.60812	-1.00000	5.06858	59
chr1	6141632	6141942	.	948	.	21.80227	-1.00000	5.06858	155
chr1	6171619	6171778	.	1000	.	57.67603	-1.00000	5.06858	97
chr1	6183475	6183785	.	920	.	20.44893	-1.00000	5.06858	155
chr1	6185916	6186040	.	1000	.	48.95598	-1.00000	5.06858	52
chr1	6204925	6205151	.	1000	.	34.39158	-1.00000	5.06858	107
chr1	6205282	6205448	.	1000	.	26.79718	-1.00000	5.06858	107
chr1	6209660	6209970	.	751	.	16.15964	-1.00000	5.06858	155
chr1	6238756	6238855	.	1000	.	52.98298	-1.00000	5.06858	67
chr1	6245163	6245281	.	1000	.	35.96406	-1.00000	5.06858	61
chr1	6246796	6246956	.	1000	.	59.79486	-1.00000	5.06858	91
chr1	6280894	6281047	.	1000	.	54.59789	-1.00000	5.06858	71
chr1	6343508	6343747	.	1000	.	126.36899	-1.00000	5.06858	109
chr1	6348018	6348168	.	1000	.	69.79386	-1.00000	5.06858	93
chr1	6357254	6357564	.	1000	.	27.98058	-1.00000	5.06858	155
chr1	6359612	6359922	.	934	.	17.79664	-1.00000	5.06858	155
chr1	6362854	6363164	.	636	.	12.65653	-1.00000	5.06858	155
chr1	6378161	6378471	.	1000	.	34.56464	-1.00000	5.06858	155
chr1	6393970	6394280	.	584	.	13.10515	-1.00000	5.06858	155
chr1	6404762	6404883	.	1000	.	45.73037	-1.00000	5.06858	78
chr1	6414397	6414604	.	1000	.	77.84377	-1.00000	5.06858	90
chr1	6423502	6423738	.	1000	.	98.52285	-1.00000	5.06858	120
chr1	6438095	6438273	.	1000	.	79.58859	-1.00000	5.06858	94
chr1	6445200	6445315	.	1000	.	48.85702	-1.00000	5.06858	110
chr1	6464577	6464887	.	1000	.	26.82279	-1.00000	5.06858	155
chr1	6472465	6472775	.	1000	.	39.93834	-1.00000	5.06858	155
chr1	6475594	6475771	.	1000	.	81.41798	-1.00000	5.06858	96
chr1	6486545	6486756	.	1000	.	107.23818	-1.00000	5.06858	116
chr1	6489970	6490102	.	1000	.	46.50485	-1.00000	5.06858	78
chr1	6523719	6523864	.	1000	.	66.87880	-1.00000	5.06858	111
chr1	6554541	6554710	.	1000	.	69.88209	-1.00000	5.06858	106
chr1	6609663	6609973	.	680	.	16.32653	-1.00000	5.06858	155
chr1	6634739	6634852	.	1000	.	58.02704	-1.00000	5.06858	50
chr1	6646545	6646855	.	1000	.	31.66014	-1.00000	5.06858	155
chr1	6701803	6701973	.	1000	.	59.54141	-1.00000	5.06858	108
chr1	6720081	6720301	.	1000	.	78.77244	-1.00000	5.06858	111
chr1	6727537	6727735	.	1000	.	88.90520	-1.00000	5.06858	90
chr1	6794169	6794479	.	1000	.	31.52652	-1.00000	5.06858	155
chr1	6889954	6890164	.	1000	.	97.10385	-1.00000	5.06858	113
chr1	6998310	6998620	.	926	.	22.03966	-1.00000	5.06858	155
chr1	7042745	7043055	.	1000	.	33.35314	-1.00000	5.06858	155
chr1	7070484	7070681	.	1000	.	84.10882	-1.00000	5.06858	88
chr1	7120893	7121203	.	558	.	17.40949	-1.00000	5.06858	155
chr1	7186768	7187078	.	825	.	18.48378	-1.00000	5.06858	155
chr1	7207993	7208180	.	1000	.	78.82961	-1.00000	5.06858	100
chr1	7218346	7218506	.	1000	.	64.44571	-1.00000	5.06858	76
chr1	7266077	7266387	.	640	.	20.10794	-1.00000	5.06858	155
chr1	7287077	7287387	.	1000	.	24.23238	-1.00000	5.06858	155
chr1	7454118	7454428	.	742	.	17.36414	-1.00000	5.06858	155
chr1	7460808	7461118	.	747	.	16.69538	-1.00000	5.06858	155
chr1	7539751	7540061	.	1000	.	28.62140	-1.00000	5.06858	155
chr1	7561467	7561777	.	1000	.	24.43151	-1.00000	5.06858	155
chr1	7577264	7577574	.	1000	.	29.46972	-1.00000	5.06858	155
chr1	7647313	7647471	.	1000	.	63.03188	-1.00000	5.06858	79
chr1	7667589	7667853	.	1000	.	152.36210	-1.00000	5.06858	121
chr1	7669564	7669717	.	1000	.	56.97630	-1.00000	5.06858	77
chr1	7752907	7753080	.	1000	.	62.29735	-1.00000	5.06858	92
chr1	7753044	7753354	.	1000	.	3.59062	-1.00000	3.08044	155
chr1	7755596	7755681	.	1000	.	49.61953	-1.00000	5.06858	37
chr1	7808277	7808587	.	1000	.	31.18620	-1.00000	5.06858	155
chr1	7856552	7856680	.	1000	.	54.44276	-1.00000	5.06858	59
chr1	7902836	7903000	.	1000	.	55.91718	-1.00000	5.06858	95
chr1	7961378	7961479	.	1000	.	40.99008	-1.00000	5.06858	68
chr1	7975295	7975577	.	1000	.	195.62257	-1.00000	5.06858	134
chr1	7982357	7982598	.	1000	.	117.14522	-1.00000	5.06858	119
chr1	8015016	8015326	.	1000	.	41.38141	-1.00000	5.06858	155
chr1	8031204	8031514	.	686	.	14.90750	-1.00000	5.06858	155
chr1	8281772	8282082	.	586	.	13.36728	-1.00000	5.06858	155
chr1	8314376	8314607	.	1000	.	123.74246	-1.00000	5.06858	123
chr1	8315939	8316051	.	1000	.	45.77485	-1.00000	5.06858	54
chr1	8342458	8342583	.	1000	.	40.42672	-1.00000	5.06858	74
chr1	8349017	8349327	.	1000	.	41.43729	-1.00000	5.06858	155
chr1	8351757	8351932	.	1000	.	68.86198	-1.00000	5.06858	80
chr1	8374926	8375030	.	1000	.	47.98886	-1.00000	5.06858	60
chr1	8398697	8399007	.	743	.	15.05853	-1.00000	5.06858	155
chr1	8409151	8409461	.	563	.	9.45127	-1.00000	5.06858	155
chr1	8561122	8561345	.	1000	.	87.57750	-1.00000	5.06858	111
chr1	8671398	8671580	.	1000	.	75.66718	-1.00000	5.06858	97
chr1	8719015	8719325	.	1000	.	22.42352	-1.00000	5.06858	155
chr1	8726546	8726856	.	814	.	30.78431	-1.00000	5.06858	155
chr1	8739522	8739602	.	1000	.	38.07996	-1.00000	5.06858	59
chr1	8776192	8776502	.	605	.	15.37894	-1.00000	5.06858	155
chr1	8814903	8815213	.	971	.	21.36189	-1.00000	5.06858	155
chr1	8848991	8849165	.	1000	.	52.32637	-1.00000	5.06858	67
chr1	8859504	8859681	.	1000	.	68.80619	-1.00000	5.06858	80
chr1	8862562	8862752	.	1000	.	85.46424	-1.00000	5.06858	85
chr1	8871586	8871896	.	1000	.	44.03534	-1.00000	5.06858	155
chr1	8918117	8918427	.	1000	.	33.92905	-1.00000	5.06858	155
chr1	8962993	8963165	.	1000	.	65.41108	-1.00000	5.06858	90
chr1	8988124	8988342	.	1000	.	82.04927	-1.00000	5.06858	89
chr1	9005188	9005380	.	1000	.	94.45728	-1.00000	5.06858	108
chr1	9058605	9058751	.	1000	.	62.93580	-1.00000	5.06858	77
chr1	9099589	9099899	.	1000	.	41.55156	-1.00000	5.06858	155
chr1	9101647	9101856	.	1000	.	84.87131	-1.00000	5.06858	120
chr1	9110820	9111029	.	1000	.	90.33012	-1.00000	5.06858	112
chr1	9142315	9142524	.	1000	.	89.54999	-1.00000	5.06858	106
chr1	9181366	9181567	.	1000	.	80.50916	-1.00000	5.06858	123
chr1	9196570	9196730	.	1000	.	66.00381	-1.00000	5.06858	72
chr1	9233246	9233556	.	1000	.	27.03358	-1.00000	5.06858	155
chr1	9234401	9234711	.	1000	.	27.37542	-1.00000	5.06858	155
chr1	9250114	9250348	.	1000	.	120.18262	-1.00000	5.06858	128
chr1	9267198	9267345	.	1000	.	48.67129	-1.00000	5.06858	88
chr1	9289104	9289286	.	1000	.	86.74986	-1.00000	5.06858	75
chr1	9428687	9428997	.	784	.	33.21571	-1.00000	5.06858	155
chr1	9448206	9448516	.	908	.	22.93038	-1.00000	5.06858	155
chr1	9453669	9453979	.	665	.	15.80043	-1.00000	5.06858	155
chr1	9455860	9456085	.	1000	.	86.37819	-1.00000	5.06858	130
chr1	9491157	9491351	.	1000	.	81.85202	-1.00000	5.06858	90
chr1	9495224	9495534	.	1000	.	33.55904	-1.00000	5.06858	155
chr1	9546714	9546837	.	1000	.	50.58748	-1.00000	5.06858	77
chr1	9572937	9573247	.	908	.	19.48473	-1.00000	5.06858	155
chr1	9573748	9574058	.	609	.	17.71577	-1.00000	5.06858	155
chr1	9615654	9615875	.	1000	.	88.08247	-1.00000	5.06858	112
chr1	9627013	9627233	.	1000	.	108.23859	-1.00000	5.06858	120
chr1	9702330	9702507	.	1000	.	64.23753	-1.00000	5.06858	83
chr1	9717307	9717617	.	1000	.	25.26728	-1.00000	5.06858	155
chr1	9717509	9717819	.	1000	.	2.22998	-1.00000	1.87618	155
chr1	9721907	9722039	.	1000	.	42.52502	-1.00000	5.06858	80
chr1	9725086	9725303	.	1000	.	106.95945	-1.00000	5.06858	107
chr1	9784631	9784810	.	1000	.	64.09750	-1.00000	5.06858	92
chr1	9827915	9828225	.	1000	.	30.75329	-1.00000	5.06858	155
chr1	9867560	9867771	.	1000	.	119.48749	-1.00000	5.06858	102
chr1	9874953	9875115	.	1000	.	71.55687	-1.00000	5.06858	91
chr1	9914460	9914770	.	1000	.	30.20680	-1.00000	5.06858	155
chr1	9942383	9942693	.	1000	.	36.73011	-1.00000	5.06858	155
chr1	9950383	9950598	.	1000	.	118.18369	-1.00000	5.06858	114
chr1	10032583	10032661	.	1000	.	34.91275	-1.00000	5.06858	56
chr1	10034431	10034741	.	1000	.	49.88634	-1.00000	5.06858	155
chr1	10153052	10153213	.	1000	.	48.46138	-1.00000	5.06858	67
chr1	10210193	10210503	.	1000	.	32.67248	-1.00000	5.06858	155
chr1	10338125	10338328	.	1000	.	81.71299	-1.00000	5.06858	114
chr1	10377484	10377646	.	1000	.	58.87042	-1.00000	5.06858	90
chr1	10428142	10428338	.	1000	.	76.73595	-1.00000	5.06858	103
chr1	10430224	10430534	.	1000	.	42.38538	-1.00000	5.06858	155
chr1	10456105	10456415	.	718	.	16.74898	-1.00000	5.06858	155
chr1	10494770	10494944	.	1000	.	61.21183	-1.00000	5.06858	74
chr1	10507505	10507712	.	1000	.	98.98207	-1.00000	5.06858	102
chr1	10514522	10514674	.	1000	.	66.74726	-1.00000	5.06858	85
chr1	10686752	10687062	.	1000	.	35.36420	-1.00000	5.06858	155
chr1	10692557	10692635	.	1000	.	31.31418	-1.00000	5.06858	22
chr1	10788774	10789084	.	1000	.	34.39203	-1.00000	5.06858	155
chr1	10909941	10910251	.	1000	.	29.77066	-1.00000	5.06858	155
chr1	10937681	10937991	.	785	.	18.04192	-1.00000	5.06858	155
chr1	10942072	10942216	.	1000	.	61.34270	-1.00000	5.06858	73
chr1	10961095	10961281	.	1000	.	86.63317	-1.00000	5.06858	87
chr1	10980301	10980611	.	989	.	23.58661	-1.00000	5.06858	155
chr1	11037640	11037867	.	1000	.	135.09076	-1.00000	5.06858	110
chr1	11063948	11064258	.	789	.	18.40106	-1.00000	5.06858	155
chr1	11241817	11241947	.	1000	.	49.63434	-1.00000	5.06858	62
chr1	11262716	11263026	.	873	.	18.14122	-1.00000	5.06858	155
chr1	11272613	11272923	.	550	.	9.76463	-1.00000	5.06858	155
chr1	11286230	11286540	.	590	.	11.61485	-1.00000	5.06858	155
chr1	11320253	11320352	.	1000	.	53.84006	-1.00000	5.06858	75
chr1	11337587	11337780	.	1000	.	82.10937	-1.00000	5.06858	104
chr1	11572202	11572512	.	765	.	18.67612	-1.00000	5.06858	155
chr1	11594177	11594487	.	1000	.	41.35381	-1.00000	5.06858	155
chr1	11642488	11642722	.	1000	.	125.32165	-1.00000	5.06858	115
chr1	11645779	11645969	.	1000	.	68.95685	-1.00000	5.06858	85
chr1	11664030	11664340	.	1000	.	25.62306	-1.00000	5.06858	155
chr1	11707271	11707581	.	576	.	15.64756	-1.00000	5.06858	155
chr1	11711095	11711405	.	1000	.	37.32796	-1.00000	5.06858	155
chr1	11719861	11720089	.	1000	.	88.96706	-1.00000	5.06858	106
chr1	11749283	11749423	.	1000	.	52.87312	-1.00000	5.06858	69
chr1	11785290	11785431	.	1000	.	51.75837	-1.00000	5.06858	57
chr1	11838725	11838964	.	1000	.	136.50661	-1.00000	5.06858	124
chr1	11865591	11865769	.	1000	.	64.88387	-1.00000	5.06858	83
chr1	11894010	11894224	.	1000	.	121.88362	-1.00000	5.06858	110
chr1	11907751	11907969	.	1000	.	102.57973	-1.00000	5.06858	96
chr1	11967195	11967488	.	1000	.	153.96895	-1.00000	5.06858	139
chr1	11982036	11982346	.	1000	.	29.96405	-1.00000	5.06858	155
chr1	12001708	12001852	.	1000	.	54.71547	-1.00000	5.06858	66
chr1	12014320	12014630	.	869	.	19.01710	-1.00000	5.06858	155
chr1	12031392	12031542	.	1000	.	53.85111	-1.00000	5.06858	86
chr1	12049592	12049902	.	538	.	11.74905	-1.00000	5.06858	155
chr1	12079730	12079859	.	1000	.	47.06773	-1.00000	5.06858	51
chr1	12106945	12107043	.	1000	.	33.59278	-1.00000	5.06858	68
chr1	12118664	12118879	.	1000	.	92.31619	-1.00000	5.06858	125
chr1	12124844	12125045	.	1000	.	88.99955	-1.00000	5.06858	99
chr1	12208976	12209151	.	1000	.	82.57525	-1.00000	5.06858	61
chr1	12229790	12230100	.	1000	.	30.37473	-1.00000	5.06858	155
chr1	12244118	12244428	.	1000	.	43.69985	-1.00000	5.06858	155
chr1	12272184	12272342	.	1000	.	54.40468	-1.00000	5.06858	74
chr1	12275463	12275672	.	1000	.	81.55310	-1.00000	5.06858	93
chr1	12276306	12276616	.	1000	.	49.58372	-1.00000	5.06858	155
chr1	12314323	12314633	.	1000	.	36.57114	-1.00000	5.06858	155
chr1	12339488	12339566	.	1000	.	40.33728	-1.00000	5.06858	51
chr1	12407472	12407782	.	1000	.	31.89474	-1.00000	5.06858	155
chr1	12601320	12601515	.	1000	.	73.73313	-1.00000	5.06858	97
chr1	12619929	12620157	.	1000	.	108.34091	-1.00000	5.06858	119
chr1	12659076	12659280	.	1000	.	89.44533	-1.00000	5.06858	88
chr1	12760527	12760630	.	1000	.	45.65642	-1.00000	5.06858	75
chr1	13228285	13228595	.	1000	.	29.83786	-1.00000	5.06858	155
chr1	13422595	13422905	.	1000	.	36.21430	-1.00000	5.06858	155
chr1	13469368	13469678	.	614	.	16.99795	-1.00000	5.06858	155
chr1	13517253	13517563	.	615	.	19.45691	-1.00000	5.06858	155
chr1	13570966	13571276	.	777	.	17.84729	-1.00000	5.06858	155
chr1	13665739	13665923	.	1000	.	70.86134	-1.00000	5.06858	102
chr1	13725947	13726107	.	1000	.	55.77112	-1.00000	5.06858	96
chr1	13807370	13807463	.	1000	.	50.03381	-1.00000	5.06858	38
chr1	13811307	13811467	.	1000	.	67.65807	-1.00000	5.06858	77
chr1	13813659	13813969	.	1000	.	40.70402	-1.00000	5.06858	155
chr1	13829000	13829116	.	1000	.	63.07039	-1.00000	5.06858	30
chr1	13930276	13930451	.	1000	.	72.04802	-1.00000	5.06858	99
chr1	13950679	13950989	.	1000	.	47.81026	-1.00000	5.06858	155
chr1	13960467	13960708	.	1000	.	134.42121	-1.00000	5.06858	111
chr1	13965825	13966135	.	1000	.	30.05081	-1.00000	5.06858	155
chr1	14095033	14095343	.	734	.	16.90429	-1.00000	5.06858	155
chr1	14113976	14114058	.	1000	.	41.12921	-1.00000	5.06858	26
chr1	14435301	14435611	.	1000	.	36.75778	-1.00000	5.06858	155
chr1	14571885	14572195	.	1000	.	46.60936	-1.00000	5.06858	155
chr1	14731984	14732208	.	1000	.	105.51420	-1.00000	5.06858	120
chr1	14779218	14779363	.	1000	.	59.09454	-1.00000	5.06858	90
chr1	14804670	14804980	.	1000	.	27.64414	-1.00000	5.06858	155
chr1	14833663	14833973	.	803	.	16.90725	-1.00000	5.06858	155
chr1	14915432	14915647	.	1000	.	103.07149	-1.00000	5.06858	105
chr1	14925640	14925950	.	639	.	13.26473	-1.00000	5.06858	155
chr1	14983348	14983658	.	1000	.	35.55611	-1.00000	5.06858	155
chr1	15000073	15000383	.	857	.	17.43853	-1.00000	5.06858	155
chr1	15021544	15021854	.	677	.	15.70982	-1.00000	5.06858	155
chr1	15024109	15024419	.	661	.	17.39936	-1.00000	5.06858	155
chr1	15027585	15027790	.	1000	.	88.39025	-1.00000	5.06858	113
chr1	15038261	15038433	.	1000	.	65.80404	-1.00000	5.06858	56
chr1	15046654	15046811	.	1000	.	65.26079	-1.00000	5.06858	63
chr1	15062609	15062774	.	1000	.	69.37794	-1.00000	5.06858	63
chr1	15064513	15064823	.	736	.	19.21819	-1.00000	5.06858	155
chr1	15100444	15100668	.	1000	.	145.96385	-1.00000	5.06858	121
chr1	15110884	15111194	.	772	.	27.02348	-1.00000	5.06858	155
chr1	15128608	15128793	.	1000	.	87.05771	-1.00000	5.06858	89
chr1	15152305	15152615	.	1000	.	37.48518	-1.00000	5.06858	155
chr1	15154114	15154424	.	1000	.	33.23343	-1.00000	5.06858	155
chr1	15203791	15204101	.	653	.	13.57475	-1.00000	5.06858	155
chr1	15272621	15272830	.	1000	.	96.00873	-1.00000	5.06858	112
chr1	15283573	15283883	.	930	.	21.01604	-1.00000	5.06858	155
chr1	15304808	15305042	.	1000	.	136.25362	-1.00000	5.06858	117
chr1	15323611	15323820	.	1000	.	114.76437	-1.00000	5.06858	109
chr1	15403952	15404262	.	557	.	15.86357	-1.00000	5.06858	155
chr1	15421067	15421264	.	1000	.	67.02083	-1.00000	5.06858	114
chr1	15431220	15431447	.	1000	.	116.60995	-1.00000	5.06858	106
chr1	15501506	15501731	.	1000	.	94.63829	-1.00000	5.06858	104
chr1	15526407	15526717	.	694	.	16.90993	-1.00000	5.06858	155
chr1	15584422	15584732	.	1000	.	29.52711	-1.00000	5.06858	155
chr1	15595235	15595341	.	1000	.	36.90926	-1.00000	5.06858	47
chr1	15703147	15703457	.	728	.	15.84776	-1.00000	5.06858	155
chr1	15739844	15739981	.	1000	.	54.53394	-1.00000	5.06858	67
chr1	15741434	15741669	.	1000	.	108.89678	-1.00000	5.06858	118
chr1	15792097	15792312	.	1000	.	92.86742	-1.00000	5.06858	109
chr1	15803359	15803669	.	1000	.	23.46282	-1.00000	5.06858	155
chr1	15815619	15815798	.	1000	.	89.29317	-1.00000	5.06858	80
chr1	15876506	15876816	.	701	.	15.74991	-1.00000	5.06858	155
chr1	15924742	15925052	.	1000	.	31.08695	-1.00000	5.06858	155
chr1	15957495	15957805	.	1000	.	37.94792	-1.00000	5.06858	155
chr1	15994591	15994830	.	1000	.	133.64803	-1.00000	5.06858	123
chr1	16007072	16007382	.	802	.	17.92381	-1.00000	5.06858	155
chr1	16009071	16009287	.	1000	.	119.73003	-1.00000	5.06858	107
chr1	16017544	16017854	.	612	.	14.42139	-1.00000	5.06858	155
chr1	16032921	16033127	.	1000	.	78.51589	-1.00000	5.06858	104
chr1	16042160	16042470	.	571	.	14.63009	-1.00000	5.06858	155
chr1	16056209	16056381	.	1000	.	59.79968	-1.00000	5.06858	72
chr1	16078943	16079128	.	1000	.	75.77061	-1.00000	5.06858	108
chr1	16082389	16082619	.	1000	.	108.84910	-1.00000	5.06858	118
chr1	16187821	16188051	.	1000	.	97.49348	-1.00000	5.06858	110
chr1	16205125	16205234	.	1000	.	49.49885	-1.00000	5.06858	38
chr1	16236196	16236506	.	871	.	20.24036	-1.00000	5.06858	155
chr1	16244484	16244677	.	1000	.	89.00184	-1.00000	5.06858	93
chr1	16363453	16363632	.	1000	.	67.86027	-1.00000	5.06858	98
chr1	16440531	16440731	.	1000	.	85.80909	-1.00000	5.06858	88
chr1	16621115	16621316	.	1000	.	73.38187	-1.00000	5.06858	99
chr1	16624961	16625238	.	1000	.	163.34732	-1.00000	5.06858	131
chr1	16709789	16710099	.	587	.	10.54076	-1.00000	5.06858	155
chr1	16909844	16910154	.	1000	.	35.96978	-1.00000	5.06858	155
chr1	16911926	16912236	.	1000	.	27.96023	-1.00000	5.06858	155
chr1	16947582	16947892	.	553	.	11.92436	-1.00000	5.06858	155
chr1	16951729	16951888	.	1000	.	49.72274	-1.00000	5.06858	110
chr1	16960643	16960953	.	918	.	19.96484	-1.00000	5.06858	155
chr1	16963568	16963657	.	1000	.	32.32986	-1.00000	5.06858	48
chr1	16987002	16987312	.	836	.	21.20959	-1.00000	5.06858	155
chr1	17046196	17046362	.	1000	.	65.96800	-1.00000	5.06858	78
chr1	17059732	17059916	.	1000	.	76.64501	-1.00000	5.06858	74
chr1	17075549	17075638	.	1000	.	44.00102	-1.00000	5.06858	30
chr1	17125824	17126027	.	1000	.	85.72063	-1.00000	5.06858	109
chr1	17237129	17237334	.	1000	.	87.88553	-1.00000	5.06858	104
chr1	17274322	17274464	.	1000	.	64.70849	-1.00000	5.06858	52
chr1	17336203	17336402	.	1000	.	77.72919	-1.00000	5.06858	101
chr1	17339214	17339524	.	816	.	25.01715	-1.00000	5.06858	155
chr1	17370626	17370936	.	1000	.	37.94512	-1.00000	5.06858	155
chr1	17406243	17406459	.	1000	.	102.62298	-1.00000	5.06858	99
chr1	17419850	17420160	.	1000	.	41.21272	-1.00000	5.06858	155
chr1	17477435	17477622	.	1000	.	75.04400	-1.00000	5.06858	96
chr1	17485398	17485590	.	1000	.	77.52418	-1.00000	5.06858	96
chr1	17494292	17494543	.	1000	.	94.62590	-1.00000	5.06858	125
chr1	17502374	17502579	.	1000	.	79.78931	-1.00000	5.06858	115
chr1	17507948	17508258	.	996	.	22.36097	-1.00000	5.06858	155
chr1	17572758	17572932	.	1000	.	64.83562	-1.00000	5.06858	74
chr1	17574580	17574890	.	1000	.	34.05619	-1.00000	5.06858	155
chr1	17606936	17607154	.	1000	.	86.46276	-1.00000	5.06858	115
chr1	17629468	17629778	.	1000	.	34.82175	-1.00000	5.06858	155
chr1	17653804	17654114	.	1000	.	40.56259	-1.00000	5.06858	155
chr1	17661664	17661836	.	1000	.	55.81068	-1.00000	5.06858	89
chr1	17723736	17724046	.	614	.	12.53231	-1.00000	5.06858	155
chr1	17726210	17726520	.	649	.	13.04967	-1.00000	5.06858	155
chr1	17745228	17745538	.	940	.	29.10237	-1.00000	5.06858	155
chr1	17759084	17759394	.	637	.	12.15194	-1.00000	5.06858	155
chr1	17826174	17826484	.	1000	.	31.41993	-1.00000	5.06858	155
chr1	17909683	17909993	.	748	.	19.13293	-1.00000	5.06858	155
chr1	17919901	17920211	.	1000	.	45.49649	-1.00000	5.06858	155
chr1	17922962	17923112	.	1000	.	54.71980	-1.00000	5.06858	78
chr1	17984604	17984791	.	1000	.	72.80885	-1.00000	5.06858	95
chr1	17999005	17999083	.	1000	.	35.26764	-1.00000	5.06858	76
chr1	18041739	18042049	.	939	.	21.55458	-1.00000	5.06858	155
chr1	18100600	18100770	.	1000	.	52.44591	-1.00000	5.06858	71
chr1	18149067	18149377	.	1000	.	39.43882	-1.00000	5.06858	155
chr1	18217528	18217655	.	1000	.	52.04836	-1.00000	5.06858	64
chr1	18232058	18232368	.	545	.	12.48993	-1.00000	5.06858	155
chr1	18234878	18235053	.	1000	.	61.21339	-1.00000	5.06858	84
chr1	18246578	18246888	.	853	.	19.19453	-1.00000	5.06858	155
chr1	18289649	18289959	.	597	.	13.51647	-1.00000	5.06858	155
chr1	18299828	18299985	.	1000	.	51.13019	-1.00000	5.06858	88
chr1	18299972	18300282	.	791	.	6.92856	-1.00000	4.60674	155
chr1	18302871	18303181	.	1000	.	26.48661	-1.00000	5.06858	155
chr1	18322493	18322803	.	1000	.	28.89046	-1.00000	5.06858	155
chr1	18324286	18324596	.	786	.	17.79722	-1.00000	5.06858	155
chr1	18362143	18362453	.	679	.	15.81760	-1.00000	5.06858	155
chr1	18374044	18374145	.	1000	.	49.18879	-1.00000	5.06858	54
chr1	18486337	18486509	.	1000	.	62.46405	-1.00000	5.06858	91
chr1	18511517	18511827	.	705	.	12.97161	-1.00000	5.06858	155
chr1	18531036	18531192	.	1000	.	66.97217	-1.00000	5.06858	97
chr1	18556510	18556608	.	1000	.	35.51950	-1.00000	5.06858	66
chr1	18560705	18561015	.	1000	.	26.33296	-1.00000	5.06858	155
chr1	18575623	18575933	.	1000	.	35.48123	-1.00000	5.06858	155
chr1	18581539	18581708	.	1000	.	60.50591	-1.00000	5.06858	67
chr1	18597466	18597712	.	1000	.	112.21940	-1.00000	5.06858	127
chr1	18673996	18674306	.	856	.	19.19401	-1.00000	5.06858	155
chr1	18681488	18681656	.	1000	.	65.52811	-1.00000	5.06858	70
chr1	18794600	18794910	.	900	.	23.76688	-1.00000	5.06858	155
chr1	18820846	18821074	.	1000	.	109.27908	-1.00000	5.06858	107
chr1	18875319	18875485	.	1000	.	75.09502	-1.00000	5.06858	93
chr1	18884162	18884412	.	1000	.	119.58031	-1.00000	5.06858	149
chr1	18907021	18907199	.	1000	.	51.76073	-1.00000	5.06858	126
chr1	18907291	18907373	.	1000	.	23.32767	-1.00000	5.06858	57
chr1	18913126	18913373	.	1000	.	134.07331	-1.00000	5.06858	116
chr1	18949041	18949351	.	602	.	13.55653	-1.00000	5.06858	155
chr1	18950089	18950399	.	1000	.	28.66196	-1.00000	5.06858	155
chr1	19012381	19012579	.	1000	.	76.17074	-1.00000	5.06858	107
chr1	19032821	19033131	.	597	.	11.21343	-1.00000	5.06858	155
chr1	19057451	19057761	.	905	.	21.10650	-1.00000	5.06858	155
chr1	19067067	19067377	.	787	.	32.96784	-1.00000	5.06858	155
chr1	19096353	19096481	.	1000	.	50.22819	-1.00000	5.06858	83
chr1	19113720	19113897	.	1000	.	85.15953	-1.00000	5.06858	88
chr1	19179581	19179891	.	1000	.	28.87080	-1.00000	5.06858	155
chr1	19232492	19232802	.	1000	.	26.36639	-1.00000	5.06858	155
chr1	19241321	19241544	.	1000	.	115.33352	-1.00000	5.06858	127
chr1	19338457	19338652	.	1000	.	67.02428	-1.00000	5.06858	112
chr1	19341546	19341764	.	1000	.	119.55427	-1.00000	5.06858	127
chr1	19344413	19344600	.	1000	.	91.58697	-1.00000	5.06858	78
chr1	19374427	19374576	.	1000	.	50.23961	-1.00000	5.06858	93
chr1	19387230	19387386	.	1000	.	68.18729	-1.00000	5.06858	104
chr1	19391399	19391603	.	1000	.	87.42492	-1.00000	5.06858	103
chr1	19405209	19405519	.	1000	.	27.72917	-1.00000	5.06858	155
chr1	19410410	19410720	.	1000	.	29.44904	-1.00000	5.06858	155
chr1	19439854	19440164	.	1000	.	38.11872	-1.00000	5.06858	155
chr1	19445773	19446083	.	1000	.	28.73850	-1.00000	5.06858	155
chr1	19487864	19487992	.	1000	.	52.81402	-1.00000	5.06858	65
chr1	19582387	19582517	.	1000	.	57.09601	-1.00000	5.06858	46
chr1	19648837	19648936	.	1000	.	45.26801	-1.00000	5.06858	76
chr1	19651268	19651453	.	1000	.	75.70175	-1.00000	5.06858	80
chr1	19653763	19654005	.	1000	.	113.08597	-1.00000	5.06858	122
chr1	19659890	19660065	.	1000	.	64.46286	-1.00000	5.06858	107
chr1	19661906	19662000	.	1000	.	44.51637	-1.00000	5.06858	20
chr1	19704624	19704815	.	1000	.	90.01949	-1.00000	5.06858	94
chr1	19715683	19715886	.	1000	.	89.18226	-1.00000	5.06858	104
chr1	19762267	19762484	.	1000	.	82.57846	-1.00000	5.06858	115
chr1	19772066	19772376	.	821	.	18.21749	-1.00000	5.06858	155
chr1	19811351	19811481	.	1000	.	48.22797	-1.00000	5.06858	33
chr1	19872174	19872484	.	1000	.	29.67526	-1.00000	5.06858	155
chr1	19882146	19882358	.	1000	.	81.22297	-1.00000	5.06858	95
chr1	19918067	19918269	.	1000	.	85.93746	-1.00000	5.06858	118
chr1	19957821	19958131	.	1000	.	38.20974	-1.00000	5.06858	155
chr1	19974827	19975108	.	1000	.	210.35895	-1.00000	5.06858	145
chr1	20087709	20088019	.	1000	.	30.63637	-1.00000	5.06858	155
chr1	20100990	20101199	.	1000	.	87.15870	-1.00000	5.06858	95
chr1	20152472	20152613	.	1000	.	53.82099	-1.00000	5.06858	52
chr1	20165460	20165770	.	1000	.	31.08633	-1.00000	5.06858	155
chr1	20195261	20195464	.	1000	.	100.84141	-1.00000	5.06858	100
chr1	20212862	20213172	.	1000	.	31.52004	-1.00000	5.06858	155
chr1	20216666	20216976	.	1000	.	29.10266	-1.00000	5.06858	155
chr1	20233379	20233689	.	1000	.	31.46823	-1.00000	5.06858	155
chr1	20329830	20330140	.	883	.	21.61771	-1.00000	5.06858	155
chr1	20361884	20362080	.	1000	.	86.96029	-1.00000	5.06858	87
chr1	20367193	20367503	.	1000	.	34.20473	-1.00000	5.06858	155
chr1	20376981	20377177	.	1000	.	84.09917	-1.00000	5.06858	88
chr1	20430554	20430670	.	1000	.	40.97972	-1.00000	5.06858	50
chr1	20469461	20469771	.	1000	.	30.56819	-1.00000	5.06858	155
chr1	20493862	20494112	.	1000	.	145.76222	-1.00000	5.06858	135
chr1	20522385	20522603	.	1000	.	101.79381	-1.00000	5.06858	111
chr1	20575321	20575497	.	1000	.	71.01554	-1.00000	5.06858	92
chr1	20633275	20633481	.	1000	.	53.12825	-1.00000	5.06858	90
chr1	20640233	20640421	.	1000	.	69.69630	-1.00000	5.06858	87
chr1	20661460	20661604	.	1000	.	47.08587	-1.00000	5.06858	69
chr1	20663460	20663770	.	674	.	17.48581	-1.00000	5.06858	155
chr1	20696550	20696666	.	1000	.	33.93933	-1.00000	5.06858	40
chr1	20696882	20697192	.	742	.	22.02047	-1.00000	5.06858	155
chr1	20702534	20702697	.	1000	.	65.77032	-1.00000	5.06858	65
chr1	20711779	20712089	.	646	.	14.44115	-1.00000	5.06858	155
chr1	20728065	20728375	.	583	.	14.37395	-1.00000	5.06858	155
chr1	20733074	20733384	.	1000	.	29.36987	-1.00000	5.06858	155
chr1	20981959	20982269	.	1000	.	27.96293	-1.00000	5.06858	155
chr1	21115173	21115483	.	545	.	10.86674	-1.00000	5.06858	155
chr1	21195299	21195432	.	1000	.	55.93456	-1.00000	5.06858	57
chr1	21216958	21217145	.	1000	.	66.14476	-1.00000	5.06858	87
chr1	21217947	21218257	.	830	.	17.94906	-1.00000	5.06858	155
chr1	21232149	21232230	.	1000	.	59.62035	-1.00000	5.06858	5
chr1	21245010	21245320	.	1000	.	32.87627	-1.00000	5.06858	155
chr1	21255301	21255483	.	1000	.	79.04095	-1.00000	5.06858	80
chr1	21270251	21270532	.	1000	.	173.33934	-1.00000	5.06858	139
chr1	21302684	21302994	.	716	.	27.15224	-1.00000	5.06858	155
chr1	21334789	21335008	.	1000	.	98.22242	-1.00000	5.06858	102
chr1	21368562	21368785	.	1000	.	110.02538	-1.00000	5.06858	98
chr1	21370618	21370806	.	1000	.	86.32610	-1.00000	5.06858	102
chr1	21468679	21468989	.	1000	.	23.54798	-1.00000	5.06858	155
chr1	21488744	21489054	.	1000	.	28.81905	-1.00000	5.06858	155
chr1	21490909	21491061	.	1000	.	52.85721	-1.00000	5.06858	70
chr1	21497749	21498059	.	1000	.	30.27918	-1.00000	5.06858	155
chr1	21509050	21509360	.	746	.	20.20166	-1.00000	5.06858	155
chr1	21511242	21511552	.	552	.	13.16012	-1.00000	5.06858	155
chr1	21534901	21535089	.	1000	.	72.64814	-1.00000	5.06858	81
chr1	21539905	21540215	.	1000	.	34.60858	-1.00000	5.06858	155
chr1	21574185	21574317	.	1000	.	55.07469	-1.00000	5.06858	71
chr1	21595660	21595816	.	1000	.	56.08372	-1.00000	5.06858	66
chr1	21655742	21656052	.	682	.	19.18356	-1.00000	5.06858	155
chr1	21659189	21659334	.	1000	.	46.22922	-1.00000	5.06858	75
chr1	21668658	21668968	.	562	.	10.76503	-1.00000	5.06858	155
chr1	21703404	21703550	.	1000	.	45.50127	-1.00000	5.06858	85
chr1	21782432	21782742	.	596	.	20.75202	-1.00000	5.06858	155
chr1	21834038	21834348	.	589	.	17.92195	-1.00000	5.06858	155
chr1	21866007	21866317	.	756	.	16.58741	-1.00000	5.06858	155
chr1	21882155	21882465	.	642	.	15.56103	-1.00000	5.06858	155
chr1	21939626	21939936	.	1000	.	36.92665	-1.00000	5.06858	155
chr1	21946894	21947204	.	1000	.	31.43533	-1.00000	5.06858	155
chr1	21964060	21964252	.	1000	.	96.11346	-1.00000	5.06858	92
chr1	22019328	22019638	.	1000	.	25.28271	-1.00000	5.06858	155
chr1	22022891	22023201	.	1000	.	37.65062	-1.00000	5.06858	155
chr1	22105720	22105909	.	1000	.	76.88886	-1.00000	5.06858	111
chr1	22132010	22132177	.	1000	.	75.15013	-1.00000	5.06858	81
chr1	22275930	22276141	.	1000	.	87.27964	-1.00000	5.06858	90
chr1	22286614	22286924	.	545	.	9.97600	-1.00000	5.06858	155
chr1	22317374	22317531	.	1000	.	63.85546	-1.00000	5.06858	92
chr1	22364845	22365155	.	1000	.	26.37485	-1.00000	5.06858	155
chr1	22416682	22416849	.	1000	.	74.56691	-1.00000	5.06858	78
chr1	22420550	22420738	.	1000	.	86.84342	-1.00000	5.06858	83
chr1	22642184	22642310	.	1000	.	43.47237	-1.00000	5.06858	53
chr1	22665871	22666021	.	1000	.	53.07199	-1.00000	5.06858	82
chr1	22674238	22674396	.	1000	.	58.65544	-1.00000	5.06858	75
chr1	22704545	22704739	.	1000	.	80.19169	-1.00000	5.06858	79
chr1	22731964	22732114	.	1000	.	52.90197	-1.00000	5.06858	80
chr1	22862132	22862442	.	1000	.	24.95954	-1.00000	5.06858	155
chr1	22889298	22889511	.	1000	.	84.33968	-1.00000	5.06858	119
chr1	22930420	22930566	.	1000	.	62.14296	-1.00000	5.06858	100
chr1	22964283	22964491	.	1000	.	85.08629	-1.00000	5.06858	97
chr1	22976483	22976705	.	1000	.	99.46009	-1.00000	5.06858	119
chr1	23019157	23019467	.	1000	.	23.67517	-1.00000	5.06858	155
chr1	23098795	23099011	.	1000	.	94.37252	-1.00000	5.06858	105
chr1	23178999	23179309	.	1000	.	28.28943	-1.00000	5.06858	155
chr1	23184723	23185033	.	1000	.	29.36630	-1.00000	5.06858	155
chr1	23210285	23210595	.	782	.	22.00435	-1.00000	5.06858	155
chr1	23216710	23217020	.	584	.	12.49681	-1.00000	5.06858	155
chr1	23354324	23354407	.	1000	.	43.88342	-1.00000	5.06858	61
chr1	23404031	23404246	.	1000	.	96.85940	-1.00000	5.06858	102
chr1	23497115	23497334	.	1000	.	91.01396	-1.00000	5.06858	112
chr1	23539917	23540126	.	1000	.	111.29677	-1.00000	5.06858	101
chr1	23544771	23544984	.	1000	.	111.19744	-1.00000	5.06858	111
chr1	23566301	23566611	.	1000	.	33.12575	-1.00000	5.06858	155
chr1	23635037	23635268	.	1000	.	108.07084	-1.00000	5.06858	109
chr1	23637512	23637698	.	1000	.	88.03064	-1.00000	5.06858	103
chr1	23657778	23657985	.	1000	.	106.43459	-1.00000	5.06858	88
chr1	23665267	23665577	.	744	.	18.24383	-1.00000	5.06858	155
chr1	23691607	23691794	.	1000	.	76.09779	-1.00000	5.06858	113
chr1	23718555	23718774	.	1000	.	82.26963	-1.00000	5.06858	93
chr1	23745601	23745911	.	1000	.	40.40916	-1.00000	5.06858	155
chr1	23751407	23751609	.	1000	.	96.16639	-1.00000	5.06858	88
chr1	23772186	23772425	.	1000	.	108.58440	-1.00000	5.06858	121
chr1	23796760	23797070	.	681	.	15.19376	-1.00000	5.06858	155
chr1	23798583	23798893	.	972	.	23.01527	-1.00000	5.06858	155
chr1	23804219	23804529	.	1000	.	24.03352	-1.00000	5.06858	155
chr1	23809779	23809997	.	1000	.	131.58031	-1.00000	5.06858	101
chr1	23810857	23811041	.	1000	.	72.80310	-1.00000	5.06858	99
chr1	23868342	23868577	.	1000	.	88.31432	-1.00000	5.06858	124
chr1	23916919	23917106	.	1000	.	74.67654	-1.00000	5.06858	89
chr1	23949250	23949395	.	1000	.	57.41899	-1.00000	5.06858	67
chr1	23958874	23959184	.	671	.	14.39823	-1.00000	5.06858	155
chr1	24028190	24028328	.	1000	.	58.29534	-1.00000	5.06858	75
chr1	24070931	24071137	.	1000	.	94.97532	-1.00000	5.06858	99
chr1	24112645	24112810	.	1000	.	66.90730	-1.00000	5.06858	94
chr1	24150558	24150712	.	1000	.	56.92462	-1.00000	5.06858	86
chr1	24155441	24155751	.	1000	.	38.95834	-1.00000	5.06858	155
chr1	24157970	24158280	.	876	.	19.48904	-1.00000	5.06858	155
chr1	24199385	24199530	.	1000	.	58.84490	-1.00000	5.06858	66
chr1	24201948	24202133	.	1000	.	76.79692	-1.00000	5.06858	82
chr1	24253600	24253910	.	1000	.	29.53290	-1.00000	5.06858	155
chr1	24385297	24385467	.	1000	.	69.91708	-1.00000	5.06858	77
chr1	24390186	24390310	.	1000	.	52.26061	-1.00000	5.06858	64
chr1	24391376	24391587	.	1000	.	94.91855	-1.00000	5.06858	112
chr1	24392403	24392603	.	1000	.	95.02520	-1.00000	5.06858	114
chr1	24415479	24415664	.	1000	.	79.57534	-1.00000	5.06858	97
chr1	24421534	24421844	.	911	.	19.96714	-1.00000	5.06858	155
chr1	24527298	24527437	.	1000	.	49.18091	-1.00000	5.06858	111
chr1	24542114	24542249	.	1000	.	54.62561	-1.00000	5.06858	38
chr1	24567756	24568066	.	739	.	19.63272	-1.00000	5.06858	155
chr1	24587285	24587516	.	1000	.	87.09959	-1.00000	5.06858	131
chr1	24593487	24593797	.	693	.	14.67629	-1.00000	5.06858	155
chr1	24635343	24635473	.	1000	.	52.46204	-1.00000	5.06858	66
chr1	24685674	24685984	.	780	.	16.27478	-1.00000	5.06858	155
chr1	24688625	24688836	.	1000	.	84.02642	-1.00000	5.06858	99
chr1	24767337	24767647	.	769	.	16.90596	-1.00000	5.06858	155
chr1	24830802	24830978	.	1000	.	71.42058	-1.00000	5.06858	92
chr1	24834957	24835267	.	772	.	29.99978	-1.00000	5.06858	155
chr1	24847988	24848200	.	1000	.	97.25826	-1.00000	5.06858	86
chr1	24849697	24850007	.	1000	.	44.77606	-1.00000	5.06858	155
chr1	24862265	24862575	.	582	.	12.87487	-1.00000	5.06858	155
chr1	24898169	24898396	.	1000	.	126.06705	-1.00000	5.06858	123
chr1	24909578	24909806	.	1000	.	97.50971	-1.00000	5.06858	116
chr1	24933567	24933877	.	548	.	15.17610	-1.00000	5.06858	155
chr1	25037279	25037430	.	1000	.	55.76406	-1.00000	5.06858	109
chr1	25037783	25038093	.	725	.	17.04260	-1.00000	5.06858	155
chr1	25039226	25039536	.	983	.	21.36067	-1.00000	5.06858	155
chr1	25101491	25101746	.	1000	.	158.23857	-1.00000	5.06858	121
chr1	25117526	25117708	.	1000	.	75.74484	-1.00000	5.06858	101
chr1	25129400	25129710	.	918	.	20.68528	-1.00000	5.06858	155
chr1	25148802	25148958	.	1000	.	52.27670	-1.00000	5.06858	81
chr1	25168784	25169094	.	902	.	19.06179	-1.00000	5.06858	155
chr1	25198801	25199111	.	981	.	22.77016	-1.00000	5.06858	155
chr1	25205014	25205122	.	1000	.	47.56705	-1.00000	5.06858	31
chr1	25240032	25240136	.	1000	.	43.26461	-1.00000	5.06858	32
chr1	25487599	25487909	.	1000	.	28.40058	-1.00000	5.06858	155
chr1	25501763	25502073	.	898	.	19.73610	-1.00000	5.06858	155
chr1	25503907	25504031	.	1000	.	48.74049	-1.00000	5.06858	80
chr1	25520601	25520722	.	1000	.	45.91667	-1.00000	5.06858	63
chr1	25523568	25523878	.	1000	.	36.50657	-1.00000	5.06858	155
chr1	25572897	25573036	.	1000	.	61.09501	-1.00000	5.06858	53
chr1	25608631	25608941	.	1000	.	36.36429	-1.00000	5.06858	155
chr1	25619146	25619321	.	1000	.	78.36866	-1.00000	5.06858	107
chr1	25692700	25692870	.	1000	.	72.79156	-1.00000	5.06858	74
chr1	25744141	25744451	.	850	.	23.77686	-1.00000	5.06858	155
chr1	25758729	25759039	.	764	.	20.50882	-1.00000	5.06858	155
chr1	25796902	25797100	.	1000	.	91.95423	-1.00000	5.06858	103
chr1	25798121	25798261	.	1000	.	56.92427	-1.00000	5.06858	78
chr1	25810938	25811115	.	1000	.	73.35136	-1.00000	5.06858	79
chr1	25818154	25818464	.	986	.	23.94674	-1.00000	5.06858	155
chr1	25837402	25837500	.	1000	.	52.02322	-1.00000	5.06858	54
chr1	25889481	25889791	.	984	.	22.99939	-1.00000	5.06858	155
chr1	25895415	25895705	.	1000	.	131.23402	-1.00000	5.06858	145
chr1	25904905	25905215	.	877	.	20.82978	-1.00000	5.06858	155
chr1	25957686	25957996	.	593	.	13.54685	-1.00000	5.06858	155
chr1	25998198	25998441	.	1000	.	126.28849	-1.00000	5.06858	124
chr1	26004448	26004758	.	1000	.	23.50668	-1.00000	5.06858	155
chr1	26010189	26010499	.	1000	.	31.36701	-1.00000	5.06858	155
chr1	26029918	26030228	.	1000	.	26.70089	-1.00000	5.06858	155
chr1	26036006	26036194	.	1000	.	78.50256	-1.00000	5.06858	89
chr1	26105051	26105205	.	1000	.	68.61631	-1.00000	5.06858	78
chr1	26145250	26145376	.	1000	.	50.95956	-1.00000	5.06858	69
chr1	26169756	26169918	.	1000	.	56.50380	-1.00000	5.06858	59
chr1	26190400	26190710	.	1000	.	29.28268	-1.00000	5.06858	155
chr1	26233828	26234062	.	1000	.	106.35453	-1.00000	5.06858	123
chr1	26234318	26234628	.	707	.	22.37286	-1.00000	5.06858	155
chr1	26275639	26275815	.	1000	.	46.48965	-1.00000	5.06858	82
chr1	26275823	26276133	.	837	.	4.06084	-1.00000	3.80839	155
chr1	26279554	26279864	.	1000	.	32.37861	-1.00000	5.06858	155
chr1	26285161	26285338	.	1000	.	74.58633	-1.00000	5.06858	84
chr1	26285940	26286120	.	1000	.	87.15826	-1.00000	5.06858	86
chr1	26321647	26321824	.	1000	.	66.97710	-1.00000	5.06858	77
chr1	26328068	26328378	.	624	.	14.89281	-1.00000	5.06858	155
chr1	26363894	26364116	.	1000	.	118.62815	-1.00000	5.06858	104
chr1	26391542	26391779	.	1000	.	130.67328	-1.00000	5.06858	131
chr1	26396360	26396553	.	1000	.	81.01616	-1.00000	5.06858	94
chr1	26417089	26417320	.	1000	.	107.42451	-1.00000	5.06858	116
chr1	26470333	26470643	.	1000	.	42.08948	-1.00000	5.06858	155
chr1	26500179	26500489	.	1000	.	30.79287	-1.00000	5.06858	155
chr1	26531240	26531405	.	1000	.	64.85493	-1.00000	5.06858	81
chr1	26538019	26538329	.	1000	.	42.68147	-1.00000	5.06858	155
chr1	26538743	26539053	.	1000	.	49.60425	-1.00000	5.06858	155
chr1	26541877	26542187	.	701	.	17.38613	-1.00000	5.06858	155
chr1	26597570	26597880	.	1000	.	31.19368	-1.00000	5.06858	155
chr1	26602468	26602631	.	1000	.	66.34343	-1.00000	5.06858	65
chr1	26620217	26620527	.	717	.	15.54275	-1.00000	5.06858	155
chr1	26677550	26677726	.	1000	.	72.05885	-1.00000	5.06858	87
chr1	26789246	26789456	.	1000	.	97.07031	-1.00000	5.06858	111
chr1	26810116	26810274	.	1000	.	49.18435	-1.00000	5.06858	110
chr1	26820740	26821050	.	1000	.	27.50091	-1.00000	5.06858	155
chr1	26853158	26853386	.	1000	.	91.17325	-1.00000	5.06858	112
chr1	26862817	26862988	.	1000	.	70.52384	-1.00000	5.06858	76
chr1	26878060	26878201	.	1000	.	48.45435	-1.00000	5.06858	66
chr1	26887264	26887381	.	1000	.	49.97669	-1.00000	5.06858	40
chr1	26914076	26914386	.	721	.	15.47284	-1.00000	5.06858	155
chr1	26966953	26967199	.	1000	.	143.75614	-1.00000	5.06858	122
chr1	26997702	26997903	.	1000	.	89.08757	-1.00000	5.06858	109
chr1	27044591	27044801	.	1000	.	101.66559	-1.00000	5.06858	92
chr1	27046015	27046196	.	1000	.	85.38899	-1.00000	5.06858	73
chr1	27097481	27097695	.	1000	.	100.03038	-1.00000	5.06858	102
chr1	27102779	27102984	.	1000	.	103.79569	-1.00000	5.06858	92
chr1	27109239	27109376	.	1000	.	51.75034	-1.00000	5.06858	61
chr1	27127483	27127793	.	1000	.	24.04129	-1.00000	5.06858	155
chr1	27155167	27155286	.	1000	.	53.03547	-1.00000	5.06858	65
chr1	27198014	27198203	.	1000	.	77.62180	-1.00000	5.06858	90
chr1	27284825	27284940	.	1000	.	57.68093	-1.00000	5.06858	28
chr1	27296828	27296980	.	1000	.	50.71565	-1.00000	5.06858	98
chr1	27300849	27301091	.	1000	.	150.16451	-1.00000	5.06858	123
chr1	27306855	27307066	.	1000	.	69.62952	-1.00000	5.06858	111
chr1	27332855	27333106	.	1000	.	102.73996	-1.00000	5.06858	127
chr1	27351335	27351645	.	958	.	22.96578	-1.00000	5.06858	155
chr1	27356963	27357273	.	544	.	11.49650	-1.00000	5.06858	155
chr1	27357591	27357774	.	1000	.	74.51104	-1.00000	5.06858	104
chr1	27368923	27369233	.	684	.	16.33131	-1.00000	5.06858	155
chr1	27372907	27373217	.	1000	.	30.69031	-1.00000	5.06858	155
chr1	27388515	27388712	.	1000	.	100.44852	-1.00000	5.06858	98
chr1	27392264	27392574	.	950	.	25.14806	-1.00000	5.06858	155
chr1	27392818	27393128	.	813	.	16.87101	-1.00000	5.06858	155
chr1	27393049	27393359	.	813	.	7.07724	-1.00000	4.60264	155
chr1	27395484	27395639	.	1000	.	61.65316	-1.00000	5.06858	88
chr1	27402464	27402546	.	1000	.	37.06148	-1.00000	5.06858	42
chr1	27416599	27416752	.	1000	.	54.34971	-1.00000	5.06858	94
chr1	27496919	27497014	.	1000	.	40.82442	-1.00000	5.06858	58
chr1	27508253	27508563	.	1000	.	32.27159	-1.00000	5.06858	155
chr1	27522603	27522913	.	810	.	17.05172	-1.00000	5.06858	155
chr1	27523080	27523390	.	1000	.	30.25236	-1.00000	5.06858	155
chr1	27556796	27556984	.	1000	.	55.72741	-1.00000	5.06858	99
chr1	27568489	27568799	.	577	.	11.16841	-1.00000	5.06858	155
chr1	27582064	27582374	.	850	.	22.91387	-1.00000	5.06858	155
chr1	27605841	27606151	.	827	.	19.42132	-1.00000	5.06858	155
chr1	27606445	27606640	.	1000	.	73.70250	-1.00000	5.06858	99
chr1	27608680	27608861	.	1000	.	69.67461	-1.00000	5.06858	104
chr1	27616599	27616690	.	1000	.	45.11862	-1.00000	5.06858	54
chr1	27643934	27644167	.	1000	.	110.98787	-1.00000	5.06858	113
chr1	27656660	27656970	.	545	.	12.09814	-1.00000	5.06858	155
chr1	27663256	27663434	.	1000	.	64.58834	-1.00000	5.06858	86
chr1	27669199	27669426	.	1000	.	98.36895	-1.00000	5.06858	126
chr1	27672234	27672544	.	1000	.	33.33527	-1.00000	5.06858	155
chr1	27725705	27725826	.	1000	.	45.37958	-1.00000	5.06858	54
chr1	27760432	27760742	.	601	.	19.83422	-1.00000	5.06858	155
chr1	27858092	27858344	.	1000	.	156.21746	-1.00000	5.06858	124
chr1	27928687	27928997	.	643	.	15.96602	-1.00000	5.06858	155
chr1	27940355	27940665	.	1000	.	36.87097	-1.00000	5.06858	155
chr1	27979684	27979994	.	720	.	16.47204	-1.00000	5.06858	155
chr1	28087910	28088220	.	621	.	15.80280	-1.00000	5.06858	155
chr1	28091285	28091482	.	1000	.	82.40073	-1.00000	5.06858	98
chr1	28113165	28113328	.	1000	.	61.79683	-1.00000	5.06858	96
chr1	28208996	28209098	.	1000	.	48.58761	-1.00000	5.06858	74
chr1	28248556	28248754	.	1000	.	99.14667	-1.00000	5.06858	84
chr1	28359758	28359933	.	1000	.	51.64466	-1.00000	5.06858	92
chr1	28368204	28368514	.	801	.	17.21767	-1.00000	5.06858	155
chr1	28409752	28410062	.	775	.	18.97733	-1.00000	5.06858	155
chr1	28518045	28518355	.	1000	.	46.71495	-1.00000	5.06858	155
chr1	28581227	28581537	.	682	.	14.96494	-1.00000	5.06858	155
chr1	28602947	28603118	.	1000	.	68.70258	-1.00000	5.06858	102
chr1	28640917	28640997	.	1000	.	38.58504	-1.00000	5.06858	26
chr1	28643060	28643370	.	1000	.	30.56135	-1.00000	5.06858	155
chr1	28653901	28654211	.	1000	.	26.37778	-1.00000	5.06858	155
chr1	28736644	28736752	.	1000	.	44.83826	-1.00000	5.06858	68
chr1	28756906	28757216	.	629	.	20.98836	-1.00000	5.06858	155
chr1	28785150	28785346	.	1000	.	88.99912	-1.00000	5.06858	95
chr1	28796874	28797184	.	741	.	15.73989	-1.00000	5.06858	155
chr1	28846346	28846464	.	1000	.	41.52710	-1.00000	5.06858	77
chr1	28877252	28877474	.	1000	.	127.94777	-1.00000	5.06858	112
chr1	28882094	28882334	.	1000	.	140.19237	-1.00000	5.06858	117
chr1	28983710	28983820	.	1000	.	61.97529	-1.00000	5.06858	44
chr1	29033911	29034221	.	1000	.	32.14608	-1.00000	5.06858	155
chr1	29117475	29117785	.	743	.	24.77235	-1.00000	5.06858	155
chr1	29121224	29121534	.	570	.	12.39081	-1.00000	5.06858	155
chr1	29181882	29182192	.	1000	.	41.67449	-1.00000	5.06858	155
chr1	29197634	29197790	.	1000	.	61.23175	-1.00000	5.06858	73
chr1	29202929	29203171	.	1000	.	145.76444	-1.00000	5.06858	118
chr1	29245811	29246121	.	1000	.	33.81356	-1.00000	5.06858	155
chr1	29332316	29332472	.	1000	.	59.38658	-1.00000	5.06858	70
chr1	29340992	29341157	.	1000	.	65.80013	-1.00000	5.06858	85
chr1	29379562	29379736	.	1000	.	78.98838	-1.00000	5.06858	98
chr1	29411919	29412229	.	626	.	18.14209	-1.00000	5.06858	155
chr1	29416351	29416661	.	775	.	21.63454	-1.00000	5.06858	155
chr1	29453545	29453855	.	1000	.	38.07079	-1.00000	5.06858	155
chr1	29490220	29490530	.	882	.	17.56467	-1.00000	5.06858	155
chr1	29490423	29490733	.	882	.	4.29932	-1.00000	4.03888	155
chr1	29513308	29513618	.	1000	.	36.26071	-1.00000	5.06858	155
chr1	29656480	29656790	.	1000	.	34.72929	-1.00000	5.06858	155
chr1	29703629	29703804	.	1000	.	72.80437	-1.00000	5.06858	96
chr1	29793085	29793297	.	1000	.	92.98760	-1.00000	5.06858	104
chr1	29849133	29849443	.	1000	.	32.42635	-1.00000	5.06858	155
chr1	29912483	29912793	.	823	.	18.58532	-1.00000	5.06858	155
chr1	30087519	30087829	.	814	.	19.04708	-1.00000	5.06858	155
chr1	30106143	30106453	.	1000	.	56.23565	-1.00000	5.06858	155
chr1	30111618	30111719	.	1000	.	35.36906	-1.00000	5.06858	39
chr1	30179960	30180270	.	612	.	13.66306	-1.00000	5.06858	155
chr1	30232436	30232574	.	1000	.	51.84915	-1.00000	5.06858	49
chr1	30380458	30380659	.	1000	.	74.21842	-1.00000	5.06858	104
chr1	30685117	30685427	.	569	.	11.79896	-1.00000	5.06858	155
chr1	30708222	30708391	.	1000	.	64.74400	-1.00000	5.06858	72
chr1	30715401	30715490	.	1000	.	45.02099	-1.00000	5.06858	13
chr1	30719238	30719548	.	1000	.	41.03594	-1.00000	5.06858	155
chr1	30724222	30724532	.	652	.	13.78636	-1.00000	5.06858	155
chr1	30777841	30778151	.	1000	.	37.89886	-1.00000	5.06858	155
chr1	30779676	30779891	.	1000	.	91.87031	-1.00000	5.06858	107
chr1	30782440	30782601	.	1000	.	51.30313	-1.00000	5.06858	85
chr1	30782901	30783211	.	1000	.	46.81447	-1.00000	5.06858	155
chr1	30797666	30797976	.	1000	.	30.56930	-1.00000	5.06858	155
chr1	30801793	30802006	.	1000	.	78.69318	-1.00000	5.06858	110
chr1	30845963	30846273	.	975	.	23.24230	-1.00000	5.06858	155
chr1	30876858	30877168	.	545	.	11.07550	-1.00000	5.06858	155
chr1	30911470	30911633	.	1000	.	64.07603	-1.00000	5.06858	87
chr1	30929467	30929660	.	1000	.	75.48835	-1.00000	5.06858	110
chr1	30977280	30977590	.	617	.	17.03187	-1.00000	5.06858	155
chr1	31162774	31162967	.	1000	.	82.40478	-1.00000	5.06858	82
chr1	31181464	31181774	.	808	.	25.91632	-1.00000	5.06858	155
chr1	31181672	31181982	.	870	.	21.59280	-1.00000	5.06858	155
chr1	31184039	31184232	.	1000	.	87.79985	-1.00000	5.06858	104
chr1	31185777	31185935	.	1000	.	60.74839	-1.00000	5.06858	94
chr1	31214769	31215079	.	1000	.	36.32541	-1.00000	5.06858	155
chr1	31335159	31335270	.	1000	.	52.07611	-1.00000	5.06858	63
chr1	31394701	31394839	.	1000	.	49.12579	-1.00000	5.06858	86
chr1	31396762	31396846	.	1000	.	38.51943	-1.00000	5.06858	35
chr1	31421481	31421671	.	1000	.	77.91333	-1.00000	5.06858	118
chr1	31422809	31423036	.	1000	.	140.17781	-1.00000	5.06858	128
chr1	31447224	31447534	.	1000	.	23.55264	-1.00000	5.06858	155
chr1	31460033	31460343	.	573	.	11.97306	-1.00000	5.06858	155
chr1	31463786	31464096	.	670	.	13.85470	-1.00000	5.06858	155
chr1	31501535	31501845	.	1000	.	35.30018	-1.00000	5.06858	155
chr1	31507948	31508258	.	931	.	20.30922	-1.00000	5.06858	155
chr1	31514226	31514536	.	941	.	20.73637	-1.00000	5.06858	155
chr1	31517368	31517678	.	579	.	13.24495	-1.00000	5.06858	155
chr1	31548959	31549214	.	1000	.	110.79606	-1.00000	5.06858	138
chr1	31564202	31564329	.	1000	.	55.07709	-1.00000	5.06858	44
chr1	31587846	31588035	.	1000	.	66.27026	-1.00000	5.06858	103
chr1	31594066	31594294	.	1000	.	130.86679	-1.00000	5.06858	123
chr1	31618159	31618469	.	685	.	18.71731	-1.00000	5.06858	155
chr1	31633245	31633398	.	1000	.	60.23550	-1.00000	5.06858	65
chr1	31663948	31664112	.	1000	.	71.49240	-1.00000	5.06858	81
chr1	31684036	31684346	.	930	.	24.15123	-1.00000	5.06858	155
chr1	31705217	31705527	.	1000	.	26.70024	-1.00000	5.06858	155
chr1	31707805	31708115	.	796	.	15.46697	-1.00000	5.06858	155
chr1	31714379	31714689	.	1000	.	36.96038	-1.00000	5.06858	155
chr1	31715703	31715915	.	1000	.	85.61182	-1.00000	5.06858	116
chr1	31732896	31733206	.	665	.	16.17068	-1.00000	5.06858	155
chr1	31745757	31745899	.	1000	.	42.45745	-1.00000	5.06858	57
chr1	31762647	31762957	.	792	.	20.03419	-1.00000	5.06858	155
chr1	31765211	31765521	.	1000	.	36.28608	-1.00000	5.06858	155
chr1	31789315	31789479	.	1000	.	64.26021	-1.00000	5.06858	100
chr1	31815998	31816208	.	1000	.	111.76380	-1.00000	5.06858	97
chr1	31834582	31834892	.	932	.	21.74815	-1.00000	5.06858	155
chr1	31938256	31938566	.	895	.	19.60283	-1.00000	5.06858	155
chr1	31939887	31940087	.	1000	.	78.79369	-1.00000	5.06858	93
chr1	31956070	31956380	.	545	.	8.78711	-1.00000	5.06858	155
chr1	31964164	31964420	.	1000	.	170.57023	-1.00000	5.06858	132
chr1	31977786	31978096	.	1000	.	32.13902	-1.00000	5.06858	155
chr1	32003673	32003844	.	1000	.	65.63894	-1.00000	5.06858	92
chr1	32063418	32063728	.	1000	.	27.82169	-1.00000	5.06858	155
chr1	32104211	32104521	.	1000	.	25.87147	-1.00000	5.06858	155
chr1	32109366	32109676	.	1000	.	33.42060	-1.00000	5.06858	155
chr1	32215680	32215875	.	1000	.	85.02943	-1.00000	5.06858	131
chr1	32248277	32248403	.	1000	.	51.94334	-1.00000	5.06858	81
chr1	32316573	32316883	.	1000	.	29.55453	-1.00000	5.06858	155
chr1	32335111	32335421	.	775	.	27.98179	-1.00000	5.06858	155
chr1	32351102	32351412	.	864	.	22.33963	-1.00000	5.06858	155
chr1	32372248	32372558	.	869	.	18.08074	-1.00000	5.06858	155
chr1	32400893	32401056	.	1000	.	67.18663	-1.00000	5.06858	114
chr1	32414035	32414254	.	1000	.	83.59703	-1.00000	5.06858	119
chr1	32448431	32448596	.	1000	.	68.31546	-1.00000	5.06858	80
chr1	32449221	32449375	.	1000	.	53.90269	-1.00000	5.06858	86
chr1	32471071	32471381	.	587	.	13.05122	-1.00000	5.06858	155
chr1	32520472	32520679	.	1000	.	109.16025	-1.00000	5.06858	104
chr1	32612132	32612442	.	995	.	22.66172	-1.00000	5.06858	155
chr1	32712228	32712389	.	1000	.	67.27260	-1.00000	5.06858	122
chr1	32729336	32729646	.	745	.	17.63832	-1.00000	5.06858	155
chr1	32773070	32773282	.	1000	.	106.44613	-1.00000	5.06858	105
chr1	32872724	32872901	.	1000	.	80.81803	-1.00000	5.06858	80
chr1	32876710	32876881	.	1000	.	62.15754	-1.00000	5.06858	98
chr1	32886616	32886926	.	1000	.	30.39517	-1.00000	5.06858	155
chr1	32892851	32893161	.	801	.	17.47231	-1.00000	5.06858	155
chr1	32925448	32925758	.	736	.	16.58069	-1.00000	5.06858	155
chr1	32933432	32933742	.	1000	.	24.82858	-1.00000	5.06858	155
chr1	33001447	33001525	.	1000	.	28.14367	-1.00000	5.06858	56
chr1	33007262	33007572	.	1000	.	32.05896	-1.00000	5.06858	155
chr1	33050682	33050857	.	1000	.	59.22028	-1.00000	5.06858	95
chr1	33055215	33055431	.	1000	.	63.45495	-1.00000	5.06858	117
chr1	33055707	33055860	.	1000	.	49.38622	-1.00000	5.06858	81
chr1	33086451	33086652	.	1000	.	86.81439	-1.00000	5.06858	83
chr1	33095072	33095306	.	1000	.	115.61694	-1.00000	5.06858	109
chr1	33112006	33112316	.	1000	.	28.69149	-1.00000	5.06858	155
chr1	33119859	33120169	.	802	.	19.28709	-1.00000	5.06858	155
chr1	33127235	33127479	.	1000	.	136.94792	-1.00000	5.06858	134
chr1	33137937	33138084	.	1000	.	64.49919	-1.00000	5.06858	63
chr1	33148061	33148190	.	1000	.	55.55048	-1.00000	5.06858	42
chr1	33218756	33218942	.	1000	.	57.80635	-1.00000	5.06858	78
chr1	33295539	33295765	.	1000	.	124.48845	-1.00000	5.06858	121
chr1	33298752	33298964	.	1000	.	106.84916	-1.00000	5.06858	103
chr1	33339399	33339709	.	697	.	17.29987	-1.00000	5.06858	155
chr1	33342465	33342775	.	592	.	12.18623	-1.00000	5.06858	155
chr1	33367859	33368072	.	1000	.	89.83586	-1.00000	5.06858	113
chr1	33455935	33456067	.	1000	.	48.13903	-1.00000	5.06858	78
chr1	33470560	33470754	.	1000	.	88.46009	-1.00000	5.06858	107
chr1	33500603	33500913	.	564	.	11.26105	-1.00000	5.06858	155
chr1	33612980	33613176	.	1000	.	79.30465	-1.00000	5.06858	111
chr1	33625077	33625216	.	1000	.	49.30965	-1.00000	5.06858	46
chr1	33633084	33633341	.	1000	.	164.40874	-1.00000	5.06858	111
chr1	33634951	33635112	.	1000	.	55.08397	-1.00000	5.06858	83
chr1	33641133	33641443	.	1000	.	38.69010	-1.00000	5.06858	155
chr1	33654311	33654621	.	763	.	17.12429	-1.00000	5.06858	155
chr1	34014089	34014247	.	1000	.	58.03946	-1.00000	5.06858	62
chr1	34113963	34114273	.	842	.	21.01932	-1.00000	5.06858	155
chr1	34163203	34163513	.	1000	.	27.17338	-1.00000	5.06858	155
chr1	34460342	34460444	.	1000	.	40.28776	-1.00000	5.06858	77
chr1	34547076	34547386	.	1000	.	26.15967	-1.00000	5.06858	155
chr1	34549246	34549556	.	1000	.	36.13733	-1.00000	5.06858	155
chr1	34598000	34598210	.	1000	.	111.91280	-1.00000	5.06858	92
chr1	34681565	34681774	.	1000	.	78.24497	-1.00000	5.06858	100
chr1	34742842	34742946	.	1000	.	51.49254	-1.00000	5.06858	57
chr1	34786534	34786730	.	1000	.	100.67172	-1.00000	5.06858	100
chr1	34788145	34788455	.	1000	.	38.49617	-1.00000	5.06858	155
chr1	34852708	34853016	.	1000	.	162.64534	-1.00000	5.06858	160
chr1	34859824	34860012	.	1000	.	69.48728	-1.00000	5.06858	86
chr1	34866418	34866639	.	1000	.	90.45209	-1.00000	5.06858	115
chr1	34884909	34885219	.	1000	.	39.90795	-1.00000	5.06858	155
chr1	35202174	35202357	.	1000	.	83.45378	-1.00000	5.06858	94
chr1	35221123	35221277	.	1000	.	49.69350	-1.00000	5.06858	54
chr1	35298595	35298905	.	1000	.	25.71051	-1.00000	5.06858	155
chr1	35345352	35345662	.	1000	.	29.42175	-1.00000	5.06858	155
chr1	35451144	35451329	.	1000	.	73.38120	-1.00000	5.06858	81
chr1	35545154	35545306	.	1000	.	70.02761	-1.00000	5.06858	76
chr1	35564709	35564923	.	1000	.	88.45308	-1.00000	5.06858	129
chr1	35568987	35569226	.	1000	.	114.77679	-1.00000	5.06858	124
chr1	35646125	35646435	.	1000	.	34.66689	-1.00000	5.06858	155
chr1	35715538	35715767	.	1000	.	110.07154	-1.00000	5.06858	130
chr1	35726937	35727139	.	1000	.	102.51914	-1.00000	5.06858	104
chr1	35774762	35774965	.	1000	.	79.28646	-1.00000	5.06858	104
chr1	35882900	35883210	.	1000	.	42.80967	-1.00000	5.06858	155
chr1	36088680	36088856	.	1000	.	68.73476	-1.00000	5.06858	97
chr1	36096996	36097306	.	653	.	20.55027	-1.00000	5.06858	155
chr1	36099685	36099858	.	1000	.	63.81189	-1.00000	5.06858	78
chr1	36134826	36135003	.	1000	.	65.56425	-1.00000	5.06858	85
chr1	36149587	36149807	.	1000	.	114.20804	-1.00000	5.06858	109
chr1	36161141	36161451	.	1000	.	23.83439	-1.00000	5.06858	155
chr1	36188226	36188452	.	1000	.	104.39616	-1.00000	5.06858	108
chr1	36217654	36217964	.	1000	.	28.34069	-1.00000	5.06858	155
chr1	36224817	36225127	.	1000	.	34.00267	-1.00000	5.06858	155
chr1	36285558	36285720	.	1000	.	56.35003	-1.00000	5.06858	81
chr1	36300006	36300160	.	1000	.	63.57504	-1.00000	5.06858	64
chr1	36342782	36342960	.	1000	.	64.84756	-1.00000	5.06858	105
chr1	36352698	36353008	.	1000	.	28.82739	-1.00000	5.06858	155
chr1	36369094	36369297	.	1000	.	83.08992	-1.00000	5.06858	106
chr1	36412335	36412645	.	649	.	14.04838	-1.00000	5.06858	155
chr1	36420886	36421114	.	1000	.	110.46226	-1.00000	5.06858	115
chr1	36446394	36446609	.	1000	.	99.92311	-1.00000	5.06858	108
chr1	36485828	36485906	.	1000	.	37.13014	-1.00000	5.06858	61
chr1	36516416	36516621	.	1000	.	93.86618	-1.00000	5.06858	110
chr1	36528432	36528742	.	949	.	24.87916	-1.00000	5.06858	155
chr1	36542942	36543252	.	1000	.	43.04337	-1.00000	5.06858	155
chr1	36553930	36554090	.	1000	.	63.63053	-1.00000	5.06858	71
chr1	36576191	36576292	.	1000	.	60.43008	-1.00000	5.06858	75
chr1	36609338	36609527	.	1000	.	65.60255	-1.00000	5.06858	108
chr1	36612892	36613202	.	1000	.	22.63949	-1.00000	5.06858	155
chr1	36650562	36650750	.	1000	.	79.19972	-1.00000	5.06858	97
chr1	36690729	36691039	.	571	.	13.47735	-1.00000	5.06858	155
chr1	36703780	36703981	.	1000	.	104.81797	-1.00000	5.06858	105
chr1	36731729	36732039	.	828	.	20.55267	-1.00000	5.06858	155
chr1	36864261	36864571	.	966	.	21.97244	-1.00000	5.06858	155
chr1	37085454	37085764	.	1000	.	31.88126	-1.00000	5.06858	155
chr1	37096566	37096876	.	1000	.	35.08535	-1.00000	5.06858	155
chr1	37177407	37177538	.	1000	.	52.77965	-1.00000	5.06858	42
chr1	37323863	37324037	.	1000	.	65.73183	-1.00000	5.06858	103
chr1	37434421	37434580	.	1000	.	82.65187	-1.00000	5.06858	72
chr1	37454916	37455125	.	1000	.	110.25667	-1.00000	5.06858	101
chr1	37487453	37487694	.	1000	.	113.41398	-1.00000	5.06858	128
chr1	37561863	37562043	.	1000	.	58.12828	-1.00000	5.06858	84
chr1	37603237	37603373	.	1000	.	44.99205	-1.00000	5.06858	54
chr1	37622213	37622523	.	541	.	11.22714	-1.00000	5.06858	155
chr1	37682465	37682627	.	1000	.	59.28270	-1.00000	5.06858	66
chr1	37692338	37692487	.	1000	.	62.13117	-1.00000	5.06858	77
chr1	37794846	37795156	.	781	.	19.50893	-1.00000	5.06858	155
chr1	37811119	37811334	.	1000	.	85.96531	-1.00000	5.06858	108
chr1	37860194	37860400	.	1000	.	73.46434	-1.00000	5.06858	94
chr1	37890403	37890713	.	1000	.	28.88717	-1.00000	5.06858	155
chr1	37919374	37919521	.	1000	.	60.26107	-1.00000	5.06858	99
chr1	37936042	37936352	.	580	.	19.82388	-1.00000	5.06858	155
chr1	37940387	37940697	.	807	.	17.36161	-1.00000	5.06858	155
chr1	37954333	37954643	.	1000	.	32.92983	-1.00000	5.06858	155
chr1	37975053	37975363	.	1000	.	40.70410	-1.00000	5.06858	155
chr1	37990053	37990307	.	1000	.	193.28815	-1.00000	5.06858	115
chr1	38019017	38019176	.	1000	.	61.43770	-1.00000	5.06858	86
chr1	38026741	38026879	.	1000	.	45.10881	-1.00000	5.06858	72
chr1	38037688	38037998	.	1000	.	46.44962	-1.00000	5.06858	155
chr1	38040560	38040870	.	1000	.	25.91217	-1.00000	5.06858	155
chr1	38072018	38072116	.	1000	.	40.05092	-1.00000	5.06858	31
chr1	38088435	38088745	.	1000	.	28.85835	-1.00000	5.06858	155
chr1	38403734	38404044	.	877	.	22.13619	-1.00000	5.06858	155
chr1	38489870	38490065	.	1000	.	72.29956	-1.00000	5.06858	116
chr1	38500391	38500701	.	1000	.	32.15308	-1.00000	5.06858	155
chr1	38587145	38587343	.	1000	.	105.18689	-1.00000	5.06858	90
chr1	38608361	38608489	.	1000	.	55.20719	-1.00000	5.06858	77
chr1	38818206	38818516	.	557	.	13.20533	-1.00000	5.06858	155
chr1	38835343	38835517	.	1000	.	66.47641	-1.00000	5.06858	98
chr1	38891838	38891993	.	1000	.	62.82175	-1.00000	5.06858	79
chr1	38919141	38919451	.	1000	.	27.69494	-1.00000	5.06858	155
chr1	38964292	38964438	.	1000	.	56.92388	-1.00000	5.06858	79
chr1	39092449	39092627	.	1000	.	69.97590	-1.00000	5.06858	79
chr1	39098761	39098922	.	1000	.	65.43826	-1.00000	5.06858	62
chr1	39102661	39102765	.	1000	.	52.16267	-1.00000	5.06858	50
chr1	39133231	39133354	.	1000	.	55.75592	-1.00000	5.06858	75
chr1	39158233	39158543	.	890	.	19.35200	-1.00000	5.06858	155
chr1	39183836	39183939	.	1000	.	42.24078	-1.00000	5.06858	34
chr1	39191637	39191947	.	1000	.	38.29629	-1.00000	5.06858	155
chr1	39192580	39192740	.	1000	.	61.33355	-1.00000	5.06858	91
chr1	39258740	39258966	.	1000	.	94.26911	-1.00000	5.06858	115
chr1	39378365	39378597	.	1000	.	106.96289	-1.00000	5.06858	105
chr1	39387628	39387779	.	1000	.	55.23882	-1.00000	5.06858	72
chr1	39407771	39408081	.	828	.	20.04917	-1.00000	5.06858	155
chr1	39410993	39411215	.	1000	.	101.41223	-1.00000	5.06858	100
chr1	39507238	39507548	.	1000	.	47.41163	-1.00000	5.06858	155
chr1	39539281	39539503	.	1000	.	102.65784	-1.00000	5.06858	106
chr1	39576827	39577137	.	1000	.	21.99076	-1.00000	5.06858	155
chr1	39606244	39606451	.	1000	.	65.64698	-1.00000	5.06858	114
chr1	39609732	39609828	.	1000	.	50.29057	-1.00000	5.06858	68
chr1	39640001	39640123	.	1000	.	45.42845	-1.00000	5.06858	67
chr1	39653613	39653777	.	1000	.	70.97086	-1.00000	5.06858	86
chr1	39658125	39658334	.	1000	.	102.71620	-1.00000	5.06858	93
chr1	39672663	39672973	.	1000	.	31.58108	-1.00000	5.06858	155
chr1	39701962	39702113	.	1000	.	61.80254	-1.00000	5.06858	71
chr1	39720154	39720281	.	1000	.	42.10347	-1.00000	5.06858	77
chr1	39799713	39800023	.	1000	.	30.89161	-1.00000	5.06858	155
chr1	39816882	39817045	.	1000	.	74.33618	-1.00000	5.06858	74
chr1	39817517	39817827	.	546	.	8.30671	-1.00000	5.06858	155
chr1	39902276	39902586	.	1000	.	27.56801	-1.00000	5.06858	155
chr1	39919639	39919732	.	1000	.	36.39025	-1.00000	5.06858	26
chr1	39973586	39973819	.	1000	.	121.86832	-1.00000	5.06858	140
chr1	40032401	40032544	.	1000	.	57.63020	-1.00000	5.06858	71
chr1	40078595	40078800	.	1000	.	81.91695	-1.00000	5.06858	101
chr1	40084674	40084984	.	679	.	18.14829	-1.00000	5.06858	155
chr1	40144094	40144263	.	1000	.	73.91828	-1.00000	5.06858	73
chr1	40153122	40153265	.	1000	.	59.63246	-1.00000	5.06858	78
chr1	40183037	40183347	.	1000	.	39.99084	-1.00000	5.06858	155
chr1	40197695	40198005	.	614	.	13.33923	-1.00000	5.06858	155
chr1	40315404	40315575	.	1000	.	64.81285	-1.00000	5.06858	70
chr1	40338777	40339022	.	1000	.	147.54513	-1.00000	5.06858	113
chr1	40363727	40364037	.	675	.	13.27360	-1.00000	5.06858	155
chr1	40404969	40405093	.	1000	.	39.36137	-1.00000	5.06858	32
chr1	40438528	40438705	.	1000	.	80.25035	-1.00000	5.06858	100
chr1	40532920	40533102	.	1000	.	83.20775	-1.00000	5.06858	87
chr1	40592301	40592448	.	1000	.	55.10318	-1.00000	5.06858	63
chr1	40612364	40612560	.	1000	.	104.84841	-1.00000	5.06858	93
chr1	40625190	40625335	.	1000	.	48.59960	-1.00000	5.06858	75
chr1	40630601	40630794	.	1000	.	92.67804	-1.00000	5.06858	88
chr1	40650113	40650272	.	1000	.	50.51080	-1.00000	5.06858	89
chr1	40665874	40666184	.	1000	.	22.97063	-1.00000	5.06858	155
chr1	40668984	40669158	.	1000	.	76.55190	-1.00000	5.06858	90
chr1	40774248	40774474	.	1000	.	108.60165	-1.00000	5.06858	116
chr1	40782678	40782988	.	1000	.	24.35185	-1.00000	5.06858	155
chr1	40820426	40820736	.	867	.	19.39180	-1.00000	5.06858	155
chr1	40848605	40848834	.	1000	.	121.71875	-1.00000	5.06858	115
chr1	40850082	40850282	.	1000	.	94.22450	-1.00000	5.06858	114
chr1	40862509	40862819	.	757	.	16.37148	-1.00000	5.06858	155
chr1	40948993	40949148	.	1000	.	66.12628	-1.00000	5.06858	78
chr1	40952577	40952793	.	1000	.	110.25027	-1.00000	5.06858	110
chr1	41003861	41003939	.	1000	.	47.35681	-1.00000	5.06858	49
chr1	41023299	41023609	.	713	.	18.99573	-1.00000	5.06858	155
chr1	41123210	41123409	.	1000	.	75.55527	-1.00000	5.06858	75
chr1	41240376	41240464	.	1000	.	42.55658	-1.00000	5.06858	62
chr1	41263046	41263356	.	1000	.	30.19587	-1.00000	5.06858	155
chr1	41268219	41268445	.	1000	.	123.67094	-1.00000	5.06858	130
chr1	41282789	41282977	.	1000	.	75.59674	-1.00000	5.06858	84
chr1	41313741	41313852	.	1000	.	54.17141	-1.00000	5.06858	77
chr1	41322994	41323124	.	1000	.	50.94382	-1.00000	5.06858	54
chr1	41331325	41331635	.	869	.	21.40324	-1.00000	5.06858	155
chr1	41417187	41417399	.	1000	.	87.82410	-1.00000	5.06858	118
chr1	41423397	41423707	.	583	.	17.61163	-1.00000	5.06858	155
chr1	41432787	41433018	.	1000	.	106.45408	-1.00000	5.06858	126
chr1	41484340	41484650	.	1000	.	26.22544	-1.00000	5.06858	155
chr1	41492311	41492621	.	1000	.	51.27770	-1.00000	5.06858	155
chr1	41513389	41513699	.	679	.	14.77123	-1.00000	5.06858	155
chr1	41516205	41516326	.	1000	.	37.94331	-1.00000	5.06858	49
chr1	41530114	41530424	.	881	.	17.50306	-1.00000	5.06858	155
chr1	41574174	41574366	.	1000	.	82.29719	-1.00000	5.06858	96
chr1	41579102	41579204	.	1000	.	47.95746	-1.00000	5.06858	64
chr1	41600036	41600177	.	1000	.	49.37082	-1.00000	5.06858	88
chr1	41812014	41812324	.	1000	.	34.90106	-1.00000	5.06858	155
chr1	42146930	42147134	.	1000	.	103.81369	-1.00000	5.06858	114
chr1	42173429	42173620	.	1000	.	89.12364	-1.00000	5.06858	105
chr1	42177006	42177191	.	1000	.	90.21487	-1.00000	5.06858	97
chr1	42314551	42314739	.	1000	.	83.64797	-1.00000	5.06858	91
chr1	42479613	42479923	.	1000	.	28.37727	-1.00000	5.06858	155
chr1	42511716	42511805	.	1000	.	35.10969	-1.00000	5.06858	40
chr1	42577934	42578244	.	1000	.	44.90962	-1.00000	5.06858	155
chr1	42690858	42691168	.	583	.	15.56054	-1.00000	5.06858	155
chr1	42731106	42731416	.	1000	.	33.90223	-1.00000	5.06858	155
chr1	42736170	42736480	.	1000	.	35.88022	-1.00000	5.06858	155
chr1	42747236	42747414	.	1000	.	70.32405	-1.00000	5.06858	101
chr1	42757100	42757183	.	1000	.	54.15268	-1.00000	5.06858	77
chr1	42766001	42766082	.	909	.	42.87875	-1.00000	5.06858	62
chr1	42777949	42778163	.	1000	.	89.56389	-1.00000	5.06858	101
chr1	42846427	42846737	.	689	.	16.29500	-1.00000	5.06858	155
chr1	42913445	42913646	.	1000	.	88.59308	-1.00000	5.06858	95
chr1	42923016	42923214	.	1000	.	85.24562	-1.00000	5.06858	106
chr1	42931137	42931240	.	1000	.	43.21683	-1.00000	5.06858	61
chr1	43073725	43073914	.	1000	.	81.42066	-1.00000	5.06858	105
chr1	43074415	43074518	.	1000	.	51.54996	-1.00000	5.06858	54
chr1	43197408	43197718	.	822	.	17.70185	-1.00000	5.06858	155
chr1	43227328	43227525	.	1000	.	110.41660	-1.00000	5.06858	98
chr1	43238167	43238396	.	1000	.	113.73114	-1.00000	5.06858	108
chr1	43285571	43285881	.	554	.	11.59581	-1.00000	5.06858	155
chr1	43316899	43317209	.	1000	.	32.70467	-1.00000	5.06858	155
chr1	43358081	43358391	.	1000	.	36.53959	-1.00000	5.06858	155
chr1	43414728	43414909	.	1000	.	65.67410	-1.00000	5.06858	97
chr1	43499908	43500218	.	1000	.	41.46047	-1.00000	5.06858	155
chr1	43529192	43529411	.	1000	.	112.22348	-1.00000	5.06858	111
chr1	43554576	43554664	.	1000	.	44.34735	-1.00000	5.06858	35
chr1	43590521	43590657	.	1000	.	51.13158	-1.00000	5.06858	55
chr1	43640312	43640622	.	541	.	10.42405	-1.00000	5.06858	155
chr1	43653387	43653697	.	1000	.	26.50721	-1.00000	5.06858	155
chr1	43763524	43763712	.	1000	.	77.10307	-1.00000	5.06858	101
chr1	43930491	43930801	.	1000	.	35.97138	-1.00000	5.06858	155
chr1	43934330	43934479	.	1000	.	33.68500	-1.00000	5.06858	50
chr1	43934828	43935043	.	1000	.	104.28210	-1.00000	5.06858	105
chr1	43936745	43937055	.	1000	.	28.53556	-1.00000	5.06858	155
chr1	43946504	43946608	.	1000	.	35.08430	-1.00000	5.06858	47
chr1	43986705	43987015	.	1000	.	40.65745	-1.00000	5.06858	155
chr1	43994858	43995059	.	1000	.	64.76028	-1.00000	5.06858	112
chr1	44005696	44005917	.	1000	.	113.99411	-1.00000	5.06858	124
chr1	44030733	44031043	.	556	.	10.12202	-1.00000	5.06858	155
chr1	44030941	44031251	.	556	.	2.48223	-1.00000	2.09910	155
chr1	44035972	44036282	.	573	.	11.25444	-1.00000	5.06858	155
chr1	44036665	44036872	.	1000	.	100.61706	-1.00000	5.06858	105
chr1	44047761	44047951	.	1000	.	75.27164	-1.00000	5.06858	105
chr1	44092276	44092586	.	889	.	19.44118	-1.00000	5.06858	155
chr1	44217778	44218010	.	1000	.	128.73162	-1.00000	5.06858	122
chr1	44239522	44239832	.	1000	.	23.88700	-1.00000	5.06858	155
chr1	44294807	44294951	.	1000	.	57.32466	-1.00000	5.06858	89
chr1	44318359	44318514	.	1000	.	59.90822	-1.00000	5.06858	74
chr1	44361509	44361819	.	1000	.	40.88420	-1.00000	5.06858	155
chr1	44378300	44378457	.	1000	.	62.23400	-1.00000	5.06858	69
chr1	44500645	44500955	.	996	.	22.27016	-1.00000	5.06858	155
chr1	44546721	44547031	.	578	.	23.00597	-1.00000	5.06858	155
chr1	44572210	44572344	.	1000	.	50.90140	-1.00000	5.06858	53
chr1	44595300	44595390	.	1000	.	53.84397	-1.00000	5.06858	28
chr1	44608320	44608430	.	1000	.	44.06045	-1.00000	5.06858	60
chr1	44609469	44609779	.	1000	.	42.76883	-1.00000	5.06858	155
chr1	44652945	44653156	.	1000	.	121.01159	-1.00000	5.06858	96
chr1	44655614	44655854	.	1000	.	114.64995	-1.00000	5.06858	112
chr1	44677274	44677439	.	1000	.	68.06709	-1.00000	5.06858	57
chr1	44695123	44695433	.	572	.	18.80435	-1.00000	5.06858	155
chr1	44708012	44708160	.	1000	.	51.24339	-1.00000	5.06858	53
chr1	44715033	44715250	.	1000	.	108.17236	-1.00000	5.06858	100
chr1	44729306	44729560	.	1000	.	128.46612	-1.00000	5.06858	138
chr1	44731340	44731548	.	1000	.	94.69959	-1.00000	5.06858	109
chr1	44784739	44785049	.	1000	.	23.53003	-1.00000	5.06858	155
chr1	44786159	44786376	.	1000	.	136.10898	-1.00000	5.06858	110
chr1	44793749	44793941	.	1000	.	81.75179	-1.00000	5.06858	95
chr1	44799740	44799922	.	1000	.	70.31039	-1.00000	5.06858	103
chr1	44809239	44809549	.	1000	.	26.73339	-1.00000	5.06858	155
chr1	44814991	44815301	.	954	.	21.68151	-1.00000	5.06858	155
chr1	44827387	44827565	.	1000	.	74.84193	-1.00000	5.06858	94
chr1	44831041	44831351	.	601	.	15.92819	-1.00000	5.06858	155
chr1	44835931	44836127	.	1000	.	107.43154	-1.00000	5.06858	98
chr1	44925192	44925339	.	1000	.	63.44977	-1.00000	5.06858	64
chr1	45014557	45014761	.	1000	.	107.57391	-1.00000	5.06858	104
chr1	45018753	45018926	.	1000	.	83.10460	-1.00000	5.06858	40
chr1	45065124	45065434	.	1000	.	24.99217	-1.00000	5.06858	155
chr1	45230587	45230897	.	1000	.	33.71060	-1.00000	5.06858	155
chr1	45300367	45300568	.	1000	.	66.46805	-1.00000	5.06858	117
chr1	45304113	45304205	.	1000	.	32.76378	-1.00000	5.06858	40
chr1	45359921	45360020	.	1000	.	34.23845	-1.00000	5.06858	55
chr1	45360020	45360330	.	1000	.	3.72279	-1.00000	3.26197	155
chr1	45493168	45493478	.	1000	.	37.44675	-1.00000	5.06858	155
chr1	45499745	45500055	.	566	.	11.56736	-1.00000	5.06858	155
chr1	45508470	45508780	.	956	.	22.98482	-1.00000	5.06858	155
chr1	45512660	45512874	.	1000	.	92.05403	-1.00000	5.06858	113
chr1	45570139	45570372	.	1000	.	140.78712	-1.00000	5.06858	106
chr1	45644088	45644398	.	1000	.	33.38554	-1.00000	5.06858	155
chr1	45794192	45794502	.	539	.	15.86777	-1.00000	5.06858	155
chr1	45824649	45824959	.	817	.	22.34897	-1.00000	5.06858	155
chr1	45854748	45855058	.	922	.	20.72495	-1.00000	5.06858	155
chr1	45881708	45881860	.	1000	.	53.75098	-1.00000	5.06858	70
chr1	46037120	46037331	.	1000	.	113.64983	-1.00000	5.06858	103
chr1	46179628	46179798	.	1000	.	65.90549	-1.00000	5.06858	97
chr1	46180266	46180576	.	1000	.	25.09969	-1.00000	5.06858	155
chr1	46188404	46188714	.	609	.	13.40848	-1.00000	5.06858	155
chr1	46223539	46223765	.	1000	.	108.81514	-1.00000	5.06858	116
chr1	46223703	46224013	.	616	.	12.71701	-1.00000	5.06858	155
chr1	46244935	46245245	.	974	.	20.95604	-1.00000	5.06858	155
chr1	46248179	46248489	.	1000	.	23.08774	-1.00000	5.06858	155
chr1	46333535	46333845	.	1000	.	33.04263	-1.00000	5.06858	155
chr1	46340682	46340802	.	1000	.	51.01054	-1.00000	5.06858	61
chr1	46342084	46342394	.	830	.	18.26278	-1.00000	5.06858	155
chr1	46348177	46348409	.	1000	.	137.94923	-1.00000	5.06858	114
chr1	46406432	46406556	.	1000	.	39.42523	-1.00000	5.06858	68
chr1	46412013	46412323	.	957	.	33.55461	-1.00000	5.06858	155
chr1	46413640	46413950	.	1000	.	28.03119	-1.00000	5.06858	155
chr1	46442657	46442910	.	1000	.	95.09321	-1.00000	5.06858	147
chr1	46445919	46446229	.	752	.	16.34932	-1.00000	5.06858	155
chr1	46446911	46447150	.	1000	.	132.32426	-1.00000	5.06858	105
chr1	46477491	46477709	.	1000	.	92.29915	-1.00000	5.06858	106
chr1	46487799	46488109	.	1000	.	31.41491	-1.00000	5.06858	155
chr1	46528087	46528318	.	1000	.	136.22776	-1.00000	5.06858	123
chr1	46532805	46533115	.	1000	.	27.17623	-1.00000	5.06858	155
chr1	46535188	46535378	.	1000	.	79.99040	-1.00000	5.06858	96
chr1	46548023	46548333	.	1000	.	27.54170	-1.00000	5.06858	155
chr1	46622563	46622728	.	1000	.	56.01552	-1.00000	5.06858	82
chr1	46725311	46725538	.	1000	.	96.19177	-1.00000	5.06858	116
chr1	46735746	46736056	.	1000	.	37.26677	-1.00000	5.06858	155
chr1	46747809	46747975	.	1000	.	63.76420	-1.00000	5.06858	79
chr1	46934955	46935091	.	1000	.	51.85132	-1.00000	5.06858	89
chr1	46969251	46969561	.	611	.	14.32259	-1.00000	5.06858	155
chr1	46991089	46991399	.	782	.	22.78710	-1.00000	5.06858	155
chr1	47002270	47002580	.	1000	.	30.82223	-1.00000	5.06858	155
chr1	47143828	47143922	.	1000	.	37.77495	-1.00000	5.06858	30
chr1	47173941	47174058	.	1000	.	31.24672	-1.00000	5.06858	50
chr1	47175406	47175652	.	1000	.	140.51612	-1.00000	5.06858	115
chr1	47179217	47179423	.	1000	.	90.08092	-1.00000	5.06858	106
chr1	47192946	47193175	.	1000	.	131.79300	-1.00000	5.06858	117
chr1	47262923	47263107	.	1000	.	78.86532	-1.00000	5.06858	101
chr1	47339466	47339776	.	795	.	16.60584	-1.00000	5.06858	155
chr1	47388840	47389027	.	1000	.	70.33126	-1.00000	5.06858	99
chr1	47424472	47424704	.	1000	.	92.28803	-1.00000	5.06858	129
chr1	47432450	47432653	.	1000	.	104.57580	-1.00000	5.06858	106
chr1	47436500	47436736	.	1000	.	126.69625	-1.00000	5.06858	112
chr1	47437817	47438127	.	936	.	17.80303	-1.00000	5.06858	155
chr1	47450018	47450192	.	1000	.	58.69634	-1.00000	5.06858	53
chr1	47469947	47470257	.	672	.	14.78081	-1.00000	5.06858	155
chr1	47503857	47504167	.	774	.	20.36162	-1.00000	5.06858	155
chr1	47527700	47528010	.	1000	.	34.19945	-1.00000	5.06858	155
chr1	47529525	47529835	.	1000	.	34.06725	-1.00000	5.06858	155
chr1	47569886	47570196	.	770	.	16.57273	-1.00000	5.06858	155
chr1	47624539	47624849	.	916	.	27.20219	-1.00000	5.06858	155
chr1	47710609	47710761	.	1000	.	60.34021	-1.00000	5.06858	73
chr1	47726328	47726572	.	1000	.	134.79551	-1.00000	5.06858	119
chr1	47738675	47738863	.	1000	.	67.13074	-1.00000	5.06858	88
chr1	47755502	47755712	.	1000	.	106.64172	-1.00000	5.06858	104
chr1	47780489	47780799	.	869	.	18.62498	-1.00000	5.06858	155
chr1	47785636	47785798	.	1000	.	63.83506	-1.00000	5.06858	89
chr1	47884019	47884329	.	607	.	13.47585	-1.00000	5.06858	155
chr1	47919542	47919852	.	902	.	19.60755	-1.00000	5.06858	155
chr1	47931544	47931725	.	1000	.	89.88629	-1.00000	5.06858	83
chr1	47948194	47948355	.	1000	.	54.74034	-1.00000	5.06858	92
chr1	47951852	47952162	.	1000	.	28.81473	-1.00000	5.06858	155
chr1	47973143	47973319	.	1000	.	70.14079	-1.00000	5.06858	75
chr1	47997679	47997989	.	1000	.	28.54392	-1.00000	5.06858	155
chr1	48061296	48061418	.	1000	.	49.54044	-1.00000	5.06858	76
chr1	48093747	48093974	.	1000	.	107.51312	-1.00000	5.06858	109
chr1	48109484	48109702	.	1000	.	101.69518	-1.00000	5.06858	103
chr1	48202275	48202460	.	1000	.	87.28856	-1.00000	5.06858	85
chr1	48203356	48203666	.	1000	.	36.38059	-1.00000	5.06858	155
chr1	48228203	48228513	.	1000	.	36.84007	-1.00000	5.06858	155
chr1	48236955	48237146	.	1000	.	67.78743	-1.00000	5.06858	91
chr1	48498178	48498417	.	1000	.	109.78482	-1.00000	5.06858	86
chr1	48498579	48498775	.	1000	.	35.07113	-1.00000	5.06858	162
chr1	48530811	48531033	.	1000	.	115.60102	-1.00000	5.06858	129
chr1	48552465	48552775	.	1000	.	22.73071	-1.00000	5.06858	155
chr1	48572736	48572932	.	1000	.	77.73731	-1.00000	5.06858	89
chr1	48673741	48674051	.	791	.	17.83834	-1.00000	5.06858	155
chr1	48677383	48677554	.	1000	.	79.08255	-1.00000	5.06858	94
chr1	48680491	48680801	.	608	.	17.60513	-1.00000	5.06858	155
chr1	48688435	48688745	.	973	.	25.57842	-1.00000	5.06858	155
chr1	48697179	48697392	.	1000	.	88.53173	-1.00000	5.06858	109
chr1	48817606	48817792	.	1000	.	81.81072	-1.00000	5.06858	81
chr1	48869597	48869907	.	594	.	15.14191	-1.00000	5.06858	155
chr1	48870659	48870969	.	1000	.	37.09850	-1.00000	5.06858	155
chr1	48916112	48916422	.	628	.	23.49675	-1.00000	5.06858	155
chr1	48916566	48916876	.	780	.	20.11087	-1.00000	5.06858	155
chr1	49765112	49765422	.	644	.	13.43009	-1.00000	5.06858	155
chr1	49995734	49996044	.	606	.	14.07588	-1.00000	5.06858	155
chr1	50080969	50081279	.	815	.	18.54611	-1.00000	5.06858	155
chr1	50272072	50272241	.	1000	.	73.57377	-1.00000	5.06858	95
chr1	50329597	50329907	.	864	.	24.26059	-1.00000	5.06858	155
chr1	50333025	50333335	.	829	.	22.82225	-1.00000	5.06858	155
chr1	50333686	50333996	.	967	.	23.09677	-1.00000	5.06858	155
chr1	50348791	50348987	.	1000	.	63.76940	-1.00000	5.06858	103
chr1	50368475	50368785	.	1000	.	26.10137	-1.00000	5.06858	155
chr1	50369868	50370178	.	1000	.	29.75122	-1.00000	5.06858	155
chr1	50605527	50605837	.	1000	.	43.55933	-1.00000	5.06858	155
chr1	50620700	50620844	.	1000	.	55.53040	-1.00000	5.06858	72
chr1	50704169	50704273	.	1000	.	48.11343	-1.00000	5.06858	37
chr1	50735532	50735610	.	1000	.	25.36852	-1.00000	5.06858	37
chr1	50750030	50750340	.	1000	.	37.02644	-1.00000	5.06858	155
chr1	50774902	50775040	.	1000	.	50.40792	-1.00000	5.06858	57
chr1	50873486	50873584	.	1000	.	44.45527	-1.00000	5.06858	83
chr1	50960325	50960635	.	1000	.	34.98499	-1.00000	5.06858	155
chr1	50969688	50969998	.	564	.	16.40413	-1.00000	5.06858	155
chr1	51058836	51059067	.	1000	.	120.25748	-1.00000	5.06858	113
chr1	51189531	51189704	.	1000	.	78.03406	-1.00000	5.06858	80
chr1	51192314	51192470	.	1000	.	52.54369	-1.00000	5.06858	80
chr1	51296888	51297081	.	1000	.	83.68751	-1.00000	5.06858	100
chr1	51313508	51313818	.	600	.	11.36172	-1.00000	5.06858	155
chr1	51341946	51342256	.	581	.	12.04224	-1.00000	5.06858	155
chr1	51535152	51535268	.	1000	.	52.77510	-1.00000	5.06858	48
chr1	51569221	51569531	.	572	.	13.98384	-1.00000	5.06858	155
chr1	51627788	51627900	.	1000	.	49.46094	-1.00000	5.06858	63
chr1	51769085	51769261	.	1000	.	70.29037	-1.00000	5.06858	81
chr1	51896891	51897201	.	1000	.	37.03841	-1.00000	5.06858	155
chr1	51926253	51926563	.	1000	.	33.24930	-1.00000	5.06858	155
chr1	52002364	52002596	.	1000	.	105.36699	-1.00000	5.06858	117
chr1	52127544	52127682	.	1000	.	55.97864	-1.00000	5.06858	77
chr1	52264537	52264847	.	1000	.	32.32818	-1.00000	5.06858	155
chr1	52296354	52296518	.	1000	.	64.06687	-1.00000	5.06858	95
chr1	52348693	52349003	.	1000	.	33.25820	-1.00000	5.06858	155
chr1	52404805	52405039	.	1000	.	71.25806	-1.00000	5.06858	124
chr1	52686315	52686481	.	1000	.	55.96295	-1.00000	5.06858	83
chr1	52700989	52701167	.	1000	.	70.43357	-1.00000	5.06858	73
chr1	52904891	52905201	.	1000	.	30.44333	-1.00000	5.06858	155
chr1	52913614	52913924	.	1000	.	32.66198	-1.00000	5.06858	155
chr1	52921708	52921845	.	1000	.	53.32279	-1.00000	5.06858	79
chr1	52970149	52970459	.	1000	.	36.03575	-1.00000	5.06858	155
chr1	53087943	53088026	.	1000	.	46.10683	-1.00000	5.06858	29
chr1	53120730	53121040	.	584	.	11.10588	-1.00000	5.06858	155
chr1	53125666	53125976	.	756	.	16.76229	-1.00000	5.06858	155
chr1	53137832	53137964	.	1000	.	45.92834	-1.00000	5.06858	75
chr1	53155623	53155933	.	656	.	13.12389	-1.00000	5.06858	155
chr1	53172744	53173054	.	1000	.	25.02651	-1.00000	5.06858	155
chr1	53176878	53177050	.	1000	.	67.55675	-1.00000	5.06858	88
chr1	53182097	53182311	.	1000	.	97.41425	-1.00000	5.06858	126
chr1	53190214	53190524	.	1000	.	36.72749	-1.00000	5.06858	155
chr1	53266059	53266369	.	1000	.	26.71162	-1.00000	5.06858	155
chr1	53278328	53278471	.	1000	.	62.74964	-1.00000	5.06858	96
chr1	53321387	53321697	.	1000	.	24.66364	-1.00000	5.06858	155
chr1	53321603	53321913	.	1000	.	2.11495	-1.00000	1.77565	155
chr1	53363365	53363675	.	1000	.	32.59352	-1.00000	5.06858	155
chr1	53393406	53393582	.	1000	.	69.94441	-1.00000	5.06858	103
chr1	53444603	53444913	.	921	.	26.89631	-1.00000	5.06858	155
chr1	53450264	53450574	.	1000	.	27.08269	-1.00000	5.06858	155
chr1	53470185	53470312	.	1000	.	42.93881	-1.00000	5.06858	87
chr1	53480727	53481037	.	558	.	11.35053	-1.00000	5.06858	155
chr1	53485533	53485748	.	1000	.	82.96014	-1.00000	5.06858	102
chr1	53541788	53542098	.	962	.	25.22421	-1.00000	5.06858	155
chr1	53592731	53593041	.	550	.	12.58919	-1.00000	5.06858	155
chr1	53594126	53594436	.	1000	.	23.76989	-1.00000	5.06858	155
chr1	53616951	53617261	.	948	.	18.87289	-1.00000	5.06858	155
chr1	53682216	53682351	.	1000	.	50.48265	-1.00000	5.06858	77
chr1	53684207	53684517	.	643	.	15.35776	-1.00000	5.06858	155
chr1	53715588	53715740	.	1000	.	57.31730	-1.00000	5.06858	79
chr1	53725469	53725779	.	693	.	13.57281	-1.00000	5.06858	155
chr1	53725669	53725979	.	693	.	2.34049	-1.00000	1.98380	155
chr1	53754823	53754979	.	1000	.	58.73469	-1.00000	5.06858	84
chr1	53811624	53811934	.	1000	.	25.06878	-1.00000	5.06858	155
chr1	53860964	53861164	.	1000	.	101.37520	-1.00000	5.06858	104
chr1	53878531	53878841	.	1000	.	35.72076	-1.00000	5.06858	155
chr1	53949163	53949319	.	1000	.	54.38700	-1.00000	5.06858	57
chr1	53959773	53959851	.	1000	.	41.15495	-1.00000	5.06858	39
chr1	53967382	53967692	.	564	.	22.79540	-1.00000	5.06858	155
chr1	53992161	53992346	.	1000	.	60.10478	-1.00000	5.06858	91
chr1	54070162	54070390	.	1000	.	69.44711	-1.00000	5.06858	103
chr1	54081722	54081957	.	1000	.	105.35521	-1.00000	5.06858	123
chr1	54107186	54107496	.	1000	.	29.10342	-1.00000	5.06858	155
chr1	54121715	54121793	.	1000	.	45.38216	-1.00000	5.06858	32
chr1	54125685	54125995	.	1000	.	39.51136	-1.00000	5.06858	155
chr1	54181831	54181911	.	1000	.	40.86519	-1.00000	5.06858	59
chr1	54311096	54311231	.	1000	.	53.31494	-1.00000	5.06858	50
chr1	54323234	54323544	.	1000	.	26.25639	-1.00000	5.06858	155
chr1	54425257	54425567	.	875	.	24.30953	-1.00000	5.06858	155
chr1	54489451	54489761	.	1000	.	26.47574	-1.00000	5.06858	155
chr1	54510753	54511063	.	688	.	17.48133	-1.00000	5.06858	155
chr1	54519804	54519970	.	1000	.	63.78500	-1.00000	5.06858	87
chr1	54547702	54548012	.	1000	.	28.08835	-1.00000	5.06858	155
chr1	54575136	54575446	.	1000	.	34.32207	-1.00000	5.06858	155
chr1	54668600	54668910	.	843	.	18.21684	-1.00000	5.06858	155
chr1	54672088	54672291	.	1000	.	82.86845	-1.00000	5.06858	110
chr1	54768121	54768431	.	1000	.	35.43514	-1.00000	5.06858	155
chr1	54791988	54792203	.	1000	.	107.61069	-1.00000	5.06858	125
chr1	54801448	54801758	.	880	.	20.99709	-1.00000	5.06858	155
chr1	54808832	54809142	.	768	.	36.11779	-1.00000	5.06858	155
chr1	54810547	54810776	.	1000	.	108.84729	-1.00000	5.06858	119
chr1	54848093	54848403	.	1000	.	25.78317	-1.00000	5.06858	155
chr1	54867724	54868034	.	1000	.	29.15402	-1.00000	5.06858	155
chr1	54888787	54889097	.	670	.	15.42037	-1.00000	5.06858	155
chr1	54945180	54945358	.	1000	.	67.67093	-1.00000	5.06858	87
chr1	54950776	54950942	.	1000	.	73.26939	-1.00000	5.06858	64
chr1	54973159	54973469	.	1000	.	35.22255	-1.00000	5.06858	155
chr1	54982722	54983032	.	1000	.	34.78982	-1.00000	5.06858	155
chr1	54996426	54996736	.	1000	.	34.03120	-1.00000	5.06858	155
chr1	55010914	55011006	.	1000	.	40.11216	-1.00000	5.06858	74
chr1	55022133	55022365	.	1000	.	94.28656	-1.00000	5.06858	120
chr1	55035917	55036227	.	1000	.	33.37169	-1.00000	5.06858	155
chr1	55071592	55071781	.	1000	.	70.86394	-1.00000	5.06858	103
chr1	55140620	55140768	.	1000	.	65.96006	-1.00000	5.06858	94
chr1	55143802	55143954	.	1000	.	55.04356	-1.00000	5.06858	79
chr1	55277605	55277835	.	1000	.	105.53826	-1.00000	5.06858	129
chr1	55284785	55285095	.	1000	.	33.07626	-1.00000	5.06858	155
chr1	55289665	55289975	.	926	.	21.03612	-1.00000	5.06858	155
chr1	55338271	55338372	.	1000	.	43.43953	-1.00000	5.06858	34
chr1	55375737	55375964	.	1000	.	79.97962	-1.00000	5.06858	117
chr1	55378578	55378785	.	1000	.	83.16532	-1.00000	5.06858	106
chr1	55425427	55425737	.	836	.	18.01308	-1.00000	5.06858	155
chr1	55478808	55479118	.	788	.	17.31278	-1.00000	5.06858	155
chr1	55702144	55702351	.	1000	.	101.64029	-1.00000	5.06858	95
chr1	55893225	55893535	.	1000	.	25.69323	-1.00000	5.06858	155
chr1	56029399	56029709	.	1000	.	25.59927	-1.00000	5.06858	155
chr1	56189975	56190183	.	1000	.	92.08944	-1.00000	5.06858	102
chr1	56289275	56289585	.	584	.	14.26761	-1.00000	5.06858	155
chr1	56409192	56409336	.	1000	.	58.77939	-1.00000	5.06858	79
chr1	56416643	56416799	.	1000	.	67.66659	-1.00000	5.06858	55
chr1	56434717	56435027	.	1000	.	25.84236	-1.00000	5.06858	155
chr1	56461294	56461604	.	587	.	16.10987	-1.00000	5.06858	155
chr1	56508363	56508673	.	576	.	21.12720	-1.00000	5.06858	155
chr1	56585035	56585206	.	1000	.	64.28367	-1.00000	5.06858	97
chr1	56709317	56709627	.	1000	.	23.92455	-1.00000	5.06858	155
chr1	56758295	56758398	.	1000	.	46.15387	-1.00000	5.06858	36
chr1	56780869	56781179	.	674	.	11.84341	-1.00000	5.06858	155
chr1	56788156	56788466	.	721	.	15.71683	-1.00000	5.06858	155
chr1	56803629	56803861	.	1000	.	103.12544	-1.00000	5.06858	119
chr1	56821119	56821344	.	1000	.	144.12395	-1.00000	5.06858	106
chr1	56831951	56832141	.	1000	.	95.20349	-1.00000	5.06858	113
chr1	56968387	56968549	.	1000	.	61.43145	-1.00000	5.06858	75
chr1	56977979	56978289	.	900	.	20.21165	-1.00000	5.06858	155
chr1	57017726	57018036	.	1000	.	26.78298	-1.00000	5.06858	155
chr1	57061541	57061667	.	1000	.	52.46643	-1.00000	5.06858	69
chr1	57079804	57080114	.	1000	.	41.29442	-1.00000	5.06858	155
chr1	57232513	57232823	.	1000	.	25.27929	-1.00000	5.06858	155
chr1	57253055	57253365	.	543	.	15.35797	-1.00000	5.06858	155
chr1	57368073	57368383	.	547	.	19.77191	-1.00000	5.06858	155
chr1	57424631	57424757	.	1000	.	54.57352	-1.00000	5.06858	64
chr1	57519455	57519765	.	629	.	13.40445	-1.00000	5.06858	155
chr1	57770842	57771152	.	943	.	21.97649	-1.00000	5.06858	155
chr1	58013292	58013602	.	623	.	15.68024	-1.00000	5.06858	155
chr1	58047347	58047493	.	1000	.	65.79345	-1.00000	5.06858	87
chr1	58065605	58065915	.	1000	.	25.66548	-1.00000	5.06858	155
chr1	58155423	58155733	.	1000	.	35.59873	-1.00000	5.06858	155
chr1	58163081	58163270	.	1000	.	84.48772	-1.00000	5.06858	104
chr1	58251705	58252015	.	894	.	19.92093	-1.00000	5.06858	155
chr1	58515815	58516125	.	1000	.	29.28849	-1.00000	5.06858	155
chr1	58546815	58546980	.	1000	.	81.00845	-1.00000	5.06858	77
chr1	58652704	58652859	.	1000	.	64.26609	-1.00000	5.06858	55
chr1	58700033	58700343	.	848	.	23.02143	-1.00000	5.06858	155
chr1	58739946	58740093	.	1000	.	51.50577	-1.00000	5.06858	105
chr1	58769413	58769555	.	1000	.	48.88441	-1.00000	5.06858	46
chr1	58785124	58785434	.	1000	.	37.79871	-1.00000	5.06858	155
chr1	58841595	58841680	.	1000	.	41.29227	-1.00000	5.06858	50
chr1	58898993	58899303	.	784	.	16.04741	-1.00000	5.06858	155
chr1	59076630	59076940	.	570	.	11.82638	-1.00000	5.06858	155
chr1	59290289	59290449	.	1000	.	59.54661	-1.00000	5.06858	81
chr1	59699325	59699491	.	1000	.	65.00786	-1.00000	5.06858	104
chr1	59717237	59717547	.	574	.	12.11294	-1.00000	5.06858	155
chr1	59718080	59718390	.	1000	.	43.74720	-1.00000	5.06858	155
chr1	59759532	59759766	.	1000	.	95.99514	-1.00000	5.06858	116
chr1	59780056	59780214	.	1000	.	56.66827	-1.00000	5.06858	90
chr1	59879590	59879900	.	1000	.	39.69960	-1.00000	5.06858	155
chr1	59900676	59900986	.	650	.	16.74603	-1.00000	5.06858	155
chr1	59903219	59903446	.	1000	.	102.02668	-1.00000	5.06858	111
chr1	59947403	59947634	.	1000	.	119.84290	-1.00000	5.06858	116
chr1	59971466	59971651	.	1000	.	90.84031	-1.00000	5.06858	94
chr1	59976909	59977077	.	1000	.	86.34399	-1.00000	5.06858	87
chr1	60157001	60157136	.	1000	.	47.89791	-1.00000	5.06858	46
chr1	60281397	60281667	.	1000	.	107.15089	-1.00000	5.06858	141
chr1	60425565	60425875	.	1000	.	43.26179	-1.00000	5.06858	155
chr1	60732839	60733149	.	1000	.	32.09686	-1.00000	5.06858	155
chr1	60765312	60765508	.	1000	.	81.36631	-1.00000	5.06858	82
chr1	60825736	60826046	.	1000	.	28.42419	-1.00000	5.06858	155
chr1	60848642	60848952	.	1000	.	34.07292	-1.00000	5.06858	155
chr1	60858354	60858664	.	816	.	18.34364	-1.00000	5.06858	155
chr1	60925467	60925777	.	865	.	21.45261	-1.00000	5.06858	155
chr1	60970067	60970377	.	1000	.	34.30257	-1.00000	5.06858	155
chr1	60979051	60979270	.	1000	.	97.46576	-1.00000	5.06858	99
chr1	61043055	61043193	.	1000	.	57.55200	-1.00000	5.06858	78
chr1	61049960	61050180	.	1000	.	96.08872	-1.00000	5.06858	103
chr1	61079973	61080283	.	969	.	20.14381	-1.00000	5.06858	155
chr1	61152738	61153048	.	622	.	9.58110	-1.00000	5.06858	155
chr1	61152938	61153248	.	622	.	3.87890	-1.00000	3.49084	155
chr1	61210659	61210969	.	910	.	20.79159	-1.00000	5.06858	155
chr1	61337128	61337438	.	1000	.	26.24121	-1.00000	5.06858	155
chr1	61338331	61338438	.	1000	.	58.02870	-1.00000	5.06858	65
chr1	61436013	61436323	.	974	.	22.34681	-1.00000	5.06858	155
chr1	61453468	61453664	.	1000	.	75.63854	-1.00000	5.06858	102
chr1	61588758	61588969	.	1000	.	94.63483	-1.00000	5.06858	105
chr1	61641833	61641980	.	1000	.	48.33304	-1.00000	5.06858	91
chr1	61659282	61659360	.	1000	.	31.21230	-1.00000	5.06858	17
chr1	61842941	61843251	.	1000	.	27.24976	-1.00000	5.06858	155
chr1	61852219	61852382	.	1000	.	53.18404	-1.00000	5.06858	88
chr1	61950437	61950747	.	1000	.	31.37204	-1.00000	5.06858	155
chr1	62038961	62039271	.	839	.	18.32193	-1.00000	5.06858	155
chr1	62070437	62070747	.	1000	.	37.36535	-1.00000	5.06858	155
chr1	62082798	62083027	.	1000	.	93.36554	-1.00000	5.06858	117
chr1	62131213	62131400	.	1000	.	77.24776	-1.00000	5.06858	86
chr1	62135835	62136020	.	1000	.	69.47625	-1.00000	5.06858	100
chr1	62144361	62144519	.	1000	.	68.02494	-1.00000	5.06858	61
chr1	62175690	62175854	.	1000	.	66.67460	-1.00000	5.06858	69
chr1	62294316	62294424	.	1000	.	45.90166	-1.00000	5.06858	52
chr1	62338338	62338648	.	805	.	19.15279	-1.00000	5.06858	155
chr1	62391468	62391676	.	1000	.	87.27300	-1.00000	5.06858	78
chr1	62407533	62407695	.	1000	.	67.99624	-1.00000	5.06858	92
chr1	62434305	62434615	.	948	.	23.93250	-1.00000	5.06858	155
chr1	62440051	62440361	.	806	.	18.28048	-1.00000	5.06858	155
chr1	62508271	62508425	.	1000	.	61.52193	-1.00000	5.06858	59
chr1	62530612	62530807	.	1000	.	85.03844	-1.00000	5.06858	104
chr1	62746584	62746894	.	1000	.	41.68033	-1.00000	5.06858	155
chr1	62841715	62841803	.	1000	.	33.20571	-1.00000	5.06858	53
chr1	62849094	62849404	.	1000	.	28.44610	-1.00000	5.06858	155
chr1	62906440	62906750	.	1000	.	37.23272	-1.00000	5.06858	155
chr1	62912112	62912258	.	1000	.	67.47192	-1.00000	5.06858	106
chr1	62963276	62963438	.	1000	.	64.01055	-1.00000	5.06858	95
chr1	62989539	62989849	.	807	.	22.68246	-1.00000	5.06858	155
chr1	63004893	63005203	.	938	.	24.42655	-1.00000	5.06858	155
chr1	63149148	63149328	.	1000	.	62.96671	-1.00000	5.06858	101
chr1	63316938	63317248	.	1000	.	25.44412	-1.00000	5.06858	155
chr1	63327640	63327840	.	1000	.	84.49653	-1.00000	5.06858	74
chr1	63441727	63441896	.	1000	.	78.31123	-1.00000	5.06858	80
chr1	63454327	63454637	.	980	.	26.31224	-1.00000	5.06858	155
chr1	63557525	63557654	.	1000	.	57.67956	-1.00000	5.06858	50
chr1	63575297	63575607	.	1000	.	43.73429	-1.00000	5.06858	155
chr1	63615941	63616096	.	1000	.	49.89678	-1.00000	5.06858	67
chr1	63674478	63674669	.	1000	.	93.37811	-1.00000	5.06858	114
chr1	63692004	63692217	.	1000	.	99.67216	-1.00000	5.06858	97
chr1	63764558	63764868	.	643	.	14.24750	-1.00000	5.06858	155
chr1	63773784	63774094	.	858	.	18.68363	-1.00000	5.06858	155
chr1	63868596	63868906	.	705	.	18.20009	-1.00000	5.06858	155
chr1	63917911	63918221	.	1000	.	26.78577	-1.00000	5.06858	155
chr1	64137191	64137395	.	1000	.	96.21735	-1.00000	5.06858	100
chr1	64243023	64243333	.	784	.	17.97374	-1.00000	5.06858	155
chr1	64246420	64246730	.	1000	.	37.15455	-1.00000	5.06858	155
chr1	64269210	64269334	.	1000	.	44.09545	-1.00000	5.06858	73
chr1	64663717	64664027	.	860	.	23.78268	-1.00000	5.06858	155
chr1	64675854	64675948	.	781	.	26.15095	-1.00000	5.06858	82
chr1	64686856	64686987	.	1000	.	52.10821	-1.00000	5.06858	42
chr1	64744388	64744698	.	1000	.	32.27204	-1.00000	5.06858	155
chr1	64824286	64824473	.	1000	.	86.02941	-1.00000	5.06858	84
chr1	64861696	64861850	.	1000	.	53.33811	-1.00000	5.06858	68
chr1	65020913	65021075	.	1000	.	64.24807	-1.00000	5.06858	72
chr1	65041501	65041811	.	1000	.	25.26425	-1.00000	5.06858	155
chr1	65060037	65060140	.	1000	.	50.61216	-1.00000	5.06858	50
chr1	65063187	65063265	.	1000	.	34.00490	-1.00000	5.06858	36
chr1	65075477	65075666	.	1000	.	75.73830	-1.00000	5.06858	104
chr1	65209339	65209649	.	1000	.	30.00472	-1.00000	5.06858	155
chr1	65215593	65215903	.	1000	.	23.22063	-1.00000	5.06858	155
chr1	65235917	65236227	.	1000	.	34.79428	-1.00000	5.06858	155
chr1	65431173	65431483	.	1000	.	38.62469	-1.00000	5.06858	155
chr1	65449502	65449812	.	760	.	19.20994	-1.00000	5.06858	155
chr1	65459494	65459661	.	1000	.	54.01323	-1.00000	5.06858	78
chr1	65467489	65467799	.	860	.	23.94288	-1.00000	5.06858	155
chr1	65528242	65528552	.	1000	.	28.10097	-1.00000	5.06858	155
chr1	65581274	65581368	.	1000	.	35.74985	-1.00000	5.06858	62
chr1	65687783	65687983	.	1000	.	84.53023	-1.00000	5.06858	80
chr1	65958897	65959207	.	1000	.	31.09012	-1.00000	5.06858	155
chr1	66242722	66242982	.	1000	.	162.72862	-1.00000	5.06858	123
chr1	66253443	66253545	.	1000	.	42.94722	-1.00000	5.06858	44
chr1	66446538	66446650	.	1000	.	49.03100	-1.00000	5.06858	74
chr1	66452268	66452578	.	714	.	16.47602	-1.00000	5.06858	155
chr1	66504005	66504113	.	1000	.	47.93067	-1.00000	5.06858	28
chr1	66607488	66607798	.	597	.	12.48043	-1.00000	5.06858	155
chr1	66726138	66726347	.	1000	.	94.23082	-1.00000	5.06858	109
chr1	66765010	66765320	.	1000	.	37.28930	-1.00000	5.06858	155
chr1	66996143	66996326	.	1000	.	75.89069	-1.00000	5.06858	95
chr1	67144757	67145067	.	824	.	19.72629	-1.00000	5.06858	155
chr1	67149263	67149454	.	1000	.	69.35473	-1.00000	5.06858	86
chr1	67213266	67213452	.	1000	.	87.07260	-1.00000	5.06858	99
chr1	67214442	67214752	.	841	.	19.24921	-1.00000	5.06858	155
chr1	67261711	67262021	.	684	.	15.08794	-1.00000	5.06858	155
chr1	67347794	67347905	.	1000	.	53.75055	-1.00000	5.06858	72
chr1	67367773	67368083	.	776	.	19.15681	-1.00000	5.06858	155
chr1	67489690	67490000	.	1000	.	26.90808	-1.00000	5.06858	155
chr1	67500504	67500735	.	1000	.	127.02433	-1.00000	5.06858	118
chr1	67524187	67524497	.	958	.	22.71166	-1.00000	5.06858	155
chr1	67532481	67532671	.	1000	.	74.94892	-1.00000	5.06858	95
chr1	67535440	67535699	.	1000	.	142.88760	-1.00000	5.06858	130
chr1	67552482	67552792	.	1000	.	32.01504	-1.00000	5.06858	155
chr1	67561753	67561920	.	1000	.	75.17912	-1.00000	5.06858	84
chr1	67648685	67648995	.	832	.	17.94347	-1.00000	5.06858	155
chr1	67700934	67701103	.	1000	.	70.68175	-1.00000	5.06858	81
chr1	67760288	67760598	.	692	.	30.28727	-1.00000	5.06858	155
chr1	67766204	67766362	.	1000	.	62.04411	-1.00000	5.06858	82
chr1	67771289	67771599	.	1000	.	32.78889	-1.00000	5.06858	155
chr1	67850062	67850372	.	766	.	24.09373	-1.00000	5.06858	155
chr1	67853712	67853897	.	1000	.	75.93771	-1.00000	5.06858	81
chr1	68111846	68112156	.	677	.	16.96301	-1.00000	5.06858	155
chr1	68116803	68116882	.	1000	.	48.49252	-1.00000	5.06858	29
chr1	68120238	68120431	.	1000	.	73.88822	-1.00000	5.06858	118
chr1	68321166	68321343	.	1000	.	77.51944	-1.00000	5.06858	95
chr1	68342831	68343055	.	1000	.	130.09875	-1.00000	5.06858	106
chr1	68443110	68443420	.	1000	.	30.62186	-1.00000	5.06858	155
chr1	68454571	68454881	.	574	.	13.28907	-1.00000	5.06858	155
chr1	68470407	68470717	.	1000	.	43.98659	-1.00000	5.06858	155
chr1	68600086	68600396	.	1000	.	26.70520	-1.00000	5.06858	155
chr1	69305639	69305949	.	948	.	25.00625	-1.00000	5.06858	155
chr1	69700824	69701134	.	1000	.	33.87234	-1.00000	5.06858	155
chr1	69737619	69737929	.	1000	.	41.07248	-1.00000	5.06858	155
chr1	70034472	70034782	.	551	.	12.61521	-1.00000	5.06858	155
chr1	70112886	70113196	.	1000	.	31.29917	-1.00000	5.06858	155
chr1	70133063	70133202	.	1000	.	55.32249	-1.00000	5.06858	65
chr1	70488023	70488160	.	1000	.	50.98881	-1.00000	5.06858	66
chr1	70510225	70510374	.	1000	.	47.98531	-1.00000	5.06858	89
chr1	70528849	70529006	.	1000	.	63.49159	-1.00000	5.06858	74
chr1	70685371	70685580	.	1000	.	98.76489	-1.00000	5.06858	114
chr1	70745266	70745409	.	1000	.	41.31658	-1.00000	5.06858	70
chr1	70966053	70966363	.	967	.	23.99885	-1.00000	5.06858	155
chr1	71050177	71050318	.	1000	.	54.59285	-1.00000	5.06858	37
chr1	71081232	71081387	.	1000	.	64.83575	-1.00000	5.06858	65
chr1	71521707	71522017	.	1000	.	42.55840	-1.00000	5.06858	155
chr1	72037811	72038121	.	1000	.	38.26460	-1.00000	5.06858	155
chr1	72186728	72187038	.	1000	.	38.92136	-1.00000	5.06858	155
chr1	72284334	72284644	.	1000	.	25.92288	-1.00000	5.06858	155
chr1	72623248	72623558	.	1000	.	45.44102	-1.00000	5.06858	155
chr1	73675009	73675319	.	951	.	20.91528	-1.00000	5.06858	155
chr1	73839974	73840284	.	753	.	22.59668	-1.00000	5.06858	155
chr1	73998528	73998625	.	1000	.	34.59595	-1.00000	5.06858	37
chr1	74469041	74469351	.	1000	.	39.86945	-1.00000	5.06858	155
chr1	74504238	74504432	.	1000	.	94.62992	-1.00000	5.06858	93
chr1	74689904	74690093	.	1000	.	87.55270	-1.00000	5.06858	100
chr1	74733821	74733999	.	1000	.	67.61189	-1.00000	5.06858	63
chr1	74734429	74734739	.	579	.	12.69133	-1.00000	5.06858	155
chr1	74767539	74767849	.	777	.	21.69722	-1.00000	5.06858	155
chr1	74772050	74772192	.	1000	.	48.95335	-1.00000	5.06858	61
chr1	75053251	75053561	.	742	.	16.80850	-1.00000	5.06858	155
chr1	75124607	75124917	.	1000	.	23.95730	-1.00000	5.06858	155
chr1	75203772	75204003	.	1000	.	92.81960	-1.00000	5.06858	120
chr1	75233440	75233601	.	1000	.	63.10895	-1.00000	5.06858	80
chr1	75257412	75257722	.	784	.	16.92477	-1.00000	5.06858	155
chr1	75265856	75265935	.	1000	.	44.06442	-1.00000	5.06858	41
chr1	75423786	75424096	.	1000	.	25.99977	-1.00000	5.06858	155
chr1	75614803	75614941	.	1000	.	47.68674	-1.00000	5.06858	59
chr1	75632446	75632630	.	1000	.	70.91731	-1.00000	5.06858	99
chr1	75842499	75842809	.	595	.	13.18174	-1.00000	5.06858	155
chr1	75908613	75908923	.	1000	.	44.13701	-1.00000	5.06858	155
chr1	75991618	75991801	.	1000	.	76.11715	-1.00000	5.06858	85
chr1	76035111	76035421	.	1000	.	33.21503	-1.00000	5.06858	155
chr1	76154161	76154422	.	1000	.	124.27619	-1.00000	5.06858	130
chr1	76331076	76331291	.	1000	.	90.40006	-1.00000	5.06858	93
chr1	76901272	76901453	.	1000	.	69.22348	-1.00000	5.06858	86
chr1	77126273	77126583	.	1000	.	36.11643	-1.00000	5.06858	155
chr1	77143539	77143849	.	585	.	13.88850	-1.00000	5.06858	155
chr1	77148244	77148554	.	741	.	18.32354	-1.00000	5.06858	155
chr1	77313641	77313755	.	1000	.	46.77204	-1.00000	5.06858	58
chr1	77417091	77417401	.	1000	.	31.84966	-1.00000	5.06858	155
chr1	77515452	77515762	.	699	.	14.97174	-1.00000	5.06858	155
chr1	77533793	77533966	.	1000	.	58.38519	-1.00000	5.06858	95
chr1	77683463	77683773	.	651	.	17.91483	-1.00000	5.06858	155
chr1	77687620	77687930	.	1000	.	24.70698	-1.00000	5.06858	155
chr1	77796808	77797118	.	1000	.	34.87651	-1.00000	5.06858	155
chr1	77825271	77825581	.	841	.	16.95255	-1.00000	5.06858	155
chr1	77900803	77900949	.	1000	.	56.03974	-1.00000	5.06858	83
chr1	77949110	77949420	.	1000	.	29.31295	-1.00000	5.06858	155
chr1	77979454	77979595	.	1000	.	51.40938	-1.00000	5.06858	65
chr1	78114472	78114651	.	1000	.	73.84885	-1.00000	5.06858	55
chr1	78130847	78131001	.	1000	.	61.04727	-1.00000	5.06858	73
chr1	78145144	78145347	.	1000	.	74.23318	-1.00000	5.06858	86
chr1	78333523	78333674	.	1000	.	72.85631	-1.00000	5.06858	81
chr1	78607368	78607678	.	1000	.	23.00205	-1.00000	5.06858	155
chr1	78617617	78617799	.	1000	.	77.39107	-1.00000	5.06858	104
chr1	78676400	78676710	.	1000	.	41.67591	-1.00000	5.06858	155
chr1	78839730	78840040	.	1000	.	29.37720	-1.00000	5.06858	155
chr1	79259732	79260042	.	617	.	13.42145	-1.00000	5.06858	155
chr1	79353282	79353592	.	1000	.	29.85763	-1.00000	5.06858	155
chr1	79497295	79497436	.	1000	.	54.72668	-1.00000	5.06858	56
chr1	80217403	80217713	.	924	.	23.71523	-1.00000	5.06858	155
chr1	80218191	80218501	.	1000	.	27.86827	-1.00000	5.06858	155
chr1	80656081	80656391	.	677	.	13.84659	-1.00000	5.06858	155
chr1	81414543	81414655	.	1000	.	43.51742	-1.00000	5.06858	49
chr1	81549575	81549885	.	1000	.	24.76556	-1.00000	5.06858	155
chr1	81808866	81809176	.	750	.	18.86783	-1.00000	5.06858	155
chr1	82775432	82775742	.	1000	.	23.90483	-1.00000	5.06858	155
chr1	83860538	83860635	.	1000	.	32.93629	-1.00000	5.06858	62
chr1	83905311	83905621	.	794	.	18.19499	-1.00000	5.06858	155
chr1	83931691	83932001	.	1000	.	37.07012	-1.00000	5.06858	155
chr1	84122923	84123041	.	1000	.	49.60545	-1.00000	5.06858	61
chr1	84433951	84434046	.	1000	.	51.58116	-1.00000	5.06858	41
chr1	84442235	84442545	.	1000	.	28.28862	-1.00000	5.06858	155
chr1	84604639	84604869	.	1000	.	85.47790	-1.00000	5.06858	106
chr1	84620786	84621096	.	1000	.	30.54635	-1.00000	5.06858	155
chr1	84668221	84668531	.	1000	.	22.95902	-1.00000	5.06858	155
chr1	84724430	84724606	.	1000	.	74.59972	-1.00000	5.06858	101
chr1	84753633	84753839	.	1000	.	109.13505	-1.00000	5.06858	117
chr1	84772466	84772646	.	1000	.	63.90723	-1.00000	5.06858	102
chr1	84782618	84782725	.	1000	.	46.63095	-1.00000	5.06858	58
chr1	84936309	84936521	.	1000	.	91.06839	-1.00000	5.06858	103
chr1	84945026	84945225	.	1000	.	72.28632	-1.00000	5.06858	70
chr1	85109474	85109688	.	1000	.	95.43414	-1.00000	5.06858	104
chr1	85147122	85147432	.	1000	.	33.97983	-1.00000	5.06858	155
chr1	85230743	85230823	.	1000	.	46.97393	-1.00000	5.06858	72
chr1	85254851	85255024	.	1000	.	64.57351	-1.00000	5.06858	101
chr1	85259597	85259907	.	1000	.	40.30846	-1.00000	5.06858	155
chr1	85282477	85282787	.	1000	.	40.90348	-1.00000	5.06858	155
chr1	85308200	85308452	.	1000	.	116.39177	-1.00000	5.06858	116
chr1	85344330	85344503	.	1000	.	77.96903	-1.00000	5.06858	80
chr1	85494889	85495199	.	748	.	16.99957	-1.00000	5.06858	155
chr1	85502899	85503083	.	1000	.	67.07544	-1.00000	5.06858	96
chr1	85581280	85581590	.	1000	.	34.83935	-1.00000	5.06858	155
chr1	85582444	85582754	.	1000	.	33.90214	-1.00000	5.06858	155
chr1	85582644	85582954	.	1000	.	2.25456	-1.00000	1.89971	155
chr1	85602668	85602814	.	1000	.	54.08025	-1.00000	5.06858	39
chr1	85613149	85613356	.	1000	.	76.93115	-1.00000	5.06858	91
chr1	85708331	85708641	.	925	.	22.82233	-1.00000	5.06858	155
chr1	85884668	85884978	.	1000	.	23.97672	-1.00000	5.06858	155
chr1	85894700	85895010	.	1000	.	27.53520	-1.00000	5.06858	155
chr1	85911892	85912202	.	898	.	17.82372	-1.00000	5.06858	155
chr1	86018432	86018534	.	1000	.	43.99985	-1.00000	5.06858	86
chr1	86380385	86380527	.	1000	.	52.66134	-1.00000	5.06858	70
chr1	86419314	86419624	.	1000	.	34.88315	-1.00000	5.06858	155
chr1	86474139	86474296	.	1000	.	47.06495	-1.00000	5.06858	98
chr1	86500067	86500324	.	1000	.	110.35626	-1.00000	5.06858	119
chr1	86502168	86502478	.	1000	.	29.24177	-1.00000	5.06858	155
chr1	86508056	86508366	.	1000	.	28.58838	-1.00000	5.06858	155
chr1	86515734	86515873	.	1000	.	45.63089	-1.00000	5.06858	58
chr1	86704373	86704683	.	1000	.	39.63512	-1.00000	5.06858	155
chr1	86741989	86742299	.	1000	.	39.12347	-1.00000	5.06858	155
chr1	86753736	86754046	.	760	.	17.48806	-1.00000	5.06858	155
chr1	86781029	86781123	.	1000	.	41.60983	-1.00000	5.06858	56
chr1	86811676	86811823	.	1000	.	60.24184	-1.00000	5.06858	77
chr1	86833706	86833815	.	1000	.	39.85123	-1.00000	5.06858	48
chr1	86965367	86965504	.	1000	.	52.10560	-1.00000	5.06858	73
chr1	86981569	86981879	.	550	.	12.75593	-1.00000	5.06858	155
chr1	87025309	87025497	.	1000	.	68.16386	-1.00000	5.06858	98
chr1	87084321	87084631	.	691	.	17.47335	-1.00000	5.06858	155
chr1	87116393	87116703	.	614	.	14.65611	-1.00000	5.06858	155
chr1	87120816	87121126	.	1000	.	43.24408	-1.00000	5.06858	155
chr1	87131848	87131990	.	1000	.	61.57364	-1.00000	5.06858	83
chr1	87280160	87280470	.	697	.	16.99913	-1.00000	5.06858	155
chr1	87293036	87293192	.	1000	.	54.79474	-1.00000	5.06858	77
chr1	87326064	87326227	.	1000	.	64.85309	-1.00000	5.06858	101
chr1	87450910	87451220	.	1000	.	24.50011	-1.00000	5.06858	155
chr1	87598429	87598739	.	1000	.	30.02057	-1.00000	5.06858	155
chr1	87787588	87787898	.	1000	.	41.97008	-1.00000	5.06858	155
chr1	87953775	87954085	.	1000	.	48.23144	-1.00000	5.06858	155
chr1	88061612	88061783	.	1000	.	67.95482	-1.00000	5.06858	85
chr1	88079140	88079298	.	1000	.	53.48102	-1.00000	5.06858	74
chr1	88180570	88180829	.	1000	.	152.46666	-1.00000	5.06858	127
chr1	88222410	88222720	.	853	.	18.86875	-1.00000	5.06858	155
chr1	88303162	88303472	.	668	.	14.95261	-1.00000	5.06858	155
chr1	88549587	88549897	.	663	.	15.81423	-1.00000	5.06858	155
chr1	88595531	88595609	.	1000	.	54.62049	-1.00000	5.06858	52
chr1	88608258	88608408	.	1000	.	48.56423	-1.00000	5.06858	45
chr1	88655724	88656034	.	1000	.	32.67353	-1.00000	5.06858	155
chr1	88736777	88736901	.	1000	.	54.37768	-1.00000	5.06858	57
chr1	88800472	88800700	.	1000	.	93.07333	-1.00000	5.06858	111
chr1	88877412	88877722	.	795	.	18.51338	-1.00000	5.06858	155
chr1	88935957	88936267	.	1000	.	32.66096	-1.00000	5.06858	155
chr1	88973531	88973841	.	1000	.	38.71345	-1.00000	5.06858	155
chr1	88984003	88984094	.	1000	.	34.92876	-1.00000	5.06858	33
chr1	88998739	88999049	.	984	.	22.48454	-1.00000	5.06858	155
chr1	89072581	89072891	.	1000	.	26.68680	-1.00000	5.06858	155
chr1	89085875	89086094	.	1000	.	68.55611	-1.00000	5.06858	98
chr1	89149288	89149598	.	565	.	18.73332	-1.00000	5.06858	155
chr1	89358413	89358577	.	1000	.	61.93191	-1.00000	5.06858	76
chr1	89455186	89455496	.	1000	.	32.21708	-1.00000	5.06858	155
chr1	89483371	89483556	.	1000	.	66.61782	-1.00000	5.06858	63
chr1	89519907	89520067	.	1000	.	59.05704	-1.00000	5.06858	88
chr1	89599079	89599389	.	919	.	36.58418	-1.00000	5.06858	155
chr1	89616060	89616172	.	1000	.	52.07311	-1.00000	5.06858	71
chr1	89763063	89763222	.	1000	.	69.06432	-1.00000	5.06858	83
chr1	89804747	89804926	.	1000	.	77.30082	-1.00000	5.06858	81
chr1	89953240	89953550	.	1000	.	31.98257	-1.00000	5.06858	155
chr1	89987295	89987495	.	1000	.	97.57346	-1.00000	5.06858	109
chr1	90046096	90046246	.	1000	.	50.76608	-1.00000	5.06858	67
chr1	90114705	90114783	.	1000	.	45.57884	-1.00000	5.06858	24
chr1	90133074	90133384	.	1000	.	34.60063	-1.00000	5.06858	155
chr1	90149160	90149470	.	1000	.	27.03825	-1.00000	5.06858	155
chr1	90434553	90434863	.	633	.	13.33875	-1.00000	5.06858	155
chr1	90579361	90579439	.	1000	.	36.80251	-1.00000	5.06858	45
chr1	90614919	90615229	.	931	.	24.88310	-1.00000	5.06858	155
chr1	90616395	90616705	.	1000	.	32.69603	-1.00000	5.06858	155
chr1	90721501	90721708	.	1000	.	97.88842	-1.00000	5.06858	111
chr1	90723746	90724056	.	573	.	20.28291	-1.00000	5.06858	155
chr1	90964500	90964810	.	1000	.	31.18652	-1.00000	5.06858	155
chr1	90998114	90998424	.	589	.	12.93628	-1.00000	5.06858	155
chr1	91018042	91018352	.	1000	.	36.79459	-1.00000	5.06858	155
chr1	91075537	91075847	.	997	.	21.75694	-1.00000	5.06858	155
chr1	91165340	91165572	.	1000	.	137.09874	-1.00000	5.06858	96
chr1	91166201	91166403	.	1000	.	86.93115	-1.00000	5.06858	111
chr1	91278808	91279118	.	581	.	14.95311	-1.00000	5.06858	155
chr1	91279008	91279318	.	581	.	6.55007	-1.00000	4.61844	155
chr1	91282824	91282989	.	1000	.	55.82535	-1.00000	5.06858	71
chr1	91402033	91402343	.	1000	.	24.25364	-1.00000	5.06858	155
chr1	91406825	91407135	.	1000	.	23.30459	-1.00000	5.06858	155
chr1	91501354	91501664	.	1000	.	31.96033	-1.00000	5.06858	155
chr1	91511424	91511734	.	1000	.	43.88006	-1.00000	5.06858	155
chr1	91617637	91617719	.	1000	.	43.05459	-1.00000	5.06858	24
chr1	91745022	91745206	.	1000	.	70.66827	-1.00000	5.06858	99
chr1	91830239	91830549	.	1000	.	31.30925	-1.00000	5.06858	155
chr1	91883411	91883721	.	742	.	22.52718	-1.00000	5.06858	155
chr1	91885868	91886178	.	657	.	14.22633	-1.00000	5.06858	155
chr1	91927311	91927621	.	1000	.	33.39882	-1.00000	5.06858	155
chr1	92065092	92065402	.	1000	.	32.49448	-1.00000	5.06858	155
chr1	92291518	92291672	.	1000	.	58.86091	-1.00000	5.06858	64
chr1	92298291	92298601	.	748	.	11.16792	-1.00000	5.06858	155
chr1	92310223	92310352	.	1000	.	40.43545	-1.00000	5.06858	75
chr1	92485070	92485380	.	924	.	21.95848	-1.00000	5.06858	155
chr1	92485843	92486153	.	703	.	17.78222	-1.00000	5.06858	155
chr1	92599235	92599545	.	774	.	19.04947	-1.00000	5.06858	155
chr1	92623256	92623566	.	1000	.	27.43604	-1.00000	5.06858	155
chr1	92736485	92736795	.	1000	.	25.10434	-1.00000	5.06858	155
chr1	92749101	92749289	.	1000	.	71.60963	-1.00000	5.06858	86
chr1	92818461	92818608	.	1000	.	53.91900	-1.00000	5.06858	93
chr1	92831809	92832070	.	1000	.	158.96651	-1.00000	5.06858	134
chr1	92858922	92859179	.	1000	.	106.75928	-1.00000	5.06858	122
chr1	92902403	92902713	.	701	.	15.20303	-1.00000	5.06858	155
chr1	92951067	92951377	.	931	.	24.73756	-1.00000	5.06858	155
chr1	92960437	92960643	.	1000	.	79.37295	-1.00000	5.06858	110
chr1	92968559	92968665	.	1000	.	48.93064	-1.00000	5.06858	59
chr1	92994236	92994398	.	1000	.	66.22767	-1.00000	5.06858	75
chr1	93021670	93021843	.	1000	.	67.27002	-1.00000	5.06858	84
chr1	93062304	93062494	.	1000	.	72.95804	-1.00000	5.06858	97
chr1	93080411	93080721	.	1000	.	41.69356	-1.00000	5.06858	155
chr1	93304738	93304909	.	1000	.	65.18287	-1.00000	5.06858	83
chr1	93433727	93434037	.	1000	.	37.46194	-1.00000	5.06858	155
chr1	93437984	93438294	.	1000	.	34.18691	-1.00000	5.06858	155
chr1	93449203	93449513	.	646	.	13.45294	-1.00000	5.06858	155
chr1	93629600	93629763	.	1000	.	73.95723	-1.00000	5.06858	64
chr1	93631739	93631864	.	1000	.	36.05115	-1.00000	5.06858	82
chr1	93680796	93680936	.	1000	.	61.98739	-1.00000	5.06858	73
chr1	93722363	93722673	.	1000	.	27.00218	-1.00000	5.06858	155
chr1	93732566	93732876	.	1000	.	25.92639	-1.00000	5.06858	155
chr1	93735095	93735281	.	1000	.	71.12058	-1.00000	5.06858	94
chr1	93758682	93758992	.	611	.	14.34653	-1.00000	5.06858	155
chr1	93814051	93814312	.	1000	.	180.57544	-1.00000	5.06858	108
chr1	93844338	93844520	.	1000	.	90.31791	-1.00000	5.06858	99
chr1	93874176	93874305	.	1000	.	46.88168	-1.00000	5.06858	81
chr1	93909557	93909867	.	1000	.	39.94186	-1.00000	5.06858	155
chr1	93980583	93980772	.	1000	.	85.25324	-1.00000	5.06858	80
chr1	94025963	94026090	.	1000	.	45.46292	-1.00000	5.06858	69
chr1	94039576	94039812	.	1000	.	119.78123	-1.00000	5.06858	116
chr1	94045606	94045847	.	1000	.	98.77478	-1.00000	5.06858	121
chr1	94061487	94061723	.	1000	.	105.50214	-1.00000	5.06858	121
chr1	94063443	94063523	.	1000	.	45.11074	-1.00000	5.06858	54
chr1	94096821	94097131	.	914	.	19.84974	-1.00000	5.06858	155
chr1	94240950	94241032	.	1000	.	45.94456	-1.00000	5.06858	69
chr1	94330075	94330175	.	1000	.	45.74015	-1.00000	5.06858	73
chr1	94335966	94336147	.	1000	.	76.73324	-1.00000	5.06858	107
chr1	94396354	94396664	.	756	.	16.36788	-1.00000	5.06858	155
chr1	94463811	94464012	.	1000	.	79.09147	-1.00000	5.06858	97
chr1	94481572	94481728	.	1000	.	65.28063	-1.00000	5.06858	70
chr1	94514204	94514356	.	1000	.	56.26407	-1.00000	5.06858	85
chr1	94527347	94527657	.	548	.	11.39586	-1.00000	5.06858	155
chr1	94599584	94599738	.	1000	.	54.53082	-1.00000	5.06858	64
chr1	94802038	94802348	.	1000	.	26.95240	-1.00000	5.06858	155
chr1	94805918	94806110	.	1000	.	78.17594	-1.00000	5.06858	98
chr1	94808125	94808435	.	864	.	18.26958	-1.00000	5.06858	155
chr1	94854433	94854681	.	1000	.	130.27834	-1.00000	5.06858	143
chr1	94920119	94920429	.	792	.	16.80083	-1.00000	5.06858	155
chr1	95041656	95041827	.	1000	.	79.95585	-1.00000	5.06858	114
chr1	95043447	95043692	.	1000	.	139.99393	-1.00000	5.06858	126
chr1	95084698	95084874	.	1000	.	69.77940	-1.00000	5.06858	78
chr1	95116777	95116967	.	1000	.	73.40755	-1.00000	5.06858	91
chr1	95233977	95234287	.	796	.	19.56362	-1.00000	5.06858	155
chr1	95309072	95309224	.	1000	.	54.28791	-1.00000	5.06858	88
chr1	95369931	95370241	.	697	.	16.34370	-1.00000	5.06858	155
chr1	95370130	95370440	.	697	.	2.06602	-1.00000	1.73049	155
chr1	95451056	95451366	.	1000	.	34.37843	-1.00000	5.06858	155
chr1	95467086	95467396	.	557	.	17.27338	-1.00000	5.06858	155
chr1	95532389	95532699	.	696	.	15.79890	-1.00000	5.06858	155
chr1	95793882	95794192	.	573	.	25.62348	-1.00000	5.06858	155
chr1	95916679	95916989	.	661	.	16.52371	-1.00000	5.06858	155
chr1	96236187	96236497	.	1000	.	28.67872	-1.00000	5.06858	155
chr1	96538221	96538531	.	1000	.	29.07589	-1.00000	5.06858	155
chr1	96596318	96596528	.	1000	.	83.14519	-1.00000	5.06858	115
chr1	96688787	96689097	.	842	.	18.77782	-1.00000	5.06858	155
chr1	96842245	96842555	.	871	.	20.89435	-1.00000	5.06858	155
chr1	96845556	96845779	.	1000	.	117.06057	-1.00000	5.06858	102
chr1	96966645	96966821	.	1000	.	72.26458	-1.00000	5.06858	105
chr1	97138289	97138599	.	1000	.	39.25945	-1.00000	5.06858	155
chr1	97525576	97525886	.	1000	.	28.68338	-1.00000	5.06858	155
chr1	97668990	97669300	.	696	.	14.65869	-1.00000	5.06858	155
chr1	97820509	97820819	.	843	.	25.71856	-1.00000	5.06858	155
chr1	98051143	98051385	.	1000	.	102.35988	-1.00000	5.06858	114
chr1	98054160	98054470	.	1000	.	24.09358	-1.00000	5.06858	155
chr1	98468186	98468496	.	1000	.	27.08020	-1.00000	5.06858	155
chr1	98556579	98556889	.	1000	.	31.73402	-1.00000	5.06858	155
chr1	98794408	98794554	.	1000	.	53.12943	-1.00000	5.06858	73
chr1	98991210	98991520	.	1000	.	44.61525	-1.00000	5.06858	155
chr1	99180400	99180547	.	1000	.	58.26589	-1.00000	5.06858	62
chr1	99326225	99326535	.	1000	.	34.50696	-1.00000	5.06858	155
chr1	99481545	99481635	.	1000	.	47.61744	-1.00000	5.06858	60
chr1	99527163	99527473	.	1000	.	26.55303	-1.00000	5.06858	155
chr1	99648226	99648384	.	1000	.	66.60469	-1.00000	5.06858	99
chr1	99685829	99685988	.	1000	.	70.32909	-1.00000	5.06858	72
chr1	99707660	99707828	.	1000	.	78.49542	-1.00000	5.06858	87
chr1	99728978	99729069	.	1000	.	65.03884	-1.00000	5.06858	13
chr1	99737078	99737388	.	1000	.	36.48764	-1.00000	5.06858	155
chr1	99808667	99808977	.	1000	.	35.05879	-1.00000	5.06858	155
chr1	99956942	99957252	.	928	.	21.62745	-1.00000	5.06858	155
chr1	100034527	100034837	.	1000	.	47.20944	-1.00000	5.06858	155
chr1	100134928	100135238	.	818	.	18.35271	-1.00000	5.06858	155
chr1	100351199	100351509	.	1000	.	32.65340	-1.00000	5.06858	155
chr1	100358319	100358463	.	1000	.	57.17856	-1.00000	5.06858	66
chr1	100455542	100455852	.	1000	.	24.81294	-1.00000	5.06858	155
chr1	100459601	100459789	.	1000	.	97.72924	-1.00000	5.06858	106
chr1	100463781	100464000	.	1000	.	89.24479	-1.00000	5.06858	116
chr1	100543819	100543930	.	1000	.	52.75929	-1.00000	5.06858	41
chr1	100606468	100606778	.	1000	.	26.25113	-1.00000	5.06858	155
chr1	100835131	100835257	.	1000	.	55.80623	-1.00000	5.06858	66
chr1	100866434	100866744	.	1000	.	35.66380	-1.00000	5.06858	155
chr1	100868444	100868754	.	1000	.	27.40815	-1.00000	5.06858	155
chr1	100921158	100921468	.	1000	.	26.62198	-1.00000	5.06858	155
chr1	101238831	101239021	.	1000	.	89.90547	-1.00000	5.06858	97
chr1	101288520	101288736	.	1000	.	99.87641	-1.00000	5.06858	95
chr1	101309327	101309525	.	1000	.	74.68673	-1.00000	5.06858	86
chr1	101357461	101357686	.	1000	.	94.39098	-1.00000	5.06858	114
chr1	101465981	101466291	.	543	.	12.07301	-1.00000	5.06858	155
chr1	101466203	101466513	.	543	.	3.41488	-1.00000	2.91242	155
chr1	101474082	101474392	.	1000	.	47.89438	-1.00000	5.06858	155
chr1	101506646	101506817	.	1000	.	67.57669	-1.00000	5.06858	81
chr1	101520320	101520478	.	1000	.	62.78673	-1.00000	5.06858	76
chr1	101567703	101567868	.	1000	.	66.72934	-1.00000	5.06858	79
chr1	101653413	101653723	.	826	.	24.55338	-1.00000	5.06858	155
chr1	101769535	101769845	.	903	.	25.06878	-1.00000	5.06858	155
chr1	101820111	101820421	.	934	.	20.83757	-1.00000	5.06858	155
chr1	102174371	102174536	.	1000	.	56.46524	-1.00000	5.06858	94
chr1	102191777	102192087	.	1000	.	31.60273	-1.00000	5.06858	155
chr1	102434506	102434816	.	1000	.	36.71328	-1.00000	5.06858	155
chr1	102772846	102773156	.	662	.	13.11408	-1.00000	5.06858	155
chr1	102970542	102970852	.	1000	.	39.76759	-1.00000	5.06858	155
chr1	103106378	103106688	.	711	.	19.92202	-1.00000	5.06858	155
chr1	103461247	103461557	.	1000	.	26.24208	-1.00000	5.06858	155
chr1	103515065	103515170	.	1000	.	44.80235	-1.00000	5.06858	60
chr1	103788386	103788696	.	571	.	15.03820	-1.00000	5.06858	155
chr1	103953388	103953698	.	1000	.	22.69900	-1.00000	5.06858	155
chr1	104132406	104132716	.	1000	.	34.12255	-1.00000	5.06858	155
chr1	104648191	104648501	.	1000	.	41.92378	-1.00000	5.06858	155
chr1	104780616	104780734	.	1000	.	44.20465	-1.00000	5.06858	63
chr1	105072889	105073199	.	867	.	20.51254	-1.00000	5.06858	155
chr1	105137546	105137704	.	1000	.	60.21259	-1.00000	5.06858	68
chr1	105462290	105462600	.	560	.	11.30683	-1.00000	5.06858	155
chr1	105608774	105609084	.	865	.	21.22969	-1.00000	5.06858	155
chr1	105793668	105793841	.	1000	.	72.80997	-1.00000	5.06858	78
chr1	106022327	106022637	.	985	.	21.11299	-1.00000	5.06858	155
chr1	107142106	107142416	.	622	.	24.61746	-1.00000	5.06858	155
chr1	107197000	107197310	.	1000	.	25.72895	-1.00000	5.06858	155
chr1	107277053	107277217	.	1000	.	56.98465	-1.00000	5.06858	97
chr1	107430738	107430954	.	1000	.	90.68265	-1.00000	5.06858	103
chr1	107529657	107529870	.	1000	.	114.34732	-1.00000	5.06858	119
chr1	107739695	107740005	.	608	.	16.45126	-1.00000	5.06858	155
chr1	107748594	107748904	.	1000	.	28.92239	-1.00000	5.06858	155
chr1	107750495	107750646	.	1000	.	58.82126	-1.00000	5.06858	76
chr1	107782353	107782431	.	1000	.	41.57644	-1.00000	5.06858	45
chr1	108049670	108049808	.	1000	.	56.12025	-1.00000	5.06858	44
chr1	108121372	108121682	.	583	.	12.97637	-1.00000	5.06858	155
chr1	108125633	108125837	.	1000	.	85.13318	-1.00000	5.06858	115
chr1	108316607	108316917	.	1000	.	25.65109	-1.00000	5.06858	155
chr1	108327726	108328036	.	702	.	21.45765	-1.00000	5.06858	155
chr1	108512600	108512753	.	1000	.	51.97000	-1.00000	5.06858	95
chr1	108559829	108560139	.	723	.	18.56682	-1.00000	5.06858	155
chr1	108561836	108562055	.	1000	.	95.91681	-1.00000	5.06858	108
chr1	108570242	108570410	.	1000	.	68.81624	-1.00000	5.06858	85
chr1	108643698	108643810	.	1000	.	42.76778	-1.00000	5.06858	31
chr1	108709098	108709408	.	1000	.	33.82413	-1.00000	5.06858	155
chr1	108746389	108746618	.	1000	.	108.21090	-1.00000	5.06858	109
chr1	108828215	108828367	.	1000	.	59.06508	-1.00000	5.06858	79
chr1	108898254	108898366	.	1000	.	46.74172	-1.00000	5.06858	59
chr1	109027808	109028118	.	576	.	12.55035	-1.00000	5.06858	155
chr1	109081614	109081924	.	723	.	14.57064	-1.00000	5.06858	155
chr1	109089271	109089500	.	1000	.	104.80110	-1.00000	5.06858	119
chr1	109099966	109100148	.	1000	.	81.53038	-1.00000	5.06858	78
chr1	109112136	109112304	.	1000	.	63.00142	-1.00000	5.06858	95
chr1	109112727	109112970	.	1000	.	99.50372	-1.00000	5.06858	125
chr1	109191431	109191593	.	1000	.	61.54056	-1.00000	5.06858	69
chr1	109193734	109193952	.	1000	.	94.42708	-1.00000	5.06858	100
chr1	109201222	109201406	.	1000	.	78.60925	-1.00000	5.06858	91
chr1	109239518	109239724	.	1000	.	91.70920	-1.00000	5.06858	102
chr1	109255308	109255618	.	847	.	17.93837	-1.00000	5.06858	155
chr1	109263641	109264020	.	1000	.	174.74940	-1.00000	5.06858	164
chr1	109277504	109277745	.	1000	.	143.23705	-1.00000	5.06858	112
chr1	109283376	109283686	.	1000	.	25.65114	-1.00000	5.06858	155
chr1	109398111	109398421	.	597	.	12.73879	-1.00000	5.06858	155
chr1	109399423	109399733	.	975	.	21.52097	-1.00000	5.06858	155
chr1	109490698	109490884	.	1000	.	60.10862	-1.00000	5.06858	106
chr1	109493828	109494138	.	1000	.	37.80155	-1.00000	5.06858	155
chr1	109498427	109498551	.	1000	.	48.40149	-1.00000	5.06858	56
chr1	109499954	109500264	.	1000	.	40.81224	-1.00000	5.06858	155
chr1	109532368	109532588	.	1000	.	107.20557	-1.00000	5.06858	103
chr1	109532970	109533129	.	1000	.	62.96833	-1.00000	5.06858	69
chr1	109546351	109546529	.	1000	.	71.65800	-1.00000	5.06858	86
chr1	109598674	109598984	.	1000	.	30.47725	-1.00000	5.06858	155
chr1	109640263	109640491	.	1000	.	111.79488	-1.00000	5.06858	111
chr1	109643431	109643611	.	1000	.	74.57906	-1.00000	5.06858	81
chr1	109649714	109650024	.	1000	.	30.36897	-1.00000	5.06858	155
chr1	109704241	109704551	.	932	.	22.71560	-1.00000	5.06858	155
chr1	109718602	109718680	.	1000	.	44.53564	-1.00000	5.06858	40
chr1	109773739	109773967	.	1000	.	112.74809	-1.00000	5.06858	95
chr1	109776890	109777126	.	1000	.	132.43052	-1.00000	5.06858	123
chr1	109789206	109789385	.	1000	.	63.42545	-1.00000	5.06858	100
chr1	109790887	109791197	.	1000	.	40.65422	-1.00000	5.06858	155
chr1	109877483	109877793	.	1000	.	27.24361	-1.00000	5.06858	155
chr1	109918288	109918598	.	1000	.	31.53277	-1.00000	5.06858	155
chr1	109923515	109923688	.	1000	.	57.25535	-1.00000	5.06858	78
[truncated: 41,710 more rows]
