# Supplementary material for: GRAFIMO: Variant and haplotype aware motif scanning on pangenome graphs
Source: PLoS Comput Biol. 2021 Sep 27;17(9):e1009444. doi: 10.1371/journal.pcbi.1009444 (PMC8519448; doi:10.1371/journal.pcbi.1009444)
Supplement: S1 Code — (ZIP) [file pcbi.1009444.s002.zip › S1_code/test_data/tf_motifs/CTCF/Cell_line_HepG2/ENCFF015OJG_3000.bed]

chrX	49884349	49884523	.	1000	.	73.85151	-1.00000	5.06858	99
chrX	39149845	39149999	.	1000	.	52.66357	-1.00000	5.06858	99
chrX	154534889	154535059	.	1000	.	65.08953	-1.00000	5.06858	99
chr9	96856892	96857085	.	1000	.	100.56313	-1.00000	5.06858	99
chr9	96666844	96667030	.	1000	.	56.87301	-1.00000	5.06858	99
chr9	92140367	92140541	.	1000	.	83.80126	-1.00000	5.06858	99
chr9	75265565	75265747	.	1000	.	77.88954	-1.00000	5.06858	99
chr9	3181726	3181930	.	1000	.	87.48273	-1.00000	5.06858	99
chr9	27033918	27034072	.	1000	.	53.64183	-1.00000	5.06858	99
chr9	18255165	18255341	.	1000	.	71.83340	-1.00000	5.06858	99
chr9	130941163	130941356	.	1000	.	81.80557	-1.00000	5.06858	99
chr9	117644710	117644912	.	1000	.	108.84122	-1.00000	5.06858	99
chr9	114047834	114048032	.	1000	.	77.37775	-1.00000	5.06858	99
chr9	105881795	105882006	.	1000	.	98.88361	-1.00000	5.06858	99
chr8	81590964	81591144	.	1000	.	63.95377	-1.00000	5.06858	99
chr8	73305610	73305801	.	1000	.	78.77201	-1.00000	5.06858	99
chr8	52089101	52089310	.	1000	.	75.64892	-1.00000	5.06858	99
chr8	48925707	48925860	.	1000	.	62.61578	-1.00000	5.06858	99
chr8	24891845	24892027	.	1000	.	81.59107	-1.00000	5.06858	99
chr8	23246799	23246959	.	961	.	26.06036	-1.00000	5.06858	99
chr8	22595302	22595506	.	1000	.	81.72779	-1.00000	5.06858	99
chr8	17602675	17602891	.	1000	.	91.60133	-1.00000	5.06858	99
chr8	142447591	142447746	.	1000	.	69.17630	-1.00000	5.06858	99
chr8	141386811	141386994	.	1000	.	81.59669	-1.00000	5.06858	99
chr8	141169144	141169300	.	1000	.	56.49717	-1.00000	5.06858	99
chr8	132055529	132055722	.	1000	.	70.73651	-1.00000	5.06858	99
chr8	130802681	130802871	.	1000	.	87.05597	-1.00000	5.06858	99
chr8	119264034	119264232	.	1000	.	66.81278	-1.00000	5.06858	99
chr8	10587375	10587580	.	1000	.	91.44782	-1.00000	5.06858	99
chr8	10417828	10418039	.	1000	.	103.43879	-1.00000	5.06858	99
chr7	75757140	75757292	.	1000	.	46.32000	-1.00000	5.06858	99
chr7	45917652	45917842	.	1000	.	73.80497	-1.00000	5.06858	99
chr7	38369946	38370133	.	1000	.	78.88006	-1.00000	5.06858	99
chr7	34091425	34091544	.	1000	.	50.77998	-1.00000	5.06858	99
chr7	3400000	3400199	.	1000	.	93.75850	-1.00000	5.06858	99
chr7	24820275	24820478	.	1000	.	77.93844	-1.00000	5.06858	99
chr7	149209660	149209844	.	1000	.	76.60456	-1.00000	5.06858	99
chr7	148575686	148575878	.	1000	.	96.65436	-1.00000	5.06858	99
chr7	135274570	135274763	.	1000	.	75.79248	-1.00000	5.06858	99
chr7	128883678	128883898	.	1000	.	86.16078	-1.00000	5.06858	99
chr7	112550540	112550731	.	1000	.	82.87740	-1.00000	5.06858	99
chr7	107879466	107879638	.	1000	.	84.99201	-1.00000	5.06858	99
chr6	56637641	56637808	.	1000	.	62.77288	-1.00000	5.06858	99
chr6	35972564	35972750	.	1000	.	82.28998	-1.00000	5.06858	99
chr6	35569061	35569217	.	1000	.	59.94405	-1.00000	5.06858	99
chr6	34163877	34164093	.	1000	.	113.70253	-1.00000	5.06858	99
chr6	33118642	33118806	.	1000	.	61.98708	-1.00000	5.06858	99
chr6	28399700	28399890	.	1000	.	74.61426	-1.00000	5.06858	99
chr6	20404656	20404852	.	1000	.	85.29032	-1.00000	5.06858	99
chr6	16511168	16511363	.	1000	.	72.79272	-1.00000	5.06858	99
chr6	139219262	139219490	.	1000	.	129.15224	-1.00000	5.06858	99
chr6	138278369	138278572	.	1000	.	78.99553	-1.00000	5.06858	99
chr6	135909881	135910069	.	1000	.	85.27195	-1.00000	5.06858	99
chr6	128487156	128487324	.	1000	.	66.55068	-1.00000	5.06858	99
chr6	100479536	100479688	.	1000	.	55.13857	-1.00000	5.06858	99
chr5	76338016	76338146	.	1000	.	45.49956	-1.00000	5.06858	99
chr5	66306460	66306661	.	1000	.	90.61978	-1.00000	5.06858	99
chr5	38382913	38383130	.	1000	.	94.32039	-1.00000	5.06858	99
chr5	176675760	176675949	.	1000	.	81.33648	-1.00000	5.06858	99
chr5	155616888	155617095	.	1000	.	72.08822	-1.00000	5.06858	99
chr5	149269079	149269223	.	1000	.	50.18093	-1.00000	5.06858	99
chr5	142880605	142880782	.	1000	.	82.71944	-1.00000	5.06858	99
chr5	134184241	134184456	.	1000	.	113.95988	-1.00000	5.06858	99
chr5	133944341	133944552	.	1000	.	105.95846	-1.00000	5.06858	99
chr4	47686394	47686597	.	1000	.	93.17351	-1.00000	5.06858	99
chr4	183256912	183257089	.	1000	.	75.53777	-1.00000	5.06858	99
chr4	1351936	1352154	.	1000	.	94.34039	-1.00000	5.06858	99
chr4	100096107	100096303	.	1000	.	88.51460	-1.00000	5.06858	99
chr3	9983024	9983197	.	1000	.	62.87572	-1.00000	5.06858	99
chr3	94004402	94004590	.	1000	.	69.02902	-1.00000	5.06858	99
chr3	9067452	9067653	.	1000	.	86.03988	-1.00000	5.06858	99
chr3	89114680	89114858	.	1000	.	74.24705	-1.00000	5.06858	99
chr3	75192136	75192323	.	1000	.	69.11181	-1.00000	5.06858	99
chr3	66822383	66822572	.	1000	.	86.27612	-1.00000	5.06858	99
chr3	59575498	59575711	.	1000	.	96.30005	-1.00000	5.06858	99
chr3	58529622	58529802	.	1000	.	74.49203	-1.00000	5.06858	99
chr3	51974042	51974217	.	1000	.	76.10142	-1.00000	5.06858	99
chr3	46935640	46935822	.	1000	.	69.19604	-1.00000	5.06858	99
chr3	45511576	45511766	.	1000	.	72.61329	-1.00000	5.06858	99
chr3	40584621	40584834	.	1000	.	112.87190	-1.00000	5.06858	99
chr3	193572477	193572676	.	1000	.	65.57558	-1.00000	5.06858	99
chr3	192130617	192130815	.	1000	.	83.27182	-1.00000	5.06858	99
chr3	186241898	186242089	.	1000	.	69.29294	-1.00000	5.06858	99
chr3	172477388	172477584	.	1000	.	93.19849	-1.00000	5.06858	99
chr3	14791400	14791598	.	1000	.	110.60739	-1.00000	5.06858	99
chr3	138923522	138923739	.	1000	.	90.96123	-1.00000	5.06858	99
chr3	138479429	138479620	.	1000	.	77.70590	-1.00000	5.06858	99
chr3	132352645	132352829	.	1000	.	86.33976	-1.00000	5.06858	99
chr3	129628012	129628205	.	1000	.	78.43714	-1.00000	5.06858	99
chr3	126752297	126752525	.	1000	.	126.16067	-1.00000	5.06858	99
chr3	10942189	10942358	.	1000	.	59.96081	-1.00000	5.06858	99
chr3	106609813	106609996	.	1000	.	62.56340	-1.00000	5.06858	99
chr3	102229129	102229324	.	1000	.	84.64054	-1.00000	5.06858	99
chr22	46367713	46367915	.	1000	.	100.88148	-1.00000	5.06858	99
chr22	46013454	46013631	.	1000	.	67.98257	-1.00000	5.06858	99
chr22	43231301	43231506	.	1000	.	82.01261	-1.00000	5.06858	99
chr22	42473633	42473786	.	1000	.	55.35286	-1.00000	5.06858	99
chr22	41526805	41526983	.	1000	.	77.86253	-1.00000	5.06858	99
chr22	39135191	39135379	.	1000	.	93.25476	-1.00000	5.06858	99
chr22	36782100	36782282	.	1000	.	62.50031	-1.00000	5.06858	99
chr22	32529010	32529233	.	1000	.	95.92233	-1.00000	5.06858	99
chr22	30391157	30391370	.	1000	.	113.04780	-1.00000	5.06858	99
chr22	25447879	25448081	.	1000	.	95.89287	-1.00000	5.06858	99
chr22	22692854	22693062	.	1000	.	71.80059	-1.00000	5.06858	99
chr21	39441610	39441822	.	1000	.	77.59201	-1.00000	5.06858	99
chr21	34351828	34352042	.	1000	.	99.44655	-1.00000	5.06858	99
chr20	7936569	7936772	.	1000	.	108.74814	-1.00000	5.06858	99
chr20	7161812	7161971	.	1000	.	59.29723	-1.00000	5.06858	99
chr20	63864295	63864491	.	1000	.	89.17962	-1.00000	5.06858	99
chr20	61896360	61896559	.	1000	.	86.24129	-1.00000	5.06858	99
chr20	53915832	53916060	.	1000	.	115.04249	-1.00000	5.06858	99
chr20	52083756	52083941	.	1000	.	86.42971	-1.00000	5.06858	99
chr20	50071374	50071615	.	1000	.	133.05821	-1.00000	5.06858	99
chr20	45456739	45456900	.	1000	.	78.40104	-1.00000	5.06858	99
chr20	45236201	45236381	.	1000	.	83.16185	-1.00000	5.06858	99
chr20	44190297	44190505	.	1000	.	92.76716	-1.00000	5.06858	99
chr20	40963065	40963269	.	1000	.	94.75461	-1.00000	5.06858	99
chr20	38165383	38165566	.	1000	.	75.74840	-1.00000	5.06858	99
chr20	35511898	35512093	.	1000	.	83.59199	-1.00000	5.06858	99
chr20	3316688	3316892	.	1000	.	96.66697	-1.00000	5.06858	99
chr20	15709084	15709295	.	1000	.	112.19311	-1.00000	5.06858	99
chr20	11912405	11912610	.	1000	.	86.42041	-1.00000	5.06858	99
chr2	97774542	97774753	.	1000	.	114.22320	-1.00000	5.06858	99
chr2	95080068	95080224	.	1000	.	55.50317	-1.00000	5.06858	99
chr2	68292222	68292435	.	1000	.	131.89912	-1.00000	5.06858	99
chr2	57720913	57721122	.	1000	.	100.71816	-1.00000	5.06858	99
chr2	54498112	54498277	.	1000	.	75.92133	-1.00000	5.06858	99
chr2	48601447	48601656	.	1000	.	106.85193	-1.00000	5.06858	99
chr2	37168470	37168669	.	1000	.	93.28921	-1.00000	5.06858	99
chr2	30707097	30707328	.	1000	.	94.77273	-1.00000	5.06858	99
chr2	26605516	26605735	.	1000	.	116.21062	-1.00000	5.06858	99
chr2	231715329	231715553	.	1000	.	90.19019	-1.00000	5.06858	99
chr2	231394770	231394974	.	1000	.	80.04017	-1.00000	5.06858	99
chr2	230847968	230848150	.	1000	.	78.21676	-1.00000	5.06858	99
chr2	222797388	222797568	.	1000	.	63.29099	-1.00000	5.06858	99
chr2	215635814	215635996	.	1000	.	68.89929	-1.00000	5.06858	99
chr2	206004345	206004527	.	1000	.	91.02146	-1.00000	5.06858	99
chr2	204260180	204260406	.	1000	.	90.10962	-1.00000	5.06858	99
chr2	191812188	191812414	.	1000	.	108.28374	-1.00000	5.06858	99
chr2	18750034	18750200	.	1000	.	62.93602	-1.00000	5.06858	99
chr2	179936772	179936940	.	1000	.	52.36599	-1.00000	5.06858	99
chr2	179020255	179020449	.	1000	.	82.25791	-1.00000	5.06858	99
chr2	16034162	16034338	.	1000	.	74.72633	-1.00000	5.06858	99
chr2	15588417	15588624	.	1000	.	92.72445	-1.00000	5.06858	99
chr2	136932809	136932996	.	1000	.	81.75224	-1.00000	5.06858	99
chr2	109715464	109715682	.	1000	.	161.20768	-1.00000	5.06858	99
chr2	105114573	105114781	.	1000	.	89.61648	-1.00000	5.06858	99
chr2	10270597	10270807	.	1000	.	97.69080	-1.00000	5.06858	99
chr19	7149201	7149346	.	1000	.	56.81872	-1.00000	5.06858	99
chr19	58329103	58329293	.	1000	.	90.65745	-1.00000	5.06858	99
chr19	49672374	49672615	.	1000	.	112.21496	-1.00000	5.06858	99
chr19	49506656	49506853	.	1000	.	94.08493	-1.00000	5.06858	99
chr19	49198959	49199166	.	1000	.	78.31428	-1.00000	5.06858	99
chr19	47765949	47766140	.	1000	.	85.10128	-1.00000	5.06858	99
chr19	46748596	46748795	.	1000	.	66.93069	-1.00000	5.06858	99
chr19	41957858	41958077	.	1000	.	117.92775	-1.00000	5.06858	99
chr19	40598673	40598887	.	1000	.	99.35195	-1.00000	5.06858	99
chr19	36060537	36060737	.	1000	.	93.79219	-1.00000	5.06858	99
chr19	35468814	35468996	.	1000	.	82.00974	-1.00000	5.06858	99
chr19	16386743	16386906	.	1000	.	67.75968	-1.00000	5.06858	99
chr19	16247673	16247887	.	1000	.	89.72315	-1.00000	5.06858	99
chr19	12126797	12126992	.	1000	.	75.45962	-1.00000	5.06858	99
chr19	11496417	11496588	.	1000	.	61.30037	-1.00000	5.06858	99
chr19	11227183	11227357	.	1000	.	63.68462	-1.00000	5.06858	99
chr18	74493727	74493926	.	1000	.	89.54223	-1.00000	5.06858	99
chr18	63578472	63578649	.	1000	.	66.19557	-1.00000	5.06858	99
chr18	37537967	37538144	.	1000	.	57.66568	-1.00000	5.06858	99
chr18	34322792	34322990	.	1000	.	79.65934	-1.00000	5.06858	99
chr18	32894017	32894222	.	1000	.	70.96515	-1.00000	5.06858	99
chr18	11995505	11995722	.	1000	.	102.84754	-1.00000	5.06858	99
chr17	81537669	81537850	.	1000	.	76.28122	-1.00000	5.06858	99
chr17	77331483	77331704	.	1000	.	129.41635	-1.00000	5.06858	99
chr17	69506597	69506787	.	1000	.	73.32695	-1.00000	5.06858	99
chr17	65456033	65456189	.	1000	.	57.08455	-1.00000	5.06858	99
chr17	65198834	65199026	.	1000	.	87.42335	-1.00000	5.06858	99
chr17	63882297	63882447	.	1000	.	44.34022	-1.00000	5.06858	99
chr17	62995417	62995613	.	1000	.	79.57755	-1.00000	5.06858	99
chr17	52383582	52383809	.	1000	.	128.33001	-1.00000	5.06858	99
chr17	4882074	4882284	.	1000	.	88.05460	-1.00000	5.06858	99
chr17	3737772	3737976	.	1000	.	89.35823	-1.00000	5.06858	99
chr17	31068437	31068594	.	1000	.	60.26867	-1.00000	5.06858	99
chr17	30021800	30021997	.	1000	.	76.00443	-1.00000	5.06858	99
chr17	29617199	29617381	.	1000	.	66.75080	-1.00000	5.06858	99
chr17	27603237	27603461	.	1000	.	117.18622	-1.00000	5.06858	99
chr17	19317336	19317501	.	1000	.	69.29505	-1.00000	5.06858	99
chr17	17354983	17355174	.	1000	.	80.66285	-1.00000	5.06858	99
chr17	1713889	1714085	.	1000	.	95.55938	-1.00000	5.06858	99
chr16	88437471	88437606	.	1000	.	48.62668	-1.00000	5.06858	99
chr16	87636493	87636688	.	1000	.	99.46007	-1.00000	5.06858	99
chr16	86072885	86073089	.	1000	.	103.50772	-1.00000	5.06858	99
chr16	7268208	7268411	.	1000	.	82.69639	-1.00000	5.06858	99
chr16	68396635	68396822	.	1000	.	69.64555	-1.00000	5.06858	99
chr16	58814330	58814544	.	1000	.	118.79099	-1.00000	5.06858	99
chr16	58495120	58495299	.	1000	.	78.10300	-1.00000	5.06858	99
chr16	58487803	58488007	.	1000	.	85.28641	-1.00000	5.06858	99
chr16	5490674	5490877	.	1000	.	109.38512	-1.00000	5.06858	99
chr16	53054862	53055059	.	1000	.	91.08950	-1.00000	5.06858	99
chr16	4956232	4956453	.	1000	.	140.32137	-1.00000	5.06858	99
chr16	48041950	48042115	.	1000	.	65.55261	-1.00000	5.06858	99
chr16	46629423	46629614	.	1000	.	60.18745	-1.00000	5.06858	99
chr16	2874909	2875035	.	1000	.	63.29908	-1.00000	5.06858	99
chr16	22206063	22206224	.	1000	.	68.80371	-1.00000	5.06858	99
chr16	21708611	21708834	.	1000	.	110.23991	-1.00000	5.06858	99
chr16	17476830	17476991	.	1000	.	67.52272	-1.00000	5.06858	99
chr15	88274636	88274839	.	1000	.	101.32791	-1.00000	5.06858	99
chr15	88243986	88244146	.	1000	.	78.01006	-1.00000	5.06858	99
chr15	74632037	74632223	.	1000	.	95.29497	-1.00000	5.06858	99
chr15	74382438	74382643	.	1000	.	95.46885	-1.00000	5.06858	99
chr15	66946777	66946978	.	1000	.	79.69249	-1.00000	5.06858	99
chr15	62782086	62782280	.	1000	.	101.78711	-1.00000	5.06858	99
chr15	50003811	50004040	.	1000	.	104.56896	-1.00000	5.06858	99
chr15	45179216	45179415	.	1000	.	78.99015	-1.00000	5.06858	99
chr15	40589860	40590032	.	1000	.	61.86302	-1.00000	5.06858	99
chr15	35078583	35078756	.	1000	.	69.72840	-1.00000	5.06858	99
chr15	25710194	25710385	.	1000	.	75.60781	-1.00000	5.06858	99
chr14	94355606	94355760	.	1000	.	68.20909	-1.00000	5.06858	99
chr14	88013830	88014045	.	1000	.	82.63771	-1.00000	5.06858	99
chr14	77459212	77459381	.	1000	.	73.73761	-1.00000	5.06858	99
chr14	74294375	74294557	.	1000	.	61.21467	-1.00000	5.06858	99
chr14	64430075	64430263	.	1000	.	82.30510	-1.00000	5.06858	99
chr14	51979182	51979404	.	1000	.	104.67444	-1.00000	5.06858	99
chr14	44846334	44846528	.	1000	.	83.44361	-1.00000	5.06858	99
chr14	39732004	39732200	.	1000	.	84.11692	-1.00000	5.06858	99
chr14	31926134	31926362	.	1000	.	128.28502	-1.00000	5.06858	99
chr14	23109329	23109529	.	1000	.	99.01413	-1.00000	5.06858	99
chr14	22558720	22558897	.	1000	.	76.13436	-1.00000	5.06858	99
chr14	100303196	100303374	.	1000	.	59.48007	-1.00000	5.06858	99
chr13	75219829	75220028	.	1000	.	71.87711	-1.00000	5.06858	99
chr13	51849762	51849957	.	1000	.	62.88970	-1.00000	5.06858	99
chr13	36282924	36283135	.	1000	.	74.55405	-1.00000	5.06858	99
chr13	33723923	33724089	.	1000	.	66.28232	-1.00000	5.06858	99
chr13	19960197	19960422	.	1000	.	83.32282	-1.00000	5.06858	99
chr12	96489396	96489589	.	1000	.	79.41560	-1.00000	5.06858	99
chr12	93127740	93127925	.	1000	.	79.67246	-1.00000	5.06858	99
chr12	85642946	85643133	.	1000	.	77.54392	-1.00000	5.06858	99
chr12	70590045	70590254	.	1000	.	93.26046	-1.00000	5.06858	99
chr12	66107515	66107678	.	1000	.	58.30836	-1.00000	5.06858	99
chr12	6195752	6195940	.	1000	.	86.17554	-1.00000	5.06858	99
chr12	54854017	54854199	.	1000	.	67.45201	-1.00000	5.06858	99
chr12	54603282	54603468	.	1000	.	68.92393	-1.00000	5.06858	99
chr12	52927548	52927737	.	1000	.	89.92657	-1.00000	5.06858	99
chr12	52279047	52279227	.	1000	.	69.07031	-1.00000	5.06858	99
chr12	49043886	49044079	.	1000	.	91.85312	-1.00000	5.06858	99
chr12	45725788	45725979	.	1000	.	62.01327	-1.00000	5.06858	99
chr12	31403193	31403390	.	1000	.	86.63139	-1.00000	5.06858	99
chr12	124053940	124054137	.	1000	.	75.59411	-1.00000	5.06858	99
chr12	123618590	123618802	.	1000	.	72.03891	-1.00000	5.06858	99
chr12	120228391	120228594	.	1000	.	113.50278	-1.00000	5.06858	99
chr12	119780922	119781119	.	1000	.	83.32264	-1.00000	5.06858	99
chr12	109775384	109775572	.	1000	.	81.53493	-1.00000	5.06858	99
chr12	107104801	107104966	.	1000	.	58.30095	-1.00000	5.06858	99
chr11	96343258	96343466	.	1000	.	107.41876	-1.00000	5.06858	99
chr11	8794896	8795085	.	1000	.	86.21947	-1.00000	5.06858	99
chr11	78798678	78798864	.	1000	.	80.07308	-1.00000	5.06858	99
chr11	73625765	73625969	.	1000	.	96.09264	-1.00000	5.06858	99
chr11	73335533	73335754	.	1000	.	128.30227	-1.00000	5.06858	99
chr11	7098320	7098483	.	1000	.	61.17182	-1.00000	5.06858	99
chr11	6531357	6531534	.	1000	.	71.73929	-1.00000	5.06858	99
chr11	61628236	61628442	.	1000	.	123.40658	-1.00000	5.06858	99
chr11	60899439	60899636	.	1000	.	102.96489	-1.00000	5.06858	99
chr11	37003586	37003751	.	1000	.	54.98060	-1.00000	5.06858	99
chr11	32374308	32374470	.	1000	.	56.96835	-1.00000	5.06858	99
chr11	31958259	31958451	.	1000	.	83.15261	-1.00000	5.06858	99
chr11	19259821	19260028	.	1000	.	95.48114	-1.00000	5.06858	99
chr11	16945998	16946200	.	1000	.	102.19172	-1.00000	5.06858	99
chr11	134050550	134050706	.	1000	.	57.11117	-1.00000	5.06858	99
chr11	133927665	133927876	.	1000	.	104.03929	-1.00000	5.06858	99
chr11	129331906	129332101	.	1000	.	91.05055	-1.00000	5.06858	99
chr11	126061722	126061928	.	1000	.	89.18181	-1.00000	5.06858	99
chr11	122203014	122203192	.	1000	.	68.77930	-1.00000	5.06858	99
chr11	117844079	117844285	.	1000	.	117.75752	-1.00000	5.06858	99
chr11	10076944	10077140	.	1000	.	76.22200	-1.00000	5.06858	99
chr10	79487692	79487868	.	1000	.	78.14741	-1.00000	5.06858	99
chr10	77719636	77719847	.	1000	.	107.51057	-1.00000	5.06858	99
chr10	18215066	18215246	.	1000	.	73.91651	-1.00000	5.06858	99
chr10	131885437	131885640	.	1000	.	83.73819	-1.00000	5.06858	99
chr10	119416989	119417189	.	1000	.	81.21270	-1.00000	5.06858	99
chr10	119209570	119209771	.	1000	.	86.17238	-1.00000	5.06858	99
chr10	114471439	114471640	.	1000	.	79.94134	-1.00000	5.06858	99
chr1	99648226	99648384	.	1000	.	66.60469	-1.00000	5.06858	99
chr1	93844338	93844520	.	1000	.	90.31791	-1.00000	5.06858	99
chr1	91745022	91745206	.	1000	.	70.66827	-1.00000	5.06858	99
chr1	75632446	75632630	.	1000	.	70.91731	-1.00000	5.06858	99
chr1	67213266	67213452	.	1000	.	87.07260	-1.00000	5.06858	99
chr1	60979051	60979270	.	1000	.	97.46576	-1.00000	5.06858	99
chr1	47388840	47389027	.	1000	.	70.33126	-1.00000	5.06858	99
chr1	37919374	37919521	.	1000	.	60.26107	-1.00000	5.06858	99
chr1	27606445	27606640	.	1000	.	73.70250	-1.00000	5.06858	99
chr1	27556796	27556984	.	1000	.	55.72741	-1.00000	5.06858	99
chr1	248807214	248807433	.	1000	.	107.22904	-1.00000	5.06858	99
chr1	24688625	24688836	.	1000	.	84.02642	-1.00000	5.06858	99
chr1	24070931	24071137	.	1000	.	94.97532	-1.00000	5.06858	99
chr1	23810857	23811041	.	1000	.	72.80310	-1.00000	5.06858	99
chr1	214328917	214329118	.	1000	.	113.14501	-1.00000	5.06858	99
chr1	209354405	209354581	.	1000	.	71.93283	-1.00000	5.06858	99
chr1	206106669	206106864	.	1000	.	95.74538	-1.00000	5.06858	99
chr1	205591898	205592090	.	1000	.	72.31943	-1.00000	5.06858	99
chr1	193183137	193183305	.	1000	.	63.44576	-1.00000	5.06858	99
chr1	184982242	184982451	.	1000	.	87.68579	-1.00000	5.06858	99
chr1	17406243	17406459	.	1000	.	102.62298	-1.00000	5.06858	99
chr1	168145888	168146082	.	1000	.	78.57758	-1.00000	5.06858	99
chr1	16621115	16621316	.	1000	.	73.38187	-1.00000	5.06858	99
chr1	161314774	161314942	.	1000	.	67.41312	-1.00000	5.06858	99
chr1	160252024	160252213	.	1000	.	75.76024	-1.00000	5.06858	99
chr1	156356998	156357213	.	1000	.	104.74127	-1.00000	5.06858	99
chr1	154999194	154999353	.	1000	.	57.17795	-1.00000	5.06858	99
chr1	154906721	154906920	.	1000	.	86.95959	-1.00000	5.06858	99
chr1	154345324	154345480	.	1000	.	64.77215	-1.00000	5.06858	99
chr1	152440961	152441163	.	1000	.	72.21879	-1.00000	5.06858	99
chr1	151443921	151444072	.	1000	.	66.86253	-1.00000	5.06858	99
chr1	151300955	151301167	.	1000	.	101.97058	-1.00000	5.06858	99
chr1	13930276	13930451	.	1000	.	72.04802	-1.00000	5.06858	99
chr1	12124844	12125045	.	1000	.	88.99955	-1.00000	5.06858	99
chr1	115546234	115546408	.	1000	.	81.17002	-1.00000	5.06858	99
chr1	114033370	114033504	.	1000	.	57.29831	-1.00000	5.06858	99
chrX	1246831	1247012	.	1000	.	78.22234	-1.00000	5.06858	98
chr9	90895326	90895509	.	1000	.	80.98990	-1.00000	5.06858	98
chr9	83583238	83583440	.	1000	.	86.27043	-1.00000	5.06858	98
chr9	7186297	7186514	.	1000	.	99.66715	-1.00000	5.06858	98
chr9	68568131	68568307	.	1000	.	75.17215	-1.00000	5.06858	98
chr9	35945831	35946031	.	1000	.	88.17595	-1.00000	5.06858	98
chr9	136488707	136488913	.	1000	.	90.93089	-1.00000	5.06858	98
chr9	127586568	127586790	.	1000	.	103.30927	-1.00000	5.06858	98
chr9	126781903	126782066	.	1000	.	62.94801	-1.00000	5.06858	98
chr9	126228964	126229152	.	1000	.	94.66526	-1.00000	5.06858	98
chr9	125558526	125558729	.	1000	.	82.05864	-1.00000	5.06858	98
chr9	124536821	124536988	.	1000	.	64.66145	-1.00000	5.06858	98
chr9	120936620	120936829	.	1000	.	89.42204	-1.00000	5.06858	98
chr9	104926491	104926643	.	1000	.	58.28751	-1.00000	5.06858	98
chr9	103397978	103398170	.	1000	.	83.39758	-1.00000	5.06858	98
chr9	100714708	100714879	.	1000	.	63.30212	-1.00000	5.06858	98
chr8	86125170	86125364	.	1000	.	81.74297	-1.00000	5.06858	98
chr8	6800816	6801015	.	1000	.	87.04560	-1.00000	5.06858	98
chr8	61563338	61563512	.	1000	.	68.02343	-1.00000	5.06858	98
chr8	52008560	52008772	.	1000	.	111.22644	-1.00000	5.06858	98
chr8	43093327	43093478	.	1000	.	58.13465	-1.00000	5.06858	98
chr8	38721477	38721663	.	1000	.	72.63232	-1.00000	5.06858	98
chr8	27675265	27675445	.	1000	.	74.77654	-1.00000	5.06858	98
chr8	27323819	27323959	.	1000	.	49.85190	-1.00000	5.06858	98
chr8	22918472	22918709	.	1000	.	109.61065	-1.00000	5.06858	98
chr8	19372163	19372357	.	1000	.	83.43421	-1.00000	5.06858	98
chr8	143512672	143512876	.	1000	.	93.55425	-1.00000	5.06858	98
chr8	141727011	141727179	.	1000	.	65.88349	-1.00000	5.06858	98
chr8	133209327	133209548	.	1000	.	116.46264	-1.00000	5.06858	98
chr8	131804304	131804498	.	1000	.	87.32994	-1.00000	5.06858	98
chr8	123065714	123065881	.	1000	.	73.67596	-1.00000	5.06858	98
chr8	11736465	11736696	.	1000	.	111.03126	-1.00000	5.06858	98
chr8	106856599	106856773	.	1000	.	74.58917	-1.00000	5.06858	98
chr8	10332802	10333005	.	1000	.	113.33590	-1.00000	5.06858	98
chr8	103111568	103111784	.	1000	.	103.89528	-1.00000	5.06858	98
chr7	92178914	92179087	.	1000	.	81.63974	-1.00000	5.06858	98
chr7	55250306	55250475	.	1000	.	73.20259	-1.00000	5.06858	98
chr7	50468099	50468311	.	1000	.	86.36957	-1.00000	5.06858	98
chr7	45863812	45863997	.	1000	.	77.39527	-1.00000	5.06858	98
chr7	35624693	35624864	.	1000	.	71.43789	-1.00000	5.06858	98
chr7	31488691	31488881	.	1000	.	81.28805	-1.00000	5.06858	98
chr7	29878174	29878322	.	1000	.	47.18995	-1.00000	5.06858	98
chr7	2451488	2451642	.	1000	.	50.06729	-1.00000	5.06858	98
chr7	16982703	16982918	.	1000	.	89.99144	-1.00000	5.06858	98
chr7	137592371	137592553	.	1000	.	83.19215	-1.00000	5.06858	98
chr7	131546728	131546931	.	1000	.	88.10682	-1.00000	5.06858	98
chr7	118195959	118196139	.	1000	.	72.55590	-1.00000	5.06858	98
chr6	83215233	83215446	.	1000	.	86.88787	-1.00000	5.06858	98
chr6	69796942	69797106	.	1000	.	72.41402	-1.00000	5.06858	98
chr6	63802701	63802892	.	1000	.	72.52369	-1.00000	5.06858	98
chr6	63574399	63574595	.	1000	.	92.44560	-1.00000	5.06858	98
chr6	53061807	53061996	.	1000	.	58.17177	-1.00000	5.06858	98
chr6	5030742	5030966	.	1000	.	138.98301	-1.00000	5.06858	98
chr6	43817258	43817458	.	1000	.	106.76616	-1.00000	5.06858	98
chr6	39102373	39102541	.	1000	.	71.28901	-1.00000	5.06858	98
chr6	3835039	3835206	.	1000	.	68.86858	-1.00000	5.06858	98
chr6	3511508	3511724	.	1000	.	102.32357	-1.00000	5.06858	98
chr6	31689613	31689823	.	1000	.	74.11757	-1.00000	5.06858	98
chr6	31079880	31080076	.	1000	.	69.75414	-1.00000	5.06858	98
chr6	30942678	30942854	.	1000	.	65.15583	-1.00000	5.06858	98
chr6	26607458	26607660	.	1000	.	101.83283	-1.00000	5.06858	98
chr6	25265751	25265974	.	1000	.	122.92182	-1.00000	5.06858	98
chr6	17086462	17086665	.	1000	.	88.08397	-1.00000	5.06858	98
chr6	160750288	160750460	.	1000	.	66.28135	-1.00000	5.06858	98
chr6	128731261	128731453	.	1000	.	69.93293	-1.00000	5.06858	98
chr6	111259062	111259276	.	1000	.	102.97210	-1.00000	5.06858	98
chr6	110039499	110039695	.	1000	.	79.72021	-1.00000	5.06858	98
chr6	106979497	106979687	.	1000	.	97.82140	-1.00000	5.06858	98
chr5	62779064	62779219	.	1000	.	57.27695	-1.00000	5.06858	98
chr5	1763708	1763902	.	1000	.	92.22881	-1.00000	5.06858	98
chr5	174317368	174317555	.	1000	.	84.71403	-1.00000	5.06858	98
chr5	16550425	16550637	.	1000	.	91.47847	-1.00000	5.06858	98
chr5	149114789	149114988	.	1000	.	96.76906	-1.00000	5.06858	98
chr5	149035368	149035588	.	1000	.	111.25585	-1.00000	5.06858	98
chr5	146966151	146966302	.	1000	.	57.41123	-1.00000	5.06858	98
chr5	145681684	145681892	.	1000	.	108.89812	-1.00000	5.06858	98
chr5	139635755	139635922	.	1000	.	61.64543	-1.00000	5.06858	98
chr5	138579345	138579539	.	1000	.	78.29944	-1.00000	5.06858	98
chr5	103232493	103232688	.	1000	.	74.20590	-1.00000	5.06858	98
chr5	100430379	100430570	.	1000	.	74.04790	-1.00000	5.06858	98
chr4	8918090	8918301	.	1000	.	105.95789	-1.00000	5.06858	98
chr4	8468806	8469012	.	1000	.	91.46701	-1.00000	5.06858	98
chr4	78644814	78645039	.	1000	.	100.12892	-1.00000	5.06858	98
chr4	73729659	73729843	.	1000	.	86.74238	-1.00000	5.06858	98
chr4	40325515	40325734	.	1000	.	94.41298	-1.00000	5.06858	98
chr4	25792307	25792470	.	1000	.	72.79854	-1.00000	5.06858	98
chr4	24488753	24488958	.	1000	.	106.00353	-1.00000	5.06858	98
chr4	170138707	170138882	.	1000	.	77.20361	-1.00000	5.06858	98
chr4	16001475	16001685	.	1000	.	82.92544	-1.00000	5.06858	98
chr4	155354014	155354169	.	1000	.	70.51349	-1.00000	5.06858	98
chr4	113278412	113278617	.	1000	.	97.03646	-1.00000	5.06858	98
chr4	107737115	107737302	.	1000	.	75.96971	-1.00000	5.06858	98
chr3	97793517	97793686	.	1000	.	73.87433	-1.00000	5.06858	98
chr3	96863228	96863406	.	1000	.	60.32161	-1.00000	5.06858	98
chr3	94234284	94234449	.	1000	.	60.08720	-1.00000	5.06858	98
chr3	87350700	87350891	.	1000	.	70.51582	-1.00000	5.06858	98
chr3	8442102	8442305	.	1000	.	89.65323	-1.00000	5.06858	98
chr3	76045089	76045247	.	1000	.	63.74204	-1.00000	5.06858	98
chr3	73101130	73101343	.	1000	.	107.52117	-1.00000	5.06858	98
chr3	48952610	48952826	.	1000	.	99.82032	-1.00000	5.06858	98
chr3	45040781	45040981	.	1000	.	83.67576	-1.00000	5.06858	98
chr3	4290376	4290564	.	1000	.	81.70421	-1.00000	5.06858	98
chr3	42831318	42831517	.	1000	.	85.70639	-1.00000	5.06858	98
chr3	197599112	197599280	.	1000	.	87.93535	-1.00000	5.06858	98
chr3	196196710	196196866	.	1000	.	61.59203	-1.00000	5.06858	98
chr3	184145323	184145488	.	1000	.	69.47656	-1.00000	5.06858	98
chr3	179316083	179316243	.	1000	.	69.51526	-1.00000	5.06858	98
chr3	137692931	137693118	.	1000	.	67.88077	-1.00000	5.06858	98
chr3	132006702	132006881	.	1000	.	78.50734	-1.00000	5.06858	98
chr3	12892041	12892234	.	1000	.	80.79185	-1.00000	5.06858	98
chr3	127556679	127556856	.	1000	.	61.94303	-1.00000	5.06858	98
chr3	123489498	123489678	.	1000	.	77.99834	-1.00000	5.06858	98
chr3	120417262	120417482	.	1000	.	100.33016	-1.00000	5.06858	98
chr3	115814887	115815100	.	1000	.	78.34548	-1.00000	5.06858	98
chr3	113745214	113745417	.	1000	.	76.01439	-1.00000	5.06858	98
chr3	10783471	10783647	.	1000	.	71.88566	-1.00000	5.06858	98
chr3	10758645	10758853	.	1000	.	78.47149	-1.00000	5.06858	98
chr22	46563856	46564034	.	1000	.	68.77986	-1.00000	5.06858	98
chr22	43993243	43993459	.	1000	.	98.40999	-1.00000	5.06858	98
chr22	39514461	39514643	.	1000	.	74.29758	-1.00000	5.06858	98
chr22	31561354	31561580	.	1000	.	101.97808	-1.00000	5.06858	98
chr22	28051841	28051988	.	1000	.	67.30960	-1.00000	5.06858	98
chr22	21726749	21726944	.	1000	.	69.62736	-1.00000	5.06858	98
chr21	45138664	45138844	.	1000	.	69.49062	-1.00000	5.06858	98
chr21	43611938	43612135	.	1000	.	95.23871	-1.00000	5.06858	98
chr21	32258454	32258622	.	1000	.	63.62546	-1.00000	5.06858	98
chr20	44056142	44056340	.	1000	.	120.78944	-1.00000	5.06858	98
chr20	39269020	39269246	.	1000	.	94.12374	-1.00000	5.06858	98
chr20	36493143	36493328	.	1000	.	81.63225	-1.00000	5.06858	98
chr20	35604493	35604690	.	1000	.	94.00367	-1.00000	5.06858	98
chr20	259035	259247	.	1000	.	93.13045	-1.00000	5.06858	98
chr20	2524404	2524575	.	1000	.	76.69664	-1.00000	5.06858	98
chr20	22180344	22180517	.	1000	.	69.47557	-1.00000	5.06858	98
chr20	19628640	19628861	.	1000	.	107.19421	-1.00000	5.06858	98
chr20	13820253	13820423	.	1000	.	60.10765	-1.00000	5.06858	98
chr2	72892804	72893013	.	1000	.	122.05368	-1.00000	5.06858	98
chr2	71933974	71934156	.	1000	.	81.99177	-1.00000	5.06858	98
chr2	71007577	71007739	.	1000	.	74.28054	-1.00000	5.06858	98
chr2	62297756	62297946	.	1000	.	74.33430	-1.00000	5.06858	98
chr2	54899925	54900110	.	1000	.	73.39985	-1.00000	5.06858	98
chr2	46889111	46889294	.	1000	.	64.83822	-1.00000	5.06858	98
chr2	29841470	29841691	.	1000	.	100.12247	-1.00000	5.06858	98
chr2	28396852	28397058	.	1000	.	74.30885	-1.00000	5.06858	98
chr2	240232962	240233145	.	1000	.	62.84460	-1.00000	5.06858	98
chr2	237673114	237673320	.	1000	.	103.35101	-1.00000	5.06858	98
chr2	230850164	230850338	.	1000	.	79.47900	-1.00000	5.06858	98
chr2	229801247	229801442	.	1000	.	82.34084	-1.00000	5.06858	98
chr2	227862327	227862534	.	1000	.	83.66992	-1.00000	5.06858	98
chr2	2120879	2121067	.	1000	.	91.35499	-1.00000	5.06858	98
chr2	19350160	19350332	.	1000	.	83.11007	-1.00000	5.06858	98
chr2	179422135	179422333	.	1000	.	104.58581	-1.00000	5.06858	98
chr2	178522998	178523204	.	1000	.	89.55496	-1.00000	5.06858	98
chr2	175329184	175329377	.	1000	.	84.09137	-1.00000	5.06858	98
chr2	170815835	170815974	.	1000	.	53.37874	-1.00000	5.06858	98
chr2	157629215	157629428	.	1000	.	83.73694	-1.00000	5.06858	98
chr2	151238971	151239165	.	1000	.	79.35635	-1.00000	5.06858	98
chr2	147045135	147045238	.	1000	.	48.98595	-1.00000	5.06858	98
chr2	12931315	12931522	.	1000	.	98.65134	-1.00000	5.06858	98
chr2	125745582	125745766	.	1000	.	65.36437	-1.00000	5.06858	98
chr2	11688502	11688714	.	1000	.	96.16986	-1.00000	5.06858	98
chr2	112724923	112725150	.	1000	.	75.30672	-1.00000	5.06858	98
chr2	10835414	10835595	.	1000	.	57.69867	-1.00000	5.06858	98
chr2	105576410	105576608	.	1000	.	83.41936	-1.00000	5.06858	98
chr2	102166502	102166688	.	1000	.	84.82097	-1.00000	5.06858	98
chr2	101036633	101036795	.	1000	.	61.91607	-1.00000	5.06858	98
chr19	55671613	55671829	.	1000	.	84.04859	-1.00000	5.06858	98
chr19	50461292	50461503	.	1000	.	96.42250	-1.00000	5.06858	98
chr19	48314466	48314636	.	1000	.	58.60416	-1.00000	5.06858	98
chr19	47707378	47707575	.	1000	.	88.43935	-1.00000	5.06858	98
chr19	46617095	46617247	.	1000	.	55.71187	-1.00000	5.06858	98
chr19	40798156	40798353	.	1000	.	66.44288	-1.00000	5.06858	98
chr19	3761681	3761837	.	1000	.	61.21161	-1.00000	5.06858	98
chr19	3327035	3327231	.	1000	.	90.62428	-1.00000	5.06858	98
chr19	2819670	2819856	.	1000	.	75.22320	-1.00000	5.06858	98
chr19	2019676	2019873	.	1000	.	90.80483	-1.00000	5.06858	98
chr18	68735846	68736014	.	1000	.	63.24234	-1.00000	5.06858	98
chr18	63439321	63439521	.	1000	.	76.63612	-1.00000	5.06858	98
chr18	5073759	5073910	.	1000	.	32.56165	-1.00000	5.06858	98
chr18	48675311	48675507	.	1000	.	91.22372	-1.00000	5.06858	98
chr18	45621058	45621241	.	1000	.	76.00331	-1.00000	5.06858	98
chr18	3594365	3594566	.	1000	.	98.75767	-1.00000	5.06858	98
chr18	31424464	31424637	.	1000	.	81.88198	-1.00000	5.06858	98
chr18	11512745	11512924	.	1000	.	74.55963	-1.00000	5.06858	98
chr17	8138631	8138864	.	1000	.	90.09920	-1.00000	5.06858	98
chr17	81253375	81253587	.	1000	.	63.82618	-1.00000	5.06858	98
chr17	79811421	79811598	.	1000	.	66.60548	-1.00000	5.06858	98
chr17	7743639	7743839	.	1000	.	98.54902	-1.00000	5.06858	98
chr17	72986184	72986407	.	1000	.	121.63739	-1.00000	5.06858	98
chr17	66451574	66451750	.	1000	.	79.19556	-1.00000	5.06858	98
chr17	4566785	4566976	.	1000	.	71.52508	-1.00000	5.06858	98
chr17	43389474	43389689	.	1000	.	101.36365	-1.00000	5.06858	98
chr17	34420376	34420578	.	1000	.	101.40124	-1.00000	5.06858	98
chr17	31389460	31389657	.	1000	.	76.93534	-1.00000	5.06858	98
chr17	20944349	20944512	.	1000	.	67.36721	-1.00000	5.06858	98
chr17	19337155	19337344	.	1000	.	84.68270	-1.00000	5.06858	98
chr17	17729748	17729945	.	1000	.	98.15622	-1.00000	5.06858	98
chr16	89240831	89241036	.	1000	.	107.17104	-1.00000	5.06858	98
chr16	85659813	85660027	.	1000	.	103.92834	-1.00000	5.06858	98
chr16	85253265	85253481	.	1000	.	84.42519	-1.00000	5.06858	98
chr16	75233899	75234123	.	1000	.	112.65808	-1.00000	5.06858	98
chr16	67865449	67865664	.	1000	.	99.56621	-1.00000	5.06858	98
chr16	5616199	5616408	.	1000	.	96.36313	-1.00000	5.06858	98
chr16	52191620	52191843	.	1000	.	126.55389	-1.00000	5.06858	98
chr16	50382161	50382357	.	1000	.	88.91553	-1.00000	5.06858	98
chr16	23803575	23803797	.	1000	.	91.91090	-1.00000	5.06858	98
chr16	21001395	21001602	.	1000	.	95.16666	-1.00000	5.06858	98
chr15	89875075	89875274	.	1000	.	90.42382	-1.00000	5.06858	98
chr15	75732897	75733091	.	1000	.	80.31963	-1.00000	5.06858	98
chr15	74635234	74635448	.	1000	.	115.91561	-1.00000	5.06858	98
chr15	69466028	69466233	.	1000	.	104.04547	-1.00000	5.06858	98
chr15	57559925	57560125	.	1000	.	92.36879	-1.00000	5.06858	98
chr15	45574104	45574287	.	1000	.	78.93884	-1.00000	5.06858	98
chr15	44066359	44066526	.	1000	.	66.06772	-1.00000	5.06858	98
chr15	42926788	42926960	.	1000	.	69.13370	-1.00000	5.06858	98
chr15	41557676	41557849	.	1000	.	72.49212	-1.00000	5.06858	98
chr15	34210136	34210345	.	1000	.	81.50235	-1.00000	5.06858	98
chr15	23649015	23649160	.	1000	.	57.94926	-1.00000	5.06858	98
chr14	92973303	92973504	.	1000	.	75.54857	-1.00000	5.06858	98
chr14	87616151	87616273	.	1000	.	56.61931	-1.00000	5.06858	98
chr14	77070759	77070942	.	1000	.	74.65395	-1.00000	5.06858	98
chr14	74946426	74946639	.	1000	.	88.39019	-1.00000	5.06858	98
chr14	61025334	61025507	.	1000	.	76.80041	-1.00000	5.06858	98
chr14	41600625	41600820	.	1000	.	85.16620	-1.00000	5.06858	98
chr14	39368460	39368664	.	1000	.	107.61448	-1.00000	5.06858	98
chr14	103354901	103355088	.	1000	.	71.79199	-1.00000	5.06858	98
chr13	96822963	96823165	.	1000	.	72.88370	-1.00000	5.06858	98
chr13	59391708	59391914	.	1000	.	82.29936	-1.00000	5.06858	98
chr13	45281145	45281350	.	1000	.	73.66833	-1.00000	5.06858	98
chr13	35721034	35721233	.	1000	.	81.83666	-1.00000	5.06858	98
chr13	30113026	30113249	.	1000	.	121.26583	-1.00000	5.06858	98
chr13	26972198	26972408	.	1000	.	81.67466	-1.00000	5.06858	98
chr13	25114277	25114485	.	1000	.	99.99033	-1.00000	5.06858	98
chr13	23715891	23716062	.	1000	.	64.45088	-1.00000	5.06858	98
chr12	98397614	98397815	.	1000	.	87.90654	-1.00000	5.06858	98
chr12	92650054	92650229	.	1000	.	63.81094	-1.00000	5.06858	98
chr12	8544336	8544505	.	1000	.	64.28858	-1.00000	5.06858	98
chr12	79408015	79408219	.	1000	.	97.45153	-1.00000	5.06858	98
chr12	76037212	76037414	.	1000	.	81.42152	-1.00000	5.06858	98
chr12	6697926	6698130	.	1000	.	90.14121	-1.00000	5.06858	98
chr12	66688956	66689152	.	1000	.	85.91736	-1.00000	5.06858	98
chr12	62123822	62123989	.	1000	.	69.70065	-1.00000	5.06858	98
chr12	57307846	57308031	.	1000	.	69.97594	-1.00000	5.06858	98
chr12	54032635	54032825	.	1000	.	86.10336	-1.00000	5.06858	98
chr12	53213372	53213581	.	1000	.	96.58709	-1.00000	5.06858	98
chr12	49776413	49776607	.	1000	.	94.77781	-1.00000	5.06858	98
chr12	27940888	27941085	.	1000	.	86.76859	-1.00000	5.06858	98
chr12	27384079	27384285	.	1000	.	111.83440	-1.00000	5.06858	98
chr12	13534886	13535073	.	1000	.	87.52420	-1.00000	5.06858	98
chr12	130761771	130761948	.	1000	.	70.73486	-1.00000	5.06858	98
chr12	124036683	124036855	.	1000	.	60.53838	-1.00000	5.06858	98
chr12	121552688	121552887	.	1000	.	86.13401	-1.00000	5.06858	98
chr12	120086991	120087186	.	1000	.	79.97481	-1.00000	5.06858	98
chr12	117587767	117587939	.	1000	.	75.12971	-1.00000	5.06858	98
chr12	116916936	116917128	.	1000	.	65.99697	-1.00000	5.06858	98
chr12	110102294	110102469	.	1000	.	79.79965	-1.00000	5.06858	98
chr11	78046299	78046460	.	1000	.	61.33138	-1.00000	5.06858	98
chr11	72238229	72238428	.	1000	.	77.71378	-1.00000	5.06858	98
chr11	67615462	67615640	.	1000	.	66.37323	-1.00000	5.06858	98
chr11	6315907	6316116	.	1000	.	85.46130	-1.00000	5.06858	98
chr11	58900887	58901085	.	1000	.	74.00810	-1.00000	5.06858	98
chr11	44094350	44094536	.	1000	.	67.95020	-1.00000	5.06858	98
chr11	42770559	42770712	.	1000	.	53.82557	-1.00000	5.06858	98
chr11	40294156	40294355	.	1000	.	85.62218	-1.00000	5.06858	98
chr11	2428285	2428499	.	1000	.	106.52163	-1.00000	5.06858	98
chr11	2156553	2156756	.	1000	.	83.15903	-1.00000	5.06858	98
chr11	13239007	13239142	.	1000	.	59.38611	-1.00000	5.06858	98
chr11	12914627	12914805	.	1000	.	68.18429	-1.00000	5.06858	98
chr11	124195228	124195431	.	1000	.	77.09252	-1.00000	5.06858	98
chr11	11849315	11849522	.	1000	.	75.79322	-1.00000	5.06858	98
chr11	118053493	118053699	.	1000	.	88.51857	-1.00000	5.06858	98
chr11	111446639	111446852	.	1000	.	129.15818	-1.00000	5.06858	98
chr11	102733353	102733564	.	1000	.	93.74002	-1.00000	5.06858	98
chr10	93357789	93357937	.	1000	.	57.55476	-1.00000	5.06858	98
chr10	86966640	86966833	.	1000	.	89.64249	-1.00000	5.06858	98
chr10	69507927	69508151	.	1000	.	105.76371	-1.00000	5.06858	98
chr10	63977416	63977599	.	1000	.	76.16654	-1.00000	5.06858	98
chr10	60816621	60816809	.	1000	.	80.28226	-1.00000	5.06858	98
chr10	47438919	47439126	.	1000	.	67.93982	-1.00000	5.06858	98
chr10	46256189	46256365	.	1000	.	61.72058	-1.00000	5.06858	98
chr10	30359801	30359971	.	1000	.	57.66782	-1.00000	5.06858	98
chr10	25081062	25081257	.	1000	.	96.66337	-1.00000	5.06858	98
chr10	131943562	131943758	.	1000	.	83.24168	-1.00000	5.06858	98
chr10	128178422	128178634	.	1000	.	94.06891	-1.00000	5.06858	98
chr10	126749126	126749318	.	1000	.	91.69762	-1.00000	5.06858	98
chr10	125061191	125061374	.	1000	.	68.27334	-1.00000	5.06858	98
chr10	123994682	123994861	.	1000	.	66.37530	-1.00000	5.06858	98
chr10	122648801	122648996	.	1000	.	86.40028	-1.00000	5.06858	98
chr10	111360373	111360557	.	1000	.	69.95512	-1.00000	5.06858	98
chr10	104580874	104581068	.	1000	.	79.66081	-1.00000	5.06858	98
chr10	100743672	100743839	.	1000	.	66.13543	-1.00000	5.06858	98
chr1	94805918	94806110	.	1000	.	78.17594	-1.00000	5.06858	98
chr1	89085875	89086094	.	1000	.	68.55611	-1.00000	5.06858	98
chr1	87025309	87025497	.	1000	.	68.16386	-1.00000	5.06858	98
chr1	86474139	86474296	.	1000	.	47.06495	-1.00000	5.06858	98
chr1	44835931	44836127	.	1000	.	107.43154	-1.00000	5.06858	98
chr1	43227328	43227525	.	1000	.	110.41660	-1.00000	5.06858	98
chr1	38835343	38835517	.	1000	.	66.47641	-1.00000	5.06858	98
chr1	32876710	32876881	.	1000	.	62.15754	-1.00000	5.06858	98
chr1	29379562	29379736	.	1000	.	78.98838	-1.00000	5.06858	98
chr1	28091285	28091482	.	1000	.	82.40073	-1.00000	5.06858	98
chr1	27388515	27388712	.	1000	.	100.44852	-1.00000	5.06858	98
chr1	27296828	27296980	.	1000	.	50.71565	-1.00000	5.06858	98
chr1	244801289	244801463	.	1000	.	72.52215	-1.00000	5.06858	98
chr1	234499126	234499329	.	1000	.	75.67058	-1.00000	5.06858	98
chr1	21368562	21368785	.	1000	.	110.02538	-1.00000	5.06858	98
chr1	210400682	210400889	.	1000	.	104.17006	-1.00000	5.06858	98
chr1	206726377	206726571	.	1000	.	81.16741	-1.00000	5.06858	98
chr1	203342543	203342762	.	1000	.	84.77866	-1.00000	5.06858	98
chr1	201119320	201119507	.	1000	.	78.11527	-1.00000	5.06858	98
chr1	172429409	172429583	.	1000	.	68.54288	-1.00000	5.06858	98
chr1	16363453	16363632	.	1000	.	67.86027	-1.00000	5.06858	98
chr1	163071904	163072079	.	1000	.	74.09203	-1.00000	5.06858	98
chr1	160607198	160607373	.	1000	.	64.33569	-1.00000	5.06858	98
chr1	160078708	160078886	.	1000	.	71.73845	-1.00000	5.06858	98
chr1	155989470	155989683	.	1000	.	129.58729	-1.00000	5.06858	98
chr1	111222941	111223143	.	1000	.	97.07853	-1.00000	5.06858	98
chr1	110766141	110766315	.	1000	.	71.20686	-1.00000	5.06858	98
chrX	69158551	69158712	.	1000	.	56.17786	-1.00000	5.06858	97
chrX	153539526	153539705	.	1000	.	66.14060	-1.00000	5.06858	97
chr9	97487207	97487339	.	1000	.	46.17624	-1.00000	5.06858	97
chr9	94554425	94554584	.	1000	.	55.95280	-1.00000	5.06858	97
chr9	90871139	90871329	.	1000	.	73.97722	-1.00000	5.06858	97
chr9	74771022	74771246	.	1000	.	122.63852	-1.00000	5.06858	97
chr9	35790358	35790558	.	1000	.	88.92741	-1.00000	5.06858	97
chr9	34633975	34634177	.	1000	.	100.34671	-1.00000	5.06858	97
chr9	2857687	2857849	.	1000	.	84.52599	-1.00000	5.06858	97
chr9	1460230	1460416	.	1000	.	89.18760	-1.00000	5.06858	97
chr9	133239164	133239364	.	1000	.	60.82635	-1.00000	5.06858	97
chr9	132268837	132269038	.	1000	.	90.70459	-1.00000	5.06858	97
chr9	128341524	128341690	.	1000	.	64.52942	-1.00000	5.06858	97
chr9	121695518	121695716	.	1000	.	90.06373	-1.00000	5.06858	97
chr9	111400113	111400310	.	1000	.	79.70922	-1.00000	5.06858	97
chr8	98383185	98383331	.	1000	.	57.11170	-1.00000	5.06858	97
chr8	93694193	93694320	.	1000	.	50.61819	-1.00000	5.06858	97
chr8	72018636	72018831	.	1000	.	74.75250	-1.00000	5.06858	97
chr8	54169400	54169596	.	1000	.	67.16628	-1.00000	5.06858	97
chr8	4997109	4997258	.	1000	.	53.70804	-1.00000	5.06858	97
chr8	4234633	4234796	.	1000	.	60.61446	-1.00000	5.06858	97
chr8	28769723	28769912	.	1000	.	84.47159	-1.00000	5.06858	97
chr8	143736568	143736773	.	1000	.	88.32440	-1.00000	5.06858	97
chr8	143430852	143431009	.	1000	.	49.13937	-1.00000	5.06858	97
chr8	130129645	130129835	.	1000	.	81.58982	-1.00000	5.06858	97
chr8	125729341	125729515	.	1000	.	63.64978	-1.00000	5.06858	97
chr8	10928503	10928707	.	1000	.	78.37460	-1.00000	5.06858	97
chr7	95199881	95200078	.	1000	.	70.84996	-1.00000	5.06858	97
chr7	94436111	94436292	.	1000	.	75.75474	-1.00000	5.06858	97
chr7	94087869	94088062	.	1000	.	83.84428	-1.00000	5.06858	97
chr7	91636230	91636387	.	1000	.	66.59194	-1.00000	5.06858	97
chr7	8296182	8296370	.	1000	.	64.21714	-1.00000	5.06858	97
chr7	73811764	73811968	.	1000	.	91.86236	-1.00000	5.06858	97
chr7	49852746	49852937	.	1000	.	80.00752	-1.00000	5.06858	97
chr7	44348383	44348563	.	1000	.	56.26913	-1.00000	5.06858	97
chr7	37917161	37917359	.	1000	.	80.11811	-1.00000	5.06858	97
chr7	35985256	35985453	.	1000	.	76.71393	-1.00000	5.06858	97
chr7	30938826	30939045	.	1000	.	106.38609	-1.00000	5.06858	97
chr7	25851685	25851863	.	1000	.	75.03899	-1.00000	5.06858	97
chr7	157273651	157273857	.	1000	.	87.15555	-1.00000	5.06858	97
chr7	156473603	156473763	.	1000	.	64.78664	-1.00000	5.06858	97
chr7	140343221	140343389	.	1000	.	67.15826	-1.00000	5.06858	97
chr7	137626562	137626777	.	1000	.	101.00270	-1.00000	5.06858	97
chr7	120792091	120792296	.	1000	.	102.92688	-1.00000	5.06858	97
chr7	101144089	101144297	.	1000	.	85.45931	-1.00000	5.06858	97
chr6	89311772	89311958	.	1000	.	85.57331	-1.00000	5.06858	97
chr6	83536140	83536338	.	1000	.	73.50675	-1.00000	5.06858	97
chr6	8131355	8131525	.	1000	.	74.65994	-1.00000	5.06858	97
chr6	69835804	69836005	.	1000	.	83.92411	-1.00000	5.06858	97
chr6	57268156	57268346	.	1000	.	81.82963	-1.00000	5.06858	97
chr6	50655924	50656083	.	1000	.	59.82214	-1.00000	5.06858	97
chr6	42661628	42661807	.	1000	.	93.01177	-1.00000	5.06858	97
chr6	42230356	42230506	.	1000	.	59.75657	-1.00000	5.06858	97
chr6	35736377	35736598	.	1000	.	121.38393	-1.00000	5.06858	97
chr6	30411536	30411684	.	1000	.	42.17990	-1.00000	5.06858	97
chr6	217168	217336	.	1000	.	74.55029	-1.00000	5.06858	97
chr6	18997380	18997549	.	1000	.	69.99996	-1.00000	5.06858	97
chr6	168150925	168151117	.	1000	.	77.51354	-1.00000	5.06858	97
chr6	157597774	157597953	.	1000	.	75.93606	-1.00000	5.06858	97
chr6	141077781	141077972	.	1000	.	83.25177	-1.00000	5.06858	97
chr6	138816133	138816319	.	1000	.	69.44674	-1.00000	5.06858	97
chr6	13575300	13575500	.	1000	.	82.49576	-1.00000	5.06858	97
chr6	125311153	125311365	.	1000	.	108.37940	-1.00000	5.06858	97
chr6	122491999	122492211	.	1000	.	117.44649	-1.00000	5.06858	97
chr6	111057382	111057580	.	1000	.	75.45721	-1.00000	5.06858	97
chr6	107318221	107318394	.	1000	.	61.69727	-1.00000	5.06858	97
chr5	97044144	97044338	.	1000	.	91.29314	-1.00000	5.06858	97
chr5	71698010	71698199	.	1000	.	75.33296	-1.00000	5.06858	97
chr5	71601261	71601464	.	1000	.	73.96075	-1.00000	5.06858	97
chr5	6435446	6435632	.	1000	.	77.75662	-1.00000	5.06858	97
chr5	43401913	43402116	.	1000	.	91.79439	-1.00000	5.06858	97
chr5	32613185	32613390	.	1000	.	78.62311	-1.00000	5.06858	97
chr5	180670650	180670835	.	1000	.	82.62257	-1.00000	5.06858	97
chr5	180328753	180328960	.	1000	.	89.57590	-1.00000	5.06858	97
chr5	173581759	173581911	.	1000	.	63.59237	-1.00000	5.06858	97
chr5	172714786	172715011	.	1000	.	102.92354	-1.00000	5.06858	97
chr5	172106918	172107089	.	1000	.	69.00857	-1.00000	5.06858	97
chr5	170267959	170268137	.	1000	.	79.24977	-1.00000	5.06858	97
chr5	165209245	165209401	.	1000	.	56.16455	-1.00000	5.06858	97
chr5	151164876	151165073	.	1000	.	88.67524	-1.00000	5.06858	97
chr5	149440062	149440201	.	1000	.	55.41358	-1.00000	5.06858	97
chr5	146542332	146542520	.	1000	.	87.46164	-1.00000	5.06858	97
chr5	142145449	142145625	.	1000	.	71.49541	-1.00000	5.06858	97
chr5	141665074	141665261	.	1000	.	92.73022	-1.00000	5.06858	97
chr5	139513630	139513843	.	1000	.	82.63624	-1.00000	5.06858	97
chr5	137751954	137752121	.	1000	.	57.05740	-1.00000	5.06858	97
chr5	136770185	136770383	.	1000	.	81.45512	-1.00000	5.06858	97
chr5	115634754	115634972	.	1000	.	97.72243	-1.00000	5.06858	97
chr5	102545318	102545488	.	1000	.	71.67196	-1.00000	5.06858	97
chr4	89024167	89024345	.	1000	.	65.02233	-1.00000	5.06858	97
chr4	74623148	74623303	.	1000	.	64.44331	-1.00000	5.06858	97
chr4	74134359	74134553	.	1000	.	78.10283	-1.00000	5.06858	97
chr4	7335865	7336066	.	1000	.	82.42184	-1.00000	5.06858	97
chr4	57038070	57038287	.	1000	.	103.73293	-1.00000	5.06858	97
chr4	54319006	54319199	.	1000	.	78.23208	-1.00000	5.06858	97
chr4	48275349	48275518	.	1000	.	70.21094	-1.00000	5.06858	97
chr4	46932061	46932186	.	1000	.	44.53148	-1.00000	5.06858	97
chr4	34953527	34953716	.	1000	.	67.33039	-1.00000	5.06858	97
chr4	3480608	3480799	.	1000	.	82.72092	-1.00000	5.06858	97
chr4	149980940	149981117	.	1000	.	81.70766	-1.00000	5.06858	97
chr4	133146746	133146915	.	1000	.	62.14105	-1.00000	5.06858	97
chr4	128565675	128565871	.	1000	.	73.47425	-1.00000	5.06858	97
chr4	12633168	12633368	.	1000	.	80.70794	-1.00000	5.06858	97
chr3	94249599	94249792	.	1000	.	89.89647	-1.00000	5.06858	97
chr3	9302669	9302887	.	1000	.	83.44197	-1.00000	5.06858	97
chr3	87771359	87771552	.	1000	.	79.71904	-1.00000	5.06858	97
chr3	73192128	73192315	.	1000	.	81.89347	-1.00000	5.06858	97
chr3	6799404	6799595	.	1000	.	82.68837	-1.00000	5.06858	97
chr3	51682183	51682403	.	1000	.	104.51097	-1.00000	5.06858	97
chr3	50121618	50121812	.	1000	.	79.90341	-1.00000	5.06858	97
chr3	49295554	49295694	.	1000	.	54.72111	-1.00000	5.06858	97
chr3	49158194	49158380	.	1000	.	83.12088	-1.00000	5.06858	97
chr3	48987913	48988101	.	1000	.	86.74220	-1.00000	5.06858	97
chr3	42732937	42733139	.	1000	.	80.04070	-1.00000	5.06858	97
chr3	25897114	25897325	.	1000	.	92.33856	-1.00000	5.06858	97
chr3	185983594	185983768	.	1000	.	72.82435	-1.00000	5.06858	97
chr3	171168243	171168449	.	1000	.	83.30594	-1.00000	5.06858	97
chr3	167493342	167493558	.	1000	.	87.73525	-1.00000	5.06858	97
chr3	160413745	160413930	.	1000	.	72.22890	-1.00000	5.06858	97
chr3	151468386	151468583	.	1000	.	79.67444	-1.00000	5.06858	97
chr3	147361909	147362108	.	1000	.	69.05355	-1.00000	5.06858	97
chr3	141360937	141361111	.	1000	.	65.71184	-1.00000	5.06858	97
chr3	134600923	134601111	.	1000	.	82.56090	-1.00000	5.06858	97
chr3	109275794	109275941	.	1000	.	54.26119	-1.00000	5.06858	97
chr3	107429994	107430170	.	1000	.	73.68142	-1.00000	5.06858	97
chr3	10224993	10225191	.	1000	.	91.90221	-1.00000	5.06858	97
chr22	43945965	43946169	.	1000	.	73.21148	-1.00000	5.06858	97
chr22	38298369	38298529	.	1000	.	56.34834	-1.00000	5.06858	97
chr22	36301374	36301586	.	1000	.	100.19607	-1.00000	5.06858	97
chr22	32444244	32444404	.	1000	.	68.95773	-1.00000	5.06858	97
chr22	22594111	22594283	.	1000	.	74.92419	-1.00000	5.06858	97
chr22	21713263	21713447	.	1000	.	70.96102	-1.00000	5.06858	97
chr21	42258679	42258855	.	1000	.	69.95053	-1.00000	5.06858	97
chr20	51042743	51042887	.	1000	.	58.90125	-1.00000	5.06858	97
chr20	50987783	50988015	.	1000	.	128.98393	-1.00000	5.06858	97
chr20	49508672	49508865	.	1000	.	84.71008	-1.00000	5.06858	97
chr20	46438278	46438439	.	1000	.	63.60234	-1.00000	5.06858	97
chr20	46411020	46411169	.	1000	.	54.55502	-1.00000	5.06858	97
chr20	4195704	4195919	.	1000	.	131.83677	-1.00000	5.06858	97
chr20	37564533	37564717	.	1000	.	67.40105	-1.00000	5.06858	97
chr20	35617697	35617907	.	1000	.	107.69360	-1.00000	5.06858	97
chr20	33005184	33005400	.	1000	.	99.16367	-1.00000	5.06858	97
chr20	3117999	3118217	.	1000	.	102.83593	-1.00000	5.06858	97
chr20	3076875	3077069	.	1000	.	96.44521	-1.00000	5.06858	97
chr20	21719688	21719911	.	1000	.	117.19073	-1.00000	5.06858	97
chr20	20820206	20820395	.	1000	.	80.21421	-1.00000	5.06858	97
chr20	1185852	1186054	.	1000	.	64.93413	-1.00000	5.06858	97
chr2	88454901	88455113	.	1000	.	92.83896	-1.00000	5.06858	97
chr2	88307935	88308136	.	1000	.	70.86339	-1.00000	5.06858	97
chr2	667447	667662	.	1000	.	87.33976	-1.00000	5.06858	97
chr2	45585341	45585556	.	1000	.	95.02918	-1.00000	5.06858	97
chr2	42946912	42947121	.	1000	.	118.75248	-1.00000	5.06858	97
chr2	41414512	41414680	.	1000	.	92.84145	-1.00000	5.06858	97
chr2	26314336	26314506	.	1000	.	69.63989	-1.00000	5.06858	97
chr2	236176506	236176737	.	1000	.	102.26945	-1.00000	5.06858	97
chr2	231930074	231930257	.	1000	.	70.97522	-1.00000	5.06858	97
chr2	231687265	231687493	.	1000	.	129.24058	-1.00000	5.06858	97
chr2	218257774	218257963	.	1000	.	65.59981	-1.00000	5.06858	97
chr2	215002609	215002787	.	1000	.	79.44433	-1.00000	5.06858	97
chr2	214587565	214587701	.	1000	.	47.30269	-1.00000	5.06858	97
chr2	179898966	179899147	.	1000	.	78.90935	-1.00000	5.06858	97
chr2	175031098	175031300	.	1000	.	80.93195	-1.00000	5.06858	97
chr2	174700075	174700255	.	1000	.	57.73223	-1.00000	5.06858	97
chr2	171703704	171703853	.	1000	.	62.22331	-1.00000	5.06858	97
chr2	171530048	171530214	.	1000	.	65.32217	-1.00000	5.06858	97
chr2	168759316	168759525	.	1000	.	81.64339	-1.00000	5.06858	97
chr2	168136484	168136623	.	1000	.	55.27031	-1.00000	5.06858	97
chr2	120305364	120305578	.	1000	.	100.04516	-1.00000	5.06858	97
chr2	109002028	109002205	.	1000	.	78.52644	-1.00000	5.06858	97
chr19	54266164	54266368	.	1000	.	81.60943	-1.00000	5.06858	97
chr19	51777950	51778109	.	1000	.	67.70823	-1.00000	5.06858	97
chr19	48260209	48260348	.	1000	.	41.71574	-1.00000	5.06858	97
chr19	46265331	46265503	.	1000	.	58.27172	-1.00000	5.06858	97
chr19	41873227	41873413	.	1000	.	89.68871	-1.00000	5.06858	97
chr19	41753283	41753455	.	1000	.	58.67969	-1.00000	5.06858	97
chr19	18461940	18462153	.	1000	.	100.31776	-1.00000	5.06858	97
chr19	14148173	14148378	.	1000	.	82.88577	-1.00000	5.06858	97
chr19	13721357	13721551	.	1000	.	77.88306	-1.00000	5.06858	97
chr19	13061453	13061668	.	1000	.	64.80265	-1.00000	5.06858	97
chr19	10644866	10645031	.	1000	.	63.87256	-1.00000	5.06858	97
chr19	10000298	10000466	.	1000	.	61.49380	-1.00000	5.06858	97
chr18	78875599	78875789	.	1000	.	77.71199	-1.00000	5.06858	97
chr18	5868293	5868486	.	1000	.	78.76646	-1.00000	5.06858	97
chr18	48446708	48446898	.	1000	.	83.30881	-1.00000	5.06858	97
chr18	48031086	48031283	.	1000	.	80.39002	-1.00000	5.06858	97
chr18	21612120	21612311	.	1000	.	81.17665	-1.00000	5.06858	97
chr18	11388001	11388159	.	1000	.	62.37595	-1.00000	5.06858	97
chr17	7858536	7858651	.	1000	.	40.48167	-1.00000	5.06858	97
chr17	77430143	77430357	.	1000	.	90.74978	-1.00000	5.06858	97
chr17	68777489	68777675	.	1000	.	70.64970	-1.00000	5.06858	97
chr17	51461607	51461815	.	1000	.	110.25108	-1.00000	5.06858	97
chr17	41322400	41322607	.	1000	.	106.40824	-1.00000	5.06858	97
chr17	39623514	39623699	.	1000	.	81.82188	-1.00000	5.06858	97
chr17	28879125	28879316	.	1000	.	90.94431	-1.00000	5.06858	97
chr17	27601794	27602009	.	1000	.	104.04950	-1.00000	5.06858	97
chr17	1669414	1669611	.	1000	.	74.52873	-1.00000	5.06858	97
chr17	11935888	11936102	.	1000	.	94.27853	-1.00000	5.06858	97
chr16	9134855	9135076	.	1000	.	140.26753	-1.00000	5.06858	97
chr16	87394512	87394741	.	1000	.	95.19235	-1.00000	5.06858	97
chr16	87077368	87077590	.	1000	.	108.39711	-1.00000	5.06858	97
chr16	85610594	85610836	.	1000	.	94.35516	-1.00000	5.06858	97
chr16	81886082	81886268	.	1000	.	87.48146	-1.00000	5.06858	97
chr16	78770676	78770884	.	1000	.	109.73212	-1.00000	5.06858	97
chr16	77782817	77783020	.	1000	.	93.09546	-1.00000	5.06858	97
chr16	71564997	71565165	.	1000	.	64.97284	-1.00000	5.06858	97
chr16	71552828	71553026	.	1000	.	94.37847	-1.00000	5.06858	97
chr16	58756492	58756688	.	1000	.	103.72484	-1.00000	5.06858	97
chr16	56332740	56332958	.	1000	.	93.95371	-1.00000	5.06858	97
chr16	55623361	55623581	.	1000	.	93.36512	-1.00000	5.06858	97
chr16	50509668	50509869	.	1000	.	85.04718	-1.00000	5.06858	97
chr16	3131849	3132059	.	1000	.	98.59584	-1.00000	5.06858	97
chr16	25708076	25708272	.	1000	.	90.81646	-1.00000	5.06858	97
chr16	22141843	22142056	.	1000	.	104.09180	-1.00000	5.06858	97
chr16	2153626	2153824	.	1000	.	88.52425	-1.00000	5.06858	97
chr16	19559436	19559617	.	1000	.	68.86527	-1.00000	5.06858	97
chr16	13510842	13511036	.	1000	.	74.39933	-1.00000	5.06858	97
chr15	95259541	95259695	.	1000	.	52.49866	-1.00000	5.06858	97
chr15	93087922	93088120	.	1000	.	76.56011	-1.00000	5.06858	97
chr15	74307931	74308077	.	1000	.	41.70203	-1.00000	5.06858	97
chr15	73677162	73677373	.	1000	.	116.81707	-1.00000	5.06858	97
chr15	72342482	72342636	.	1000	.	63.14804	-1.00000	5.06858	97
chr15	65638693	65638858	.	1000	.	78.17316	-1.00000	5.06858	97
chr15	49832721	49832888	.	1000	.	66.72654	-1.00000	5.06858	97
chr15	40030327	40030515	.	1000	.	76.35870	-1.00000	5.06858	97
chr15	23878024	23878208	.	1000	.	85.32383	-1.00000	5.06858	97
chr14	61252871	61253045	.	1000	.	76.29080	-1.00000	5.06858	97
chr14	52131818	52131973	.	1000	.	56.58143	-1.00000	5.06858	97
chr14	49497862	49498042	.	1000	.	64.95696	-1.00000	5.06858	97
chr14	30005200	30005423	.	1000	.	100.25299	-1.00000	5.06858	97
chr14	23301464	23301631	.	1000	.	83.25231	-1.00000	5.06858	97
chr14	20990350	20990555	.	1000	.	74.06724	-1.00000	5.06858	97
chr14	100440251	100440463	.	1000	.	107.35926	-1.00000	5.06858	97
chr14	100108413	100108615	.	1000	.	94.89005	-1.00000	5.06858	97
chr13	97575017	97575221	.	1000	.	100.71421	-1.00000	5.06858	97
chr13	80979121	80979312	.	1000	.	75.34967	-1.00000	5.06858	97
chr13	41668249	41668406	.	1000	.	66.99210	-1.00000	5.06858	97
chr13	26930356	26930537	.	1000	.	75.63803	-1.00000	5.06858	97
chr12	94102346	94102522	.	1000	.	72.31378	-1.00000	5.06858	97
chr12	63826069	63826283	.	1000	.	76.53365	-1.00000	5.06858	97
chr12	5796577	5796732	.	1000	.	63.34941	-1.00000	5.06858	97
chr12	57456230	57456425	.	1000	.	74.65666	-1.00000	5.06858	97
chr12	57214352	57214548	.	1000	.	57.26182	-1.00000	5.06858	97
chr12	54324691	54324881	.	1000	.	88.92459	-1.00000	5.06858	97
chr12	49331691	49331881	.	1000	.	95.14152	-1.00000	5.06858	97
chr12	133181299	133181497	.	1000	.	96.22092	-1.00000	5.06858	97
chr12	129911548	129911767	.	1000	.	103.37314	-1.00000	5.06858	97
chr12	121230374	121230592	.	1000	.	80.63597	-1.00000	5.06858	97
chr12	121009847	121010011	.	1000	.	64.17804	-1.00000	5.06858	97
chr12	12036094	12036243	.	1000	.	51.20748	-1.00000	5.06858	97
chr12	118850324	118850530	.	1000	.	93.85674	-1.00000	5.06858	97
chr12	118376158	118376372	.	1000	.	95.63918	-1.00000	5.06858	97
chr12	117854515	117854681	.	1000	.	60.04671	-1.00000	5.06858	97
chr12	103548725	103548882	.	1000	.	68.31775	-1.00000	5.06858	97
chr12	102484590	102484786	.	1000	.	72.54150	-1.00000	5.06858	97
chr12	102170023	102170172	.	1000	.	50.49396	-1.00000	5.06858	97
chr11	9165933	9166095	.	1000	.	50.05481	-1.00000	5.06858	97
chr11	88552515	88552723	.	1000	.	84.49943	-1.00000	5.06858	97
chr11	848372	848507	.	1000	.	46.00687	-1.00000	5.06858	97
chr11	8219378	8219531	.	1000	.	48.37541	-1.00000	5.06858	97
chr11	75768077	75768249	.	1000	.	63.38178	-1.00000	5.06858	97
chr11	75328776	75328999	.	1000	.	90.39401	-1.00000	5.06858	97
chr11	67389516	67389721	.	1000	.	76.88155	-1.00000	5.06858	97
chr11	62680898	62681062	.	1000	.	61.90762	-1.00000	5.06858	97
chr11	58788505	58788699	.	1000	.	104.60877	-1.00000	5.06858	97
chr11	57457413	57457639	.	1000	.	94.59515	-1.00000	5.06858	97
chr11	5476313	5476497	.	1000	.	76.11179	-1.00000	5.06858	97
chr11	43890300	43890490	.	1000	.	75.00110	-1.00000	5.06858	97
chr11	2305424	2305598	.	1000	.	67.30763	-1.00000	5.06858	97
chr11	19564133	19564278	.	1000	.	53.76403	-1.00000	5.06858	97
chr11	1837788	1837973	.	1000	.	71.39867	-1.00000	5.06858	97
chr11	14537138	14537324	.	1000	.	64.35640	-1.00000	5.06858	97
chr11	134592464	134592666	.	1000	.	79.73715	-1.00000	5.06858	97
chr11	134139872	134140058	.	1000	.	93.42530	-1.00000	5.06858	97
chr11	123577056	123577251	.	1000	.	86.13113	-1.00000	5.06858	97
chr11	122115678	122115888	.	1000	.	91.73785	-1.00000	5.06858	97
chr11	116605659	116605839	.	1000	.	73.65261	-1.00000	5.06858	97
chr11	110376825	110377001	.	1000	.	74.59661	-1.00000	5.06858	97
chr11	11028174	11028359	.	1000	.	75.19171	-1.00000	5.06858	97
chr11	107916631	107916802	.	1000	.	51.35572	-1.00000	5.06858	97
chr10	97709575	97709740	.	1000	.	62.67580	-1.00000	5.06858	97
chr10	95133014	95133225	.	1000	.	84.49881	-1.00000	5.06858	97
chr10	86688400	86688606	.	1000	.	68.85336	-1.00000	5.06858	97
chr10	73653906	73654059	.	1000	.	54.45339	-1.00000	5.06858	97
chr10	25113236	25113437	.	1000	.	95.36802	-1.00000	5.06858	97
chr10	24642979	24643153	.	1000	.	67.72395	-1.00000	5.06858	97
chr10	21278794	21278972	.	1000	.	81.39316	-1.00000	5.06858	97
chr10	18104356	18104504	.	1000	.	59.50885	-1.00000	5.06858	97
chr10	130341414	130341563	.	1000	.	55.17710	-1.00000	5.06858	97
chr10	122051726	122051907	.	1000	.	63.60506	-1.00000	5.06858	97
chr10	118259426	118259602	.	1000	.	66.00439	-1.00000	5.06858	97
chr10	117176042	117176222	.	1000	.	71.69832	-1.00000	5.06858	97
chr10	103712985	103713191	.	1000	.	106.85279	-1.00000	5.06858	97
chr10	101467386	101467609	.	1000	.	105.47218	-1.00000	5.06858	97
chr10	101301522	101301686	.	1000	.	66.63996	-1.00000	5.06858	97
chr1	94463811	94464012	.	1000	.	79.09147	-1.00000	5.06858	97
chr1	93062304	93062494	.	1000	.	72.95804	-1.00000	5.06858	97
chr1	8671398	8671580	.	1000	.	75.66718	-1.00000	5.06858	97
chr1	63692004	63692217	.	1000	.	99.67216	-1.00000	5.06858	97
chr1	6171619	6171778	.	1000	.	57.67603	-1.00000	5.06858	97
chr1	56585035	56585206	.	1000	.	64.28367	-1.00000	5.06858	97
chr1	46179628	46179798	.	1000	.	65.90549	-1.00000	5.06858	97
chr1	43414728	43414909	.	1000	.	65.67410	-1.00000	5.06858	97
chr1	42177006	42177191	.	1000	.	90.21487	-1.00000	5.06858	97
chr1	36650562	36650750	.	1000	.	79.19972	-1.00000	5.06858	97
chr1	36088680	36088856	.	1000	.	68.73476	-1.00000	5.06858	97
chr1	31815998	31816208	.	1000	.	111.76380	-1.00000	5.06858	97
chr1	24415479	24415664	.	1000	.	79.57534	-1.00000	5.06858	97
chr1	22964283	22964491	.	1000	.	85.08629	-1.00000	5.06858	97
chr1	211323532	211323743	.	1000	.	98.23945	-1.00000	5.06858	97
chr1	205672248	205672394	.	1000	.	43.34132	-1.00000	5.06858	97
chr1	196723426	196723618	.	1000	.	88.95283	-1.00000	5.06858	97
chr1	18531036	18531192	.	1000	.	66.97217	-1.00000	5.06858	97
chr1	184664077	184664211	.	1000	.	49.06026	-1.00000	5.06858	97
chr1	181038504	181038678	.	1000	.	84.69525	-1.00000	5.06858	97
chr1	175319730	175319933	.	1000	.	97.40685	-1.00000	5.06858	97
chr1	168343699	168343850	.	1000	.	51.83933	-1.00000	5.06858	97
chr1	168084821	168084993	.	1000	.	91.37686	-1.00000	5.06858	97
chr1	163410068	163410261	.	1000	.	89.63043	-1.00000	5.06858	97
chr1	160777566	160777733	.	1000	.	54.33441	-1.00000	5.06858	97
chr1	160162379	160162561	.	1000	.	69.79624	-1.00000	5.06858	97
chr1	158125099	158125284	.	1000	.	72.39536	-1.00000	5.06858	97
chr1	157969854	157970008	.	1000	.	65.77757	-1.00000	5.06858	97
chr1	156838948	156839161	.	1000	.	90.93320	-1.00000	5.06858	97
chr1	154324622	154324842	.	1000	.	103.03881	-1.00000	5.06858	97
chr1	147700024	147700225	.	1000	.	98.73654	-1.00000	5.06858	97
chr1	12601320	12601515	.	1000	.	73.73313	-1.00000	5.06858	97
chr1	107277053	107277217	.	1000	.	56.98465	-1.00000	5.06858	97
chr1	101238831	101239021	.	1000	.	89.90547	-1.00000	5.06858	97
chrX	48026781	48026976	.	1000	.	72.95564	-1.00000	5.06858	96
chrX	155049098	155049257	.	1000	.	53.40702	-1.00000	5.06858	96
chrX	106035175	106035340	.	1000	.	60.36750	-1.00000	5.06858	96
chr9	97399219	97399427	.	1000	.	110.07274	-1.00000	5.06858	96
chr9	86287083	86287268	.	1000	.	79.78364	-1.00000	5.06858	96
chr9	85610180	85610392	.	1000	.	78.51269	-1.00000	5.06858	96
chr9	137287012	137287215	.	1000	.	95.96091	-1.00000	5.06858	96
chr9	136948076	136948251	.	1000	.	74.35696	-1.00000	5.06858	96
chr9	130243256	130243456	.	1000	.	90.91835	-1.00000	5.06858	96
chr9	128412504	128412704	.	1000	.	97.95710	-1.00000	5.06858	96
chr9	126773111	126773262	.	1000	.	59.08841	-1.00000	5.06858	96
chr9	121621148	121621308	.	1000	.	60.17746	-1.00000	5.06858	96
chr8	98840950	98841139	.	1000	.	89.03297	-1.00000	5.06858	96
chr8	94079830	94080035	.	1000	.	85.49835	-1.00000	5.06858	96
chr8	8273276	8273465	.	1000	.	65.67034	-1.00000	5.06858	96
chr8	80230884	80231096	.	1000	.	95.04249	-1.00000	5.06858	96
chr8	56787617	56787755	.	1000	.	45.29294	-1.00000	5.06858	96
chr8	41146443	41146599	.	1000	.	70.77145	-1.00000	5.06858	96
chr8	39989853	39990056	.	1000	.	80.34185	-1.00000	5.06858	96
chr8	27592301	27592489	.	1000	.	81.70402	-1.00000	5.06858	96
chr8	145026800	145026987	.	1000	.	86.10935	-1.00000	5.06858	96
chr8	144233663	144233857	.	1000	.	90.30389	-1.00000	5.06858	96
chr8	144096101	144096272	.	1000	.	62.53595	-1.00000	5.06858	96
chr8	143786872	143787012	.	1000	.	53.25836	-1.00000	5.06858	96
chr8	140358660	140358839	.	1000	.	74.57992	-1.00000	5.06858	96
chr8	126824470	126824658	.	1000	.	87.02375	-1.00000	5.06858	96
chr7	97065075	97065282	.	1000	.	73.33427	-1.00000	5.06858	96
chr7	51162836	51163032	.	1000	.	79.66124	-1.00000	5.06858	96
chr7	45154671	45154862	.	1000	.	78.63404	-1.00000	5.06858	96
chr7	28096731	28096918	.	1000	.	82.96676	-1.00000	5.06858	96
chr7	150448761	150448998	.	1000	.	99.38218	-1.00000	5.06858	96
chr7	149807260	149807427	.	1000	.	51.43309	-1.00000	5.06858	96
chr7	143299917	143300113	.	1000	.	106.78648	-1.00000	5.06858	96
chr7	141533426	141533627	.	1000	.	92.55417	-1.00000	5.06858	96
chr7	129164006	129164197	.	1000	.	67.52570	-1.00000	5.06858	96
chr7	115910641	115910813	.	1000	.	60.28395	-1.00000	5.06858	96
chr7	105401672	105401859	.	1000	.	74.98471	-1.00000	5.06858	96
chr7	100705327	100705482	.	1000	.	62.22126	-1.00000	5.06858	96
chr6	83057820	83058008	.	1000	.	68.04784	-1.00000	5.06858	96
chr6	7813825	7813998	.	1000	.	73.20626	-1.00000	5.06858	96
chr6	77457858	77458019	.	1000	.	62.62687	-1.00000	5.06858	96
chr6	66496764	66496938	.	1000	.	63.12082	-1.00000	5.06858	96
chr6	47788095	47788335	.	1000	.	147.26379	-1.00000	5.06858	96
chr6	38773469	38773674	.	1000	.	97.43756	-1.00000	5.06858	96
chr6	35583906	35584094	.	1000	.	90.17689	-1.00000	5.06858	96
chr6	34246620	34246799	.	1000	.	81.89458	-1.00000	5.06858	96
chr6	32797082	32797293	.	1000	.	100.12115	-1.00000	5.06858	96
chr6	26064609	26064794	.	1000	.	74.70742	-1.00000	5.06858	96
chr6	168194466	168194613	.	1000	.	65.63232	-1.00000	5.06858	96
chr6	154868163	154868336	.	1000	.	65.95946	-1.00000	5.06858	96
chr6	150071178	150071383	.	1000	.	98.78158	-1.00000	5.06858	96
chr6	134174023	134174221	.	1000	.	97.98183	-1.00000	5.06858	96
chr6	125791683	125791889	.	1000	.	95.55883	-1.00000	5.06858	96
chr5	90135976	90136125	.	1000	.	63.41577	-1.00000	5.06858	96
chr5	82174731	82174915	.	1000	.	76.40993	-1.00000	5.06858	96
chr5	77144628	77144814	.	1000	.	73.88928	-1.00000	5.06858	96
chr5	72611195	72611402	.	1000	.	99.54395	-1.00000	5.06858	96
chr5	43010744	43010946	.	1000	.	86.98476	-1.00000	5.06858	96
chr5	42889417	42889614	.	1000	.	95.02121	-1.00000	5.06858	96
chr5	40755063	40755253	.	1000	.	82.12592	-1.00000	5.06858	96
chr5	175718906	175719078	.	1000	.	70.79673	-1.00000	5.06858	96
chr5	16160835	16161001	.	1000	.	61.83048	-1.00000	5.06858	96
chr5	151316100	151316308	.	1000	.	88.83763	-1.00000	5.06858	96
chr5	150436166	150436352	.	1000	.	79.40543	-1.00000	5.06858	96
chr5	147577040	147577233	.	1000	.	77.63900	-1.00000	5.06858	96
chr5	143825212	143825424	.	1000	.	108.68229	-1.00000	5.06858	96
chr5	140575473	140575677	.	1000	.	80.88591	-1.00000	5.06858	96
chr5	133316449	133316622	.	1000	.	55.62344	-1.00000	5.06858	96
chr5	132065474	132065632	.	1000	.	49.52440	-1.00000	5.06858	96
chr5	129852849	129853050	.	1000	.	98.30584	-1.00000	5.06858	96
chr5	112691759	112691912	.	1000	.	60.36269	-1.00000	5.06858	96
chr5	108681377	108681564	.	1000	.	83.91275	-1.00000	5.06858	96
chr4	7186180	7186332	.	1000	.	52.68073	-1.00000	5.06858	96
chr4	54217893	54218092	.	1000	.	79.37274	-1.00000	5.06858	96
chr4	53491107	53491276	.	1000	.	72.04783	-1.00000	5.06858	96
chr4	51895882	51896084	.	1000	.	86.58585	-1.00000	5.06858	96
chr4	47032709	47032905	.	1000	.	76.62460	-1.00000	5.06858	96
chr4	41281125	41281313	.	1000	.	82.47882	-1.00000	5.06858	96
chr4	25988204	25988423	.	1000	.	113.82681	-1.00000	5.06858	96
chr4	182938193	182938408	.	1000	.	102.21459	-1.00000	5.06858	96
chr4	17636884	17637052	.	1000	.	62.93636	-1.00000	5.06858	96
chr4	154622775	154622924	.	1000	.	58.26682	-1.00000	5.06858	96
chr4	122716936	122717141	.	1000	.	88.15685	-1.00000	5.06858	96
chr4	115852577	115852748	.	1000	.	58.92973	-1.00000	5.06858	96
chr4	111642185	111642415	.	1000	.	102.08585	-1.00000	5.06858	96
chr3	71681230	71681430	.	1000	.	92.36324	-1.00000	5.06858	96
chr3	53113995	53114222	.	1000	.	115.28123	-1.00000	5.06858	96
chr3	52742519	52742680	.	1000	.	59.73212	-1.00000	5.06858	96
chr3	5122060	5122261	.	1000	.	87.21106	-1.00000	5.06858	96
chr3	46378451	46378639	.	1000	.	73.74986	-1.00000	5.06858	96
chr3	45906925	45907101	.	1000	.	64.61476	-1.00000	5.06858	96
chr3	32947789	32947982	.	1000	.	83.65880	-1.00000	5.06858	96
chr3	25441345	25441520	.	1000	.	80.73422	-1.00000	5.06858	96
chr3	194343998	194344201	.	1000	.	85.65054	-1.00000	5.06858	96
chr3	177379145	177379313	.	1000	.	61.53259	-1.00000	5.06858	96
chr3	176514331	176514484	.	1000	.	59.96333	-1.00000	5.06858	96
chr3	149487695	149487887	.	1000	.	78.51159	-1.00000	5.06858	96
chr3	14461834	14462013	.	1000	.	75.34792	-1.00000	5.06858	96
chr3	136752329	136752509	.	1000	.	73.13523	-1.00000	5.06858	96
chr3	134197748	134197928	.	1000	.	75.97590	-1.00000	5.06858	96
chr3	126246453	126246604	.	1000	.	29.74760	-1.00000	5.06858	96
chr3	125165260	125165437	.	1000	.	81.07423	-1.00000	5.06858	96
chr3	123719207	123719370	.	1000	.	53.96204	-1.00000	5.06858	96
chr3	113051289	113051453	.	1000	.	66.86896	-1.00000	5.06858	96
chr3	112111880	112112095	.	1000	.	86.93746	-1.00000	5.06858	96
chr22	40024884	40025073	.	1000	.	78.11082	-1.00000	5.06858	96
chr22	26645372	26645518	.	1000	.	62.28228	-1.00000	5.06858	96
chr22	26319172	26319305	.	1000	.	49.69179	-1.00000	5.06858	96
chr21	45820662	45820852	.	1000	.	88.47877	-1.00000	5.06858	96
chr21	44297748	44297943	.	1000	.	82.10357	-1.00000	5.06858	96
chr21	41283297	41283474	.	1000	.	81.54955	-1.00000	5.06858	96
chr21	35840298	35840494	.	1000	.	75.80598	-1.00000	5.06858	96
chr21	33302887	33303081	.	1000	.	95.09403	-1.00000	5.06858	96
chr21	31098633	31098836	.	1000	.	78.38128	-1.00000	5.06858	96
chr20	819078	819265	.	1000	.	67.36850	-1.00000	5.06858	96
chr20	761049	761205	.	1000	.	58.66845	-1.00000	5.06858	96
chr20	63819738	63819945	.	1000	.	88.13832	-1.00000	5.06858	96
chr20	63537952	63538191	.	1000	.	112.24001	-1.00000	5.06858	96
chr20	51800238	51800463	.	1000	.	132.78631	-1.00000	5.06858	96
chr20	50713778	50713970	.	1000	.	76.83862	-1.00000	5.06858	96
chr20	50464352	50464520	.	1000	.	72.17392	-1.00000	5.06858	96
chr20	40160179	40160389	.	1000	.	95.49233	-1.00000	5.06858	96
chr20	10674793	10674988	.	1000	.	82.53895	-1.00000	5.06858	96
chr2	75404039	75404247	.	1000	.	103.56225	-1.00000	5.06858	96
chr2	72325942	72326139	.	1000	.	106.87979	-1.00000	5.06858	96
chr2	63488200	63488397	.	1000	.	87.48651	-1.00000	5.06858	96
chr2	62775183	62775363	.	1000	.	78.99502	-1.00000	5.06858	96
chr2	42196802	42197024	.	1000	.	102.61473	-1.00000	5.06858	96
chr2	238308270	238308431	.	1000	.	63.03727	-1.00000	5.06858	96
chr2	237060854	237061050	.	1000	.	93.43073	-1.00000	5.06858	96
chr2	23351570	23351818	.	1000	.	115.46948	-1.00000	5.06858	96
chr2	231800609	231800853	.	1000	.	89.75074	-1.00000	5.06858	96
chr2	228048960	228049161	.	1000	.	87.83179	-1.00000	5.06858	96
chr2	21395494	21395680	.	1000	.	79.54411	-1.00000	5.06858	96
chr2	199486046	199486264	.	1000	.	94.39780	-1.00000	5.06858	96
chr2	197803060	197803264	.	1000	.	75.75183	-1.00000	5.06858	96
chr2	191555172	191555363	.	1000	.	86.74004	-1.00000	5.06858	96
chr2	1886499	1886702	.	1000	.	87.36436	-1.00000	5.06858	96
chr2	181742905	181743109	.	1000	.	94.86949	-1.00000	5.06858	96
chr2	178280373	178280538	.	1000	.	72.51339	-1.00000	5.06858	96
chr2	176653985	176654158	.	1000	.	67.57484	-1.00000	5.06858	96
chr2	165239242	165239408	.	1000	.	65.33723	-1.00000	5.06858	96
chr2	160994495	160994687	.	1000	.	76.27768	-1.00000	5.06858	96
chr2	157336239	157336429	.	1000	.	97.90014	-1.00000	5.06858	96
chr2	142286683	142286890	.	1000	.	100.00205	-1.00000	5.06858	96
chr2	121080259	121080477	.	1000	.	118.94332	-1.00000	5.06858	96
chr19	5823620	5823772	.	1000	.	62.45527	-1.00000	5.06858	96
chr19	56252912	56253106	.	1000	.	72.24446	-1.00000	5.06858	96
chr19	5369979	5370169	.	1000	.	77.21635	-1.00000	5.06858	96
chr19	47414559	47414708	.	1000	.	47.20424	-1.00000	5.06858	96
chr19	47349055	47349259	.	1000	.	75.77754	-1.00000	5.06858	96
chr19	46513545	46513734	.	1000	.	74.28296	-1.00000	5.06858	96
chr19	46395644	46395838	.	1000	.	64.18839	-1.00000	5.06858	96
chr19	36170801	36170995	.	1000	.	77.22942	-1.00000	5.06858	96
chr19	32570312	32570487	.	1000	.	79.48278	-1.00000	5.06858	96
chr19	3108778	3108970	.	1000	.	101.20784	-1.00000	5.06858	96
chr19	2275163	2275378	.	1000	.	78.70995	-1.00000	5.06858	96
chr19	19366898	19367135	.	1000	.	123.02008	-1.00000	5.06858	96
chr19	11673587	11673788	.	1000	.	97.00337	-1.00000	5.06858	96
chr18	78879092	78879299	.	1000	.	79.85517	-1.00000	5.06858	96
chr18	68623455	68623602	.	1000	.	50.55334	-1.00000	5.06858	96
chr18	48475974	48476152	.	1000	.	82.85587	-1.00000	5.06858	96
chr18	32158111	32158319	.	1000	.	84.64389	-1.00000	5.06858	96
chr18	13139848	13140021	.	1000	.	81.93142	-1.00000	5.06858	96
chr18	11553432	11553635	.	1000	.	92.67128	-1.00000	5.06858	96
chr17	981133	981292	.	1000	.	58.44052	-1.00000	5.06858	96
chr17	78497171	78497374	.	1000	.	104.10661	-1.00000	5.06858	96
chr17	76506456	76506678	.	1000	.	116.06744	-1.00000	5.06858	96
chr17	76385840	76386037	.	1000	.	83.92868	-1.00000	5.06858	96
chr17	75632993	75633188	.	1000	.	114.79163	-1.00000	5.06858	96
chr17	75270421	75270607	.	1000	.	83.98148	-1.00000	5.06858	96
chr17	60720842	60721039	.	1000	.	82.39852	-1.00000	5.06858	96
chr17	60641865	60642060	.	1000	.	81.32185	-1.00000	5.06858	96
chr17	55641889	55642072	.	1000	.	81.63885	-1.00000	5.06858	96
chr17	50161569	50161781	.	1000	.	87.00077	-1.00000	5.06858	96
chr17	43994995	43995183	.	1000	.	77.27493	-1.00000	5.06858	96
chr17	39194471	39194648	.	1000	.	78.05996	-1.00000	5.06858	96
chr17	38864970	38865149	.	1000	.	88.44565	-1.00000	5.06858	96
chr17	37650507	37650684	.	1000	.	73.27714	-1.00000	5.06858	96
chr17	29370200	29370413	.	1000	.	77.53396	-1.00000	5.06858	96
chr17	20226833	20227029	.	1000	.	73.87609	-1.00000	5.06858	96
chr17	17388175	17388373	.	1000	.	93.85779	-1.00000	5.06858	96
chr16	88747988	88748174	.	1000	.	72.02242	-1.00000	5.06858	96
chr16	85420772	85420974	.	1000	.	81.33825	-1.00000	5.06858	96
chr16	83826178	83826384	.	1000	.	114.45532	-1.00000	5.06858	96
chr16	83215472	83215669	.	1000	.	85.40043	-1.00000	5.06858	96
chr16	82344263	82344475	.	1000	.	79.45048	-1.00000	5.06858	96
chr16	77171846	77172042	.	1000	.	70.46295	-1.00000	5.06858	96
chr16	74304614	74304797	.	1000	.	59.96207	-1.00000	5.06858	96
chr16	71499847	71500044	.	1000	.	96.33490	-1.00000	5.06858	96
chr16	67494076	67494286	.	1000	.	89.12938	-1.00000	5.06858	96
chr16	66830909	66831099	.	1000	.	87.64068	-1.00000	5.06858	96
chr16	57859435	57859623	.	1000	.	64.92891	-1.00000	5.06858	96
chr16	55701804	55702029	.	1000	.	120.75723	-1.00000	5.06858	96
chr16	51337786	51337956	.	1000	.	71.46950	-1.00000	5.06858	96
chr16	48231913	48232115	.	1000	.	92.52021	-1.00000	5.06858	96
chr16	2919757	2919958	.	1000	.	83.70194	-1.00000	5.06858	96
chr16	19223330	19223552	.	1000	.	123.66884	-1.00000	5.06858	96
chr16	13216774	13216993	.	1000	.	85.49700	-1.00000	5.06858	96
chr15	80977612	80977766	.	1000	.	57.17515	-1.00000	5.06858	96
chr15	80776530	80776726	.	1000	.	82.46632	-1.00000	5.06858	96
chr15	78909864	78910073	.	1000	.	103.20989	-1.00000	5.06858	96
chr15	68924966	68925178	.	1000	.	98.65083	-1.00000	5.06858	96
chr15	52227497	52227690	.	1000	.	59.59008	-1.00000	5.06858	96
chr15	51982340	51982519	.	1000	.	65.74306	-1.00000	5.06858	96
chr15	47196068	47196252	.	1000	.	67.86572	-1.00000	5.06858	96
chr15	42650561	42650770	.	1000	.	96.04089	-1.00000	5.06858	96
chr15	41904613	41904820	.	1000	.	83.92985	-1.00000	5.06858	96
chr15	40746562	40746749	.	1000	.	74.66707	-1.00000	5.06858	96
chr15	40310122	40310308	.	1000	.	67.79272	-1.00000	5.06858	96
chr15	33735752	33735914	.	1000	.	61.47002	-1.00000	5.06858	96
chr15	32651313	32651533	.	1000	.	103.00446	-1.00000	5.06858	96
chr15	26260633	26260788	.	1000	.	43.05077	-1.00000	5.06858	96
chr14	87745614	87745813	.	1000	.	87.92046	-1.00000	5.06858	96
chr14	69585077	69585254	.	1000	.	48.69440	-1.00000	5.06858	96
chr14	56874509	56874680	.	1000	.	57.64537	-1.00000	5.06858	96
chr14	38605495	38605680	.	1000	.	77.68824	-1.00000	5.06858	96
chr14	38197378	38197564	.	1000	.	67.99589	-1.00000	5.06858	96
chr14	30980207	30980415	.	1000	.	92.97810	-1.00000	5.06858	96
chr14	20873717	20873912	.	1000	.	90.24826	-1.00000	5.06858	96
chr14	103910419	103910621	.	1000	.	97.55729	-1.00000	5.06858	96
chr14	100025309	100025490	.	1000	.	75.42497	-1.00000	5.06858	96
chr13	80364015	80364184	.	1000	.	61.22093	-1.00000	5.06858	96
chr13	75358036	75358214	.	1000	.	67.60264	-1.00000	5.06858	96
chr13	45047404	45047614	.	1000	.	87.78249	-1.00000	5.06858	96
chr13	39263079	39263236	.	1000	.	62.37048	-1.00000	5.06858	96
chr13	113724886	113725044	.	1000	.	57.39663	-1.00000	5.06858	96
chr13	111067845	111067995	.	1000	.	55.81612	-1.00000	5.06858	96
chr13	100722009	100722206	.	1000	.	73.75999	-1.00000	5.06858	96
chr12	9708302	9708469	.	1000	.	52.74252	-1.00000	5.06858	96
chr12	95815727	95815907	.	1000	.	69.57462	-1.00000	5.06858	96
chr12	77011032	77011238	.	1000	.	98.28391	-1.00000	5.06858	96
chr12	6554165	6554345	.	1000	.	79.86683	-1.00000	5.06858	96
chr12	6423614	6423811	.	1000	.	77.85540	-1.00000	5.06858	96
chr12	55073154	55073320	.	1000	.	66.31045	-1.00000	5.06858	96
chr12	53352683	53352864	.	1000	.	82.88114	-1.00000	5.06858	96
chr12	51895023	51895199	.	1000	.	65.80779	-1.00000	5.06858	96
chr12	51824027	51824203	.	1000	.	70.19779	-1.00000	5.06858	96
chr12	14454194	14454391	.	1000	.	92.53819	-1.00000	5.06858	96
chr12	119667639	119667806	.	1000	.	59.13854	-1.00000	5.06858	96
chr12	117212669	117212863	.	1000	.	99.18763	-1.00000	5.06858	96
chr12	116863342	116863540	.	1000	.	80.69255	-1.00000	5.06858	96
chr12	114662674	114662885	.	1000	.	88.74763	-1.00000	5.06858	96
chr12	108563619	108563833	.	1000	.	105.61448	-1.00000	5.06858	96
chr12	106136274	106136448	.	1000	.	59.11698	-1.00000	5.06858	96
chr12	105420732	105420955	.	1000	.	98.81078	-1.00000	5.06858	96
chr11	74487986	74488171	.	1000	.	57.82717	-1.00000	5.06858	96
chr11	74453475	74453659	.	1000	.	69.40787	-1.00000	5.06858	96
chr11	7442697	7442881	.	1000	.	85.50244	-1.00000	5.06858	96
chr11	67644162	67644338	.	1000	.	72.91876	-1.00000	5.06858	96
chr11	67081521	67081711	.	1000	.	83.62726	-1.00000	5.06858	96
chr11	64301072	64301272	.	1000	.	84.31129	-1.00000	5.06858	96
chr11	63035762	63035950	.	1000	.	62.45242	-1.00000	5.06858	96
chr11	62786576	62786775	.	1000	.	86.31990	-1.00000	5.06858	96
chr11	6251181	6251394	.	1000	.	93.30916	-1.00000	5.06858	96
chr11	62340302	62340441	.	1000	.	53.83453	-1.00000	5.06858	96
chr11	61776567	61776744	.	1000	.	69.57165	-1.00000	5.06858	96
chr11	59680645	59680848	.	1000	.	97.06309	-1.00000	5.06858	96
chr11	57480413	57480621	.	1000	.	83.31927	-1.00000	5.06858	96
chr11	46490065	46490262	.	1000	.	68.04484	-1.00000	5.06858	96
chr11	3807914	3808086	.	1000	.	69.57960	-1.00000	5.06858	96
chr11	20387146	20387335	.	1000	.	78.32046	-1.00000	5.06858	96
chr11	18722141	18722303	.	1000	.	64.20917	-1.00000	5.06858	96
chr11	14300807	14300983	.	1000	.	80.64659	-1.00000	5.06858	96
chr11	129767245	129767388	.	1000	.	54.17558	-1.00000	5.06858	96
chr11	12894159	12894332	.	1000	.	64.42188	-1.00000	5.06858	96
chr11	116879924	116880105	.	1000	.	67.50926	-1.00000	5.06858	96
chr11	102593074	102593260	.	1000	.	79.89635	-1.00000	5.06858	96
chr10	95865332	95865520	.	1000	.	83.19691	-1.00000	5.06858	96
chr10	94963921	94964078	.	1000	.	65.97131	-1.00000	5.06858	96
chr10	89426331	89426508	.	1000	.	81.61642	-1.00000	5.06858	96
chr10	76984900	76985111	.	1000	.	96.08610	-1.00000	5.06858	96
chr10	43461984	43462137	.	1000	.	48.34410	-1.00000	5.06858	96
chr10	42975748	42975891	.	1000	.	54.31550	-1.00000	5.06858	96
chr10	34638530	34638734	.	1000	.	93.82490	-1.00000	5.06858	96
chr10	32367906	32368047	.	1000	.	58.09042	-1.00000	5.06858	96
chr10	29535582	29535782	.	1000	.	98.20113	-1.00000	5.06858	96
chr10	24383725	24383887	.	1000	.	60.11361	-1.00000	5.06858	96
chr10	23293249	23293445	.	1000	.	84.68632	-1.00000	5.06858	96
chr10	21732266	21732480	.	1000	.	104.32004	-1.00000	5.06858	96
chr10	13536847	13537063	.	1000	.	85.90652	-1.00000	5.06858	96
chr10	118544181	118544367	.	1000	.	77.72669	-1.00000	5.06858	96
chr10	114703762	114703918	.	1000	.	55.85117	-1.00000	5.06858	96
chr10	109773938	109774105	.	1000	.	56.24388	-1.00000	5.06858	96
chr10	102422769	102422923	.	1000	.	62.05658	-1.00000	5.06858	96
chr10	101213720	101213913	.	1000	.	80.79210	-1.00000	5.06858	96
chr1	91165340	91165572	.	1000	.	137.09874	-1.00000	5.06858	96
chr1	85502899	85503083	.	1000	.	67.07544	-1.00000	5.06858	96
chr1	6475594	6475771	.	1000	.	81.41798	-1.00000	5.06858	96
chr1	53278328	53278471	.	1000	.	62.74964	-1.00000	5.06858	96
chr1	46535188	46535378	.	1000	.	79.99040	-1.00000	5.06858	96
chr1	44652945	44653156	.	1000	.	121.01159	-1.00000	5.06858	96
chr1	41574174	41574366	.	1000	.	82.29719	-1.00000	5.06858	96
chr1	29703629	29703804	.	1000	.	72.80437	-1.00000	5.06858	96
chr1	28113165	28113328	.	1000	.	61.79683	-1.00000	5.06858	96
chr1	233394954	233395109	.	1000	.	57.73037	-1.00000	5.06858	96
chr1	227762494	227762697	.	1000	.	80.33210	-1.00000	5.06858	96
chr1	220733161	220733332	.	1000	.	71.61715	-1.00000	5.06858	96
chr1	212291619	212291792	.	1000	.	58.06189	-1.00000	5.06858	96
chr1	209827782	209827986	.	1000	.	88.36803	-1.00000	5.06858	96
chr1	207077900	207078059	.	1000	.	72.21044	-1.00000	5.06858	96
chr1	206583759	206583970	.	1000	.	86.60563	-1.00000	5.06858	96
chr1	205397104	205397253	.	1000	.	68.34577	-1.00000	5.06858	96
chr1	204214264	204214497	.	1000	.	79.43215	-1.00000	5.06858	96
chr1	202192908	202193071	.	1000	.	69.37163	-1.00000	5.06858	96
chr1	201793113	201793338	.	1000	.	119.55050	-1.00000	5.06858	96
chr1	182069037	182069224	.	1000	.	74.97673	-1.00000	5.06858	96
chr1	175154946	175155152	.	1000	.	91.55952	-1.00000	5.06858	96
chr1	17485398	17485590	.	1000	.	77.52418	-1.00000	5.06858	96
chr1	17477435	17477622	.	1000	.	75.04400	-1.00000	5.06858	96
chr1	169712110	169712308	.	1000	.	80.54647	-1.00000	5.06858	96
chr1	165129636	165129841	.	1000	.	83.57343	-1.00000	5.06858	96
chr1	160951485	160951679	.	1000	.	109.77442	-1.00000	5.06858	96
chr1	160726893	160727056	.	1000	.	64.62731	-1.00000	5.06858	96
chr1	13725947	13726107	.	1000	.	55.77112	-1.00000	5.06858	96
chr1	119968103	119968287	.	1000	.	84.75287	-1.00000	5.06858	96
chr1	11907751	11907969	.	1000	.	102.57973	-1.00000	5.06858	96
chrX	49915711	49915893	.	1000	.	68.39622	-1.00000	5.06858	95
chrX	1673348	1673538	.	1000	.	68.73465	-1.00000	5.06858	95
chr9	97615597	97615787	.	1000	.	76.87726	-1.00000	5.06858	95
chr9	95127725	95127934	.	1000	.	106.87104	-1.00000	5.06858	95
chr9	94213610	94213767	.	1000	.	65.31936	-1.00000	5.06858	95
chr9	93304969	93305143	.	1000	.	67.32247	-1.00000	5.06858	95
chr9	91954867	91955040	.	1000	.	76.53588	-1.00000	5.06858	95
chr9	90102417	90102569	.	1000	.	56.34911	-1.00000	5.06858	95
chr9	78035516	78035691	.	1000	.	72.50519	-1.00000	5.06858	95
chr9	75077259	75077437	.	1000	.	74.32488	-1.00000	5.06858	95
chr9	69972002	69972184	.	1000	.	77.97460	-1.00000	5.06858	95
chr9	6306069	6306205	.	1000	.	53.73531	-1.00000	5.06858	95
chr9	137029446	137029663	.	1000	.	94.80121	-1.00000	5.06858	95
chr9	133103240	133103467	.	1000	.	97.55133	-1.00000	5.06858	95
chr9	129783845	129784027	.	1000	.	83.71760	-1.00000	5.06858	95
chr9	128928041	128928220	.	1000	.	79.86364	-1.00000	5.06858	95
chr9	127955473	127955664	.	1000	.	76.80855	-1.00000	5.06858	95
chr9	121546038	121546193	.	1000	.	56.86944	-1.00000	5.06858	95
chr9	114291086	114291259	.	1000	.	68.94283	-1.00000	5.06858	95
chr9	108565860	108566051	.	1000	.	101.21133	-1.00000	5.06858	95
chr8	93361192	93361382	.	1000	.	73.31412	-1.00000	5.06858	95
chr8	90000820	90001041	.	1000	.	94.25450	-1.00000	5.06858	95
chr8	8669803	8669996	.	1000	.	72.43229	-1.00000	5.06858	95
chr8	6958215	6958376	.	1000	.	82.89418	-1.00000	5.06858	95
chr8	33591022	33591217	.	1000	.	74.71350	-1.00000	5.06858	95
chr8	28324402	28324584	.	1000	.	94.85197	-1.00000	5.06858	95
chr8	142634758	142634946	.	1000	.	80.03692	-1.00000	5.06858	95
chr8	132489640	132489832	.	1000	.	88.59057	-1.00000	5.06858	95
chr8	123693847	123694013	.	1000	.	74.08889	-1.00000	5.06858	95
chr8	123022502	123022702	.	1000	.	88.93665	-1.00000	5.06858	95
chr8	122673538	122673743	.	1000	.	75.07691	-1.00000	5.06858	95
chr8	116766277	116766469	.	1000	.	86.01764	-1.00000	5.06858	95
chr8	103373292	103373453	.	1000	.	63.68618	-1.00000	5.06858	95
chr7	98106610	98106763	.	1000	.	61.49362	-1.00000	5.06858	95
chr7	92424643	92424855	.	1000	.	99.69565	-1.00000	5.06858	95
chr7	74275369	74275580	.	1000	.	94.26391	-1.00000	5.06858	95
chr7	67371883	67372079	.	1000	.	72.81306	-1.00000	5.06858	95
chr7	66557648	66557839	.	1000	.	72.01329	-1.00000	5.06858	95
chr7	64951329	64951522	.	1000	.	88.94032	-1.00000	5.06858	95
chr7	63015731	63015902	.	1000	.	57.65456	-1.00000	5.06858	95
chr7	48110248	48110484	.	1000	.	127.92588	-1.00000	5.06858	95
chr7	45663341	45663551	.	1000	.	78.29057	-1.00000	5.06858	95
chr7	30800799	30800948	.	1000	.	50.36876	-1.00000	5.06858	95
chr7	29589267	29589485	.	1000	.	117.97237	-1.00000	5.06858	95
chr7	149799913	149800067	.	1000	.	63.27678	-1.00000	5.06858	95
chr7	148856371	148856577	.	1000	.	69.55460	-1.00000	5.06858	95
chr7	129343170	129343343	.	1000	.	54.05229	-1.00000	5.06858	95
chr7	127629336	127629537	.	1000	.	89.81369	-1.00000	5.06858	95
chr7	124785292	124785483	.	1000	.	87.32189	-1.00000	5.06858	95
chr7	119270052	119270247	.	1000	.	89.68866	-1.00000	5.06858	95
chr7	1176220	1176411	.	1000	.	89.83320	-1.00000	5.06858	95
chr7	107743494	107743677	.	1000	.	60.45657	-1.00000	5.06858	95
chr7	105652433	105652657	.	1000	.	108.97409	-1.00000	5.06858	95
chr7	103406981	103407193	.	1000	.	81.62437	-1.00000	5.06858	95
chr6	90479408	90479593	.	1000	.	75.97742	-1.00000	5.06858	95
chr6	85923019	85923216	.	1000	.	86.94134	-1.00000	5.06858	95
chr6	83514981	83515166	.	1000	.	71.99935	-1.00000	5.06858	95
chr6	71012942	71013126	.	1000	.	74.64051	-1.00000	5.06858	95
chr6	47097427	47097634	.	1000	.	106.56058	-1.00000	5.06858	95
chr6	39377544	39377695	.	1000	.	54.14156	-1.00000	5.06858	95
chr6	31192618	31192800	.	1000	.	72.84333	-1.00000	5.06858	95
chr6	30679029	30679233	.	1000	.	91.21129	-1.00000	5.06858	95
chr6	30357666	30357846	.	1000	.	75.80544	-1.00000	5.06858	95
chr6	21589328	21589521	.	1000	.	102.16637	-1.00000	5.06858	95
chr6	162442789	162442961	.	1000	.	61.14358	-1.00000	5.06858	95
chr6	160767480	160767679	.	1000	.	92.42138	-1.00000	5.06858	95
chr6	158706501	158706687	.	1000	.	82.37368	-1.00000	5.06858	95
chr6	154156127	154156295	.	1000	.	75.90721	-1.00000	5.06858	95
chr6	138007009	138007190	.	1000	.	73.82595	-1.00000	5.06858	95
chr6	129751928	129752132	.	1000	.	91.62076	-1.00000	5.06858	95
chr6	120378675	120378894	.	1000	.	110.00942	-1.00000	5.06858	95
chr6	108542086	108542275	.	1000	.	79.36395	-1.00000	5.06858	95
chr5	98796442	98796617	.	1000	.	63.04663	-1.00000	5.06858	95
chr5	78652	78802	.	1000	.	58.77941	-1.00000	5.06858	95
chr5	69024251	69024411	.	1000	.	69.46174	-1.00000	5.06858	95
chr5	6745724	6745931	.	1000	.	93.17198	-1.00000	5.06858	95
chr5	57298288	57298444	.	1000	.	67.72924	-1.00000	5.06858	95
chr5	54489471	54489664	.	1000	.	92.95834	-1.00000	5.06858	95
chr5	4942410	4942564	.	1000	.	36.08591	-1.00000	5.06858	95
chr5	42995001	42995166	.	1000	.	75.93866	-1.00000	5.06858	95
chr5	171912228	171912420	.	1000	.	80.53538	-1.00000	5.06858	95
chr5	149837747	149837953	.	1000	.	96.57901	-1.00000	5.06858	95
chr5	149442606	149442831	.	1000	.	106.35790	-1.00000	5.06858	95
chr5	146533334	146533541	.	1000	.	85.22531	-1.00000	5.06858	95
chr5	14352185	14352396	.	1000	.	107.51088	-1.00000	5.06858	95
chr5	14270334	14270490	.	1000	.	59.92701	-1.00000	5.06858	95
chr5	138774461	138774611	.	1000	.	53.40814	-1.00000	5.06858	95
chr5	135834519	135834728	.	1000	.	92.85948	-1.00000	5.06858	95
chr5	115831266	115831450	.	1000	.	76.53820	-1.00000	5.06858	95
chr5	103139368	103139558	.	1000	.	71.48678	-1.00000	5.06858	95
chr5	10284065	10284279	.	1000	.	81.89057	-1.00000	5.06858	95
chr4	89254855	89255029	.	1000	.	65.63673	-1.00000	5.06858	95
chr4	76087262	76087451	.	1000	.	80.54330	-1.00000	5.06858	95
chr4	75916083	75916273	.	1000	.	84.22652	-1.00000	5.06858	95
chr4	53930077	53930274	.	1000	.	93.59912	-1.00000	5.06858	95
chr4	147160993	147161198	.	1000	.	83.69758	-1.00000	5.06858	95
chr4	146242025	146242198	.	1000	.	75.59534	-1.00000	5.06858	95
chr4	140884549	140884727	.	1000	.	68.91725	-1.00000	5.06858	95
chr4	122003481	122003635	.	1000	.	52.48093	-1.00000	5.06858	95
chr4	118865210	118865410	.	1000	.	85.23701	-1.00000	5.06858	95
chr4	110631932	110632135	.	1000	.	88.57360	-1.00000	5.06858	95
chr3	70064274	70064409	.	1000	.	50.08523	-1.00000	5.06858	95
chr3	64575589	64575758	.	1000	.	64.01490	-1.00000	5.06858	95
chr3	61371239	61371411	.	1000	.	63.28234	-1.00000	5.06858	95
chr3	53842826	53843010	.	1000	.	80.80843	-1.00000	5.06858	95
chr3	53427055	53427227	.	1000	.	69.16697	-1.00000	5.06858	95
chr3	52799160	52799363	.	1000	.	71.40429	-1.00000	5.06858	95
chr3	52144384	52144579	.	1000	.	84.06903	-1.00000	5.06858	95
chr3	50614171	50614372	.	1000	.	89.61178	-1.00000	5.06858	95
chr3	48151611	48151803	.	1000	.	95.04866	-1.00000	5.06858	95
chr3	45593210	45593424	.	1000	.	84.37041	-1.00000	5.06858	95
chr3	39498682	39498869	.	1000	.	82.51102	-1.00000	5.06858	95
chr3	33787524	33787708	.	1000	.	81.15782	-1.00000	5.06858	95
chr3	158795042	158795236	.	1000	.	72.18289	-1.00000	5.06858	95
chr3	158659786	158659906	.	1000	.	41.28239	-1.00000	5.06858	95
chr3	149530746	149530944	.	1000	.	65.03760	-1.00000	5.06858	95
chr3	141644944	141645146	.	1000	.	79.23174	-1.00000	5.06858	95
chr3	133663841	133664031	.	1000	.	74.85532	-1.00000	5.06858	95
chr3	12175950	12176148	.	1000	.	101.48490	-1.00000	5.06858	95
chr3	114152486	114152692	.	1000	.	83.40620	-1.00000	5.06858	95
chr3	107753609	107753781	.	1000	.	65.28170	-1.00000	5.06858	95
chr22	50237247	50237409	.	1000	.	50.71154	-1.00000	5.06858	95
chr22	33274321	33274472	.	1000	.	60.10240	-1.00000	5.06858	95
chr22	32266272	32266452	.	1000	.	64.13071	-1.00000	5.06858	95
chr22	31313378	31313586	.	1000	.	85.01427	-1.00000	5.06858	95
chr22	30089005	30089188	.	1000	.	74.08594	-1.00000	5.06858	95
chr22	29689907	29690096	.	1000	.	82.39206	-1.00000	5.06858	95
chr22	29245598	29245817	.	1000	.	128.90528	-1.00000	5.06858	95
chr22	25235911	25236065	.	1000	.	56.53891	-1.00000	5.06858	95
chr22	22422691	22422882	.	1000	.	64.25744	-1.00000	5.06858	95
chr22	21593921	21594122	.	1000	.	77.73452	-1.00000	5.06858	95
chr21	36422326	36422524	.	1000	.	99.39919	-1.00000	5.06858	95
chr21	33894866	33895039	.	1000	.	63.75803	-1.00000	5.06858	95
chr21	32826685	32826843	.	1000	.	60.07040	-1.00000	5.06858	95
chr20	9323739	9323922	.	1000	.	84.50581	-1.00000	5.06858	95
chr20	62516312	62516528	.	1000	.	90.74300	-1.00000	5.06858	95
chr20	53578826	53579058	.	1000	.	134.06938	-1.00000	5.06858	95
chr20	479072	479261	.	1000	.	70.13578	-1.00000	5.06858	95
chr20	4759233	4759393	.	1000	.	51.87561	-1.00000	5.06858	95
chr20	45290980	45291187	.	1000	.	106.46537	-1.00000	5.06858	95
chr20	41232449	41232641	.	1000	.	62.08243	-1.00000	5.06858	95
chr20	38725962	38726143	.	1000	.	72.19481	-1.00000	5.06858	95
chr20	36774270	36774459	.	1000	.	103.57779	-1.00000	5.06858	95
chr20	33299220	33299453	.	1000	.	147.25020	-1.00000	5.06858	95
chr20	2476808	2477005	.	1000	.	80.75385	-1.00000	5.06858	95
chr20	23937401	23937626	.	1000	.	132.92957	-1.00000	5.06858	95
chr20	10316718	10316916	.	1000	.	91.21002	-1.00000	5.06858	95
chr20	10047484	10047632	.	1000	.	60.38203	-1.00000	5.06858	95
chr2	97005467	97005626	.	1000	.	54.16139	-1.00000	5.06858	95
chr2	96138773	96138938	.	1000	.	58.37110	-1.00000	5.06858	95
chr2	85769742	85769942	.	1000	.	82.52546	-1.00000	5.06858	95
chr2	75316085	75316210	.	1000	.	46.07676	-1.00000	5.06858	95
chr2	74532331	74532520	.	1000	.	72.31615	-1.00000	5.06858	95
chr2	71100535	71100756	.	1000	.	122.67634	-1.00000	5.06858	95
chr2	42770637	42770844	.	1000	.	85.95452	-1.00000	5.06858	95
chr2	33373059	33373252	.	1000	.	75.40529	-1.00000	5.06858	95
chr2	32553936	32554116	.	1000	.	77.70052	-1.00000	5.06858	95
chr2	30026536	30026744	.	1000	.	92.61617	-1.00000	5.06858	95
chr2	25991631	25991831	.	1000	.	74.52458	-1.00000	5.06858	95
chr2	232333483	232333634	.	1000	.	57.92816	-1.00000	5.06858	95
chr2	22904208	22904387	.	1000	.	64.68644	-1.00000	5.06858	95
chr2	210072979	210073172	.	1000	.	75.42529	-1.00000	5.06858	95
chr2	205925942	205926160	.	1000	.	124.67310	-1.00000	5.06858	95
chr2	18884191	18884321	.	1000	.	53.58623	-1.00000	5.06858	95
chr2	182667044	182667200	.	1000	.	63.33880	-1.00000	5.06858	95
chr2	177263525	177263718	.	1000	.	88.78694	-1.00000	5.06858	95
chr2	177168452	177168610	.	1000	.	64.74452	-1.00000	5.06858	95
chr2	166181673	166181851	.	1000	.	73.53865	-1.00000	5.06858	95
chr2	16218773	16218964	.	1000	.	94.29557	-1.00000	5.06858	95
chr2	160324283	160324453	.	1000	.	76.98111	-1.00000	5.06858	95
chr2	144162760	144162973	.	1000	.	96.81018	-1.00000	5.06858	95
chr2	135473667	135473854	.	1000	.	85.61165	-1.00000	5.06858	95
chr2	126245031	126245240	.	1000	.	95.92949	-1.00000	5.06858	95
chr2	118032486	118032693	.	1000	.	116.15806	-1.00000	5.06858	95
chr2	11132652	11132873	.	1000	.	121.56278	-1.00000	5.06858	95
chr2	110114255	110114424	.	1000	.	81.10003	-1.00000	5.06858	95
chr2	104849626	104849819	.	1000	.	95.04186	-1.00000	5.06858	95
chr2	102443341	102443533	.	1000	.	96.22094	-1.00000	5.06858	95
chr19	6863649	6863846	.	1000	.	85.87791	-1.00000	5.06858	95
chr19	55504117	55504241	.	1000	.	63.22194	-1.00000	5.06858	95
chr19	54168575	54168774	.	1000	.	61.55911	-1.00000	5.06858	95
chr19	47391515	47391695	.	1000	.	55.56345	-1.00000	5.06858	95
chr19	45338745	45338920	.	1000	.	57.33008	-1.00000	5.06858	95
chr19	45017002	45017198	.	1000	.	79.18117	-1.00000	5.06858	95
chr19	42424758	42424925	.	1000	.	65.70006	-1.00000	5.06858	95
chr19	39397720	39397934	.	1000	.	96.15283	-1.00000	5.06858	95
chr19	1767528	1767674	.	1000	.	46.88628	-1.00000	5.06858	95
chr19	12676412	12676620	.	1000	.	100.06818	-1.00000	5.06858	95
chr19	12640208	12640413	.	1000	.	97.76586	-1.00000	5.06858	95
chr19	11881288	11881466	.	1000	.	69.50402	-1.00000	5.06858	95
chr19	11137759	11137913	.	1000	.	59.68984	-1.00000	5.06858	95
chr19	11126194	11126363	.	1000	.	65.32477	-1.00000	5.06858	95
chr18	79528864	79529062	.	1000	.	87.06323	-1.00000	5.06858	95
chr18	74476263	74476463	.	1000	.	76.55017	-1.00000	5.06858	95
chr18	62586246	62586449	.	1000	.	86.28330	-1.00000	5.06858	95
chr18	42030679	42030838	.	1000	.	66.31042	-1.00000	5.06858	95
chr18	35144075	35144254	.	1000	.	75.00485	-1.00000	5.06858	95
chr18	3151508	3151659	.	1000	.	50.15026	-1.00000	5.06858	95
chr18	24726803	24726989	.	1000	.	66.16874	-1.00000	5.06858	95
chr17	8093927	8094131	.	1000	.	65.28558	-1.00000	5.06858	95
chr17	76460628	76460798	.	1000	.	55.64789	-1.00000	5.06858	95
chr17	73956679	73956874	.	1000	.	84.72819	-1.00000	5.06858	95
chr17	73657578	73657792	.	1000	.	106.88906	-1.00000	5.06858	95
chr17	73156309	73156525	.	1000	.	111.81372	-1.00000	5.06858	95
chr17	69526062	69526281	.	1000	.	112.48879	-1.00000	5.06858	95
chr17	57131031	57131201	.	1000	.	76.04591	-1.00000	5.06858	95
chr17	44203754	44203936	.	1000	.	68.49324	-1.00000	5.06858	95
chr17	42673957	42674120	.	1000	.	59.14788	-1.00000	5.06858	95
chr17	40358543	40358758	.	1000	.	119.71506	-1.00000	5.06858	95
chr17	40317441	40317607	.	1000	.	64.77693	-1.00000	5.06858	95
chr17	12545997	12546178	.	1000	.	61.19855	-1.00000	5.06858	95
chr17	12395858	12395997	.	1000	.	48.01058	-1.00000	5.06858	95
chr17	10614642	10614859	.	1000	.	111.26201	-1.00000	5.06858	95
chr16	87815664	87815852	.	1000	.	82.04201	-1.00000	5.06858	95
chr16	85397607	85397768	.	1000	.	62.84593	-1.00000	5.06858	95
chr16	79047451	79047658	.	1000	.	98.35755	-1.00000	5.06858	95
chr16	7025703	7025904	.	1000	.	105.25972	-1.00000	5.06858	95
chr16	686094	686259	.	1000	.	65.28076	-1.00000	5.06858	95
chr16	63361114	63361294	.	1000	.	80.48044	-1.00000	5.06858	95
chr16	56603683	56603880	.	1000	.	101.86926	-1.00000	5.06858	95
chr16	56401555	56401727	.	1000	.	72.13594	-1.00000	5.06858	95
chr16	5092390	5092536	.	1000	.	49.93414	-1.00000	5.06858	95
chr16	46673471	46673673	.	1000	.	143.35336	-1.00000	5.06858	95
chr16	31159756	31159954	.	1000	.	84.27017	-1.00000	5.06858	95
chr16	27081031	27081189	.	1000	.	61.79011	-1.00000	5.06858	95
chr15	94119989	94120192	.	1000	.	80.94266	-1.00000	5.06858	95
chr15	92082380	92082542	.	1000	.	64.15230	-1.00000	5.06858	95
chr15	90362125	90362281	.	1000	.	67.78571	-1.00000	5.06858	95
chr15	85831622	85831807	.	1000	.	75.70508	-1.00000	5.06858	95
chr15	84599097	84599307	.	1000	.	98.40675	-1.00000	5.06858	95
chr15	74800225	74800451	.	1000	.	103.64115	-1.00000	5.06858	95
chr15	71801269	71801436	.	1000	.	61.65875	-1.00000	5.06858	95
chr15	68253006	68253180	.	1000	.	64.95757	-1.00000	5.06858	95
chr15	65189223	65189398	.	1000	.	76.17143	-1.00000	5.06858	95
chr15	59501623	59501821	.	1000	.	94.33654	-1.00000	5.06858	95
chr15	35751696	35751867	.	1000	.	73.12755	-1.00000	5.06858	95
chr15	29613996	29614176	.	1000	.	92.89454	-1.00000	5.06858	95
chr14	99982536	99982751	.	1000	.	108.29169	-1.00000	5.06858	95
chr14	99730012	99730164	.	1000	.	56.33950	-1.00000	5.06858	95
chr14	81464623	81464798	.	1000	.	72.11294	-1.00000	5.06858	95
chr14	78959793	78959978	.	1000	.	79.58297	-1.00000	5.06858	95
chr14	73295292	73295485	.	1000	.	79.10291	-1.00000	5.06858	95
chr14	64760271	64760436	.	1000	.	64.02631	-1.00000	5.06858	95
chr14	23346096	23346265	.	1000	.	80.68530	-1.00000	5.06858	95
chr14	22132178	22132361	.	1000	.	84.06361	-1.00000	5.06858	95
chr14	22112132	22112298	.	1000	.	65.69826	-1.00000	5.06858	95
chr14	106586211	106586411	.	1000	.	74.28463	-1.00000	5.06858	95
chr14	106564152	106564358	.	1000	.	82.16701	-1.00000	5.06858	95
chr14	103292883	103293094	.	1000	.	108.03873	-1.00000	5.06858	95
chr14	101707375	101707535	.	1000	.	64.65068	-1.00000	5.06858	95
chr13	72221442	72221621	.	1000	.	100.65391	-1.00000	5.06858	95
chr13	52968202	52968393	.	1000	.	76.08530	-1.00000	5.06858	95
chr13	33542752	33542892	.	1000	.	48.66930	-1.00000	5.06858	95
chr13	27339406	27339597	.	1000	.	71.26665	-1.00000	5.06858	95
chr13	110412339	110412545	.	1000	.	92.13795	-1.00000	5.06858	95
chr13	110222303	110222476	.	1000	.	63.25729	-1.00000	5.06858	95
chr13	108961629	108961792	.	1000	.	69.39322	-1.00000	5.06858	95
chr12	98491035	98491225	.	1000	.	81.52855	-1.00000	5.06858	95
chr12	92785191	92785341	.	1000	.	51.72282	-1.00000	5.06858	95
chr12	85575793	85575963	.	1000	.	67.87419	-1.00000	5.06858	95
chr12	67441875	67442074	.	1000	.	78.73781	-1.00000	5.06858	95
chr12	6617792	6617947	.	1000	.	57.26408	-1.00000	5.06858	95
chr12	6563529	6563739	.	1000	.	90.98919	-1.00000	5.06858	95
chr12	55721063	55721258	.	1000	.	79.38973	-1.00000	5.06858	95
chr12	55619718	55619941	.	1000	.	77.01272	-1.00000	5.06858	95
chr12	52865423	52865611	.	1000	.	88.42580	-1.00000	5.06858	95
chr12	45130894	45131038	.	1000	.	62.61589	-1.00000	5.06858	95
chr12	2291301	2291488	.	1000	.	72.25616	-1.00000	5.06858	95
chr12	16359976	16360167	.	1000	.	100.02426	-1.00000	5.06858	95
chr12	13739700	13739893	.	1000	.	67.25985	-1.00000	5.06858	95
chr12	131104753	131104954	.	1000	.	102.64234	-1.00000	5.06858	95
chr12	119902131	119902344	.	1000	.	91.91889	-1.00000	5.06858	95
chr12	119115399	119115577	.	1000	.	58.56655	-1.00000	5.06858	95
chr12	118377971	118378159	.	1000	.	81.48150	-1.00000	5.06858	95
chr12	117155309	117155497	.	1000	.	92.89093	-1.00000	5.06858	95
chr12	113425429	113425622	.	1000	.	65.85838	-1.00000	5.06858	95
chr12	113050167	113050316	.	1000	.	52.90485	-1.00000	5.06858	95
chr12	107671139	107671361	.	1000	.	93.92233	-1.00000	5.06858	95
chr12	107131866	107132054	.	1000	.	84.76498	-1.00000	5.06858	95
chr11	83293030	83293244	.	1000	.	76.38308	-1.00000	5.06858	95
chr11	75547643	75547791	.	1000	.	59.06499	-1.00000	5.06858	95
chr11	64787664	64787846	.	1000	.	74.51551	-1.00000	5.06858	95
chr11	64653182	64653392	.	1000	.	97.72500	-1.00000	5.06858	95
chr11	64449618	64449811	.	1000	.	87.64155	-1.00000	5.06858	95
chr11	64331916	64332104	.	1000	.	71.21370	-1.00000	5.06858	95
chr11	64148734	64148942	.	1000	.	83.76713	-1.00000	5.06858	95
chr11	62054654	62054815	.	1000	.	60.95471	-1.00000	5.06858	95
chr11	47179608	47179787	.	1000	.	74.82279	-1.00000	5.06858	95
chr11	45772029	45772213	.	1000	.	66.52186	-1.00000	5.06858	95
chr11	27705952	27706119	.	1000	.	57.32494	-1.00000	5.06858	95
chr11	18203865	18203978	.	1000	.	45.46896	-1.00000	5.06858	95
chr11	18115601	18115785	.	1000	.	85.93419	-1.00000	5.06858	95
chr11	133134649	133134856	.	1000	.	102.13972	-1.00000	5.06858	95
chr11	126607396	126607575	.	1000	.	68.06617	-1.00000	5.06858	95
chr11	122505857	122506042	.	1000	.	91.04285	-1.00000	5.06858	95
chr11	106087936	106088099	.	1000	.	71.79099	-1.00000	5.06858	95
chr10	99392522	99392722	.	1000	.	87.46428	-1.00000	5.06858	95
chr10	92435108	92435297	.	1000	.	67.19238	-1.00000	5.06858	95
chr10	91370098	91370242	.	1000	.	39.23417	-1.00000	5.06858	95
chr10	79195530	79195725	.	1000	.	71.24229	-1.00000	5.06858	95
chr10	76547502	76547644	.	1000	.	44.90350	-1.00000	5.06858	95
chr10	69901692	69901860	.	1000	.	67.49412	-1.00000	5.06858	95
chr10	36889056	36889270	.	1000	.	97.29612	-1.00000	5.06858	95
chr10	132637915	132638106	.	1000	.	74.46291	-1.00000	5.06858	95
chr10	131874992	131875160	.	1000	.	65.86030	-1.00000	5.06858	95
chr10	131454222	131454388	.	1000	.	69.33130	-1.00000	5.06858	95
chr10	117442985	117443135	.	1000	.	58.88506	-1.00000	5.06858	95
chr10	116682413	116682626	.	1000	.	86.79698	-1.00000	5.06858	95
chr10	102729324	102729525	.	1000	.	79.02690	-1.00000	5.06858	95
chr10	100508802	100508950	.	1000	.	44.69526	-1.00000	5.06858	95
chr1	7902836	7903000	.	1000	.	55.91718	-1.00000	5.06858	95
chr1	77533793	77533966	.	1000	.	58.38519	-1.00000	5.06858	95
chr1	68321166	68321343	.	1000	.	77.51944	-1.00000	5.06858	95
chr1	67532481	67532671	.	1000	.	74.94892	-1.00000	5.06858	95
chr1	66996143	66996326	.	1000	.	75.89069	-1.00000	5.06858	95
chr1	62963276	62963438	.	1000	.	64.01055	-1.00000	5.06858	95
chr1	55702144	55702351	.	1000	.	101.64029	-1.00000	5.06858	95
chr1	52296354	52296518	.	1000	.	64.06687	-1.00000	5.06858	95
chr1	50272072	50272241	.	1000	.	73.57377	-1.00000	5.06858	95
chr1	44793749	44793941	.	1000	.	81.75179	-1.00000	5.06858	95
chr1	42913445	42913646	.	1000	.	88.59308	-1.00000	5.06858	95
chr1	33050682	33050857	.	1000	.	59.22028	-1.00000	5.06858	95
chr1	28785150	28785346	.	1000	.	88.99912	-1.00000	5.06858	95
chr1	244796906	244797091	.	1000	.	82.89703	-1.00000	5.06858	95
chr1	2381833	2382022	.	1000	.	70.16782	-1.00000	5.06858	95
chr1	230310670	230310886	.	1000	.	101.33526	-1.00000	5.06858	95
chr1	222634511	222634716	.	1000	.	76.99305	-1.00000	5.06858	95
chr1	211649105	211649290	.	1000	.	72.38583	-1.00000	5.06858	95
chr1	208245334	208245485	.	1000	.	55.07897	-1.00000	5.06858	95
chr1	206461891	206462075	.	1000	.	84.15689	-1.00000	5.06858	95
chr1	205659000	205659180	.	1000	.	78.04296	-1.00000	5.06858	95
chr1	204446452	204446633	.	1000	.	69.27400	-1.00000	5.06858	95
chr1	203340121	203340330	.	1000	.	89.55283	-1.00000	5.06858	95
chr1	201435745	201435891	.	1000	.	51.61205	-1.00000	5.06858	95
chr1	20100990	20101199	.	1000	.	87.15870	-1.00000	5.06858	95
chr1	19882146	19882358	.	1000	.	81.22297	-1.00000	5.06858	95
chr1	17984604	17984791	.	1000	.	72.80885	-1.00000	5.06858	95
chr1	155193544	155193709	.	1000	.	68.13166	-1.00000	5.06858	95
chr1	150429916	150430064	.	1000	.	57.06329	-1.00000	5.06858	95
chr1	147242471	147242649	.	1000	.	73.67378	-1.00000	5.06858	95
chr1	114282896	114283098	.	1000	.	91.98791	-1.00000	5.06858	95
chr1	109773739	109773967	.	1000	.	112.74809	-1.00000	5.06858	95
chr1	109112136	109112304	.	1000	.	63.00142	-1.00000	5.06858	95
chr1	108512600	108512753	.	1000	.	51.97000	-1.00000	5.06858	95
chr1	101288520	101288736	.	1000	.	99.87641	-1.00000	5.06858	95
chrX	49754329	49754527	.	1000	.	76.03271	-1.00000	5.06858	94
chrX	40573859	40574068	.	1000	.	65.54477	-1.00000	5.06858	94
chrX	151753459	151753659	.	1000	.	65.79170	-1.00000	5.06858	94
chrX	14095766	14095951	.	1000	.	69.68254	-1.00000	5.06858	94
chrX	120213790	120213945	.	1000	.	56.35986	-1.00000	5.06858	94
chrX	109485831	109486017	.	1000	.	68.72644	-1.00000	5.06858	94
chr9	83334331	83334513	.	1000	.	83.01678	-1.00000	5.06858	94
chr9	73565961	73566168	.	1000	.	82.00219	-1.00000	5.06858	94
chr9	37430950	37431116	.	1000	.	60.50115	-1.00000	5.06858	94
chr9	137534940	137535121	.	1000	.	76.68992	-1.00000	5.06858	94
chr9	134170794	134171017	.	1000	.	93.12166	-1.00000	5.06858	94
chr9	132972664	132972850	.	1000	.	65.00927	-1.00000	5.06858	94
chr9	127214499	127214703	.	1000	.	105.44704	-1.00000	5.06858	94
chr9	114339171	114339369	.	1000	.	93.42659	-1.00000	5.06858	94
chr9	112921590	112921699	.	1000	.	59.58393	-1.00000	5.06858	94
chr9	101457115	101457327	.	1000	.	91.61864	-1.00000	5.06858	94
chr9	100011168	100011313	.	1000	.	52.22271	-1.00000	5.06858	94
chr8	89995664	89995836	.	1000	.	69.61976	-1.00000	5.06858	94
chr8	8750790	8750985	.	1000	.	86.27748	-1.00000	5.06858	94
chr8	61467586	61467767	.	1000	.	100.63100	-1.00000	5.06858	94
chr8	17913756	17913931	.	1000	.	75.67206	-1.00000	5.06858	94
chr8	137492923	137493116	.	1000	.	76.14899	-1.00000	5.06858	94
chr8	135452432	135452613	.	1000	.	79.58832	-1.00000	5.06858	94
chr8	109325947	109326114	.	1000	.	74.42091	-1.00000	5.06858	94
chr8	105781835	105781994	.	1000	.	67.28456	-1.00000	5.06858	94
chr7	93902890	93903037	.	1000	.	55.69877	-1.00000	5.06858	94
chr7	47088921	47089114	.	1000	.	71.81198	-1.00000	5.06858	94
chr7	2567713	2567913	.	1000	.	96.58963	-1.00000	5.06858	94
chr7	25098504	25098699	.	1000	.	84.90934	-1.00000	5.06858	94
chr7	22109806	22109933	.	1000	.	51.53725	-1.00000	5.06858	94
chr7	149625610	149625785	.	1000	.	69.40125	-1.00000	5.06858	94
chr7	149065892	149066099	.	1000	.	106.41129	-1.00000	5.06858	94
chr7	140326360	140326553	.	1000	.	86.02214	-1.00000	5.06858	94
chr7	131507949	131508165	.	1000	.	99.90884	-1.00000	5.06858	94
chr7	129607868	129608028	.	1000	.	50.75130	-1.00000	5.06858	94
chr7	129376587	129376745	.	1000	.	67.62843	-1.00000	5.06858	94
chr7	129218623	129218832	.	1000	.	104.95867	-1.00000	5.06858	94
chr7	128347661	128347844	.	1000	.	87.63933	-1.00000	5.06858	94
chr7	119198033	119198165	.	1000	.	45.84293	-1.00000	5.06858	94
chr6	99588638	99588794	.	1000	.	62.65684	-1.00000	5.06858	94
chr6	82040685	82040863	.	1000	.	71.41569	-1.00000	5.06858	94
chr6	5379761	5379959	.	1000	.	85.81614	-1.00000	5.06858	94
chr6	52087767	52087987	.	1000	.	100.19360	-1.00000	5.06858	94
chr6	5115239	5115434	.	1000	.	92.28916	-1.00000	5.06858	94
chr6	44304860	44305067	.	1000	.	109.11269	-1.00000	5.06858	94
chr6	36680524	36680681	.	1000	.	69.80267	-1.00000	5.06858	94
chr6	32154680	32154856	.	1000	.	74.40003	-1.00000	5.06858	94
chr6	31923066	31923216	.	1000	.	56.73764	-1.00000	5.06858	94
chr6	2196178	2196355	.	1000	.	67.47603	-1.00000	5.06858	94
chr6	139250644	139250839	.	1000	.	90.25833	-1.00000	5.06858	94
chr6	137945018	137945222	.	1000	.	96.17748	-1.00000	5.06858	94
chr6	136846146	136846328	.	1000	.	73.44357	-1.00000	5.06858	94
chr6	134123678	134123886	.	1000	.	62.61294	-1.00000	5.06858	94
chr6	131597552	131597730	.	1000	.	71.78951	-1.00000	5.06858	94
chr6	129730621	129730818	.	1000	.	87.42894	-1.00000	5.06858	94
chr6	12893976	12894155	.	1000	.	85.02948	-1.00000	5.06858	94
chr6	126033726	126033901	.	1000	.	65.56249	-1.00000	5.06858	94
chr6	118283878	118284056	.	1000	.	72.57207	-1.00000	5.06858	94
chr6	104683137	104683338	.	1000	.	93.79308	-1.00000	5.06858	94
chr5	91101867	91102064	.	1000	.	59.73913	-1.00000	5.06858	94
chr5	54243579	54243747	.	1000	.	62.43997	-1.00000	5.06858	94
chr5	33588828	33589033	.	1000	.	77.16844	-1.00000	5.06858	94
chr5	178235122	178235279	.	1000	.	50.86953	-1.00000	5.06858	94
chr5	178197059	178197268	.	1000	.	71.73478	-1.00000	5.06858	94
chr5	173619003	173619219	.	1000	.	84.80585	-1.00000	5.06858	94
chr5	173166348	173166551	.	1000	.	98.38245	-1.00000	5.06858	94
chr5	17190591	17190786	.	1000	.	72.10205	-1.00000	5.06858	94
chr5	151523473	151523661	.	1000	.	77.28585	-1.00000	5.06858	94
chr5	112848335	112848522	.	1000	.	63.40851	-1.00000	5.06858	94
chr5	102670318	102670492	.	1000	.	75.17293	-1.00000	5.06858	94
chr4	83282163	83282339	.	1000	.	68.88377	-1.00000	5.06858	94
chr4	7761731	7761924	.	1000	.	91.81360	-1.00000	5.06858	94
chr4	71113378	71113498	.	1000	.	51.40377	-1.00000	5.06858	94
chr4	54971460	54971659	.	1000	.	62.44713	-1.00000	5.06858	94
chr4	173494458	173494648	.	1000	.	81.35107	-1.00000	5.06858	94
chr4	170853528	170853713	.	1000	.	80.65380	-1.00000	5.06858	94
chr4	151644721	151644930	.	1000	.	86.80089	-1.00000	5.06858	94
chr4	128863586	128863755	.	1000	.	65.26590	-1.00000	5.06858	94
chr4	108018668	108018848	.	1000	.	76.03343	-1.00000	5.06858	94
chr4	102431455	102431661	.	1000	.	73.98315	-1.00000	5.06858	94
chr3	88219349	88219532	.	1000	.	72.70233	-1.00000	5.06858	94
chr3	86969900	86970053	.	1000	.	55.39644	-1.00000	5.06858	94
chr3	50246293	50246480	.	1000	.	68.83946	-1.00000	5.06858	94
chr3	39447953	39448142	.	1000	.	83.59312	-1.00000	5.06858	94
chr3	36701061	36701258	.	1000	.	86.62328	-1.00000	5.06858	94
chr3	197906061	197906252	.	1000	.	91.57071	-1.00000	5.06858	94
chr3	195002013	195002186	.	1000	.	84.15819	-1.00000	5.06858	94
chr3	184561311	184561541	.	1000	.	91.54566	-1.00000	5.06858	94
chr3	184469446	184469616	.	1000	.	67.61110	-1.00000	5.06858	94
chr3	183122435	183122609	.	1000	.	66.26464	-1.00000	5.06858	94
chr3	160032300	160032490	.	1000	.	77.65276	-1.00000	5.06858	94
chr3	145776873	145777049	.	1000	.	67.39075	-1.00000	5.06858	94
chr3	141279414	141279591	.	1000	.	67.37778	-1.00000	5.06858	94
chr3	130276261	130276446	.	1000	.	77.41037	-1.00000	5.06858	94
chr3	120561316	120561505	.	1000	.	84.17754	-1.00000	5.06858	94
chr3	120558985	120559175	.	1000	.	87.64950	-1.00000	5.06858	94
chr3	111717616	111717814	.	1000	.	70.90430	-1.00000	5.06858	94
chr22	50241183	50241315	.	1000	.	43.07906	-1.00000	5.06858	94
chr22	46827131	46827284	.	1000	.	53.68772	-1.00000	5.06858	94
chr22	37077889	37078070	.	1000	.	78.49067	-1.00000	5.06858	94
chr22	36986306	36986515	.	1000	.	78.37760	-1.00000	5.06858	94
chr22	34105569	34105746	.	1000	.	61.96745	-1.00000	5.06858	94
chr22	31970191	31970369	.	1000	.	63.06094	-1.00000	5.06858	94
chr22	26360503	26360690	.	1000	.	73.71148	-1.00000	5.06858	94
chr21	45880498	45880700	.	1000	.	79.91837	-1.00000	5.06858	94
chr21	38356099	38356301	.	1000	.	91.65452	-1.00000	5.06858	94
chr21	25608340	25608546	.	1000	.	92.22306	-1.00000	5.06858	94
chr20	6381997	6382213	.	1000	.	99.46777	-1.00000	5.06858	94
chr20	6074294	6074503	.	1000	.	74.01700	-1.00000	5.06858	94
chr20	54646929	54647087	.	1000	.	68.47755	-1.00000	5.06858	94
chr20	45095902	45096093	.	1000	.	93.76254	-1.00000	5.06858	94
chr20	39112136	39112347	.	1000	.	117.28962	-1.00000	5.06858	94
chr20	35568727	35568912	.	1000	.	84.81529	-1.00000	5.06858	94
chr20	32470421	32470620	.	1000	.	78.51609	-1.00000	5.06858	94
chr20	20017132	20017328	.	1000	.	97.85091	-1.00000	5.06858	94
chr2	85873764	85873937	.	1000	.	70.76137	-1.00000	5.06858	94
chr2	82023832	82023948	.	1000	.	40.08081	-1.00000	5.06858	94
chr2	69724740	69724952	.	1000	.	132.54436	-1.00000	5.06858	94
chr2	6897233	6897444	.	1000	.	79.85056	-1.00000	5.06858	94
chr2	60999045	60999211	.	1000	.	58.66842	-1.00000	5.06858	94
chr2	55432120	55432310	.	1000	.	74.56259	-1.00000	5.06858	94
chr2	48946557	48946769	.	1000	.	96.07477	-1.00000	5.06858	94
chr2	43577375	43577581	.	1000	.	84.73526	-1.00000	5.06858	94
chr2	38581649	38581825	.	1000	.	72.46675	-1.00000	5.06858	94
chr2	35973234	35973426	.	1000	.	81.03953	-1.00000	5.06858	94
chr2	26088147	26088339	.	1000	.	97.98809	-1.00000	5.06858	94
chr2	25700237	25700443	.	1000	.	86.21093	-1.00000	5.06858	94
chr2	241549776	241549959	.	1000	.	64.51434	-1.00000	5.06858	94
chr2	237686657	237686842	.	1000	.	62.49076	-1.00000	5.06858	94
chr2	237685485	237685671	.	1000	.	86.15067	-1.00000	5.06858	94
chr2	223727584	223727786	.	1000	.	84.54393	-1.00000	5.06858	94
chr2	21317242	21317410	.	1000	.	77.78876	-1.00000	5.06858	94
chr2	206783825	206784023	.	1000	.	84.29882	-1.00000	5.06858	94
chr2	201177463	201177668	.	1000	.	77.86812	-1.00000	5.06858	94
chr2	197707689	197707891	.	1000	.	90.71074	-1.00000	5.06858	94
chr2	196453683	196453866	.	1000	.	68.08030	-1.00000	5.06858	94
chr2	175111222	175111316	.	1000	.	57.44436	-1.00000	5.06858	94
chr2	168849687	168849853	.	1000	.	66.63870	-1.00000	5.06858	94
chr2	167550528	167550689	.	1000	.	66.84631	-1.00000	5.06858	94
chr2	167212161	167212318	.	1000	.	77.97871	-1.00000	5.06858	94
chr2	1538796	1538938	.	1000	.	50.67000	-1.00000	5.06858	94
chr2	135913855	135914040	.	1000	.	71.60130	-1.00000	5.06858	94
chr2	126634377	126634547	.	1000	.	69.14281	-1.00000	5.06858	94
chr2	119823836	119824023	.	1000	.	81.58854	-1.00000	5.06858	94
chr2	11534798	11534976	.	1000	.	83.33468	-1.00000	5.06858	94
chr2	105235710	105235916	.	1000	.	92.83603	-1.00000	5.06858	94
chr19	54676329	54676520	.	1000	.	61.57217	-1.00000	5.06858	94
chr19	45485836	45486020	.	1000	.	72.37150	-1.00000	5.06858	94
chr19	45131144	45131332	.	1000	.	61.92362	-1.00000	5.06858	94
chr19	42244825	42244948	.	1000	.	53.56108	-1.00000	5.06858	94
chr19	35495445	35495640	.	1000	.	93.66760	-1.00000	5.06858	94
chr19	35135477	35135646	.	1000	.	67.51343	-1.00000	5.06858	94
chr19	19490472	19490648	.	1000	.	66.06362	-1.00000	5.06858	94
chr19	1624501	1624689	.	1000	.	68.07503	-1.00000	5.06858	94
chr19	12365939	12366137	.	1000	.	85.94985	-1.00000	5.06858	94
chr19	11812236	11812414	.	1000	.	64.30307	-1.00000	5.06858	94
chr19	10864490	10864712	.	1000	.	96.20508	-1.00000	5.06858	94
chr18	961667	961857	.	1000	.	60.97050	-1.00000	5.06858	94
chr18	75854304	75854441	.	1000	.	42.07477	-1.00000	5.06858	94
chr18	70491822	70492034	.	1000	.	82.88367	-1.00000	5.06858	94
chr18	62183692	62183898	.	1000	.	75.93351	-1.00000	5.06858	94
chr18	59988205	59988401	.	1000	.	76.41897	-1.00000	5.06858	94
chr18	58764371	58764589	.	1000	.	99.66828	-1.00000	5.06858	94
chr18	54119567	54119750	.	1000	.	79.13046	-1.00000	5.06858	94
chr18	5073353	5073527	.	1000	.	55.80095	-1.00000	5.06858	94
chr18	24176843	24176999	.	1000	.	53.82859	-1.00000	5.06858	94
chr18	10520196	10520380	.	1000	.	82.89201	-1.00000	5.06858	94
chr17	8300730	8300923	.	1000	.	85.18624	-1.00000	5.06858	94
chr17	82775066	82775277	.	1000	.	99.18199	-1.00000	5.06858	94
chr17	81821817	81822038	.	1000	.	106.41317	-1.00000	5.06858	94
chr17	79808744	79808897	.	1000	.	58.36616	-1.00000	5.06858	94
chr17	75845294	75845489	.	1000	.	98.16749	-1.00000	5.06858	94
chr17	75783434	75783633	.	1000	.	91.95350	-1.00000	5.06858	94
chr17	7356077	7356287	.	1000	.	75.34613	-1.00000	5.06858	94
chr17	72727770	72727961	.	1000	.	126.00549	-1.00000	5.06858	94
chr17	66728015	66728219	.	1000	.	88.47376	-1.00000	5.06858	94
chr17	64216784	64216979	.	1000	.	69.50975	-1.00000	5.06858	94
chr17	63573743	63573893	.	1000	.	56.64173	-1.00000	5.06858	94
chr17	59753530	59753678	.	1000	.	59.63683	-1.00000	5.06858	94
chr17	58711079	58711231	.	1000	.	53.83461	-1.00000	5.06858	94
chr17	57747629	57747841	.	1000	.	87.02703	-1.00000	5.06858	94
chr17	49851847	49852038	.	1000	.	74.30557	-1.00000	5.06858	94
chr17	33520519	33520718	.	1000	.	83.85086	-1.00000	5.06858	94
chr17	16521338	16521552	.	1000	.	107.19903	-1.00000	5.06858	94
chr16	88698207	88698365	.	1000	.	66.43595	-1.00000	5.06858	94
chr16	87550476	87550680	.	1000	.	98.46028	-1.00000	5.06858	94
chr16	78705760	78705965	.	1000	.	95.21793	-1.00000	5.06858	94
chr16	78100005	78100176	.	1000	.	69.57662	-1.00000	5.06858	94
chr16	7313279	7313472	.	1000	.	80.81134	-1.00000	5.06858	94
chr16	67514474	67514663	.	1000	.	79.96997	-1.00000	5.06858	94
chr16	66873217	66873408	.	1000	.	70.57796	-1.00000	5.06858	94
chr16	57417130	57417339	.	1000	.	87.69783	-1.00000	5.06858	94
chr16	56702117	56702327	.	1000	.	113.52307	-1.00000	5.06858	94
chr16	55712382	55712553	.	1000	.	65.54693	-1.00000	5.06858	94
chr16	49556591	49556714	.	1000	.	50.17901	-1.00000	5.06858	94
chr16	3267018	3267192	.	1000	.	73.91107	-1.00000	5.06858	94
chr16	30112832	30113033	.	1000	.	78.25096	-1.00000	5.06858	94
chr16	24253210	24253407	.	1000	.	70.33626	-1.00000	5.06858	94
chr16	23297027	23297208	.	1000	.	71.82881	-1.00000	5.06858	94
chr16	15427650	15427862	.	1000	.	102.63110	-1.00000	5.06858	94
chr15	78113304	78113477	.	1000	.	68.66854	-1.00000	5.06858	94
chr15	70488125	70488339	.	1000	.	106.40563	-1.00000	5.06858	94
chr15	66603681	66603862	.	1000	.	65.17974	-1.00000	5.06858	94
chr15	65101632	65101832	.	1000	.	87.62330	-1.00000	5.06858	94
chr15	59161299	59161466	.	1000	.	61.58351	-1.00000	5.06858	94
chr15	51776287	51776485	.	1000	.	75.09067	-1.00000	5.06858	94
chr15	38440349	38440554	.	1000	.	76.52037	-1.00000	5.06858	94
chr15	101152929	101153107	.	1000	.	70.38261	-1.00000	5.06858	94
chr14	91323685	91323856	.	1000	.	77.07337	-1.00000	5.06858	94
chr14	88168641	88168843	.	1000	.	102.36303	-1.00000	5.06858	94
chr14	49852982	49853146	.	1000	.	69.11839	-1.00000	5.06858	94
chr14	101961171	101961389	.	1000	.	97.27805	-1.00000	5.06858	94
chr13	97855605	97855778	.	1000	.	81.28075	-1.00000	5.06858	94
chr13	94620383	94620576	.	1000	.	64.66543	-1.00000	5.06858	94
chr13	27359312	27359485	.	1000	.	58.10371	-1.00000	5.06858	94
chr12	94532896	94533065	.	1000	.	68.84751	-1.00000	5.06858	94
chr12	75334394	75334591	.	1000	.	86.73090	-1.00000	5.06858	94
chr12	69415795	69416003	.	1000	.	78.81801	-1.00000	5.06858	94
chr12	57213369	57213545	.	1000	.	76.34293	-1.00000	5.06858	94
chr12	56987611	56987807	.	1000	.	80.21567	-1.00000	5.06858	94
chr12	56193045	56193251	.	1000	.	82.15623	-1.00000	5.06858	94
chr12	54749301	54749460	.	1000	.	66.60844	-1.00000	5.06858	94
chr12	54368748	54368938	.	1000	.	79.45290	-1.00000	5.06858	94
chr12	50504761	50504947	.	1000	.	78.35137	-1.00000	5.06858	94
chr12	5003114	5003332	.	1000	.	96.61882	-1.00000	5.06858	94
chr12	49358739	49358926	.	1000	.	80.65803	-1.00000	5.06858	94
chr12	42129702	42129890	.	1000	.	70.80361	-1.00000	5.06858	94
chr12	27703771	27703976	.	1000	.	83.70584	-1.00000	5.06858	94
chr12	2284877	2285066	.	1000	.	72.59490	-1.00000	5.06858	94
chr12	1605316	1605490	.	1000	.	66.35308	-1.00000	5.06858	94
chr12	15590442	15590623	.	1000	.	92.10524	-1.00000	5.06858	94
chr12	132768448	132768654	.	1000	.	89.61156	-1.00000	5.06858	94
chr12	120234792	120234971	.	1000	.	76.57291	-1.00000	5.06858	94
chr11	95764390	95764519	.	1000	.	42.43405	-1.00000	5.06858	94
chr11	95705617	95705806	.	1000	.	74.71245	-1.00000	5.06858	94
chr11	94897383	94897540	.	1000	.	56.70282	-1.00000	5.06858	94
chr11	81658805	81658975	.	1000	.	58.49070	-1.00000	5.06858	94
chr11	72471373	72471589	.	1000	.	80.47059	-1.00000	5.06858	94
chr11	72431070	72431253	.	1000	.	95.00396	-1.00000	5.06858	94
chr11	6505744	6505919	.	1000	.	66.09440	-1.00000	5.06858	94
chr11	62593623	62593771	.	1000	.	58.31564	-1.00000	5.06858	94
chr11	62508574	62508766	.	1000	.	88.01758	-1.00000	5.06858	94
chr11	5124136	5124306	.	1000	.	69.11685	-1.00000	5.06858	94
chr11	47259578	47259782	.	1000	.	76.09240	-1.00000	5.06858	94
chr11	33543036	33543215	.	1000	.	66.99062	-1.00000	5.06858	94
chr11	20648048	20648245	.	1000	.	77.03062	-1.00000	5.06858	94
chr11	19903638	19903827	.	1000	.	79.18305	-1.00000	5.06858	94
chr11	17864510	17864667	.	1000	.	57.31000	-1.00000	5.06858	94
chr11	17731114	17731300	.	1000	.	89.92609	-1.00000	5.06858	94
chr11	134868673	134868822	.	1000	.	53.72493	-1.00000	5.06858	94
chr11	128031628	128031782	.	1000	.	48.13362	-1.00000	5.06858	94
chr11	121591520	121591684	.	1000	.	73.04715	-1.00000	5.06858	94
chr11	119481395	119481576	.	1000	.	81.63138	-1.00000	5.06858	94
chr11	116742894	116743102	.	1000	.	89.72658	-1.00000	5.06858	94
chr11	115989995	115990173	.	1000	.	72.92838	-1.00000	5.06858	94
chr11	102390754	102390955	.	1000	.	101.93846	-1.00000	5.06858	94
chr10	86592428	86592596	.	1000	.	67.32747	-1.00000	5.06858	94
chr10	71708288	71708498	.	1000	.	98.90597	-1.00000	5.06858	94
chr10	70107329	70107477	.	1000	.	53.48304	-1.00000	5.06858	94
chr10	69800196	69800377	.	1000	.	72.60490	-1.00000	5.06858	94
chr10	52884324	52884530	.	1000	.	70.74955	-1.00000	5.06858	94
chr10	48215567	48215780	.	1000	.	86.47747	-1.00000	5.06858	94
chr10	30414093	30414290	.	1000	.	85.43151	-1.00000	5.06858	94
chr10	28241884	28242094	.	1000	.	82.85354	-1.00000	5.06858	94
chr10	17607598	17607802	.	1000	.	86.12568	-1.00000	5.06858	94
chr10	120337027	120337223	.	1000	.	86.19193	-1.00000	5.06858	94
chr10	119616977	119617166	.	1000	.	71.48377	-1.00000	5.06858	94
chr10	104297854	104298001	.	1000	.	59.41365	-1.00000	5.06858	94
chr10	101214789	101214958	.	1000	.	52.42666	-1.00000	5.06858	94
chr1	93735095	93735281	.	1000	.	71.12058	-1.00000	5.06858	94
chr1	6438095	6438273	.	1000	.	79.58859	-1.00000	5.06858	94
chr1	59971466	59971651	.	1000	.	90.84031	-1.00000	5.06858	94
chr1	55140620	55140768	.	1000	.	65.96006	-1.00000	5.06858	94
chr1	48677383	48677554	.	1000	.	79.08255	-1.00000	5.06858	94
chr1	44827387	44827565	.	1000	.	74.84193	-1.00000	5.06858	94
chr1	37860194	37860400	.	1000	.	73.46434	-1.00000	5.06858	94
chr1	35202174	35202357	.	1000	.	83.45378	-1.00000	5.06858	94
chr1	31185777	31185935	.	1000	.	60.74839	-1.00000	5.06858	94
chr1	27416599	27416752	.	1000	.	54.34971	-1.00000	5.06858	94
chr1	26396360	26396553	.	1000	.	81.01616	-1.00000	5.06858	94
chr1	246689579	246689760	.	1000	.	67.56254	-1.00000	5.06858	94
chr1	24112645	24112810	.	1000	.	66.90730	-1.00000	5.06858	94
chr1	235971822	235972034	.	1000	.	88.12114	-1.00000	5.06858	94
chr1	230642267	230642423	.	1000	.	57.22958	-1.00000	5.06858	94
chr1	227235042	227235256	.	1000	.	65.35314	-1.00000	5.06858	94
chr1	226912701	226912889	.	1000	.	96.10999	-1.00000	5.06858	94
chr1	226424613	226424745	.	1000	.	48.23112	-1.00000	5.06858	94
chr1	213374393	213374553	.	1000	.	68.96754	-1.00000	5.06858	94
chr1	209569547	209569711	.	1000	.	62.46492	-1.00000	5.06858	94
chr1	203338520	203338734	.	1000	.	99.33714	-1.00000	5.06858	94
chr1	201448179	201448372	.	1000	.	85.35523	-1.00000	5.06858	94
chr1	201114228	201114403	.	1000	.	55.74598	-1.00000	5.06858	94
chr1	19704624	19704815	.	1000	.	90.01949	-1.00000	5.06858	94
chr1	186482767	186482972	.	1000	.	81.61866	-1.00000	5.06858	94
chr1	180270312	180270516	.	1000	.	74.36751	-1.00000	5.06858	94
chr1	178501816	178502030	.	1000	.	89.26783	-1.00000	5.06858	94
chr1	171405220	171405341	.	1000	.	34.60490	-1.00000	5.06858	94
chr1	165143555	165143702	.	1000	.	59.96237	-1.00000	5.06858	94
chr1	160997399	160997590	.	1000	.	78.86673	-1.00000	5.06858	94
chr1	160675660	160675876	.	1000	.	90.62790	-1.00000	5.06858	94
chr1	159936485	159936673	.	1000	.	91.87682	-1.00000	5.06858	94
chr1	159798920	159799063	.	1000	.	61.74009	-1.00000	5.06858	94
chr1	152869905	152870094	.	1000	.	77.83449	-1.00000	5.06858	94
chr1	102174371	102174536	.	1000	.	56.46524	-1.00000	5.06858	94
chrX	2593396	2593579	.	1000	.	62.41946	-1.00000	5.06858	93
chr9	98034815	98035010	.	1000	.	75.80560	-1.00000	5.06858	93
chr9	87678764	87678972	.	1000	.	92.16045	-1.00000	5.06858	93
chr9	82961604	82961789	.	1000	.	72.56823	-1.00000	5.06858	93
chr9	5799321	5799506	.	1000	.	69.13898	-1.00000	5.06858	93
chr9	4315696	4315890	.	1000	.	84.12671	-1.00000	5.06858	93
chr9	20885126	20885273	.	1000	.	52.10732	-1.00000	5.06858	93
chr9	15837176	15837359	.	1000	.	72.75662	-1.00000	5.06858	93
chr9	134689643	134689843	.	1000	.	78.51180	-1.00000	5.06858	93
chr9	131350113	131350302	.	1000	.	90.38437	-1.00000	5.06858	93
chr9	124856038	124856194	.	1000	.	51.92978	-1.00000	5.06858	93
chr9	124446983	124447151	.	1000	.	63.80235	-1.00000	5.06858	93
chr9	124415498	124415679	.	1000	.	68.41940	-1.00000	5.06858	93
chr9	122144948	122145147	.	1000	.	80.65943	-1.00000	5.06858	93
chr9	121060147	121060324	.	1000	.	70.97437	-1.00000	5.06858	93
chr9	112097828	112098020	.	1000	.	80.29890	-1.00000	5.06858	93
chr8	97582594	97582778	.	1000	.	69.37840	-1.00000	5.06858	93
chr8	97375708	97375902	.	1000	.	88.32371	-1.00000	5.06858	93
chr8	80249653	80249817	.	1000	.	68.75154	-1.00000	5.06858	93
chr8	56448001	56448163	.	1000	.	65.52632	-1.00000	5.06858	93
chr8	48979038	48979249	.	1000	.	83.24465	-1.00000	5.06858	93
chr8	37153341	37153508	.	1000	.	74.41677	-1.00000	5.06858	93
chr8	33421213	33421408	.	1000	.	77.08183	-1.00000	5.06858	93
chr8	30382329	30382540	.	1000	.	90.59798	-1.00000	5.06858	93
chr8	142471990	142472181	.	1000	.	75.96808	-1.00000	5.06858	93
chr8	123154823	123155023	.	1000	.	94.24367	-1.00000	5.06858	93
chr8	11902329	11902470	.	1000	.	60.81687	-1.00000	5.06858	93
chr8	11284401	11284541	.	1000	.	54.54466	-1.00000	5.06858	93
chr8	110060430	110060644	.	1000	.	107.32537	-1.00000	5.06858	93
chr8	101123344	101123520	.	1000	.	80.94694	-1.00000	5.06858	93
chr7	90298263	90298455	.	1000	.	83.12094	-1.00000	5.06858	93
chr7	66141047	66141201	.	1000	.	49.67183	-1.00000	5.06858	93
chr7	5240278	5240447	.	1000	.	65.62027	-1.00000	5.06858	93
chr7	50633009	50633210	.	1000	.	108.54758	-1.00000	5.06858	93
chr7	37284794	37284990	.	1000	.	81.89579	-1.00000	5.06858	93
chr7	36312657	36312853	.	1000	.	88.63275	-1.00000	5.06858	93
chr7	35520326	35520516	.	1000	.	74.16857	-1.00000	5.06858	93
chr7	23055692	23055893	.	1000	.	101.59933	-1.00000	5.06858	93
chr7	20172840	20173015	.	1000	.	75.24924	-1.00000	5.06858	93
chr7	140175224	140175400	.	1000	.	69.80818	-1.00000	5.06858	93
chr7	129830093	129830293	.	1000	.	88.97689	-1.00000	5.06858	93
chr7	108016849	108017005	.	1000	.	61.93221	-1.00000	5.06858	93
chr6	99152144	99152347	.	1000	.	75.81253	-1.00000	5.06858	93
chr6	89372125	89372345	.	1000	.	133.69476	-1.00000	5.06858	93
chr6	75932140	75932341	.	1000	.	88.77375	-1.00000	5.06858	93
chr6	74091479	74091631	.	1000	.	63.54947	-1.00000	5.06858	93
chr6	70371608	70371783	.	1000	.	73.01279	-1.00000	5.06858	93
chr6	6547148	6547373	.	1000	.	152.14473	-1.00000	5.06858	93
chr6	63923242	63923418	.	1000	.	61.06630	-1.00000	5.06858	93
chr6	33702475	33702664	.	1000	.	92.15373	-1.00000	5.06858	93
chr6	33092049	33092276	.	1000	.	107.80262	-1.00000	5.06858	93
chr6	30037310	30037485	.	1000	.	76.67581	-1.00000	5.06858	93
chr6	27687516	27687712	.	1000	.	81.16568	-1.00000	5.06858	93
chr6	168884699	168884846	.	1000	.	49.29111	-1.00000	5.06858	93
chr6	157034562	157034746	.	1000	.	83.70929	-1.00000	5.06858	93
chr6	152124544	152124737	.	1000	.	84.76874	-1.00000	5.06858	93
chr6	151406139	151406335	.	1000	.	80.95143	-1.00000	5.06858	93
chr6	137661725	137661919	.	1000	.	79.62492	-1.00000	5.06858	93
chr6	125114347	125114552	.	1000	.	78.37239	-1.00000	5.06858	93
chr5	95847080	95847283	.	1000	.	104.57598	-1.00000	5.06858	93
chr5	73985158	73985284	.	1000	.	50.69209	-1.00000	5.06858	93
chr5	66988066	66988223	.	1000	.	62.91506	-1.00000	5.06858	93
chr5	58886735	58886929	.	1000	.	83.88770	-1.00000	5.06858	93
chr5	35651265	35651406	.	1000	.	57.39876	-1.00000	5.06858	93
chr5	33934816	33935009	.	1000	.	94.71664	-1.00000	5.06858	93
chr5	31929325	31929481	.	1000	.	66.11765	-1.00000	5.06858	93
chr5	23208997	23209152	.	1000	.	65.10142	-1.00000	5.06858	93
chr5	177071930	177072114	.	1000	.	87.94785	-1.00000	5.06858	93
chr5	175464748	175464923	.	1000	.	74.91268	-1.00000	5.06858	93
chr5	159316884	159317058	.	1000	.	69.74719	-1.00000	5.06858	93
chr5	157312528	157312703	.	1000	.	84.70642	-1.00000	5.06858	93
chr5	157148947	157149138	.	1000	.	78.74476	-1.00000	5.06858	93
chr5	150439255	150439445	.	1000	.	78.66751	-1.00000	5.06858	93
chr5	141512419	141512564	.	1000	.	54.34462	-1.00000	5.06858	93
[truncated: 1,000 more rows]
