# Supplementary material for: GRAFIMO: Variant and haplotype aware motif scanning on pangenome graphs
Source: PLoS Comput Biol. 2021 Sep 27;17(9):e1009444. doi: 10.1371/journal.pcbi.1009444 (PMC8519448; doi:10.1371/journal.pcbi.1009444)
Supplement: S1 Code — (ZIP) [file pcbi.1009444.s002.zip › S1_code/test_data/tf_motifs/CTCF/Cell_line_MCF-7/ENCFF088JWU.bed]

chr1	869790	870066	.	1000	.	45.16643	-1.00000	4.96002	138
chr1	904632	904908	.	1000	.	65.52392	-1.00000	4.96002	138
chr1	921042	921318	.	1000	.	38.02135	-1.00000	4.96002	138
chr1	931630	931906	.	694	.	15.04055	-1.00000	2.24835	138
chr1	938201	938329	.	1000	.	121.55524	-1.00000	4.96002	62
chr1	951433	951709	.	1000	.	70.82794	-1.00000	4.96002	138
chr1	976080	976356	.	1000	.	42.67836	-1.00000	4.96002	138
chr1	984188	984464	.	1000	.	69.60520	-1.00000	4.96002	138
chr1	1001861	1002137	.	1000	.	76.34963	-1.00000	4.96002	138
chr1	1015421	1015697	.	1000	.	61.55231	-1.00000	4.96002	138
chr1	1019281	1019557	.	1000	.	27.21244	-1.00000	3.75617	138
chr1	1054580	1054856	.	550	.	11.09711	-1.00000	1.28122	138
chr1	1059311	1059587	.	862	.	18.88134	-1.00000	2.93755	138
chr1	1063931	1064038	.	1000	.	105.06948	-1.00000	4.96002	65
chr1	1122254	1122335	.	1000	.	106.14128	-1.00000	4.96002	20
chr1	1230742	1231018	.	1000	.	51.54376	-1.00000	4.96002	138
chr1	1265070	1265346	.	1000	.	31.03978	-1.00000	4.96002	138
chr1	1290268	1290402	.	1000	.	97.70646	-1.00000	4.96002	79
chr1	1291882	1292158	.	1000	.	77.71817	-1.00000	4.96002	138
chr1	1300071	1300347	.	1000	.	61.33808	-1.00000	4.96002	138
chr1	1301983	1302259	.	1000	.	45.53893	-1.00000	4.96002	138
chr1	1344661	1344937	.	1000	.	80.55696	-1.00000	4.96002	138
chr1	1349816	1350092	.	1000	.	46.43904	-1.00000	4.96002	138
chr1	1372121	1372397	.	1000	.	115.39302	-1.00000	4.96002	138
chr1	1375145	1375421	.	1000	.	29.63382	-1.00000	4.49136	138
chr1	1399424	1399700	.	1000	.	40.37538	-1.00000	4.96002	138
chr1	1402081	1402218	.	1000	.	113.93824	-1.00000	4.96002	88
chr1	1440984	1441155	.	1000	.	155.47549	-1.00000	4.96002	98
chr1	1504930	1505206	.	1000	.	47.44673	-1.00000	4.96002	138
chr1	1551119	1551230	.	1000	.	102.35323	-1.00000	4.96002	78
chr1	1573845	1574121	.	1000	.	30.95577	-1.00000	4.96002	138
chr1	1597687	1597963	.	1000	.	59.27651	-1.00000	4.96002	138
chr1	1620128	1620404	.	1000	.	37.70992	-1.00000	4.96002	138
chr1	1665754	1666030	.	1000	.	37.45387	-1.00000	4.96002	138
chr1	1678943	1679219	.	1000	.	56.94653	-1.00000	4.96002	138
chr1	1753357	1753633	.	1000	.	82.67104	-1.00000	4.96002	138
chr1	1764268	1764544	.	665	.	26.09410	-1.00000	3.71684	138
chr1	1778978	1779254	.	1000	.	51.48896	-1.00000	4.96002	138
chr1	1789181	1789269	.	1000	.	104.20556	-1.00000	4.96002	40
chr1	1796484	1796760	.	1000	.	49.47463	-1.00000	4.96002	138
chr1	1841761	1842037	.	1000	.	32.11876	-1.00000	4.96002	138
chr1	1855670	1855946	.	1000	.	56.68382	-1.00000	4.96002	138
chr1	1858667	1858943	.	1000	.	51.89119	-1.00000	4.96002	138
chr1	1873847	1874123	.	1000	.	34.66819	-1.00000	4.96002	138
chr1	1899225	1899501	.	1000	.	53.13878	-1.00000	4.96002	138
chr1	1906311	1906489	.	1000	.	166.02015	-1.00000	4.96002	99
chr1	1908996	1909272	.	1000	.	45.96731	-1.00000	4.96002	138
chr1	1935747	1936023	.	543	.	13.47026	-1.00000	1.88986	138
chr1	1944067	1944180	.	1000	.	113.42095	-1.00000	4.96002	69
chr1	1944197	1944473	.	859	.	28.78812	-1.00000	4.02046	138
chr1	1954849	1955125	.	1000	.	45.90368	-1.00000	4.96002	138
chr1	1960146	1960305	.	1000	.	143.96035	-1.00000	4.96002	78
chr1	2043413	2043689	.	972	.	22.18133	-1.00000	3.35711	138
chr1	2044892	2045168	.	1000	.	66.58918	-1.00000	4.96002	138
chr1	2046558	2046737	.	1000	.	166.19469	-1.00000	4.96002	94
chr1	2049469	2049745	.	1000	.	89.45460	-1.00000	4.96002	138
chr1	2054703	2054979	.	648	.	17.57727	-1.00000	2.72049	138
chr1	2091679	2091955	.	717	.	20.04154	-1.00000	3.09007	138
chr1	2108667	2108943	.	1000	.	46.97054	-1.00000	4.96002	138
chr1	2132246	2132522	.	553	.	12.73452	-1.00000	1.71662	138
chr1	2139934	2140155	.	1000	.	146.74017	-1.00000	4.96002	55
chr1	2163291	2163567	.	901	.	22.56109	-1.00000	3.37227	138
chr1	2174387	2174550	.	1000	.	178.66957	-1.00000	4.96002	80
chr1	2195245	2195424	.	1000	.	132.65545	-1.00000	4.96002	87
chr1	2311525	2311801	.	1000	.	52.68924	-1.00000	4.96002	138
chr1	2315223	2315499	.	1000	.	50.82648	-1.00000	4.96002	138
chr1	2381841	2382012	.	1000	.	140.21345	-1.00000	4.96002	91
chr1	2382662	2382938	.	1000	.	58.74875	-1.00000	4.96002	138
chr1	2406746	2407022	.	743	.	19.14570	-1.00000	2.96148	138
chr1	2414477	2414638	.	1000	.	146.66279	-1.00000	4.96002	85
chr1	2430095	2430371	.	1000	.	42.80282	-1.00000	4.96002	138
chr1	2515227	2515503	.	1000	.	26.28537	-1.00000	3.71522	138
chr1	2548111	2548285	.	1000	.	163.34620	-1.00000	4.96002	86
chr1	2554894	2555170	.	1000	.	69.14978	-1.00000	4.96002	138
chr1	2561955	2562231	.	1000	.	59.25482	-1.00000	4.96002	138
chr1	2598544	2598820	.	928	.	21.03663	-1.00000	3.22656	138
chr1	2632501	2632777	.	555	.	12.15319	-1.00000	1.56150	138
chr1	2786731	2786892	.	1000	.	126.99574	-1.00000	4.96002	77
chr1	2801720	2801870	.	1000	.	114.02181	-1.00000	4.96002	62
chr1	2822048	2822324	.	1000	.	67.88270	-1.00000	4.96002	138
chr1	2867901	2868177	.	777	.	29.88016	-1.00000	4.48978	138
chr1	2870663	2870939	.	562	.	11.59928	-1.00000	1.42380	138
chr1	2875944	2876220	.	1000	.	24.66212	-1.00000	3.51614	138
chr1	2914758	2915034	.	1000	.	62.41422	-1.00000	4.96002	138
chr1	2922081	2922357	.	1000	.	96.12214	-1.00000	4.96002	138
chr1	2946301	2946577	.	647	.	16.96139	-1.00000	2.60551	138
chr1	3012540	3012816	.	1000	.	41.31404	-1.00000	4.96002	138
chr1	3024070	3024346	.	1000	.	30.95312	-1.00000	4.96002	138
chr1	3066201	3066477	.	1000	.	45.22990	-1.00000	4.96002	138
chr1	3069604	3069880	.	1000	.	29.25043	-1.00000	4.12626	138
chr1	3284030	3284306	.	1000	.	88.77020	-1.00000	4.96002	138
chr1	3320047	3320234	.	1000	.	139.62138	-1.00000	4.96002	93
chr1	3349748	3350024	.	740	.	15.98610	-1.00000	2.44469	138
chr1	3403411	3403687	.	1000	.	37.25768	-1.00000	4.96002	138
chr1	3410251	3410410	.	1000	.	136.83978	-1.00000	4.96002	79
chr1	3414130	3414406	.	544	.	15.88076	-1.00000	2.42177	138
chr1	3417142	3417418	.	1000	.	39.54634	-1.00000	4.96002	138
chr1	3424812	3424957	.	1000	.	126.45900	-1.00000	4.96002	67
chr1	3431299	3431575	.	1000	.	40.85947	-1.00000	4.96002	138
chr1	3453216	3453397	.	1000	.	135.09284	-1.00000	4.96002	90
chr1	3454253	3454529	.	1000	.	47.49472	-1.00000	4.96002	138
chr1	3471817	3472093	.	1000	.	64.25713	-1.00000	4.96002	138
chr1	3482554	3482830	.	913	.	20.10608	-1.00000	3.10887	138
chr1	3483951	3484142	.	1000	.	158.51563	-1.00000	4.96002	95
chr1	3491306	3491443	.	1000	.	136.67982	-1.00000	4.96002	71
chr1	3518238	3518514	.	1000	.	57.23490	-1.00000	4.96002	138
chr1	3530465	3530741	.	949	.	20.58918	-1.00000	3.15689	138
chr1	3565343	3565496	.	1000	.	145.78162	-1.00000	4.96002	68
chr1	3615265	3615411	.	1000	.	127.89529	-1.00000	4.96002	69
chr1	3619133	3619265	.	1000	.	120.46432	-1.00000	4.96002	61
chr1	3621237	3621513	.	1000	.	33.64864	-1.00000	4.96002	138
chr1	3695720	3695866	.	1000	.	122.46331	-1.00000	4.96002	80
chr1	3703059	3703335	.	1000	.	32.68499	-1.00000	4.96002	138
chr1	3724505	3724693	.	1000	.	179.74782	-1.00000	4.96002	89
chr1	3727344	3727620	.	1000	.	30.01618	-1.00000	4.48882	138
chr1	3775973	3776249	.	1000	.	87.18964	-1.00000	4.96002	138
chr1	3785522	3785798	.	1000	.	63.99945	-1.00000	4.96002	138
chr1	3801362	3801638	.	762	.	20.48636	-1.00000	3.15787	138
chr1	3857193	3857469	.	1000	.	55.13124	-1.00000	4.96002	138
chr1	3858269	3858545	.	1000	.	26.75932	-1.00000	3.75985	138
chr1	3869929	3870205	.	1000	.	43.05097	-1.00000	4.96002	138
chr1	3907241	3907517	.	1000	.	22.77161	-1.00000	3.41081	138
chr1	3910900	3911039	.	1000	.	125.07784	-1.00000	4.96002	58
chr1	4085497	4085773	.	750	.	16.80751	-1.00000	2.57964	138
chr1	4130717	4130993	.	734	.	16.74775	-1.00000	2.56703	138
chr1	4173207	4173483	.	1000	.	37.07600	-1.00000	4.96002	138
chr1	4317368	4317438	.	1000	.	84.24156	-1.00000	4.96002	36
chr1	4422593	4422869	.	1000	.	44.37990	-1.00000	4.96002	138
chr1	4494623	4494899	.	1000	.	52.11565	-1.00000	4.96002	138
chr1	4555601	4555877	.	1000	.	42.71102	-1.00000	4.96002	138
chr1	4585249	4585525	.	1000	.	39.41481	-1.00000	4.96002	138
chr1	4594394	4594670	.	1000	.	97.34767	-1.00000	4.96002	138
chr1	4627410	4627686	.	1000	.	31.61669	-1.00000	4.96002	138
chr1	4652680	4652852	.	1000	.	172.07278	-1.00000	4.96002	74
chr1	4656350	4656626	.	1000	.	119.17098	-1.00000	4.96002	138
chr1	4694575	4694851	.	1000	.	53.17389	-1.00000	4.96002	138
chr1	4742076	4742352	.	705	.	14.46001	-1.00000	2.12242	138
chr1	4778011	4778287	.	1000	.	80.97485	-1.00000	4.96002	138
chr1	4826216	4826286	.	1000	.	105.42933	-1.00000	4.96002	57
chr1	4957891	4958167	.	1000	.	25.27830	-1.00000	3.57101	138
chr1	5099687	5099963	.	1000	.	89.89577	-1.00000	4.96002	138
chr1	5119548	5119824	.	1000	.	51.46457	-1.00000	4.96002	138
chr1	5155982	5156258	.	642	.	19.36684	-1.00000	3.01829	138
chr1	5276744	5277020	.	573	.	13.40649	-1.00000	1.87542	138
chr1	5286323	5286599	.	1000	.	47.95078	-1.00000	4.96002	138
chr1	5340837	5341113	.	809	.	19.25255	-1.00000	2.96719	138
chr1	5394309	5394378	.	1000	.	81.22496	-1.00000	4.96002	20
chr1	5444457	5444733	.	1000	.	33.28952	-1.00000	4.96002	138
chr1	5448576	5448852	.	1000	.	24.97448	-1.00000	3.54249	138
chr1	5481929	5482205	.	568	.	16.94186	-1.00000	2.60284	138
chr1	5509962	5510150	.	1000	.	167.28649	-1.00000	4.96002	84
chr1	5514626	5514842	.	1000	.	202.62026	-1.00000	4.96002	109
chr1	5598577	5598853	.	1000	.	55.95634	-1.00000	4.96002	138
chr1	5621173	5621311	.	1000	.	119.78646	-1.00000	4.96002	53
chr1	5637298	5637445	.	1000	.	133.48986	-1.00000	4.96002	79
chr1	5640938	5641214	.	1000	.	33.67443	-1.00000	4.96002	138
chr1	5745897	5746065	.	1000	.	194.92410	-1.00000	4.96002	84
chr1	5768065	5768341	.	1000	.	29.88955	-1.00000	4.48974	138
chr1	5830800	5831076	.	950	.	19.50111	-1.00000	3.02507	138
chr1	5888647	5888923	.	1000	.	37.10468	-1.00000	4.96002	138
chr1	5916117	5916260	.	1000	.	108.93647	-1.00000	4.96002	79
chr1	5949526	5949802	.	1000	.	31.63943	-1.00000	4.96002	138
chr1	5975282	5975425	.	1000	.	142.28222	-1.00000	4.96002	85
chr1	5980437	5980713	.	710	.	16.63236	-1.00000	2.55304	138
chr1	6034488	6034764	.	1000	.	69.87684	-1.00000	4.96002	138
chr1	6035755	6036031	.	1000	.	43.85878	-1.00000	4.96002	138
chr1	6041498	6041774	.	1000	.	73.44824	-1.00000	4.96002	138
chr1	6048156	6048432	.	562	.	12.35791	-1.00000	1.61788	138
chr1	6052990	6053266	.	1000	.	88.08367	-1.00000	4.96002	138
chr1	6080738	6080834	.	1000	.	101.31135	-1.00000	4.96002	56
chr1	6082356	6082632	.	1000	.	63.07720	-1.00000	4.96002	138
chr1	6099789	6100065	.	1000	.	45.63297	-1.00000	4.96002	138
chr1	6105216	6105492	.	1000	.	35.92911	-1.00000	4.96002	138
chr1	6105746	6106022	.	777	.	19.44396	-1.00000	3.02562	138
chr1	6108946	6109096	.	1000	.	136.43695	-1.00000	4.96002	75
chr1	6141656	6141932	.	1000	.	68.73736	-1.00000	4.96002	138
chr1	6171572	6171848	.	1000	.	73.09863	-1.00000	4.96002	138
chr1	6183528	6183804	.	1000	.	32.32782	-1.00000	4.96002	138
chr1	6185844	6186120	.	1000	.	73.81608	-1.00000	4.96002	138
chr1	6205275	6205452	.	1000	.	124.76150	-1.00000	4.96002	106
chr1	6209712	6209988	.	1000	.	32.68384	-1.00000	4.96002	138
chr1	6238690	6238966	.	1000	.	47.12663	-1.00000	4.96002	138
chr1	6245137	6245298	.	1000	.	151.87411	-1.00000	4.96002	83
chr1	6246826	6246906	.	1000	.	116.08329	-1.00000	4.96002	59
chr1	6272858	6273134	.	644	.	24.58073	-1.00000	3.51677	138
chr1	6280830	6281106	.	1000	.	41.20424	-1.00000	4.96002	138
chr1	6300827	6301103	.	1000	.	26.60924	-1.00000	3.71266	138
chr1	6343530	6343716	.	1000	.	205.96154	-1.00000	4.96002	90
chr1	6348037	6348182	.	1000	.	138.98633	-1.00000	4.96002	77
chr1	6357290	6357566	.	1000	.	47.16747	-1.00000	4.96002	138
chr1	6363005	6363281	.	610	.	13.32793	-1.00000	1.86225	138
chr1	6378132	6378408	.	642	.	16.35444	-1.00000	2.52710	138
chr1	6397073	6397349	.	1000	.	42.28174	-1.00000	4.96002	138
chr1	6404765	6404929	.	1000	.	122.01583	-1.00000	4.96002	77
chr1	6414351	6414627	.	1000	.	81.95339	-1.00000	4.96002	138
chr1	6423525	6423704	.	1000	.	176.27904	-1.00000	4.96002	93
chr1	6437062	6437338	.	1000	.	51.76041	-1.00000	4.96002	138
chr1	6438106	6438287	.	1000	.	122.66933	-1.00000	4.96002	86
chr1	6445187	6445463	.	1000	.	30.72841	-1.00000	4.48404	138
chr1	6464555	6464831	.	1000	.	38.08961	-1.00000	4.96002	138
chr1	6472465	6472741	.	1000	.	51.69060	-1.00000	4.96002	138
chr1	6475594	6475761	.	1000	.	144.14638	-1.00000	4.96002	85
chr1	6483068	6483344	.	1000	.	56.36885	-1.00000	4.96002	138
chr1	6486547	6486749	.	1000	.	183.82198	-1.00000	4.96002	93
chr1	6489963	6490113	.	1000	.	140.01901	-1.00000	4.96002	80
chr1	6513303	6513579	.	926	.	19.91880	-1.00000	3.08192	138
chr1	6523750	6523859	.	1000	.	111.87183	-1.00000	4.96002	39
chr1	6547334	6547610	.	1000	.	34.05169	-1.00000	4.96002	138
chr1	6554546	6554708	.	1000	.	139.60968	-1.00000	4.96002	65
chr1	6609669	6609945	.	1000	.	33.01182	-1.00000	4.96002	138
chr1	6634716	6634859	.	1000	.	106.67652	-1.00000	4.96002	67
chr1	6646564	6646840	.	1000	.	80.77742	-1.00000	4.96002	138
chr1	6701751	6702027	.	1000	.	63.26916	-1.00000	4.96002	138
chr1	6720103	6720270	.	1000	.	149.69689	-1.00000	4.96002	70
chr1	6727557	6727749	.	1000	.	177.90647	-1.00000	4.96002	96
chr1	6794217	6794493	.	1000	.	25.61420	-1.00000	3.67719	138
chr1	6889985	6890140	.	1000	.	157.15632	-1.00000	4.96002	86
chr1	6998371	6998517	.	1000	.	126.90825	-1.00000	4.96002	118
chr1	7042875	7042947	.	1000	.	91.92808	-1.00000	4.96002	22
chr1	7070491	7070672	.	1000	.	172.81044	-1.00000	4.96002	94
chr1	7117492	7117768	.	1000	.	59.47837	-1.00000	4.96002	138
chr1	7120912	7121188	.	1000	.	40.50564	-1.00000	4.96002	138
chr1	7127399	7127675	.	1000	.	27.25219	-1.00000	3.75581	138
chr1	7186794	7187070	.	1000	.	46.61293	-1.00000	4.96002	138
chr1	7208007	7208168	.	1000	.	169.53166	-1.00000	4.96002	79
chr1	7218333	7218525	.	1000	.	165.84371	-1.00000	4.96002	93
chr1	7224780	7225056	.	1000	.	85.44107	-1.00000	4.96002	138
chr1	7302925	7303201	.	1000	.	36.64734	-1.00000	4.96002	138
chr1	7356117	7356393	.	1000	.	29.51599	-1.00000	4.27029	138
chr1	7367329	7367605	.	674	.	16.20934	-1.00000	2.49068	138
chr1	7454113	7454389	.	1000	.	94.26818	-1.00000	4.96002	138
chr1	7475164	7475440	.	1000	.	45.82673	-1.00000	4.96002	138
chr1	7516337	7516613	.	1000	.	32.82922	-1.00000	4.96002	138
chr1	7539843	7539997	.	1000	.	115.19863	-1.00000	4.96002	73
chr1	7561464	7561740	.	1000	.	59.12785	-1.00000	4.96002	138
chr1	7647316	7647476	.	1000	.	149.77298	-1.00000	4.96002	100
chr1	7667611	7667838	.	1000	.	235.23829	-1.00000	4.96002	106
chr1	7669588	7669744	.	1000	.	124.00274	-1.00000	4.96002	58
chr1	7752943	7753022	.	1000	.	90.77304	-1.00000	4.96002	49
chr1	7755511	7755787	.	1000	.	35.71101	-1.00000	4.96002	138
chr1	7785191	7785467	.	906	.	20.24678	-1.00000	3.11741	138
chr1	7808299	7808575	.	1000	.	46.58722	-1.00000	4.96002	138
chr1	7856470	7856746	.	1000	.	33.37632	-1.00000	4.96002	138
chr1	7902859	7903008	.	1000	.	122.48669	-1.00000	4.96002	75
chr1	7942285	7942561	.	916	.	25.49391	-1.00000	3.63870	138
chr1	7961324	7961600	.	1000	.	37.59946	-1.00000	4.96002	138
chr1	7975337	7975565	.	1000	.	251.60898	-1.00000	4.96002	113
chr1	7982419	7982564	.	1000	.	155.57582	-1.00000	4.96002	51
chr1	8015043	8015319	.	1000	.	80.45753	-1.00000	4.96002	138
chr1	8031249	8031525	.	1000	.	56.15121	-1.00000	4.96002	138
chr1	8165716	8165992	.	1000	.	35.89437	-1.00000	4.96002	138
chr1	8238953	8239229	.	1000	.	33.91860	-1.00000	4.96002	138
chr1	8314397	8314554	.	1000	.	176.59502	-1.00000	4.96002	79
chr1	8315873	8316149	.	1000	.	56.60404	-1.00000	4.96002	138
chr1	8349101	8349185	.	1000	.	129.67205	-1.00000	4.96002	76
chr1	8351799	8351909	.	1000	.	96.58703	-1.00000	4.96002	50
chr1	8374909	8375053	.	1000	.	129.80688	-1.00000	4.96002	84
chr1	8398740	8399016	.	1000	.	40.20268	-1.00000	4.96002	138
chr1	8409231	8409507	.	1000	.	85.50333	-1.00000	4.96002	138
chr1	8431064	8431340	.	973	.	21.28275	-1.00000	3.23785	138
chr1	8439525	8439801	.	1000	.	43.88943	-1.00000	4.96002	138
chr1	8460216	8460492	.	1000	.	30.40813	-1.00000	4.48619	138
chr1	8561183	8561317	.	1000	.	129.05172	-1.00000	4.96002	49
chr1	8571194	8571470	.	1000	.	62.05878	-1.00000	4.96002	138
chr1	8598105	8598381	.	1000	.	41.94250	-1.00000	4.96002	138
chr1	8671400	8671584	.	1000	.	164.13268	-1.00000	4.96002	92
chr1	8718988	8719264	.	1000	.	36.99069	-1.00000	4.96002	138
chr1	8726494	8726770	.	1000	.	50.72561	-1.00000	4.96002	138
chr1	8739401	8739677	.	1000	.	60.16852	-1.00000	4.96002	138
chr1	8794662	8794938	.	1000	.	42.61124	-1.00000	4.96002	138
chr1	8804571	8804847	.	565	.	14.74185	-1.00000	2.19067	138
chr1	8814935	8815211	.	1000	.	37.81015	-1.00000	4.96002	138
chr1	8831386	8831662	.	1000	.	28.60779	-1.00000	4.02203	138
chr1	8848984	8849178	.	1000	.	181.27380	-1.00000	4.96002	108
chr1	8859533	8859608	.	1000	.	80.62718	-1.00000	4.96002	71
chr1	8862535	8862811	.	1000	.	97.22604	-1.00000	4.96002	138
chr1	8871593	8871869	.	1000	.	91.99533	-1.00000	4.96002	138
chr1	8910371	8910647	.	689	.	25.35123	-1.00000	3.60377	138
chr1	8918132	8918408	.	1000	.	63.02121	-1.00000	4.96002	138
chr1	8963040	8963144	.	1000	.	96.85018	-1.00000	4.96002	62
chr1	8988136	8988315	.	1000	.	146.47730	-1.00000	4.96002	97
chr1	9005211	9005373	.	1000	.	169.16800	-1.00000	4.96002	90
chr1	9010068	9010344	.	1000	.	59.46678	-1.00000	4.96002	138
chr1	9058572	9058848	.	1000	.	26.45599	-1.00000	3.71382	138
chr1	9101669	9101793	.	1000	.	127.13689	-1.00000	4.96002	77
chr1	9110007	9110283	.	682	.	14.32479	-1.00000	2.09167	138
chr1	9110881	9111013	.	1000	.	139.96512	-1.00000	4.96002	49
chr1	9142331	9142522	.	1000	.	158.16314	-1.00000	4.96002	94
chr1	9181378	9181531	.	1000	.	155.03868	-1.00000	4.96002	84
chr1	9182375	9182651	.	644	.	10.16368	-1.00000	1.04259	138
chr1	9196574	9196687	.	1000	.	115.87628	-1.00000	4.96002	57
chr1	9234427	9234703	.	1000	.	80.10567	-1.00000	4.96002	138
chr1	9250096	9250372	.	1000	.	80.57563	-1.00000	4.96002	138
chr1	9267217	9267363	.	1000	.	125.29566	-1.00000	4.96002	69
chr1	9280670	9280946	.	575	.	15.86762	-1.00000	2.42196	138
chr1	9289107	9289273	.	1000	.	156.02840	-1.00000	4.96002	82
chr1	9295057	9295333	.	1000	.	35.23126	-1.00000	4.96002	138
chr1	9428682	9428958	.	894	.	32.83194	-1.00000	4.96002	138
chr1	9455888	9456025	.	1000	.	131.57758	-1.00000	4.96002	77
chr1	9491166	9491330	.	1000	.	128.45556	-1.00000	4.96002	87
chr1	9495310	9495498	.	1000	.	162.62870	-1.00000	4.96002	110
chr1	9546663	9546939	.	1000	.	53.60868	-1.00000	4.96002	138
chr1	9573768	9574044	.	1000	.	31.71760	-1.00000	4.96002	138
chr1	9576960	9577236	.	601	.	16.36149	-1.00000	2.52700	138
chr1	9588475	9588751	.	1000	.	36.87020	-1.00000	4.96002	138
chr1	9615696	9615876	.	1000	.	158.65730	-1.00000	4.96002	72
chr1	9627024	9627273	.	1000	.	319.60542	-1.00000	4.96002	129
chr1	9691877	9692153	.	1000	.	31.10873	-1.00000	4.96002	138
chr1	9693784	9694060	.	678	.	13.54333	-1.00000	1.91434	138
chr1	9702362	9702506	.	1000	.	111.96686	-1.00000	4.96002	55
chr1	9721840	9722116	.	1000	.	63.70209	-1.00000	4.96002	138
chr1	9725106	9725286	.	1000	.	161.24930	-1.00000	4.96002	94
chr1	9784640	9784791	.	1000	.	127.08029	-1.00000	4.96002	87
chr1	9792254	9792530	.	1000	.	72.12819	-1.00000	4.96002	138
chr1	9827937	9828213	.	1000	.	33.99683	-1.00000	4.96002	138
chr1	9867566	9867738	.	1000	.	172.73992	-1.00000	4.96002	90
chr1	9874944	9875108	.	1000	.	149.54313	-1.00000	4.96002	96
chr1	9900691	9900967	.	910	.	19.84295	-1.00000	3.04682	138
chr1	9914456	9914732	.	1000	.	32.72067	-1.00000	4.96002	138
chr1	9942396	9942672	.	1000	.	51.61493	-1.00000	4.96002	138
chr1	9950406	9950595	.	1000	.	203.74638	-1.00000	4.96002	86
chr1	10032517	10032793	.	1000	.	98.06438	-1.00000	4.96002	138
chr1	10033637	10033913	.	740	.	23.33738	-1.00000	3.42768	138
chr1	10058531	10058807	.	1000	.	77.05778	-1.00000	4.96002	138
chr1	10101991	10102267	.	772	.	17.22875	-1.00000	2.64474	138
chr1	10146410	10146686	.	987	.	20.87164	-1.00000	3.21487	138
chr1	10153050	10153221	.	1000	.	143.48642	-1.00000	4.96002	72
chr1	10210295	10210368	.	1000	.	124.66245	-1.00000	4.96002	57
chr1	10338150	10338318	.	1000	.	144.50431	-1.00000	4.96002	99
chr1	10377503	10377623	.	1000	.	95.96626	-1.00000	4.96002	80
chr1	10387815	10388091	.	759	.	17.18850	-1.00000	2.63886	138
chr1	10428152	10428300	.	1000	.	135.91364	-1.00000	4.96002	89
chr1	10430298	10430454	.	1000	.	119.00206	-1.00000	4.96002	71
chr1	10494752	10494939	.	1000	.	140.21702	-1.00000	4.96002	89
chr1	10495168	10495444	.	818	.	13.31242	-1.00000	1.85658	138
chr1	10507528	10507716	.	1000	.	170.21076	-1.00000	4.96002	93
chr1	10514539	10514685	.	1000	.	137.31666	-1.00000	4.96002	66
chr1	10518930	10519206	.	1000	.	31.58526	-1.00000	4.96002	138
chr1	10530288	10530564	.	647	.	14.25980	-1.00000	2.08147	138
chr1	10536187	10536463	.	869	.	18.23340	-1.00000	2.83094	138
chr1	10562020	10562296	.	1000	.	23.18530	-1.00000	3.42902	138
chr1	10586226	10586502	.	1000	.	55.03247	-1.00000	4.96002	138
chr1	10598379	10598655	.	1000	.	26.61841	-1.00000	3.71253	138
chr1	10629984	10630260	.	1000	.	33.31703	-1.00000	4.96002	138
chr1	10686741	10687017	.	1000	.	33.28525	-1.00000	4.96002	138
chr1	10692410	10692686	.	1000	.	45.75553	-1.00000	4.96002	138
chr1	10753287	10753563	.	1000	.	35.11758	-1.00000	4.96002	138
chr1	10788814	10789090	.	1000	.	36.77557	-1.00000	4.96002	138
chr1	10793893	10794169	.	961	.	27.91482	-1.00000	3.86726	138
chr1	10867197	10867473	.	627	.	11.08420	-1.00000	1.27811	138
chr1	10909958	10910234	.	1000	.	78.05776	-1.00000	4.96002	138
chr1	10942066	10942211	.	1000	.	146.28170	-1.00000	4.96002	78
chr1	10961101	10961264	.	1000	.	146.75037	-1.00000	4.96002	80
chr1	11037692	11037875	.	1000	.	173.98771	-1.00000	4.96002	89
chr1	11060017	11060293	.	785	.	17.57272	-1.00000	2.72059	138
chr1	11063920	11064196	.	1000	.	40.34005	-1.00000	4.96002	138
chr1	11076350	11076626	.	1000	.	42.88377	-1.00000	4.96002	138
chr1	11241749	11242025	.	1000	.	74.96228	-1.00000	4.96002	138
chr1	11272711	11272987	.	861	.	19.02948	-1.00000	2.94250	138
chr1	11286282	11286558	.	1000	.	47.26978	-1.00000	4.96002	138
chr1	11320277	11320390	.	1000	.	128.48949	-1.00000	4.96002	58
chr1	11337633	11337784	.	1000	.	143.88828	-1.00000	4.96002	71
chr1	11364234	11364510	.	1000	.	65.69234	-1.00000	4.96002	138
chr1	11398498	11398774	.	1000	.	23.24295	-1.00000	3.42860	138
chr1	11478687	11478963	.	1000	.	60.12023	-1.00000	4.96002	138
chr1	11535860	11536136	.	1000	.	29.64738	-1.00000	4.49124	138
chr1	11572253	11572529	.	1000	.	32.34311	-1.00000	4.96002	138
chr1	11594232	11594508	.	1000	.	41.45795	-1.00000	4.96002	138
chr1	11611996	11612272	.	567	.	16.02363	-1.00000	2.45193	138
chr1	11617458	11617542	.	1000	.	90.41171	-1.00000	4.96002	61
chr1	11642505	11642706	.	1000	.	190.41748	-1.00000	4.96002	98
chr1	11645775	11645924	.	1000	.	127.36216	-1.00000	4.96002	90
chr1	11650449	11650725	.	1000	.	27.84974	-1.00000	3.86773	138
chr1	11664051	11664327	.	1000	.	81.36037	-1.00000	4.96002	138
chr1	11676706	11676982	.	972	.	19.96479	-1.00000	3.09091	138
chr1	11690533	11690809	.	952	.	25.44158	-1.00000	3.63915	138
chr1	11690733	11691009	.	952	.	8.06036	-1.00000	0.52834	138
chr1	11707293	11707569	.	843	.	18.65128	-1.00000	2.89663	138
chr1	11711152	11711428	.	1000	.	85.34256	-1.00000	4.96002	138
chr1	11719871	11720076	.	1000	.	188.22271	-1.00000	4.96002	108
chr1	11749209	11749485	.	1000	.	77.05947	-1.00000	4.96002	138
chr1	11785272	11785438	.	1000	.	139.37777	-1.00000	4.96002	69
chr1	11838763	11838957	.	1000	.	220.12403	-1.00000	4.96002	83
chr1	11859329	11859605	.	1000	.	33.88111	-1.00000	4.96002	138
chr1	11865638	11865727	.	1000	.	74.97528	-1.00000	4.96002	34
chr1	11894031	11894207	.	1000	.	179.44264	-1.00000	4.96002	93
chr1	11907766	11907934	.	1000	.	132.49239	-1.00000	4.96002	84
chr1	11967212	11967479	.	1000	.	222.73183	-1.00000	4.96002	133
chr1	12001633	12001909	.	1000	.	49.74659	-1.00000	4.96002	138
chr1	12014335	12014611	.	1000	.	29.33627	-1.00000	4.27158	138
chr1	12031367	12031506	.	1000	.	125.01976	-1.00000	4.96002	74
chr1	12049607	12049883	.	1000	.	38.35659	-1.00000	4.96002	138
chr1	12079642	12079918	.	1000	.	62.07806	-1.00000	4.96002	138
chr1	12106838	12107114	.	1000	.	56.09719	-1.00000	4.96002	138
chr1	12118695	12118870	.	1000	.	171.53523	-1.00000	4.96002	90
chr1	12124880	12125047	.	1000	.	188.01232	-1.00000	4.96002	77
chr1	12208969	12209123	.	1000	.	134.20017	-1.00000	4.96002	74
chr1	12229891	12230015	.	1000	.	106.04520	-1.00000	4.96002	45
chr1	12244149	12244425	.	1000	.	25.61602	-1.00000	3.67718	138
chr1	12272200	12272283	.	1000	.	101.61867	-1.00000	4.96002	55
chr1	12275513	12275638	.	1000	.	110.22879	-1.00000	4.96002	51
chr1	12276321	12276597	.	1000	.	77.15918	-1.00000	4.96002	138
chr1	12314352	12314628	.	1000	.	28.65003	-1.00000	4.02171	138
chr1	12339401	12339677	.	1000	.	36.34144	-1.00000	4.96002	138
chr1	12376100	12376376	.	718	.	22.90865	-1.00000	3.40959	138
chr1	12407486	12407762	.	1000	.	67.35763	-1.00000	4.96002	138
chr1	12601342	12601492	.	1000	.	121.27198	-1.00000	4.96002	80
chr1	12619960	12620124	.	1000	.	147.41845	-1.00000	4.96002	71
chr1	12659078	12659244	.	1000	.	171.65805	-1.00000	4.96002	84
chr1	12760428	12760704	.	1000	.	83.83995	-1.00000	4.96002	138
chr1	12806419	12806695	.	685	.	23.89949	-1.00000	3.44574	138
chr1	13228291	13228567	.	1000	.	54.63972	-1.00000	4.96002	138
chr1	13422613	13422889	.	1000	.	81.91928	-1.00000	4.96002	138
chr1	13451498	13451774	.	1000	.	34.79212	-1.00000	4.96002	138
chr1	13469402	13469678	.	1000	.	57.28170	-1.00000	4.96002	138
chr1	13539740	13540016	.	1000	.	34.14447	-1.00000	4.96002	138
chr1	13544048	13544198	.	1000	.	134.94243	-1.00000	4.96002	78
chr1	13570989	13571265	.	1000	.	50.53287	-1.00000	4.96002	138
chr1	13665785	13665937	.	1000	.	122.37606	-1.00000	4.96002	70
chr1	13714931	13715207	.	1000	.	28.78622	-1.00000	4.02047	138
chr1	13725955	13726078	.	1000	.	111.66106	-1.00000	4.96002	71
chr1	13759127	13759403	.	1000	.	36.42363	-1.00000	4.96002	138
chr1	13760934	13761210	.	968	.	30.13104	-1.00000	4.48817	138
chr1	13788813	13789089	.	1000	.	69.80404	-1.00000	4.96002	138
chr1	13807374	13807455	.	1000	.	112.90190	-1.00000	4.96002	23
chr1	13809823	13810099	.	662	.	14.23549	-1.00000	2.06948	138
chr1	13811249	13811525	.	1000	.	69.51692	-1.00000	4.96002	138
chr1	13813671	13813947	.	1000	.	31.37543	-1.00000	4.96002	138
chr1	13825113	13825389	.	1000	.	28.53643	-1.00000	4.02260	138
chr1	13828966	13829107	.	1000	.	141.29913	-1.00000	4.96002	56
chr1	13930215	13930491	.	1000	.	73.20650	-1.00000	4.96002	138
chr1	13950695	13950971	.	1000	.	59.08847	-1.00000	4.96002	138
chr1	13960493	13960659	.	1000	.	186.26894	-1.00000	4.96002	81
chr1	13965848	13966124	.	1000	.	97.97804	-1.00000	4.96002	138
chr1	14021048	14021324	.	787	.	21.49907	-1.00000	3.26433	138
chr1	14095054	14095330	.	1000	.	54.23611	-1.00000	4.96002	138
chr1	14111187	14111463	.	1000	.	34.52116	-1.00000	4.96002	138
chr1	14113943	14114096	.	1000	.	150.33895	-1.00000	4.96002	64
chr1	14138651	14138927	.	1000	.	41.52269	-1.00000	4.96002	138
chr1	14149526	14149802	.	1000	.	72.14696	-1.00000	4.96002	138
chr1	14228736	14229012	.	1000	.	38.21100	-1.00000	4.96002	138
chr1	14364166	14364442	.	1000	.	37.41813	-1.00000	4.96002	138
chr1	14366408	14366684	.	869	.	20.89402	-1.00000	3.22782	138
chr1	14415423	14415699	.	1000	.	87.71488	-1.00000	4.96002	138
chr1	14435317	14435593	.	1000	.	67.72329	-1.00000	4.96002	138
chr1	14528303	14528579	.	941	.	22.81609	-1.00000	3.41038	138
chr1	14538385	14538661	.	1000	.	31.71973	-1.00000	4.96002	138
chr1	14567128	14567404	.	776	.	22.49103	-1.00000	3.37299	138
chr1	14571902	14572178	.	1000	.	51.96414	-1.00000	4.96002	138
chr1	14606686	14606962	.	1000	.	73.82513	-1.00000	4.96002	138
chr1	14732017	14732187	.	1000	.	143.98300	-1.00000	4.96002	75
chr1	14779257	14779407	.	1000	.	140.53260	-1.00000	4.96002	70
chr1	14782962	14783238	.	1000	.	48.93797	-1.00000	4.96002	138
chr1	14787651	14787927	.	1000	.	24.23502	-1.00000	3.44291	138
chr1	14804707	14804983	.	1000	.	78.36625	-1.00000	4.96002	138
chr1	14833796	14833871	.	1000	.	78.52815	-1.00000	4.96002	26
chr1	14850645	14850921	.	1000	.	39.04092	-1.00000	4.96002	138
chr1	14915454	14915618	.	1000	.	142.89450	-1.00000	4.96002	83
chr1	14977546	14977822	.	545	.	8.20145	-1.00000	0.56557	138
chr1	14983333	14983609	.	1000	.	32.25640	-1.00000	4.96002	138
chr1	15000098	15000374	.	730	.	16.90718	-1.00000	2.60038	138
chr1	15027598	15027776	.	1000	.	126.95095	-1.00000	4.96002	85
chr1	15038201	15038477	.	1000	.	64.96005	-1.00000	4.96002	138
chr1	15046621	15046814	.	1000	.	170.94525	-1.00000	4.96002	98
chr1	15062637	15062724	.	1000	.	107.94810	-1.00000	4.96002	26
chr1	15064540	15064816	.	1000	.	67.82412	-1.00000	4.96002	138
chr1	15100468	15100656	.	1000	.	192.53912	-1.00000	4.96002	88
chr1	15110870	15111146	.	1000	.	32.60484	-1.00000	4.96002	138
chr1	15128610	15128778	.	1000	.	136.35719	-1.00000	4.96002	98
chr1	15152424	15152560	.	1000	.	125.14311	-1.00000	4.96002	68
chr1	15154109	15154385	.	1000	.	68.18301	-1.00000	4.96002	138
chr1	15200377	15200653	.	1000	.	49.19460	-1.00000	4.96002	138
chr1	15203848	15204124	.	953	.	27.84188	-1.00000	3.86780	138
chr1	15229962	15230238	.	784	.	29.35025	-1.00000	4.27143	138
chr1	15272655	15272809	.	1000	.	131.16913	-1.00000	4.96002	73
chr1	15283563	15283839	.	883	.	19.82616	-1.00000	3.04702	138
chr1	15288145	15288421	.	1000	.	44.10144	-1.00000	4.96002	138
chr1	15304850	15304992	.	1000	.	130.43205	-1.00000	4.96002	58
chr1	15323614	15323805	.	1000	.	167.95953	-1.00000	4.96002	105
chr1	15364791	15365067	.	996	.	23.68387	-1.00000	3.42458	138
chr1	15421027	15421303	.	1000	.	20.44385	-1.00000	3.14725	138
chr1	15431246	15431392	.	1000	.	139.47076	-1.00000	4.96002	63
chr1	15501505	15501691	.	1000	.	174.75952	-1.00000	4.96002	99
chr1	15526414	15526690	.	995	.	25.85895	-1.00000	3.67526	138
chr1	15584440	15584716	.	1000	.	61.06888	-1.00000	4.96002	138
chr1	15595140	15595416	.	1000	.	66.18518	-1.00000	4.96002	138
chr1	15703151	15703427	.	1000	.	44.95726	-1.00000	4.96002	138
chr1	15739814	15740090	.	1000	.	24.55133	-1.00000	3.51700	138
chr1	15741445	15741645	.	1000	.	153.37139	-1.00000	4.96002	98
chr1	15792124	15792280	.	1000	.	164.81759	-1.00000	4.96002	75
chr1	15803397	15803673	.	583	.	19.46609	-1.00000	3.02536	138
chr1	15815628	15815753	.	1000	.	110.20171	-1.00000	4.96002	65
chr1	15830283	15830559	.	877	.	17.41625	-1.00000	2.67546	138
chr1	15876496	15876772	.	1000	.	79.33766	-1.00000	4.96002	138
chr1	15885700	15885976	.	555	.	15.30715	-1.00000	2.30039	138
chr1	15924781	15925057	.	1000	.	76.23012	-1.00000	4.96002	138
chr1	15937924	15938200	.	1000	.	28.55262	-1.00000	4.02249	138
chr1	15957625	15957701	.	1000	.	92.76954	-1.00000	4.96002	18
chr1	15994641	15994804	.	1000	.	144.46723	-1.00000	4.96002	74
chr1	16007085	16007361	.	1000	.	28.18748	-1.00000	3.86538	138
chr1	16009096	16009275	.	1000	.	184.19133	-1.00000	4.96002	92
chr1	16032928	16033101	.	1000	.	128.53943	-1.00000	4.96002	91
chr1	16056177	16056374	.	1000	.	186.63773	-1.00000	4.96002	92
chr1	16072971	16073247	.	1000	.	29.88998	-1.00000	4.48972	138
chr1	16073533	16073809	.	695	.	15.66429	-1.00000	2.37783	138
chr1	16078958	16079135	.	1000	.	162.92305	-1.00000	4.96002	90
chr1	16082423	16082606	.	1000	.	181.09897	-1.00000	4.96002	83
chr1	16154702	16154978	.	1000	.	64.30620	-1.00000	4.96002	138
chr1	16187856	16188033	.	1000	.	187.99548	-1.00000	4.96002	92
chr1	16205034	16205310	.	1000	.	83.40969	-1.00000	4.96002	138
chr1	16236201	16236477	.	1000	.	61.54078	-1.00000	4.96002	138
chr1	16244485	16244640	.	1000	.	148.63602	-1.00000	4.96002	83
chr1	16290037	16290313	.	1000	.	41.35322	-1.00000	4.96002	138
chr1	16352406	16352682	.	855	.	19.93634	-1.00000	3.08173	138
chr1	16363454	16363600	.	1000	.	115.71067	-1.00000	4.96002	90
chr1	16393590	16393866	.	817	.	19.47263	-1.00000	3.02529	138
chr1	16440487	16440763	.	1000	.	49.67716	-1.00000	4.96002	138
chr1	16474973	16475249	.	1000	.	29.93603	-1.00000	4.48937	138
chr1	16621104	16621316	.	1000	.	193.28853	-1.00000	4.96002	100
chr1	16624976	16625228	.	1000	.	233.11566	-1.00000	4.96002	116
chr1	16909865	16910141	.	1000	.	45.70544	-1.00000	4.96002	138
chr1	16947585	16947861	.	743	.	19.47968	-1.00000	3.02524	138
chr1	16951709	16951985	.	1000	.	73.18819	-1.00000	4.96002	138
chr1	16960695	16960971	.	1000	.	34.20382	-1.00000	4.96002	138
chr1	16963468	16963744	.	1000	.	44.36383	-1.00000	4.96002	138
chr1	16987014	16987290	.	1000	.	41.25441	-1.00000	4.96002	138
chr1	17046201	17046336	.	1000	.	120.60224	-1.00000	4.96002	75
chr1	17059765	17059904	.	1000	.	140.58977	-1.00000	4.96002	75
chr1	17071832	17072108	.	547	.	12.88931	-1.00000	1.75478	138
chr1	17075476	17075752	.	1000	.	32.29289	-1.00000	4.96002	138
chr1	17125831	17125982	.	1000	.	146.42837	-1.00000	4.96002	90
chr1	17212113	17212389	.	1000	.	38.94482	-1.00000	4.96002	138
chr1	17237152	17237290	.	1000	.	127.44625	-1.00000	4.96002	84
chr1	17274283	17274451	.	1000	.	162.07636	-1.00000	4.96002	98
chr1	17336190	17336386	.	1000	.	186.15976	-1.00000	4.96002	87
chr1	17370710	17370861	.	1000	.	136.11889	-1.00000	4.96002	79
chr1	17406275	17406411	.	1000	.	121.81787	-1.00000	4.96002	71
chr1	17419910	17420117	.	1000	.	192.44788	-1.00000	4.96002	108
chr1	17441685	17441961	.	791	.	16.25991	-1.00000	2.51205	138
chr1	17477453	17477615	.	1000	.	138.71652	-1.00000	4.96002	77
chr1	17485443	17485546	.	1000	.	82.02709	-1.00000	4.96002	24
chr1	17494284	17494527	.	1000	.	198.62290	-1.00000	4.96002	133
chr1	17502392	17502590	.	1000	.	158.28220	-1.00000	4.96002	93
chr1	17507975	17508251	.	1000	.	48.08411	-1.00000	4.96002	138
chr1	17574618	17574894	.	1000	.	43.81053	-1.00000	4.96002	138
chr1	17606957	17607129	.	1000	.	187.71142	-1.00000	4.96002	76
chr1	17629476	17629752	.	1000	.	45.69390	-1.00000	4.96002	138
chr1	17653885	17653995	.	1000	.	108.09436	-1.00000	4.96002	63
chr1	17661670	17661816	.	1000	.	136.96093	-1.00000	4.96002	80
chr1	17664431	17664707	.	830	.	17.92285	-1.00000	2.79153	138
chr1	17696612	17696688	.	1000	.	94.05108	-1.00000	4.96002	16
chr1	17723740	17724016	.	803	.	19.40693	-1.00000	3.01792	138
chr1	17755132	17755408	.	1000	.	59.57915	-1.00000	4.96002	138
chr1	17759132	17759408	.	1000	.	62.92061	-1.00000	4.96002	138
chr1	17826249	17826336	.	1000	.	85.97597	-1.00000	4.96002	26
chr1	17849286	17849562	.	796	.	16.26116	-1.00000	2.51204	138
chr1	17881790	17882066	.	1000	.	45.86282	-1.00000	4.96002	138
chr1	17909706	17909982	.	1000	.	73.17343	-1.00000	4.96002	138
chr1	17919970	17920146	.	1000	.	129.86508	-1.00000	4.96002	82
chr1	17922983	17923118	.	1000	.	131.82228	-1.00000	4.96002	55
chr1	17931235	17931511	.	552	.	9.69384	-1.00000	0.93255	138
chr1	17942956	17943232	.	588	.	14.93755	-1.00000	2.22775	138
chr1	17984624	17984758	.	1000	.	123.27241	-1.00000	4.96002	68
chr1	17998932	17999208	.	1000	.	60.54960	-1.00000	4.96002	138
chr1	18041730	18042006	.	1000	.	74.55491	-1.00000	4.96002	138
chr1	18100602	18100750	.	1000	.	106.59902	-1.00000	4.96002	72
chr1	18110262	18110538	.	1000	.	33.28794	-1.00000	4.96002	138
chr1	18139249	18139525	.	691	.	15.19174	-1.00000	2.27711	138
chr1	18149057	18149333	.	1000	.	50.67026	-1.00000	4.96002	138
chr1	18200193	18200469	.	647	.	17.23529	-1.00000	2.64466	138
chr1	18217463	18217739	.	1000	.	64.58224	-1.00000	4.96002	138
chr1	18232111	18232387	.	1000	.	27.23408	-1.00000	3.75600	138
chr1	18234859	18235077	.	1000	.	217.20484	-1.00000	4.96002	109
chr1	18246695	18246767	.	1000	.	104.45987	-1.00000	4.96002	23
chr1	18289220	18289496	.	671	.	13.77587	-1.00000	1.96284	138
chr1	18289658	18289934	.	1000	.	39.16761	-1.00000	4.96002	138
chr1	18299828	18299964	.	1000	.	129.17914	-1.00000	4.96002	79
chr1	18302871	18303147	.	1000	.	94.02173	-1.00000	4.96002	138
chr1	18322516	18322792	.	1000	.	72.61123	-1.00000	4.96002	138
chr1	18324290	18324566	.	1000	.	53.44985	-1.00000	4.96002	138
chr1	18373946	18374222	.	1000	.	83.84042	-1.00000	4.96002	138
chr1	18399183	18399459	.	900	.	24.67530	-1.00000	3.51601	138
chr1	18468641	18468917	.	1000	.	41.80973	-1.00000	4.96002	138
chr1	18486273	18486549	.	1000	.	61.08513	-1.00000	4.96002	138
chr1	18511605	18511685	.	1000	.	104.68976	-1.00000	4.96002	61
chr1	18530987	18531263	.	1000	.	101.99233	-1.00000	4.96002	138
chr1	18556541	18556628	.	1000	.	82.25077	-1.00000	4.96002	26
chr1	18560720	18560996	.	1000	.	46.70597	-1.00000	4.96002	138
chr1	18575641	18575917	.	1000	.	45.95017	-1.00000	4.96002	138
chr1	18581537	18581713	.	1000	.	128.21537	-1.00000	4.96002	77
chr1	18584811	18585087	.	1000	.	69.56772	-1.00000	4.96002	138
chr1	18597500	18597682	.	1000	.	183.41234	-1.00000	4.96002	87
chr1	18599739	18600015	.	727	.	18.63234	-1.00000	2.89687	138
chr1	18608578	18608854	.	1000	.	48.67558	-1.00000	4.96002	138
chr1	18666625	18666901	.	777	.	17.29097	-1.00000	2.65031	138
chr1	18674029	18674305	.	1000	.	34.19890	-1.00000	4.96002	138
chr1	18681497	18681657	.	1000	.	145.72274	-1.00000	4.96002	70
chr1	18743327	18743603	.	607	.	20.91132	-1.00000	3.22767	138
chr1	18794606	18794882	.	1000	.	82.11411	-1.00000	4.96002	138
chr1	18820853	18821020	.	1000	.	160.69733	-1.00000	4.96002	99
chr1	18828366	18828642	.	748	.	15.51841	-1.00000	2.35575	138
chr1	18875340	18875497	.	1000	.	152.64999	-1.00000	4.96002	68
chr1	18884228	18884406	.	1000	.	157.57540	-1.00000	4.96002	83
chr1	18907054	18907201	.	1000	.	125.57098	-1.00000	4.96002	78
chr1	18913109	18913360	.	1000	.	279.28467	-1.00000	4.96002	127
chr1	18914345	18914621	.	570	.	8.46430	-1.00000	0.61905	138
chr1	18921569	18921845	.	548	.	14.03002	-1.00000	2.01504	138
chr1	18972549	18972825	.	935	.	22.30047	-1.00000	3.35605	138
chr1	19012334	19012610	.	1000	.	49.67293	-1.00000	4.96002	138
chr1	19096350	19096459	.	1000	.	87.20059	-1.00000	4.96002	82
chr1	19097024	19097300	.	567	.	16.33603	-1.00000	2.52266	138
chr1	19113724	19113895	.	1000	.	148.21649	-1.00000	4.96002	88
chr1	19153283	19153559	.	1000	.	35.32193	-1.00000	4.96002	138
chr1	19179670	19179751	.	1000	.	111.64906	-1.00000	4.96002	55
chr1	19232505	19232781	.	1000	.	34.16858	-1.00000	4.96002	138
chr1	19241350	19241526	.	1000	.	156.92237	-1.00000	4.96002	78
chr1	19269568	19269844	.	680	.	16.34279	-1.00000	2.52258	138
chr1	19338437	19338713	.	1000	.	31.64338	-1.00000	4.96002	138
chr1	19341558	19341746	.	1000	.	162.84232	-1.00000	4.96002	99
chr1	19344453	19344591	.	1000	.	124.12888	-1.00000	4.96002	63
chr1	19353634	19353910	.	914	.	21.63362	-1.00000	3.27807	138
chr1	19374372	19374648	.	1000	.	56.43877	-1.00000	4.96002	138
chr1	19391416	19391574	.	1000	.	158.80265	-1.00000	4.96002	89
chr1	19398476	19398752	.	1000	.	34.14038	-1.00000	4.96002	138
chr1	19410441	19410717	.	1000	.	29.26567	-1.00000	4.12609	138
chr1	19439889	19440165	.	1000	.	28.21091	-1.00000	3.86520	138
chr1	19445764	19446040	.	1000	.	48.79909	-1.00000	4.96002	138
chr1	19487773	19488049	.	1000	.	44.53517	-1.00000	4.96002	138
chr1	19582367	19582501	.	1000	.	104.76473	-1.00000	4.96002	70
chr1	19640767	19641043	.	1000	.	44.68939	-1.00000	4.96002	138
chr1	19643116	19643392	.	1000	.	42.78880	-1.00000	4.96002	138
chr1	19648737	19649013	.	977	.	22.82356	-1.00000	3.41034	138
chr1	19651212	19651488	.	1000	.	61.72734	-1.00000	4.96002	138
chr1	19653811	19653941	.	1000	.	119.73961	-1.00000	4.96002	57
chr1	19659934	19660076	.	1000	.	112.88154	-1.00000	4.96002	70
chr1	19661776	19662052	.	1000	.	51.61195	-1.00000	4.96002	138
chr1	19704638	19704795	.	1000	.	159.12616	-1.00000	4.96002	78
chr1	19715673	19715890	.	1000	.	202.05324	-1.00000	4.96002	105
chr1	19737391	19737667	.	1000	.	38.27110	-1.00000	4.96002	138
chr1	19762284	19762450	.	1000	.	153.40661	-1.00000	4.96002	97
chr1	19799505	19799781	.	1000	.	42.95566	-1.00000	4.96002	138
chr1	19811382	19811473	.	1000	.	97.72131	-1.00000	4.96002	32
chr1	19872218	19872494	.	1000	.	47.82255	-1.00000	4.96002	138
chr1	19882173	19882352	.	1000	.	156.25465	-1.00000	4.96002	94
chr1	19918101	19918272	.	1000	.	160.98882	-1.00000	4.96002	74
chr1	19957848	19958124	.	1000	.	48.73869	-1.00000	4.96002	138
chr1	19974860	19975075	.	1000	.	268.94135	-1.00000	4.96002	108
chr1	20087731	20088007	.	1000	.	63.00933	-1.00000	4.96002	138
chr1	20089278	20089554	.	546	.	12.65792	-1.00000	1.69857	138
chr1	20101004	20101186	.	1000	.	149.56670	-1.00000	4.96002	96
chr1	20109242	20109518	.	1000	.	24.02206	-1.00000	3.44473	138
chr1	20152473	20152587	.	1000	.	90.63816	-1.00000	4.96002	57
chr1	20158399	20158675	.	1000	.	21.18269	-1.00000	3.23883	138
chr1	20165457	20165733	.	1000	.	60.79718	-1.00000	4.96002	138
chr1	20195266	20195455	.	1000	.	197.98932	-1.00000	4.96002	101
chr1	20212962	20213086	.	1000	.	111.06560	-1.00000	4.96002	59
chr1	20216784	20216854	.	1000	.	90.18332	-1.00000	4.96002	37
chr1	20271535	20271811	.	667	.	23.04274	-1.00000	3.43034	138
chr1	20329841	20330117	.	1000	.	71.61618	-1.00000	4.96002	138
chr1	20336158	20336434	.	994	.	21.28939	-1.00000	3.23779	138
chr1	20361906	20362055	.	1000	.	155.34615	-1.00000	4.96002	80
chr1	20367183	20367459	.	1000	.	97.55432	-1.00000	4.96002	138
chr1	20376998	20377165	.	1000	.	129.13617	-1.00000	4.96002	95
chr1	20430514	20430689	.	1000	.	159.21125	-1.00000	4.96002	86
chr1	20434113	20434389	.	1000	.	58.02029	-1.00000	4.96002	138
chr1	20441909	20442185	.	573	.	12.21519	-1.00000	1.57755	138
chr1	20483971	20484247	.	1000	.	24.59914	-1.00000	3.51664	138
chr1	20493875	20494066	.	1000	.	191.96015	-1.00000	4.96002	98
chr1	20522408	20522593	.	1000	.	183.42996	-1.00000	4.96002	99
chr1	20575348	20575510	.	1000	.	156.18861	-1.00000	4.96002	83
chr1	20633313	20633483	.	1000	.	155.76166	-1.00000	4.96002	76
chr1	20640235	20640368	.	1000	.	99.27584	-1.00000	4.96002	77
chr1	20661380	20661656	.	1000	.	30.14543	-1.00000	4.48803	138
chr1	20696540	20696679	.	1000	.	99.97895	-1.00000	4.96002	60
chr1	20696894	20697170	.	1000	.	35.30259	-1.00000	4.96002	138
chr1	20702565	20702699	.	1000	.	111.62012	-1.00000	4.96002	64
chr1	20711829	20712105	.	968	.	22.24088	-1.00000	3.35662	138
chr1	20733087	20733363	.	1000	.	51.67858	-1.00000	4.96002	138
chr1	20964851	20965127	.	1000	.	33.08685	-1.00000	4.96002	138
chr1	20981972	20982248	.	1000	.	68.59180	-1.00000	4.96002	138
chr1	21048581	21048857	.	1000	.	26.58676	-1.00000	3.71283	138
chr1	21195325	21195431	.	1000	.	113.41435	-1.00000	4.96002	27
chr1	21216946	21217122	.	1000	.	152.83946	-1.00000	4.96002	91
chr1	21217938	21218214	.	1000	.	60.24814	-1.00000	4.96002	138
chr1	21232097	21232218	.	1000	.	103.08890	-1.00000	4.96002	55
chr1	21245064	21245340	.	1000	.	58.67657	-1.00000	4.96002	138
chr1	21255302	21255481	.	1000	.	192.97187	-1.00000	4.96002	89
chr1	21268219	21268495	.	1000	.	28.36439	-1.00000	3.93660	138
chr1	21270270	21270485	.	1000	.	189.86355	-1.00000	4.96002	119
chr1	21321973	21322249	.	1000	.	34.05119	-1.00000	4.96002	138
chr1	21334807	21334945	.	1000	.	127.25057	-1.00000	4.96002	87
chr1	21368559	21368767	.	1000	.	258.87786	-1.00000	4.96002	108
chr1	21370638	21370822	.	1000	.	186.46638	-1.00000	4.96002	95
chr1	21404925	21405201	.	890	.	18.59887	-1.00000	2.89726	138
chr1	21468687	21468963	.	1000	.	46.73905	-1.00000	4.96002	138
chr1	21488747	21489023	.	877	.	27.35715	-1.00000	3.75499	138
chr1	21490871	21491147	.	1000	.	45.26011	-1.00000	4.96002	138
chr1	21497789	21498065	.	875	.	18.16024	-1.00000	2.82183	138
chr1	21511265	21511541	.	1000	.	40.26597	-1.00000	4.96002	138
chr1	21534935	21535046	.	1000	.	91.16260	-1.00000	4.96002	33
chr1	21539909	21540185	.	1000	.	38.93089	-1.00000	4.96002	138
chr1	21574205	21574313	.	1000	.	109.04020	-1.00000	4.96002	45
chr1	21595600	21595876	.	1000	.	42.57526	-1.00000	4.96002	138
chr1	21655766	21656042	.	1000	.	57.60338	-1.00000	4.96002	138
chr1	21657798	21658074	.	583	.	14.33589	-1.00000	2.09308	138
chr1	21659207	21659356	.	1000	.	106.96879	-1.00000	4.96002	70
chr1	21700069	21700345	.	1000	.	26.62333	-1.00000	3.71249	138
chr1	21703353	21703629	.	1000	.	79.90772	-1.00000	4.96002	138
chr1	21782498	21782774	.	933	.	23.97034	-1.00000	3.44523	138
chr1	21814550	21814826	.	546	.	14.25841	-1.00000	2.08151	138
chr1	21834073	21834349	.	964	.	23.76997	-1.00000	3.42396	138
chr1	21853044	21853320	.	610	.	14.05934	-1.00000	2.02414	138
chr1	21866025	21866301	.	1000	.	26.14090	-1.00000	3.71648	138
chr1	21882166	21882442	.	1000	.	23.89983	-1.00000	3.44573	138
chr1	21939664	21939940	.	1000	.	47.20086	-1.00000	4.96002	138
chr1	21953000	21953276	.	713	.	16.28080	-1.00000	2.51636	138
chr1	21964074	21964226	.	1000	.	149.94715	-1.00000	4.96002	91
chr1	21982089	21982365	.	1000	.	31.83802	-1.00000	4.96002	138
chr1	22019338	22019614	.	1000	.	44.37751	-1.00000	4.96002	138
chr1	22022969	22023061	.	1000	.	86.65609	-1.00000	4.96002	54
chr1	22039572	22039848	.	961	.	22.12450	-1.00000	3.35764	138
chr1	22105775	22105884	.	1000	.	104.99841	-1.00000	4.96002	41
chr1	22131988	22132155	.	1000	.	137.33079	-1.00000	4.96002	99
chr1	22142313	22142589	.	573	.	10.94351	-1.00000	1.25139	138
chr1	22172381	22172657	.	734	.	10.41201	-1.00000	1.10908	138
chr1	22208377	22208519	.	1000	.	128.93994	-1.00000	4.96002	92
chr1	22232038	22232314	.	1000	.	22.01699	-1.00000	3.34050	138
chr1	22237726	22238002	.	1000	.	38.97699	-1.00000	4.96002	138
chr1	22275117	22275393	.	980	.	19.88181	-1.00000	3.06404	138
chr1	22275982	22276104	.	1000	.	120.15474	-1.00000	4.96002	44
chr1	22296783	22297059	.	541	.	13.69112	-1.00000	1.94388	138
chr1	22317395	22317487	.	1000	.	90.66356	-1.00000	4.96002	75
chr1	22390389	22390665	.	1000	.	27.16068	-1.00000	3.75663	138
chr1	22416691	22416861	.	1000	.	171.55928	-1.00000	4.96002	80
chr1	22420554	22420716	.	1000	.	141.20952	-1.00000	4.96002	71
chr1	22452293	22452569	.	575	.	9.22313	-1.00000	0.80674	138
chr1	22489343	22489619	.	1000	.	36.94315	-1.00000	4.96002	138
chr1	22527942	22528218	.	1000	.	37.40308	-1.00000	4.96002	138
chr1	22559985	22560261	.	597	.	18.52565	-1.00000	2.89226	138
chr1	22642159	22642284	.	1000	.	118.05859	-1.00000	4.96002	59
chr1	22654637	22654913	.	1000	.	51.53861	-1.00000	4.96002	138
chr1	22658462	22658738	.	1000	.	50.59233	-1.00000	4.96002	138
chr1	22665882	22666014	.	1000	.	123.27842	-1.00000	4.96002	60
chr1	22674236	22674414	.	1000	.	155.72165	-1.00000	4.96002	85
chr1	22704570	22704725	.	1000	.	156.96389	-1.00000	4.96002	58
chr1	22709290	22709566	.	1000	.	42.30269	-1.00000	4.96002	138
chr1	22731909	22732185	.	1000	.	63.57489	-1.00000	4.96002	138
chr1	22751177	22751453	.	1000	.	51.77137	-1.00000	4.96002	138
chr1	22798157	22798433	.	873	.	16.63353	-1.00000	2.55301	138
chr1	22819046	22819322	.	1000	.	24.34697	-1.00000	3.46612	138
chr1	22830364	22830640	.	603	.	15.19610	-1.00000	2.27833	138
chr1	22862195	22862320	.	1000	.	90.88900	-1.00000	4.96002	81
chr1	22889329	22889494	.	1000	.	156.72883	-1.00000	4.96002	83
chr1	22930413	22930594	.	1000	.	146.01351	-1.00000	4.96002	100
chr1	22964287	22964467	.	1000	.	142.74774	-1.00000	4.96002	88
chr1	22976519	22976683	.	1000	.	134.96318	-1.00000	4.96002	89
chr1	23081433	23081709	.	1000	.	78.36306	-1.00000	4.96002	138
chr1	23098816	23098991	.	1000	.	188.94177	-1.00000	4.96002	90
chr1	23184723	23184999	.	1000	.	84.10431	-1.00000	4.96002	138
chr1	23210315	23210591	.	1000	.	35.80413	-1.00000	4.96002	138
chr1	23216747	23217023	.	1000	.	66.78800	-1.00000	4.96002	138
chr1	23354259	23354535	.	670	.	16.85377	-1.00000	2.58728	138
chr1	23404025	23404216	.	1000	.	189.69784	-1.00000	4.96002	98
chr1	23483425	23483701	.	918	.	24.38000	-1.00000	3.46576	138
chr1	23497161	23497330	.	1000	.	156.05977	-1.00000	4.96002	79
chr1	23539901	23540101	.	1000	.	179.86586	-1.00000	4.96002	99
chr1	23544791	23544967	.	1000	.	172.08839	-1.00000	4.96002	94
chr1	23566290	23566566	.	1000	.	45.81572	-1.00000	4.96002	138
chr1	23635049	23635233	.	1000	.	159.74826	-1.00000	4.96002	84
chr1	23637521	23637704	.	1000	.	150.18454	-1.00000	4.96002	87
chr1	23657774	23657977	.	1000	.	231.70523	-1.00000	4.96002	94
chr1	23665296	23665572	.	1000	.	35.58150	-1.00000	4.96002	138
chr1	23691623	23691774	.	1000	.	119.87585	-1.00000	4.96002	79
chr1	23716415	23716691	.	582	.	11.06673	-1.00000	1.27527	138
chr1	23718584	23718754	.	1000	.	110.20456	-1.00000	4.96002	74
chr1	23745042	23745318	.	731	.	17.54179	-1.00000	2.70966	138
chr1	23745600	23745876	.	1000	.	36.70131	-1.00000	4.96002	138
chr1	23751392	23751572	.	1000	.	176.15759	-1.00000	4.96002	105
chr1	23772215	23772407	.	1000	.	182.18799	-1.00000	4.96002	89
chr1	23796790	23797066	.	1000	.	53.02723	-1.00000	4.96002	138
chr1	23798603	23798879	.	1000	.	31.64425	-1.00000	4.96002	138
chr1	23809806	23809979	.	1000	.	174.89683	-1.00000	4.96002	73
chr1	23810873	23811015	.	1000	.	132.64774	-1.00000	4.96002	98
chr1	23854629	23854905	.	1000	.	38.91635	-1.00000	4.96002	138
chr1	23868346	23868525	.	1000	.	161.23913	-1.00000	4.96002	99
chr1	23916912	23917064	.	1000	.	121.98545	-1.00000	4.96002	77
chr1	23949257	23949383	.	1000	.	123.66969	-1.00000	4.96002	70
chr1	23958904	23959180	.	1000	.	54.43858	-1.00000	4.96002	138
chr1	23980184	23980460	.	899	.	20.80690	-1.00000	3.20260	138
chr1	24028128	24028404	.	1000	.	79.02622	-1.00000	4.96002	138
chr1	24070921	24071110	.	1000	.	175.65474	-1.00000	4.96002	103
chr1	24112663	24112798	.	1000	.	113.73301	-1.00000	4.96002	69
chr1	24150573	24150702	.	1000	.	106.04552	-1.00000	4.96002	65
chr1	24155473	24155749	.	1000	.	66.18339	-1.00000	4.96002	138
chr1	24157955	24158231	.	1000	.	66.79849	-1.00000	4.96002	138
chr1	24199374	24199520	.	1000	.	131.84547	-1.00000	4.96002	81
chr1	24201960	24202129	.	1000	.	132.07951	-1.00000	4.96002	88
chr1	24253611	24253887	.	1000	.	42.81828	-1.00000	4.96002	138
chr1	24266387	24266663	.	748	.	19.21054	-1.00000	2.96068	138
chr1	24286617	24286893	.	713	.	14.60839	-1.00000	2.16169	138
chr1	24294714	24294990	.	606	.	20.42988	-1.00000	3.13648	138
chr1	24308717	24308993	.	1000	.	81.82341	-1.00000	4.96002	138
chr1	24316715	24316991	.	886	.	19.20995	-1.00000	2.96069	138
chr1	24323351	24323627	.	851	.	18.58703	-1.00000	2.89741	138
chr1	24385279	24385463	.	1000	.	164.88902	-1.00000	4.96002	89
chr1	24390157	24390344	.	1000	.	192.91528	-1.00000	4.96002	92
chr1	24391353	24391554	.	1000	.	203.41709	-1.00000	4.96002	111
chr1	24392408	24392569	.	1000	.	142.22656	-1.00000	4.96002	100
chr1	24415487	24415663	.	1000	.	134.46010	-1.00000	4.96002	88
chr1	24421545	24421821	.	543	.	35.33348	-1.00000	4.96002	138
chr1	24470844	24471120	.	765	.	19.08206	-1.00000	2.95538	138
chr1	24491974	24492250	.	658	.	19.37342	-1.00000	3.01824	138
chr1	24527336	24527425	.	1000	.	91.78918	-1.00000	4.96002	51
chr1	24542100	24542214	.	1000	.	115.83586	-1.00000	4.96002	69
chr1	24568100	24568376	.	1000	.	57.19173	-1.00000	4.96002	138
chr1	24587330	24587503	.	1000	.	168.56632	-1.00000	4.96002	75
chr1	24593549	24593825	.	1000	.	65.06683	-1.00000	4.96002	138
chr1	24600710	24600986	.	848	.	20.99929	-1.00000	3.22682	138
chr1	24635279	24635555	.	1000	.	80.01990	-1.00000	4.96002	138
chr1	24688640	24688820	.	1000	.	147.52266	-1.00000	4.96002	97
chr1	24744813	24745089	.	846	.	18.70943	-1.00000	2.91413	138
chr1	24779733	24780009	.	1000	.	34.42344	-1.00000	4.96002	138
chr1	24830716	24830992	.	1000	.	64.30509	-1.00000	4.96002	138
chr1	24835004	24835280	.	1000	.	40.93061	-1.00000	4.96002	138
chr1	24848033	24848183	.	1000	.	141.43207	-1.00000	4.96002	69
chr1	24849747	24850023	.	1000	.	48.20481	-1.00000	4.96002	138
chr1	24862266	24862542	.	1000	.	42.30552	-1.00000	4.96002	138
chr1	24898183	24898362	.	1000	.	167.10763	-1.00000	4.96002	100
chr1	24909615	24909813	.	1000	.	190.65855	-1.00000	4.96002	94
chr1	24932274	24932550	.	1000	.	40.04570	-1.00000	4.96002	138
chr1	25037204	25037480	.	1000	.	90.81509	-1.00000	4.96002	138
chr1	25037777	25038053	.	1000	.	47.24928	-1.00000	4.96002	138
chr1	25068907	25069183	.	1000	.	22.41638	-1.00000	3.35486	138
chr1	25101519	25101727	.	1000	.	219.95598	-1.00000	4.96002	91
chr1	25117604	25117682	.	1000	.	94.61561	-1.00000	4.96002	26
chr1	25148813	25148923	.	1000	.	118.72895	-1.00000	4.96002	56
chr1	25168804	25169080	.	857	.	15.55635	-1.00000	2.36314	138
chr1	25205026	25205099	.	1000	.	85.11824	-1.00000	4.96002	20
chr1	25239908	25240184	.	1000	.	60.18491	-1.00000	4.96002	138
chr1	25487615	25487891	.	1000	.	85.46423	-1.00000	4.96002	138
chr1	25501778	25502054	.	1000	.	37.48830	-1.00000	4.96002	138
chr1	25503906	25504075	.	1000	.	128.41612	-1.00000	4.96002	71
chr1	25520592	25520675	.	1000	.	89.57794	-1.00000	4.96002	69
chr1	25523583	25523859	.	1000	.	84.97027	-1.00000	4.96002	138
chr1	25525900	25526176	.	964	.	22.83430	-1.00000	3.41025	138
chr1	25568311	25568587	.	1000	.	34.30543	-1.00000	4.96002	138
chr1	25572882	25573025	.	1000	.	104.39010	-1.00000	4.96002	80
chr1	25590205	25590481	.	1000	.	48.66199	-1.00000	4.96002	138
chr1	25610915	25611191	.	552	.	16.83063	-1.00000	2.58759	138
chr1	25616130	25616406	.	1000	.	39.95705	-1.00000	4.96002	138
chr1	25619099	25619375	.	1000	.	90.64699	-1.00000	4.96002	138
chr1	25674249	25674525	.	731	.	13.52403	-1.00000	1.91041	138
chr1	25692649	25692925	.	1000	.	79.89881	-1.00000	4.96002	138
chr1	25695182	25695458	.	1000	.	50.08563	-1.00000	4.96002	138
chr1	25744240	25744330	.	1000	.	89.74460	-1.00000	4.96002	56
chr1	25758748	25759024	.	1000	.	40.66223	-1.00000	4.96002	138
chr1	25796919	25797075	.	1000	.	141.02592	-1.00000	4.96002	95
chr1	25798048	25798324	.	1000	.	77.50980	-1.00000	4.96002	138
chr1	25810942	25811086	.	1000	.	147.46656	-1.00000	4.96002	75
chr1	25814044	25814320	.	564	.	13.80770	-1.00000	1.96777	138
chr1	25818226	25818337	.	1000	.	115.29295	-1.00000	4.96002	75
chr1	25837309	25837585	.	1000	.	92.70215	-1.00000	4.96002	138
chr1	25889520	25889796	.	639	.	38.36973	-1.00000	4.96002	138
chr1	25895445	25895684	.	1000	.	219.23153	-1.00000	4.96002	136
chr1	25904956	25905232	.	901	.	20.85316	-1.00000	3.21503	138
chr1	25957718	25957994	.	1000	.	45.23861	-1.00000	4.96002	138
chr1	25998219	25998424	.	1000	.	179.47213	-1.00000	4.96002	101
chr1	26004461	26004737	.	1000	.	50.56034	-1.00000	4.96002	138
chr1	26010164	26010440	.	921	.	19.59250	-1.00000	3.04925	138
chr1	26036059	26036228	.	1000	.	135.69336	-1.00000	4.96002	74
chr1	26105073	26105215	.	1000	.	143.60090	-1.00000	4.96002	62
chr1	26118879	26119155	.	1000	.	31.75800	-1.00000	4.96002	138
chr1	26145248	26145366	.	1000	.	127.08582	-1.00000	4.96002	64
chr1	26169780	26169905	.	1000	.	97.14771	-1.00000	4.96002	54
chr1	26177181	26177457	.	1000	.	59.94465	-1.00000	4.96002	138
chr1	26189830	26190106	.	565	.	16.82438	-1.00000	2.58491	138
chr1	26233853	26234036	.	1000	.	167.94173	-1.00000	4.96002	90
chr1	26275642	26275792	.	1000	.	109.30450	-1.00000	4.96002	78
chr1	26279579	26279855	.	1000	.	64.21953	-1.00000	4.96002	138
chr1	26285160	26285353	.	1000	.	144.96287	-1.00000	4.96002	93
chr1	26285898	26286174	.	1000	.	84.83419	-1.00000	4.96002	138
chr1	26321656	26321795	.	1000	.	137.06013	-1.00000	4.96002	65
chr1	26363896	26364084	.	1000	.	221.57871	-1.00000	4.96002	102
chr1	26391613	26391713	.	1000	.	119.65899	-1.00000	4.96002	67
chr1	26396378	26396519	.	1000	.	98.16837	-1.00000	4.96002	78
chr1	26417120	26417318	.	1000	.	168.46248	-1.00000	4.96002	101
chr1	26470350	26470626	.	1000	.	70.91916	-1.00000	4.96002	138
chr1	26500312	26500442	.	1000	.	114.19759	-1.00000	4.96002	39
chr1	26531194	26531470	.	1000	.	49.53748	-1.00000	4.96002	138
chr1	26538007	26538283	.	1000	.	28.45680	-1.00000	4.02317	138
chr1	26538736	26539012	.	1000	.	90.80461	-1.00000	4.96002	138
chr1	26541907	26542183	.	646	.	23.86267	-1.00000	3.44603	138
chr1	26584173	26584449	.	1000	.	24.36925	-1.00000	3.46589	138
chr1	26597591	26597867	.	1000	.	58.92058	-1.00000	4.96002	138
chr1	26602465	26602595	.	1000	.	120.69650	-1.00000	4.96002	78
chr1	26620306	26620436	.	1000	.	117.27797	-1.00000	4.96002	106
chr1	26677616	26677810	.	1000	.	158.08754	-1.00000	4.96002	100
chr1	26692476	26692752	.	954	.	15.27779	-1.00000	2.29537	138
chr1	26761264	26761540	.	1000	.	57.69567	-1.00000	4.96002	138
chr1	26789238	26789444	.	1000	.	189.67964	-1.00000	4.96002	107
chr1	26810126	26810288	.	1000	.	136.60262	-1.00000	4.96002	94
chr1	26826417	26826693	.	1000	.	23.36402	-1.00000	3.42741	138
chr1	26851346	26851622	.	1000	.	44.91984	-1.00000	4.96002	138
chr1	26853176	26853374	.	1000	.	175.87686	-1.00000	4.96002	95
chr1	26861227	26861503	.	1000	.	61.58132	-1.00000	4.96002	138
chr1	26862819	26862998	.	1000	.	134.14739	-1.00000	4.96002	82
chr1	26878091	26878197	.	1000	.	79.60446	-1.00000	4.96002	62
chr1	26887191	26887467	.	1000	.	60.68520	-1.00000	4.96002	138
chr1	26967002	26967174	.	1000	.	155.49376	-1.00000	4.96002	87
chr1	26997738	26997904	.	1000	.	139.64948	-1.00000	4.96002	67
chr1	27044620	27044809	.	1000	.	213.19735	-1.00000	4.96002	92
chr1	27045994	27046177	.	1000	.	159.93696	-1.00000	4.96002	91
chr1	27097471	27097646	.	1000	.	173.02282	-1.00000	4.96002	117
chr1	27102810	27102968	.	1000	.	154.49766	-1.00000	4.96002	65
chr1	27109162	27109438	.	1000	.	71.16988	-1.00000	4.96002	138
chr1	27112124	27112400	.	1000	.	27.28377	-1.00000	3.75555	138
chr1	27127469	27127745	.	1000	.	66.47461	-1.00000	4.96002	138
chr1	27136000	27136276	.	1000	.	38.82148	-1.00000	4.96002	138
chr1	27155124	27155277	.	1000	.	139.03819	-1.00000	4.96002	91
chr1	27198030	27198204	.	1000	.	157.17513	-1.00000	4.96002	82
chr1	27284830	27284930	.	1000	.	100.48735	-1.00000	4.96002	23
chr1	27296828	27296949	.	1000	.	88.29998	-1.00000	4.96002	46
chr1	27300903	27301060	.	1000	.	158.16466	-1.00000	4.96002	63
chr1	27306837	27307113	.	1000	.	38.18489	-1.00000	4.96002	138
chr1	27332876	27333011	.	1000	.	135.23935	-1.00000	4.96002	92
chr1	27357609	27357745	.	1000	.	103.61538	-1.00000	4.96002	71
chr1	27366486	27366762	.	1000	.	25.15134	-1.00000	3.54110	138
chr1	27368935	27369211	.	1000	.	45.56805	-1.00000	4.96002	138
chr1	27372938	27373214	.	789	.	33.32914	-1.00000	4.96002	138
chr1	27388497	27388689	.	1000	.	199.42995	-1.00000	4.96002	90
chr1	27392259	27392535	.	1000	.	59.94861	-1.00000	4.96002	138
chr1	27392751	27393027	.	902	.	17.13644	-1.00000	2.63013	138
chr1	27395468	27395647	.	1000	.	176.91974	-1.00000	4.96002	94
chr1	27402359	27402635	.	1000	.	80.23993	-1.00000	4.96002	138
chr1	27403002	27403278	.	1000	.	29.87517	-1.00000	4.48981	138
chr1	27416605	27416797	.	1000	.	178.57303	-1.00000	4.96002	92
chr1	27496841	27497117	.	1000	.	40.73014	-1.00000	4.96002	138
chr1	27508285	27508561	.	1000	.	31.60552	-1.00000	4.96002	138
chr1	27523144	27523420	.	550	.	15.26373	-1.00000	2.29161	138
chr1	27547297	27547573	.	703	.	19.88782	-1.00000	3.07302	138
chr1	27556837	27556980	.	1000	.	127.43479	-1.00000	4.96002	70
chr1	27568571	27568847	.	1000	.	41.35948	-1.00000	4.96002	138
chr1	27599622	27599898	.	1000	.	42.67605	-1.00000	4.96002	138
chr1	27606481	27606596	.	1000	.	126.50738	-1.00000	4.96002	67
chr1	27608715	27608879	.	1000	.	128.23974	-1.00000	4.96002	91
chr1	27616513	27616789	.	1000	.	38.86208	-1.00000	4.96002	138
chr1	27643995	27644163	.	1000	.	144.69806	-1.00000	4.96002	70
chr1	27656631	27656907	.	623	.	18.29221	-1.00000	2.84555	138
chr1	27663274	27663414	.	1000	.	137.54607	-1.00000	4.96002	69
chr1	27669273	27669392	.	1000	.	78.06169	-1.00000	4.96002	92
chr1	27672277	27672553	.	1000	.	66.04743	-1.00000	4.96002	138
chr1	27719619	27719895	.	1000	.	74.83941	-1.00000	4.96002	138
chr1	27725637	27725913	.	1000	.	54.56559	-1.00000	4.96002	138
chr1	27760466	27760742	.	585	.	12.12663	-1.00000	1.55368	138
chr1	27858123	27858312	.	1000	.	222.75151	-1.00000	4.96002	93
chr1	27928718	27928994	.	865	.	17.99081	-1.00000	2.79536	138
chr1	27934868	27935144	.	1000	.	44.20145	-1.00000	4.96002	138
chr1	27940381	27940657	.	1000	.	48.96300	-1.00000	4.96002	138
chr1	27960076	27960352	.	1000	.	45.04986	-1.00000	4.96002	138
chr1	27979667	27979943	.	1000	.	51.22004	-1.00000	4.96002	138
chr1	28036497	28036773	.	1000	.	66.88168	-1.00000	4.96002	138
chr1	28087867	28088143	.	1000	.	43.40340	-1.00000	4.96002	138
chr1	28091298	28091484	.	1000	.	166.21829	-1.00000	4.96002	92
chr1	28113098	28113374	.	1000	.	50.00681	-1.00000	4.96002	138
chr1	28208950	28209110	.	1000	.	152.77277	-1.00000	4.96002	105
chr1	28248540	28248748	.	1000	.	192.98889	-1.00000	4.96002	108
chr1	28359787	28359868	.	1000	.	79.44687	-1.00000	4.96002	52
chr1	28368201	28368477	.	1000	.	36.51989	-1.00000	4.96002	138
chr1	28371068	28371344	.	563	.	15.70020	-1.00000	2.38231	138
chr1	28409778	28410054	.	1000	.	44.92677	-1.00000	4.96002	138
chr1	28486697	28486973	.	559	.	13.85423	-1.00000	1.97856	138
chr1	28518082	28518259	.	1000	.	160.25642	-1.00000	4.96002	95
chr1	28540721	28540997	.	1000	.	48.78090	-1.00000	4.96002	138
chr1	28581256	28581532	.	998	.	19.26772	-1.00000	2.97414	138
chr1	28581455	28581731	.	998	.	7.58508	-1.00000	0.42032	138
chr1	28602967	28603078	.	1000	.	107.23095	-1.00000	4.96002	53
chr1	28640833	28641109	.	1000	.	65.92981	-1.00000	4.96002	138
chr1	28643081	28643357	.	591	.	16.73903	-1.00000	2.56710	138
chr1	28653934	28654210	.	1000	.	54.88079	-1.00000	4.96002	138
chr1	28719300	28719576	.	613	.	14.57674	-1.00000	2.14883	138
chr1	28736684	28736819	.	1000	.	122.26684	-1.00000	4.96002	66
chr1	28756892	28757168	.	1000	.	61.21992	-1.00000	4.96002	138
chr1	28775655	28775931	.	1000	.	34.74474	-1.00000	4.96002	138
chr1	28785170	28785344	.	1000	.	151.31484	-1.00000	4.96002	97
chr1	28792695	28792971	.	929	.	29.54071	-1.00000	4.49198	138
chr1	28840963	28841239	.	917	.	21.31550	-1.00000	3.23755	138
chr1	28846321	28846451	.	1000	.	94.94753	-1.00000	4.96002	87
chr1	28877304	28877477	.	1000	.	137.72556	-1.00000	4.96002	75
chr1	28882126	28882321	.	1000	.	165.19106	-1.00000	4.96002	95
chr1	28893779	28894055	.	1000	.	51.76075	-1.00000	4.96002	138
chr1	29033920	29034196	.	1000	.	57.13201	-1.00000	4.96002	138
chr1	29124497	29124773	.	1000	.	37.83215	-1.00000	4.96002	138
chr1	29181938	29182214	.	1000	.	42.51418	-1.00000	4.96002	138
chr1	29197659	29197777	.	1000	.	118.26250	-1.00000	4.96002	55
chr1	29202936	29203140	.	1000	.	213.15987	-1.00000	4.96002	111
chr1	29230901	29231177	.	1000	.	34.43760	-1.00000	4.96002	138
chr1	29245905	29246070	.	1000	.	146.27012	-1.00000	4.96002	73
chr1	29332354	29332432	.	1000	.	102.44946	-1.00000	4.96002	35
chr1	29339242	29339518	.	616	.	23.88103	-1.00000	3.44593	138
chr1	29341018	29341149	.	1000	.	102.23553	-1.00000	4.96002	67
chr1	29379615	29379708	.	1000	.	92.45194	-1.00000	4.96002	62
chr1	29396824	29396929	.	1000	.	87.37404	-1.00000	4.96002	45
chr1	29411929	29412205	.	1000	.	87.16555	-1.00000	4.96002	138
chr1	29415491	29415767	.	1000	.	93.40383	-1.00000	4.96002	138
chr1	29416379	29416655	.	1000	.	38.51781	-1.00000	4.96002	138
chr1	29425776	29426052	.	545	.	13.10411	-1.00000	1.81190	138
chr1	29453554	29453830	.	1000	.	88.14837	-1.00000	4.96002	138
chr1	29490257	29490533	.	1000	.	33.32065	-1.00000	4.96002	138
chr1	29513383	29513571	.	1000	.	169.40516	-1.00000	4.96002	80
chr1	29656536	29656812	.	1000	.	41.26265	-1.00000	4.96002	138
chr1	29689407	29689683	.	1000	.	60.57684	-1.00000	4.96002	138
chr1	29698090	29698255	.	1000	.	150.79862	-1.00000	4.96002	80
chr1	29703636	29703792	.	1000	.	139.77089	-1.00000	4.96002	72
chr1	29707084	29707360	.	1000	.	53.10001	-1.00000	4.96002	138
chr1	29713922	29714198	.	1000	.	68.80077	-1.00000	4.96002	138
chr1	29789079	29789355	.	885	.	19.36129	-1.00000	3.01835	138
chr1	29793095	29793295	.	1000	.	193.07440	-1.00000	4.96002	99
chr1	29849123	29849399	.	1000	.	90.04314	-1.00000	4.96002	138
chr1	29876938	29877214	.	1000	.	49.10081	-1.00000	4.96002	138
chr1	29912567	29912658	.	1000	.	97.84286	-1.00000	4.96002	47
chr1	30052269	30052545	.	1000	.	41.77496	-1.00000	4.96002	138
chr1	30085984	30086260	.	1000	.	42.54472	-1.00000	4.96002	138
chr1	30087600	30087714	.	1000	.	114.44769	-1.00000	4.96002	73
chr1	30106143	30106419	.	1000	.	80.41755	-1.00000	4.96002	138
chr1	30111627	30111712	.	1000	.	88.38461	-1.00000	4.96002	55
chr1	30133729	30134005	.	1000	.	55.18706	-1.00000	4.96002	138
chr1	30232395	30232599	.	1000	.	218.07684	-1.00000	4.96002	111
chr1	30290354	30290630	.	985	.	34.22634	-1.00000	4.96002	138
chr1	30322967	30323243	.	774	.	16.98203	-1.00000	2.60810	138
chr1	30330330	30330606	.	645	.	15.78458	-1.00000	2.40178	138
chr1	30341005	30341281	.	1000	.	35.61184	-1.00000	4.96002	138
chr1	30353662	30353938	.	1000	.	77.85839	-1.00000	4.96002	138
chr1	30379967	30380243	.	1000	.	68.11774	-1.00000	4.96002	138
chr1	30380479	30380648	.	1000	.	146.19120	-1.00000	4.96002	94
chr1	30408745	30409021	.	1000	.	23.70403	-1.00000	3.42438	138
chr1	30533199	30533475	.	851	.	26.94480	-1.00000	3.75846	138
chr1	30569440	30569716	.	782	.	20.73832	-1.00000	3.19077	138
chr1	30572224	30572500	.	1000	.	44.41475	-1.00000	4.96002	138
chr1	30685110	30685386	.	1000	.	72.64351	-1.00000	4.96002	138
chr1	30708257	30708383	.	1000	.	129.79094	-1.00000	4.96002	36
chr1	30715257	30715533	.	943	.	27.49273	-1.00000	3.75397	138
chr1	30719343	30719453	.	1000	.	91.47473	-1.00000	4.96002	51
chr1	30724240	30724516	.	1000	.	35.39906	-1.00000	4.96002	138
chr1	30752084	30752360	.	1000	.	28.40345	-1.00000	3.93635	138
chr1	30777867	30778143	.	1000	.	60.12007	-1.00000	4.96002	138
chr1	30779692	30779874	.	1000	.	177.69032	-1.00000	4.96002	83
chr1	30782461	30782600	.	1000	.	105.46735	-1.00000	4.96002	56
chr1	30782976	30783152	.	1000	.	149.98137	-1.00000	4.96002	78
chr1	30797713	30797989	.	1000	.	81.49067	-1.00000	4.96002	138
chr1	30801828	30801981	.	1000	.	176.96910	-1.00000	4.96002	78
chr1	30845971	30846247	.	859	.	17.64580	-1.00000	2.73152	138
chr1	30911465	30911617	.	1000	.	119.62733	-1.00000	4.96002	94
chr1	30929438	30929714	.	1000	.	94.81844	-1.00000	4.96002	138
chr1	30977287	30977563	.	1000	.	64.81585	-1.00000	4.96002	138
chr1	30984260	30984536	.	1000	.	18.01389	-1.00000	2.80434	138
chr1	31155327	31155603	.	763	.	17.21787	-1.00000	2.64484	138
chr1	31162780	31162953	.	1000	.	137.85297	-1.00000	4.96002	88
chr1	31181421	31181697	.	599	.	17.40137	-1.00000	2.66877	138
chr1	31182502	31182778	.	1000	.	65.06622	-1.00000	4.96002	138
chr1	31184067	31184194	.	1000	.	120.87175	-1.00000	4.96002	80
chr1	31185771	31185940	.	1000	.	138.75267	-1.00000	4.96002	78
chr1	31214785	31215061	.	924	.	21.44596	-1.00000	3.26484	138
chr1	31335155	31335287	.	1000	.	120.93674	-1.00000	4.96002	58
chr1	31394713	31394909	.	1000	.	157.89699	-1.00000	4.96002	93
chr1	31396659	31396935	.	1000	.	40.99486	-1.00000	4.96002	138
chr1	31421455	31421731	.	1000	.	76.80168	-1.00000	4.96002	138
chr1	31422847	31423029	.	1000	.	202.93324	-1.00000	4.96002	76
chr1	31447258	31447534	.	653	.	14.48457	-1.00000	2.12652	138
chr1	31460058	31460334	.	1000	.	44.62354	-1.00000	4.96002	138
chr1	31548989	31549164	.	1000	.	158.46946	-1.00000	4.96002	73
chr1	31564165	31564316	.	1000	.	143.76538	-1.00000	4.96002	74
chr1	31587876	31588025	.	1000	.	125.07570	-1.00000	4.96002	77
chr1	31594078	31594280	.	1000	.	226.21785	-1.00000	4.96002	111
chr1	31618280	31618352	.	1000	.	88.60214	-1.00000	4.96002	40
chr1	31633267	31633364	.	1000	.	101.05151	-1.00000	4.96002	41
chr1	31663943	31664102	.	1000	.	140.42912	-1.00000	4.96002	82
chr1	31670118	31670394	.	1000	.	52.39624	-1.00000	4.96002	138
chr1	31684056	31684332	.	1000	.	81.64550	-1.00000	4.96002	138
chr1	31705234	31705510	.	661	.	16.05293	-1.00000	2.46142	138
chr1	31715738	31715888	.	1000	.	125.25701	-1.00000	4.96002	81
chr1	31745713	31745864	.	1000	.	128.14191	-1.00000	4.96002	91
chr1	31762674	31762950	.	1000	.	62.70742	-1.00000	4.96002	138
chr1	31765242	31765518	.	1000	.	47.55927	-1.00000	4.96002	138
chr1	31789306	31789476	.	1000	.	114.23198	-1.00000	4.96002	89
chr1	31816034	31816210	.	1000	.	178.49673	-1.00000	4.96002	89
chr1	31834607	31834883	.	642	.	19.12226	-1.00000	2.96182	138
chr1	31938263	31938539	.	931	.	19.61773	-1.00000	3.04898	138
chr1	31939936	31940051	.	1000	.	110.11431	-1.00000	4.96002	50
chr1	31956149	31956425	.	602	.	13.91959	-1.00000	1.99303	138
chr1	31964171	31964397	.	1000	.	276.82274	-1.00000	4.96002	111
chr1	31977857	31977983	.	1000	.	132.64258	-1.00000	4.96002	47
chr1	32003680	32003818	.	1000	.	122.93834	-1.00000	4.96002	92
chr1	32063417	32063693	.	1000	.	77.67465	-1.00000	4.96002	138
chr1	32072515	32072791	.	654	.	18.01070	-1.00000	2.80438	138
chr1	32109386	32109662	.	1000	.	77.59679	-1.00000	4.96002	138
chr1	32127962	32128238	.	1000	.	31.74439	-1.00000	4.96002	138
chr1	32133557	32133833	.	637	.	26.26401	-1.00000	3.71544	138
chr1	32215701	32215878	.	1000	.	159.16604	-1.00000	4.96002	94
chr1	32239300	32239576	.	749	.	19.51436	-1.00000	3.03313	138
chr1	32240383	32240659	.	989	.	20.72408	-1.00000	3.19089	138
chr1	32248220	32248496	.	1000	.	55.38003	-1.00000	4.96002	138
chr1	32316644	32316748	.	1000	.	108.23665	-1.00000	4.96002	9
chr1	32335155	32335431	.	1000	.	62.65093	-1.00000	4.96002	138
chr1	32351135	32351411	.	1000	.	52.10588	-1.00000	4.96002	138
chr1	32362159	32362435	.	1000	.	57.22748	-1.00000	4.96002	138
chr1	32400901	32401104	.	1000	.	161.66522	-1.00000	4.96002	97
chr1	32414062	32414203	.	1000	.	132.23083	-1.00000	4.96002	64
chr1	32448453	32448560	.	1000	.	80.68247	-1.00000	4.96002	14
chr1	32520503	32520697	.	1000	.	194.93848	-1.00000	4.96002	103
chr1	32521260	32521536	.	1000	.	30.26636	-1.00000	4.48720	138
chr1	32612101	32612377	.	849	.	20.56832	-1.00000	3.15710	138
chr1	32620182	32620458	.	685	.	14.98447	-1.00000	2.23739	138
chr1	32712232	32712478	.	1000	.	245.90949	-1.00000	4.96002	106
chr1	32741465	32741741	.	1000	.	26.25828	-1.00000	3.71556	138
chr1	32773086	32773261	.	1000	.	177.83428	-1.00000	4.96002	94
chr1	32786942	32787218	.	1000	.	40.23764	-1.00000	4.96002	138
chr1	32828367	32828643	.	1000	.	29.85328	-1.00000	4.48995	138
chr1	32872731	32872889	.	1000	.	128.26894	-1.00000	4.96002	85
chr1	32876725	32876910	.	1000	.	172.63514	-1.00000	4.96002	93
chr1	32886694	32886801	.	1000	.	96.77378	-1.00000	4.96002	57
chr1	32892867	32893143	.	1000	.	24.43133	-1.00000	3.46527	138
chr1	32933480	32933756	.	1000	.	48.89241	-1.00000	4.96002	138
chr1	33001335	33001611	.	1000	.	76.76664	-1.00000	4.96002	138
chr1	33007254	33007530	.	1000	.	85.25609	-1.00000	4.96002	138
chr1	33050634	33050910	.	1000	.	46.74971	-1.00000	4.96002	138
chr1	33055223	33055389	.	1000	.	141.04829	-1.00000	4.96002	90
chr1	33055658	33055934	.	630	.	17.24551	-1.00000	2.64772	138
chr1	33086474	33086619	.	1000	.	128.02711	-1.00000	4.96002	59
chr1	33095080	33095290	.	1000	.	219.09093	-1.00000	4.96002	112
chr1	33112091	33112235	.	1000	.	120.81048	-1.00000	4.96002	75
chr1	33127254	33127468	.	1000	.	207.82579	-1.00000	4.96002	102
chr1	33137972	33138086	.	1000	.	118.40549	-1.00000	4.96002	38
chr1	33140799	33141075	.	1000	.	22.26556	-1.00000	3.35634	138
chr1	33147954	33148230	.	1000	.	62.92730	-1.00000	4.96002	138
chr1	33218789	33218931	.	1000	.	111.81486	-1.00000	4.96002	62
chr1	33219948	33220224	.	635	.	13.76056	-1.00000	1.95893	138
chr1	33295568	33295755	.	1000	.	189.08191	-1.00000	4.96002	91
chr1	33298783	33298901	.	1000	.	119.37796	-1.00000	4.96002	66
chr1	33339434	33339710	.	1000	.	41.08737	-1.00000	4.96002	138
chr1	33367851	33368032	.	1000	.	185.79777	-1.00000	4.96002	100
chr1	33455933	33456106	.	1000	.	148.35188	-1.00000	4.96002	76
chr1	33470588	33470758	.	1000	.	124.68179	-1.00000	4.96002	79
chr1	33612981	33613169	.	1000	.	173.20972	-1.00000	4.96002	97
chr1	33624974	33625250	.	1000	.	34.80630	-1.00000	4.96002	138
chr1	33633091	33633335	.	1000	.	349.70065	-1.00000	4.96002	125
chr1	33634955	33635103	.	1000	.	143.26605	-1.00000	4.96002	75
chr1	33641207	33641347	.	1000	.	121.84939	-1.00000	4.96002	74
chr1	33654333	33654609	.	1000	.	86.99227	-1.00000	4.96002	138
chr1	33735668	33735944	.	942	.	26.63225	-1.00000	3.71247	138
chr1	33740123	33740399	.	939	.	21.10512	-1.00000	3.23953	138
chr1	33842367	33842643	.	1000	.	26.41283	-1.00000	3.71415	138
chr1	33873555	33873831	.	1000	.	28.34057	-1.00000	3.93669	138
chr1	34014080	34014264	.	1000	.	161.86908	-1.00000	4.96002	85
chr1	34113445	34113721	.	894	.	21.62877	-1.00000	3.27811	138
chr1	34113946	34114222	.	1000	.	81.70679	-1.00000	4.96002	138
chr1	34129626	34129902	.	842	.	16.85949	-1.00000	2.58715	138
chr1	34138642	34138918	.	621	.	13.83838	-1.00000	1.97450	138
chr1	34156814	34157090	.	1000	.	25.78817	-1.00000	3.67574	138
chr1	34292541	34292817	.	1000	.	34.36800	-1.00000	4.96002	138
chr1	34371885	34372161	.	938	.	23.37374	-1.00000	3.42727	138
chr1	34398949	34399225	.	1000	.	39.39662	-1.00000	4.96002	138
chr1	34419870	34419944	.	1000	.	99.99465	-1.00000	4.96002	19
chr1	34460289	34460565	.	1000	.	97.81100	-1.00000	4.96002	138
chr1	34547061	34547337	.	1000	.	81.97115	-1.00000	4.96002	138
chr1	34549345	34549469	.	1000	.	118.64173	-1.00000	4.96002	62
chr1	34559583	34559859	.	899	.	17.67114	-1.00000	2.73514	138
chr1	34592349	34592484	.	1000	.	108.80074	-1.00000	4.96002	77
chr1	34597984	34598203	.	1000	.	211.84073	-1.00000	4.96002	110
chr1	34642773	34643049	.	1000	.	35.01134	-1.00000	4.96002	138
chr1	34645980	34646256	.	1000	.	38.06120	-1.00000	4.96002	138
chr1	34681569	34681768	.	1000	.	150.62186	-1.00000	4.96002	101
chr1	34696316	34696592	.	870	.	23.29999	-1.00000	3.42802	138
chr1	34742772	34742944	.	1000	.	146.05617	-1.00000	4.96002	92
chr1	34753077	34753353	.	818	.	18.00509	-1.00000	2.80444	138
chr1	34759777	34760053	.	845	.	22.69288	-1.00000	3.39080	138
chr1	34786562	34786714	.	1000	.	131.06727	-1.00000	4.96002	74
chr1	34788157	34788433	.	1000	.	76.52296	-1.00000	4.96002	138
chr1	34852687	34852983	.	1000	.	199.87999	-1.00000	4.96002	163
chr1	34859827	34859963	.	1000	.	123.54087	-1.00000	4.96002	69
chr1	34866424	34866610	.	1000	.	164.45411	-1.00000	4.96002	85
chr1	34884900	34885176	.	1000	.	53.93739	-1.00000	4.96002	138
chr1	34896701	34896977	.	1000	.	36.68454	-1.00000	4.96002	138
chr1	35112736	35113012	.	1000	.	28.47108	-1.00000	4.02310	138
chr1	35202193	35202363	.	1000	.	195.44673	-1.00000	4.96002	82
chr1	35221106	35221257	.	1000	.	119.08477	-1.00000	4.96002	63
chr1	35298668	35298778	.	1000	.	113.60533	-1.00000	4.96002	73
chr1	35345377	35345653	.	1000	.	74.77473	-1.00000	4.96002	138
chr1	35444091	35444367	.	961	.	26.33660	-1.00000	3.71478	138
chr1	35451161	35451341	.	1000	.	175.63267	-1.00000	4.96002	92
chr1	35452217	35452493	.	846	.	18.98940	-1.00000	2.94293	138
chr1	35545070	35545346	.	1000	.	39.56392	-1.00000	4.96002	138
chr1	35564800	35564892	.	1000	.	94.29236	-1.00000	4.96002	33
chr1	35569019	35569175	.	1000	.	169.85324	-1.00000	4.96002	78
chr1	35646140	35646416	.	1000	.	61.00938	-1.00000	4.96002	138
chr1	35715587	35715750	.	1000	.	165.22268	-1.00000	4.96002	78
chr1	35726952	35727124	.	1000	.	163.40117	-1.00000	4.96002	91
chr1	35769360	35769636	.	744	.	16.32865	-1.00000	2.52278	138
chr1	35774775	35774939	.	1000	.	157.62182	-1.00000	4.96002	82
chr1	35857895	35858171	.	1000	.	55.96229	-1.00000	4.96002	138
chr1	35883046	35883168	.	1000	.	99.50554	-1.00000	4.96002	42
chr1	35899964	35900240	.	904	.	33.51776	-1.00000	4.96002	138
chr1	36036122	36036398	.	1000	.	22.96073	-1.00000	3.43096	138
chr1	36082155	36082431	.	732	.	16.83529	-1.00000	2.58752	138
chr1	36088701	36088872	.	1000	.	165.06628	-1.00000	4.96002	94
chr1	36097057	36097333	.	1000	.	56.02724	-1.00000	4.96002	138
chr1	36099704	36099844	.	1000	.	117.32446	-1.00000	4.96002	78
chr1	36100091	36100240	.	1000	.	88.31254	-1.00000	4.96002	98
chr1	36134849	36134932	.	1000	.	96.30978	-1.00000	4.96002	65
chr1	36149594	36149783	.	1000	.	188.60963	-1.00000	4.96002	100
chr1	36169562	36169838	.	1000	.	33.62533	-1.00000	4.96002	138
chr1	36188267	36188423	.	1000	.	149.66633	-1.00000	4.96002	83
chr1	36209790	36210066	.	725	.	14.87731	-1.00000	2.21530	138
chr1	36217701	36217977	.	1000	.	52.15213	-1.00000	4.96002	138
chr1	36224827	36225103	.	1000	.	59.82134	-1.00000	4.96002	138
chr1	36285592	36285707	.	1000	.	98.09008	-1.00000	4.96002	53
chr1	36299927	36300203	.	1000	.	67.10519	-1.00000	4.96002	138
chr1	36306261	36306537	.	1000	.	22.67815	-1.00000	3.39091	138
chr1	36342848	36342966	.	1000	.	123.92544	-1.00000	4.96002	27
chr1	36369107	36369278	.	1000	.	142.41011	-1.00000	4.96002	100
chr1	36420895	36421084	.	1000	.	161.58871	-1.00000	4.96002	98
chr1	36446388	36446664	.	1000	.	38.35153	-1.00000	4.96002	138
chr1	36449891	36450167	.	828	.	17.22998	-1.00000	2.64473	138
chr1	36516434	36516603	.	1000	.	172.83922	-1.00000	4.96002	96
chr1	36528427	36528703	.	1000	.	31.87153	-1.00000	4.96002	138
chr1	36542946	36543222	.	1000	.	79.60540	-1.00000	4.96002	138
chr1	36553956	36554071	.	1000	.	116.70507	-1.00000	4.96002	46
chr1	36576159	36576328	.	1000	.	145.61274	-1.00000	4.96002	86
chr1	36609338	36609533	.	1000	.	190.18318	-1.00000	4.96002	101
chr1	36612942	36613218	.	760	.	16.59061	-1.00000	2.55350	138
chr1	36650540	36650760	.	1000	.	222.98594	-1.00000	4.96002	112
chr1	36703797	36703966	.	1000	.	154.45164	-1.00000	4.96002	97
chr1	36705663	36705939	.	1000	.	52.32110	-1.00000	4.96002	138
chr1	36731754	36732030	.	1000	.	65.58890	-1.00000	4.96002	138
chr1	36802054	36802330	.	1000	.	33.17429	-1.00000	4.96002	138
chr1	36864235	36864511	.	1000	.	84.17087	-1.00000	4.96002	138
chr1	36885555	36885831	.	1000	.	42.26722	-1.00000	4.96002	138
chr1	36910472	36910748	.	564	.	12.64245	-1.00000	1.69278	138
chr1	36982317	36982593	.	549	.	16.53189	-1.00000	2.55171	138
chr1	37002962	37003238	.	1000	.	96.52427	-1.00000	4.96002	138
chr1	37020696	37020972	.	1000	.	51.87281	-1.00000	4.96002	138
chr1	37028973	37029249	.	1000	.	30.68472	-1.00000	4.48428	138
chr1	37037732	37038008	.	539	.	11.50069	-1.00000	1.39318	138
chr1	37038286	37038562	.	1000	.	80.67506	-1.00000	4.96002	138
chr1	37040749	37041025	.	632	.	12.99858	-1.00000	1.78541	138
chr1	37085469	37085745	.	796	.	18.06312	-1.00000	2.81325	138
chr1	37096595	37096871	.	1000	.	51.71016	-1.00000	4.96002	138
chr1	37177387	37177557	.	1000	.	131.58577	-1.00000	4.96002	66
chr1	37308612	37308888	.	620	.	15.65455	-1.00000	2.37630	138
chr1	37323808	37324084	.	1000	.	58.71175	-1.00000	4.96002	138
chr1	37342790	37343066	.	1000	.	21.97436	-1.00000	3.32349	138
chr1	37391258	37391534	.	565	.	25.30600	-1.00000	3.57077	138
chr1	37403326	37403602	.	1000	.	30.87876	-1.00000	4.48314	138
chr1	37434378	37434579	.	1000	.	189.33551	-1.00000	4.96002	103
chr1	37448205	37448481	.	1000	.	28.32862	-1.00000	3.93677	138
chr1	37454937	37455121	.	1000	.	209.03664	-1.00000	4.96002	94
chr1	37458602	37458878	.	1000	.	60.35090	-1.00000	4.96002	138
chr1	37487470	37487677	.	1000	.	192.96195	-1.00000	4.96002	100
chr1	37509232	37509508	.	1000	.	58.29518	-1.00000	4.96002	138
chr1	37514663	37514939	.	1000	.	23.46259	-1.00000	3.42655	138
chr1	37561888	37562026	.	1000	.	150.08285	-1.00000	4.96002	78
chr1	37603209	37603384	.	1000	.	141.05297	-1.00000	4.96002	83
chr1	37655283	37655559	.	1000	.	35.42059	-1.00000	4.96002	138
chr1	37682497	37682635	.	1000	.	132.35091	-1.00000	4.96002	76
chr1	37692245	37692521	.	1000	.	68.73627	-1.00000	4.96002	138
chr1	37766056	37766332	.	760	.	25.76370	-1.00000	3.67593	138
chr1	37794858	37795134	.	1000	.	37.94730	-1.00000	4.96002	138
chr1	37808847	37809123	.	797	.	16.55085	-1.00000	2.55147	138
chr1	37811141	37811342	.	1000	.	172.80461	-1.00000	4.96002	103
chr1	37817548	37817824	.	1000	.	29.62333	-1.00000	4.49140	138
chr1	37860203	37860349	.	1000	.	130.38047	-1.00000	4.96002	77
chr1	37875909	37876185	.	1000	.	71.65877	-1.00000	4.96002	138
chr1	37890461	37890737	.	1000	.	62.90173	-1.00000	4.96002	138
chr1	37919338	37919614	.	1000	.	112.27910	-1.00000	4.96002	138
chr1	37975135	37975244	.	1000	.	100.93166	-1.00000	4.96002	65
chr1	37990064	37990287	.	1000	.	271.58072	-1.00000	4.96002	107
chr1	38014256	38014532	.	807	.	19.29151	-1.00000	2.99588	138
chr1	38019078	38019148	.	1000	.	107.31505	-1.00000	4.96002	10
chr1	38026735	38026881	.	1000	.	135.74862	-1.00000	4.96002	64
chr1	38037686	38037962	.	1000	.	54.67023	-1.00000	4.96002	138
chr1	38040631	38040751	.	1000	.	118.17478	-1.00000	4.96002	67
chr1	38071996	38072092	.	1000	.	101.57058	-1.00000	4.96002	57
chr1	38129518	38129794	.	1000	.	36.94978	-1.00000	4.96002	138
chr1	38152791	38153067	.	1000	.	87.24507	-1.00000	4.96002	138
chr1	38360877	38361153	.	1000	.	60.35601	-1.00000	4.96002	138
chr1	38489919	38490063	.	1000	.	142.84893	-1.00000	4.96002	65
chr1	38500453	38500576	.	1000	.	106.67755	-1.00000	4.96002	59
chr1	38522094	38522370	.	645	.	13.52872	-1.00000	1.91243	138
chr1	38527340	38527616	.	947	.	20.54136	-1.00000	3.15735	138
chr1	38587129	38587339	.	1000	.	248.48892	-1.00000	4.96002	105
chr1	38608394	38608483	.	1000	.	102.84451	-1.00000	4.96002	53
chr1	38615731	38616007	.	684	.	17.03705	-1.00000	2.61631	138
chr1	38818191	38818467	.	1000	.	49.93676	-1.00000	4.96002	138
chr1	38835403	38835479	.	1000	.	91.41891	-1.00000	4.96002	22
chr1	38891767	38892043	.	664	.	17.75975	-1.00000	2.75036	138
chr1	38919123	38919399	.	1000	.	44.22956	-1.00000	4.96002	138
chr1	38964193	38964469	.	1000	.	34.27629	-1.00000	4.96002	138
chr1	39051233	39051509	.	1000	.	23.36660	-1.00000	3.42737	138
chr1	39088753	39089029	.	1000	.	23.84075	-1.00000	3.44615	138
chr1	39089832	39090108	.	550	.	12.51470	-1.00000	1.66150	138
chr1	39092520	39092611	.	1000	.	119.46202	-1.00000	4.96002	14
chr1	39098769	39098884	.	1000	.	99.73552	-1.00000	4.96002	61
chr1	39102574	39102850	.	1000	.	77.57386	-1.00000	4.96002	138
chr1	39129537	39129813	.	888	.	30.95883	-1.00000	4.96002	138
chr1	39133134	39133410	.	1000	.	65.88727	-1.00000	4.96002	138
chr1	39183728	39184004	.	1000	.	89.79806	-1.00000	4.96002	138
chr1	39191715	39191855	.	1000	.	121.21446	-1.00000	4.96002	62
chr1	39192541	39192817	.	1000	.	52.96841	-1.00000	4.96002	138
chr1	39258750	39258907	.	1000	.	157.21982	-1.00000	4.96002	87
chr1	39266300	39266576	.	1000	.	58.01860	-1.00000	4.96002	138
chr1	39354642	39354918	.	1000	.	45.58456	-1.00000	4.96002	138
chr1	39378391	39378576	.	1000	.	183.22861	-1.00000	4.96002	80
chr1	39387567	39387843	.	1000	.	45.60814	-1.00000	4.96002	138
chr1	39407826	39408102	.	961	.	20.47325	-1.00000	3.14687	138
chr1	39411005	39411192	.	1000	.	176.81588	-1.00000	4.96002	85
chr1	39507232	39507508	.	1000	.	49.52397	-1.00000	4.96002	138
chr1	39539295	39539480	.	1000	.	159.08258	-1.00000	4.96002	91
chr1	39576848	39577124	.	1000	.	58.41595	-1.00000	4.96002	138
chr1	39606287	39606432	.	1000	.	132.95000	-1.00000	4.96002	67
chr1	39609646	39609922	.	1000	.	33.62092	-1.00000	4.96002	138
chr1	39639947	39640119	.	1000	.	124.49653	-1.00000	4.96002	91
chr1	39653624	39653745	.	1000	.	141.71450	-1.00000	4.96002	80
chr1	39658120	39658306	.	1000	.	180.65209	-1.00000	4.96002	90
chr1	39672691	39672967	.	1000	.	40.04658	-1.00000	4.96002	138
chr1	39702000	39702111	.	1000	.	105.30837	-1.00000	4.96002	36
chr1	39720070	39720346	.	1000	.	27.58078	-1.00000	3.80760	138
chr1	39799298	39799574	.	1000	.	33.95939	-1.00000	4.96002	138
chr1	39799805	39799939	.	1000	.	100.36303	-1.00000	4.96002	66
chr1	39816899	39817029	.	1000	.	118.03400	-1.00000	4.96002	80
chr1	39902271	39902547	.	1000	.	95.57500	-1.00000	4.96002	138
chr1	39917877	39918153	.	1000	.	49.95344	-1.00000	4.96002	138
chr1	39919649	39919741	.	1000	.	88.10557	-1.00000	4.96002	37
chr1	39950145	39950421	.	622	.	18.22127	-1.00000	2.83111	138
chr1	39950349	39950625	.	622	.	5.95598	-1.00000	0.15122	138
chr1	39973595	39973786	.	1000	.	191.27500	-1.00000	4.96002	97
chr1	40018246	40018522	.	815	.	16.16706	-1.00000	2.48476	138
chr1	40032341	40032617	.	1000	.	87.13868	-1.00000	4.96002	138
chr1	40039244	40039520	.	572	.	13.91793	-1.00000	1.99241	138
chr1	40078628	40078803	.	1000	.	153.60501	-1.00000	4.96002	77
chr1	40084752	40085028	.	878	.	19.38252	-1.00000	3.01817	138
chr1	40097285	40097561	.	640	.	14.19113	-1.00000	2.05800	138
chr1	40144119	40144256	.	1000	.	128.26815	-1.00000	4.96002	70
chr1	40153153	40153253	.	1000	.	121.24234	-1.00000	4.96002	62
chr1	40161792	40162068	.	616	.	16.39335	-1.00000	2.53135	138
chr1	40183021	40183297	.	1000	.	88.02804	-1.00000	4.96002	138
chr1	40197726	40198002	.	726	.	17.11821	-1.00000	2.63041	138
chr1	40305527	40305803	.	1000	.	63.88430	-1.00000	4.96002	138
chr1	40315333	40315609	.	1000	.	80.36483	-1.00000	4.96002	138
chr1	40316830	40317106	.	698	.	5.08290	-1.00000	0.06487	138
chr1	40338788	40338988	.	1000	.	202.57205	-1.00000	4.96002	88
chr1	40382615	40382891	.	567	.	15.55065	-1.00000	2.36162	138
chr1	40404988	40405093	.	1000	.	99.13556	-1.00000	4.96002	46
chr1	40438580	40438658	.	1000	.	100.64976	-1.00000	4.96002	35
chr1	40532946	40533102	.	1000	.	137.90111	-1.00000	4.96002	79
chr1	40592294	40592421	.	1000	.	117.21483	-1.00000	4.96002	71
chr1	40612355	40612546	.	1000	.	197.15455	-1.00000	4.96002	99
chr1	40625163	40625298	.	1000	.	109.68248	-1.00000	4.96002	72
chr1	40630561	40630837	.	1000	.	60.16368	-1.00000	4.96002	138
chr1	40650079	40650355	.	1000	.	32.23534	-1.00000	4.96002	138
chr1	40651475	40651751	.	646	.	23.98555	-1.00000	3.44504	138
chr1	40665917	40666193	.	667	.	14.75562	-1.00000	2.19259	138
chr1	40668994	40669167	.	1000	.	164.70685	-1.00000	4.96002	80
chr1	40755217	40755493	.	548	.	14.62661	-1.00000	2.16434	138
chr1	40769842	40770118	.	1000	.	62.14149	-1.00000	4.96002	138
chr1	40774292	40774455	.	1000	.	140.25317	-1.00000	4.96002	68
chr1	40848618	40848805	.	1000	.	196.78311	-1.00000	4.96002	105
chr1	40850145	40850268	.	1000	.	131.24663	-1.00000	4.96002	50
chr1	40855591	40855867	.	1000	.	40.32286	-1.00000	4.96002	138
chr1	40862488	40862764	.	1000	.	28.98268	-1.00000	4.12828	138
chr1	40923030	40923306	.	786	.	20.10270	-1.00000	3.10893	138
chr1	40944306	40944582	.	774	.	20.28614	-1.00000	3.12732	138
chr1	40949010	40949177	.	1000	.	147.58627	-1.00000	4.96002	99
chr1	40952580	40952741	.	1000	.	149.66965	-1.00000	4.96002	93
chr1	41003811	41004087	.	1000	.	73.34428	-1.00000	4.96002	138
chr1	41023291	41023567	.	1000	.	41.08585	-1.00000	4.96002	138
chr1	41038163	41038439	.	1000	.	81.63550	-1.00000	4.96002	138
chr1	41123265	41123334	.	1000	.	79.08588	-1.00000	4.96002	18
chr1	41240307	41240583	.	1000	.	49.20856	-1.00000	4.96002	138
chr1	41263050	41263326	.	1000	.	30.38216	-1.00000	4.48634	138
chr1	41268258	41268400	.	1000	.	132.75364	-1.00000	4.96002	90
chr1	41282799	41282972	.	1000	.	157.05537	-1.00000	4.96002	81
chr1	41313670	41313946	.	1000	.	72.81774	-1.00000	4.96002	138
chr1	41323001	41323136	.	1000	.	108.71671	-1.00000	4.96002	54
chr1	41331342	41331618	.	1000	.	34.30443	-1.00000	4.96002	138
chr1	41361106	41361382	.	1000	.	37.41871	-1.00000	4.96002	138
chr1	41394946	41395222	.	581	.	11.07313	-1.00000	1.27714	138
chr1	41417200	41417359	.	1000	.	148.02101	-1.00000	4.96002	69
chr1	41418779	41419055	.	670	.	14.89286	-1.00000	2.21944	138
chr1	41423452	41423728	.	1000	.	76.40459	-1.00000	4.96002	138
chr1	41432821	41432962	.	1000	.	128.61668	-1.00000	4.96002	87
chr1	41484417	41484486	.	1000	.	84.61818	-1.00000	4.96002	29
chr1	41492357	41492542	.	1000	.	159.45637	-1.00000	4.96002	84
chr1	41495204	41495480	.	801	.	18.30162	-1.00000	2.85064	138
chr1	41495626	41495902	.	1000	.	39.92803	-1.00000	4.96002	138
chr1	41513430	41513706	.	1000	.	43.57695	-1.00000	4.96002	138
chr1	41516195	41516360	.	1000	.	146.61223	-1.00000	4.96002	87
chr1	41574196	41574379	.	1000	.	172.18079	-1.00000	4.96002	100
chr1	41579070	41579225	.	1000	.	152.06057	-1.00000	4.96002	73
chr1	41583773	41584049	.	789	.	17.04014	-1.00000	2.61626	138
chr1	41600058	41600189	.	1000	.	113.97143	-1.00000	4.96002	62
chr1	41657843	41658119	.	1000	.	23.94176	-1.00000	3.44547	138
chr1	41754498	41754774	.	1000	.	50.97226	-1.00000	4.96002	138
chr1	41779447	41779723	.	607	.	12.44265	-1.00000	1.63812	138
chr1	41795423	41795699	.	1000	.	49.55583	-1.00000	4.96002	138
chr1	41812058	41812250	.	1000	.	197.90824	-1.00000	4.96002	108
chr1	41868630	41868906	.	1000	.	34.73496	-1.00000	4.96002	138
chr1	41891632	41891908	.	951	.	31.93328	-1.00000	4.96002	138
chr1	41918766	41919042	.	1000	.	21.98928	-1.00000	3.32338	138
chr1	41936327	41936603	.	898	.	45.12617	-1.00000	4.96002	138
chr1	42146969	42147128	.	1000	.	161.55437	-1.00000	4.96002	71
chr1	42157655	42157931	.	1000	.	31.81799	-1.00000	4.96002	138
chr1	42173415	42173614	.	1000	.	190.75322	-1.00000	4.96002	92
chr1	42177036	42177182	.	1000	.	141.82588	-1.00000	4.96002	75
chr1	42266547	42266823	.	1000	.	39.37407	-1.00000	4.96002	138
chr1	42302138	42302414	.	852	.	18.40498	-1.00000	2.88230	138
chr1	42314506	42314782	.	1000	.	101.54013	-1.00000	4.96002	138
chr1	42344306	42344582	.	1000	.	56.53028	-1.00000	4.96002	138
chr1	42479607	42479883	.	1000	.	30.50004	-1.00000	4.48556	138
chr1	42577967	42578243	.	1000	.	46.46340	-1.00000	4.96002	138
chr1	42581629	42581905	.	1000	.	44.41594	-1.00000	4.96002	138
chr1	42646640	42646916	.	1000	.	23.55049	-1.00000	3.42578	138
chr1	42731101	42731377	.	1000	.	52.87777	-1.00000	4.96002	138
chr1	42736181	42736457	.	1000	.	53.79575	-1.00000	4.96002	138
chr1	42737301	42737577	.	1000	.	35.82585	-1.00000	4.96002	138
chr1	42747191	42747467	.	1000	.	88.80953	-1.00000	4.96002	138
chr1	42757086	42757234	.	1000	.	137.67116	-1.00000	4.96002	72
chr1	42765912	42766188	.	1000	.	61.68078	-1.00000	4.96002	138
chr1	42777965	42778117	.	1000	.	150.37545	-1.00000	4.96002	79
chr1	42846468	42846744	.	1000	.	53.68571	-1.00000	4.96002	138
chr1	42860728	42861004	.	1000	.	21.45461	-1.00000	3.26477	138
chr1	42913478	42913640	.	1000	.	173.58316	-1.00000	4.96002	69
chr1	42923063	42923222	.	1000	.	144.27784	-1.00000	4.96002	55
chr1	42931069	42931345	.	1000	.	69.51875	-1.00000	4.96002	138
chr1	42937331	42937607	.	1000	.	26.18688	-1.00000	3.71606	138
chr1	43041671	43041947	.	1000	.	34.40396	-1.00000	4.96002	138
chr1	43073787	43073868	.	1000	.	100.59688	-1.00000	4.96002	34
chr1	43074312	43074588	.	1000	.	88.43472	-1.00000	4.96002	138
chr1	43143638	43143914	.	1000	.	50.83103	-1.00000	4.96002	138
chr1	43197411	43197687	.	1000	.	34.73028	-1.00000	4.96002	138
chr1	43227354	43227528	.	1000	.	158.94934	-1.00000	4.96002	83
chr1	43238196	43238361	.	1000	.	155.57943	-1.00000	4.96002	95
chr1	43285569	43285845	.	1000	.	72.27610	-1.00000	4.96002	138
chr1	43358074	43358350	.	1000	.	53.58039	-1.00000	4.96002	138
chr1	43383524	43383800	.	1000	.	61.93899	-1.00000	4.96002	138
chr1	43414693	43414969	.	1000	.	93.98071	-1.00000	4.96002	138
chr1	43454469	43454745	.	777	.	16.85202	-1.00000	2.58731	138
chr1	43529200	43529383	.	1000	.	181.21377	-1.00000	4.96002	94
chr1	43552671	43552947	.	828	.	27.47155	-1.00000	3.75412	138
chr1	43554555	43554674	.	1000	.	96.14959	-1.00000	4.96002	60
chr1	43590450	43590726	.	1000	.	37.84825	-1.00000	4.96002	138
chr1	43653472	43653636	.	1000	.	118.47005	-1.00000	4.96002	71
chr1	43704888	43705164	.	1000	.	51.21578	-1.00000	4.96002	138
chr1	43763529	43763705	.	1000	.	160.34310	-1.00000	4.96002	95
chr1	43779313	43779589	.	930	.	24.67181	-1.00000	3.51605	138
chr1	43843731	43844007	.	849	.	18.15913	-1.00000	2.82185	138
chr1	43910363	43910639	.	740	.	17.65448	-1.00000	2.73140	138
chr1	43930576	43930671	.	1000	.	97.85863	-1.00000	4.96002	64
chr1	43934298	43934474	.	1000	.	145.59545	-1.00000	4.96002	83
chr1	43934827	43935040	.	1000	.	165.31886	-1.00000	4.96002	102
chr1	43936773	43937049	.	1000	.	33.77269	-1.00000	4.96002	138
chr1	43946380	43946656	.	1000	.	54.50476	-1.00000	4.96002	138
chr1	43974715	43974991	.	648	.	15.29664	-1.00000	2.29781	138
chr1	43986694	43986970	.	1000	.	41.15043	-1.00000	4.96002	138
chr1	43994836	43995112	.	1000	.	43.50742	-1.00000	4.96002	138
chr1	44002661	44002937	.	977	.	21.27516	-1.00000	3.23795	138
chr1	44005719	44005922	.	1000	.	210.92291	-1.00000	4.96002	112
chr1	44021822	44022098	.	1000	.	27.80195	-1.00000	3.86812	138
chr1	44036682	44036819	.	1000	.	145.33270	-1.00000	4.96002	68
chr1	44047785	44047901	.	1000	.	104.34817	-1.00000	4.96002	62
chr1	44092243	44092519	.	1000	.	49.24365	-1.00000	4.96002	138
chr1	44168787	44169063	.	1000	.	30.48941	-1.00000	4.48568	138
chr1	44217821	44217980	.	1000	.	149.86862	-1.00000	4.96002	80
chr1	44224382	44224658	.	888	.	23.98600	-1.00000	3.44503	138
chr1	44294874	44295007	.	1000	.	110.95357	-1.00000	4.96002	51
chr1	44314461	44314737	.	1000	.	29.33127	-1.00000	4.27161	138
chr1	44318374	44318468	.	1000	.	106.01660	-1.00000	4.96002	55
chr1	44361549	44361825	.	1000	.	44.74043	-1.00000	4.96002	138
chr1	44378311	44378433	.	1000	.	125.96825	-1.00000	4.96002	68
chr1	44425775	44426051	.	598	.	16.33872	-1.00000	2.52263	138
chr1	44500673	44500949	.	1000	.	45.41149	-1.00000	4.96002	138
chr1	44546765	44547041	.	1000	.	44.28216	-1.00000	4.96002	138
chr1	44572117	44572393	.	1000	.	78.95533	-1.00000	4.96002	138
chr1	44595260	44595404	.	1000	.	157.30560	-1.00000	4.96002	65
chr1	44603784	44604060	.	780	.	16.18743	-1.00000	2.48883	138
chr1	44608197	44608473	.	806	.	22.21637	-1.00000	3.35686	138
chr1	44609494	44609770	.	1000	.	53.96702	-1.00000	4.96002	138
chr1	44652963	44653150	.	1000	.	188.65214	-1.00000	4.96002	87
chr1	44655646	44655808	.	1000	.	140.38956	-1.00000	4.96002	78
chr1	44677192	44677468	.	1000	.	93.37509	-1.00000	4.96002	138
chr1	44708009	44708117	.	1000	.	104.40970	-1.00000	4.96002	67
chr1	44715068	44715236	.	1000	.	167.15362	-1.00000	4.96002	78
chr1	44729361	44729532	.	1000	.	122.14602	-1.00000	4.96002	76
chr1	44731398	44731548	.	1000	.	132.90857	-1.00000	4.96002	67
chr1	44784797	44785073	.	1000	.	30.51405	-1.00000	4.48542	138
chr1	44786142	44786418	.	1000	.	47.35399	-1.00000	4.96002	138
chr1	44793810	44793907	.	1000	.	92.60035	-1.00000	4.96002	52
chr1	44799771	44799926	.	1000	.	120.35257	-1.00000	4.96002	80
chr1	44815049	44815325	.	1000	.	29.33946	-1.00000	4.27153	138
chr1	44835950	44836087	.	1000	.	150.62632	-1.00000	4.96002	72
chr1	44925208	44925314	.	1000	.	82.71040	-1.00000	4.96002	56
chr1	45014583	45014749	.	1000	.	166.37839	-1.00000	4.96002	67
chr1	45018782	45018899	.	1000	.	115.66268	-1.00000	4.96002	34
chr1	45230684	45230813	.	1000	.	116.76898	-1.00000	4.96002	60
chr1	45300319	45300595	.	1000	.	123.22378	-1.00000	4.96002	138
chr1	45303989	45304265	.	1000	.	49.79768	-1.00000	4.96002	138
chr1	45359918	45360000	.	1000	.	85.58023	-1.00000	4.96002	63
chr1	45375470	45375746	.	1000	.	24.20095	-1.00000	3.44320	138
chr1	45411575	45411851	.	1000	.	32.51571	-1.00000	4.96002	138
chr1	45493141	45493417	.	1000	.	74.99685	-1.00000	4.96002	138
chr1	45499811	45500087	.	701	.	22.55746	-1.00000	3.37230	138
chr1	45508443	45508719	.	602	.	18.49368	-1.00000	2.88116	138
chr1	45512701	45512852	.	1000	.	147.38138	-1.00000	4.96002	75
chr1	45570146	45570345	.	1000	.	204.69978	-1.00000	4.96002	98
chr1	45644115	45644391	.	1000	.	77.22269	-1.00000	4.96002	138
chr1	45688325	45688601	.	630	.	12.01046	-1.00000	1.52674	138
chr1	45794253	45794529	.	1000	.	36.02497	-1.00000	4.96002	138
chr1	45824654	45824930	.	769	.	21.71012	-1.00000	3.27738	138
chr1	45854786	45855062	.	1000	.	64.60994	-1.00000	4.96002	138
chr1	45881633	45881909	.	1000	.	76.01840	-1.00000	4.96002	138
chr1	46017907	46018183	.	1000	.	52.69149	-1.00000	4.96002	138
chr1	46021537	46021813	.	750	.	21.23145	-1.00000	3.23846	138
chr1	46036073	46036349	.	894	.	22.58302	-1.00000	3.39176	138
chr1	46037136	46037294	.	1000	.	163.59037	-1.00000	4.96002	90
chr1	46179625	46179805	.	1000	.	193.79964	-1.00000	4.96002	96
chr1	46180255	46180531	.	793	.	14.91072	-1.00000	2.22252	138
chr1	46188400	46188676	.	1000	.	61.50603	-1.00000	4.96002	138
chr1	46223545	46223754	.	1000	.	187.07607	-1.00000	4.96002	119
chr1	46244955	46245231	.	1000	.	66.11718	-1.00000	4.96002	138
chr1	46246612	46246888	.	566	.	7.82113	-1.00000	0.46596	138
chr1	46333542	46333818	.	1000	.	72.79823	-1.00000	4.96002	138
chr1	46340722	46340805	.	1000	.	107.82553	-1.00000	4.96002	31
chr1	46342108	46342384	.	1000	.	28.58326	-1.00000	4.02222	138
chr1	46348186	46348377	.	1000	.	190.56802	-1.00000	4.96002	99
chr1	46372493	46372769	.	1000	.	26.79284	-1.00000	3.75957	138
chr1	46374451	46374727	.	653	.	16.15052	-1.00000	2.48286	138
chr1	46406431	46406564	.	1000	.	104.59182	-1.00000	4.96002	74
chr1	46412036	46412312	.	1000	.	58.37156	-1.00000	4.96002	138
chr1	46413660	46413936	.	1000	.	67.15422	-1.00000	4.96002	138
chr1	46442780	46442886	.	1000	.	79.08672	-1.00000	4.96002	24
chr1	46445919	46446195	.	1000	.	37.92967	-1.00000	4.96002	138
chr1	46446929	46447113	.	1000	.	192.82804	-1.00000	4.96002	96
chr1	46477517	46477678	.	1000	.	148.05123	-1.00000	4.96002	80
chr1	46487816	46488092	.	1000	.	33.53909	-1.00000	4.96002	138
chr1	46528112	46528293	.	1000	.	173.83340	-1.00000	4.96002	98
chr1	46530827	46531103	.	1000	.	75.62145	-1.00000	4.96002	138
chr1	46535209	46535370	.	1000	.	167.59629	-1.00000	4.96002	71
chr1	46548052	46548328	.	1000	.	57.07924	-1.00000	4.96002	138
chr1	46622642	46622735	.	1000	.	118.71104	-1.00000	4.96002	25
chr1	46725329	46725512	.	1000	.	165.87727	-1.00000	4.96002	96
chr1	46735872	46735999	.	1000	.	120.58325	-1.00000	4.96002	68
chr1	46747787	46747988	.	1000	.	203.57387	-1.00000	4.96002	100
chr1	46835543	46835819	.	1000	.	25.16079	-1.00000	3.54098	138
chr1	46934928	46935204	.	1000	.	47.01746	-1.00000	4.96002	138
chr1	46969274	46969550	.	1000	.	101.27109	-1.00000	4.96002	138
chr1	46991090	46991366	.	1000	.	44.67680	-1.00000	4.96002	138
chr1	47002342	47002499	.	1000	.	152.79957	-1.00000	4.96002	73
chr1	47100191	47100467	.	787	.	22.43119	-1.00000	3.35469	138
chr1	47143702	47143978	.	1000	.	43.99923	-1.00000	4.96002	138
chr1	47147095	47147371	.	1000	.	25.63644	-1.00000	3.67705	138
chr1	47173856	47174132	.	1000	.	37.01895	-1.00000	4.96002	138
chr1	47175429	47175608	.	1000	.	202.40155	-1.00000	4.96002	90
chr1	47179242	47179420	.	1000	.	169.48801	-1.00000	4.96002	77
chr1	47192985	47193165	.	1000	.	202.22910	-1.00000	4.96002	94
chr1	47196743	47197019	.	854	.	24.23596	-1.00000	3.44289	138
chr1	47262952	47263064	.	1000	.	121.55648	-1.00000	4.96002	62
chr1	47334214	47334490	.	954	.	21.78367	-1.00000	3.29228	138
chr1	47339491	47339767	.	669	.	26.94539	-1.00000	3.75844	138
chr1	47388894	47388994	.	1000	.	112.98852	-1.00000	4.96002	53
chr1	47423680	47423956	.	1000	.	28.47227	-1.00000	4.02307	138
chr1	47424464	47424706	.	1000	.	214.76618	-1.00000	4.96002	122
chr1	47432479	47432638	.	1000	.	126.34298	-1.00000	4.96002	83
chr1	47436529	47436739	.	1000	.	217.84740	-1.00000	4.96002	95
chr1	47437737	47438013	.	1000	.	92.40175	-1.00000	4.96002	138
chr1	47449945	47450221	.	1000	.	68.44833	-1.00000	4.96002	138
chr1	47470008	47470284	.	970	.	22.53391	-1.00000	3.37254	138
chr1	47503900	47504176	.	787	.	19.34803	-1.00000	3.01852	138
chr1	47527787	47527938	.	1000	.	116.28499	-1.00000	4.96002	72
chr1	47529533	47529809	.	1000	.	55.34437	-1.00000	4.96002	138
chr1	47546129	47546405	.	824	.	22.43055	-1.00000	3.35471	138
chr1	47549584	47549860	.	1000	.	47.29867	-1.00000	4.96002	138
chr1	47569867	47570143	.	1000	.	78.64737	-1.00000	4.96002	138
chr1	47624583	47624859	.	1000	.	25.52233	-1.00000	3.67795	138
chr1	47627092	47627368	.	1000	.	37.08453	-1.00000	4.96002	138
chr1	47704301	47704577	.	1000	.	38.02985	-1.00000	4.96002	138
chr1	47709590	47709866	.	1000	.	36.48596	-1.00000	4.96002	138
chr1	47710597	47710764	.	1000	.	150.19029	-1.00000	4.96002	82
chr1	47726342	47726529	.	1000	.	175.19635	-1.00000	4.96002	103
chr1	47738731	47738865	.	1000	.	133.81747	-1.00000	4.96002	41
chr1	47755540	47755665	.	1000	.	110.45276	-1.00000	4.96002	84
chr1	47781597	47781873	.	931	.	19.94859	-1.00000	3.08161	138
chr1	47785609	47785885	.	1000	.	48.04424	-1.00000	4.96002	138
chr1	47931483	47931759	.	1000	.	80.07817	-1.00000	4.96002	138
chr1	47948237	47948306	.	1000	.	74.82294	-1.00000	4.96002	20
chr1	47951883	47952159	.	1000	.	31.33350	-1.00000	4.96002	138
chr1	47973202	47973281	.	1000	.	83.41044	-1.00000	4.96002	38
chr1	47997700	47997873	.	1000	.	168.63363	-1.00000	4.96002	94
chr1	48061276	48061421	.	1000	.	128.92262	-1.00000	4.96002	76
chr1	48093752	48093953	.	1000	.	174.94717	-1.00000	4.96002	111
chr1	48105232	48105508	.	1000	.	54.50302	-1.00000	4.96002	138
chr1	48109516	48109676	.	1000	.	159.12168	-1.00000	4.96002	74
chr1	48202269	48202416	.	1000	.	124.02103	-1.00000	4.96002	75
chr1	48203356	48203632	.	1000	.	75.02945	-1.00000	4.96002	138
chr1	48216982	48217258	.	1000	.	48.75193	-1.00000	4.96002	138
chr1	48228217	48228493	.	1000	.	53.49848	-1.00000	4.96002	138
chr1	48236984	48237103	.	1000	.	90.59356	-1.00000	4.96002	61
chr1	48249911	48250187	.	1000	.	83.33348	-1.00000	4.96002	138
chr1	48450466	48450742	.	1000	.	39.37265	-1.00000	4.96002	138
chr1	48498199	48498389	.	1000	.	154.00165	-1.00000	4.96002	84
chr1	48498596	48498738	.	1000	.	120.26978	-1.00000	4.96002	93
chr1	48530875	48530983	.	1000	.	122.63871	-1.00000	4.96002	68
chr1	48552478	48552754	.	1000	.	75.83660	-1.00000	4.96002	138
chr1	48572747	48572910	.	1000	.	144.39612	-1.00000	4.96002	81
chr1	48673751	48674027	.	1000	.	94.62526	-1.00000	4.96002	138
chr1	48677372	48677648	.	1000	.	94.43398	-1.00000	4.96002	138
chr1	48680469	48680745	.	1000	.	36.12969	-1.00000	4.96002	138
chr1	48688428	48688704	.	1000	.	58.30513	-1.00000	4.96002	138
chr1	48697203	48697378	.	1000	.	164.00105	-1.00000	4.96002	99
chr1	48743518	48743794	.	862	.	19.10253	-1.00000	2.95513	138
chr1	48762188	48762464	.	615	.	10.46476	-1.00000	1.12247	138
chr1	48817611	48817797	.	1000	.	181.01890	-1.00000	4.96002	95
chr1	48869589	48869865	.	1000	.	61.62260	-1.00000	4.96002	138
chr1	48870668	48870944	.	1000	.	67.66562	-1.00000	4.96002	138
chr1	48903489	48903765	.	1000	.	48.16488	-1.00000	4.96002	138
chr1	48916145	48916421	.	1000	.	39.09853	-1.00000	4.96002	138
chr1	48916603	48916879	.	1000	.	87.42785	-1.00000	4.96002	138
chr1	49016691	49016967	.	817	.	17.68947	-1.00000	2.73494	138
chr1	49104642	49104918	.	1000	.	33.26050	-1.00000	4.96002	138
chr1	49229640	49229916	.	744	.	18.34417	-1.00000	2.86090	138
chr1	49630256	49630532	.	808	.	25.62762	-1.00000	3.67711	138
chr1	49765133	49765409	.	1000	.	55.82664	-1.00000	4.96002	138
chr1	50047860	50048136	.	881	.	26.98535	-1.00000	3.75804	138
chr1	50081011	50081287	.	1000	.	67.96267	-1.00000	4.96002	138
chr1	50084447	50084723	.	745	.	14.93295	-1.00000	2.22783	138
chr1	50099714	50099990	.	640	.	20.06651	-1.00000	3.09943	138
chr1	50105465	50105741	.	1000	.	22.36606	-1.00000	3.35543	138
chr1	50272084	50272244	.	1000	.	176.03199	-1.00000	4.96002	72
chr1	50333098	50333239	.	1000	.	121.28785	-1.00000	4.96002	63
chr1	50333581	50333857	.	1000	.	62.42771	-1.00000	4.96002	138
chr1	50348802	50348964	.	1000	.	137.12626	-1.00000	4.96002	80
chr1	50368497	50368773	.	1000	.	73.87974	-1.00000	4.96002	138
chr1	50369890	50370166	.	1000	.	66.74269	-1.00000	4.96002	138
chr1	50439035	50439311	.	934	.	20.94262	-1.00000	3.22738	138
chr1	50582430	50582706	.	990	.	19.91217	-1.00000	3.08198	138
chr1	50604606	50604882	.	664	.	18.65937	-1.00000	2.89653	138
chr1	50605604	50605744	.	1000	.	111.44603	-1.00000	4.96002	65
chr1	50620731	50620829	.	1000	.	104.60746	-1.00000	4.96002	30
chr1	50666983	50667259	.	682	.	18.55403	-1.00000	2.89199	138
chr1	50684254	50684530	.	1000	.	39.12722	-1.00000	4.96002	138
chr1	50691415	50691691	.	559	.	13.24599	-1.00000	1.84421	138
chr1	50704177	50704309	.	1000	.	116.69354	-1.00000	4.96002	58
chr1	50735420	50735696	.	1000	.	36.87800	-1.00000	4.96002	138
chr1	50750095	50750231	.	1000	.	132.25804	-1.00000	4.96002	69
chr1	50774830	50775106	.	1000	.	77.65159	-1.00000	4.96002	138
chr1	50873474	50873652	.	1000	.	159.83747	-1.00000	4.96002	106
chr1	50929434	50929710	.	684	.	22.96567	-1.00000	3.43093	138
chr1	50960338	50960614	.	905	.	17.10477	-1.00000	2.63057	138
chr1	50968054	50968330	.	1000	.	25.52148	-1.00000	3.67796	138
chr1	50986717	50986993	.	980	.	22.50795	-1.00000	3.37279	138
chr1	51058845	51059047	.	1000	.	194.46549	-1.00000	4.96002	107
chr1	51088609	51088696	.	1000	.	88.13935	-1.00000	4.96002	59
chr1	51189524	51189697	.	1000	.	179.58753	-1.00000	4.96002	99
chr1	51192287	51192446	.	1000	.	152.38015	-1.00000	4.96002	93
chr1	51296902	51297093	.	1000	.	195.02287	-1.00000	4.96002	91
chr1	51313557	51313833	.	1000	.	45.01495	-1.00000	4.96002	138
chr1	51535114	51535252	.	1000	.	134.68064	-1.00000	4.96002	77
chr1	51566316	51566592	.	1000	.	39.83915	-1.00000	4.96002	138
chr1	51627726	51628002	.	1000	.	69.05641	-1.00000	4.96002	138
chr1	51657533	51657809	.	1000	.	40.97663	-1.00000	4.96002	138
chr1	51752207	51752483	.	1000	.	31.17617	-1.00000	4.96002	138
chr1	51769077	51769247	.	1000	.	139.96093	-1.00000	4.96002	86
chr1	51879243	51879519	.	582	.	13.95037	-1.00000	1.99967	138
chr1	51896981	51897105	.	1000	.	103.99720	-1.00000	4.96002	56
chr1	51926310	51926415	.	1000	.	116.07134	-1.00000	4.96002	63
chr1	51936615	51936891	.	1000	.	36.84949	-1.00000	4.96002	138
chr1	52002394	52002574	.	1000	.	172.31114	-1.00000	4.96002	87
chr1	52127571	52127644	.	1000	.	85.22330	-1.00000	4.96002	50
chr1	52141901	52142177	.	1000	.	37.29344	-1.00000	4.96002	138
chr1	52296389	52296471	.	1000	.	113.05667	-1.00000	4.96002	58
chr1	52330510	52330786	.	540	.	10.28383	-1.00000	1.07719	138
chr1	52332939	52333215	.	1000	.	31.61301	-1.00000	4.96002	138
chr1	52348699	52348975	.	1000	.	76.61716	-1.00000	4.96002	138
chr1	52359948	52360224	.	857	.	18.79953	-1.00000	2.92556	138
chr1	52364294	52364570	.	793	.	24.14988	-1.00000	3.44372	138
chr1	52368350	52368626	.	874	.	19.41838	-1.00000	3.01780	138
chr1	52399960	52400236	.	849	.	17.81696	-1.00000	2.77501	138
chr1	52404850	52405007	.	1000	.	141.40839	-1.00000	4.96002	82
chr1	52486186	52486462	.	555	.	15.76709	-1.00000	2.40194	138
chr1	52666381	52666657	.	1000	.	28.15757	-1.00000	3.86562	138
chr1	52686316	52686446	.	1000	.	116.24043	-1.00000	4.96002	86
chr1	52690476	52690752	.	650	.	17.33621	-1.00000	2.66290	138
chr1	52701024	52701109	.	1000	.	87.17450	-1.00000	4.96002	50
chr1	52825913	52826189	.	1000	.	29.27677	-1.00000	4.12599	138
chr1	52904872	52905148	.	1000	.	36.78189	-1.00000	4.96002	138
chr1	52921709	52921841	.	1000	.	110.77211	-1.00000	4.96002	75
chr1	52943681	52943957	.	1000	.	24.45952	-1.00000	3.49057	138
chr1	53172726	53173002	.	1000	.	26.25106	-1.00000	3.71564	138
chr1	53176809	53177085	.	1000	.	38.22165	-1.00000	4.96002	138
chr1	53182126	53182274	.	1000	.	156.55632	-1.00000	4.96002	71
chr1	53190167	53190443	.	1000	.	37.62905	-1.00000	4.96002	138
chr1	53255131	53255407	.	1000	.	29.14607	-1.00000	4.12711	138
chr1	53266084	53266360	.	1000	.	71.68708	-1.00000	4.96002	138
chr1	53278319	53278466	.	1000	.	111.23597	-1.00000	4.96002	90
chr1	53321434	53321710	.	1000	.	33.06837	-1.00000	4.96002	138
chr1	53328759	53329035	.	653	.	15.24332	-1.00000	2.28535	138
chr1	53363401	53363677	.	1000	.	34.11227	-1.00000	4.96002	138
chr1	53393419	53393550	.	1000	.	109.50821	-1.00000	4.96002	81
chr1	53444613	53444889	.	1000	.	51.57927	-1.00000	4.96002	138
chr1	53450311	53450587	.	1000	.	77.43192	-1.00000	4.96002	138
chr1	53470078	53470354	.	1000	.	25.92631	-1.00000	3.67471	138
chr1	53473516	53473792	.	1000	.	28.72390	-1.00000	4.02103	138
chr1	53485580	53485712	.	1000	.	118.24027	-1.00000	4.96002	56
chr1	53486128	53486404	.	754	.	17.26867	-1.00000	2.65062	138
chr1	53541909	53542015	.	1000	.	92.96555	-1.00000	4.96002	30
chr1	53592860	53592929	.	1000	.	83.13477	-1.00000	4.96002	47
chr1	53616925	53617201	.	928	.	22.26826	-1.00000	3.35632	138
chr1	53622639	53622915	.	682	.	14.47340	-1.00000	2.12488	138
chr1	53682191	53682377	.	1000	.	181.84504	-1.00000	4.96002	94
chr1	53684254	53684530	.	982	.	19.05275	-1.00000	2.95571	138
chr1	53688747	53689023	.	1000	.	69.34015	-1.00000	4.96002	138
chr1	53715524	53715800	.	1000	.	67.89906	-1.00000	4.96002	138
chr1	53718476	53718752	.	652	.	14.18423	-1.00000	2.05737	138
chr1	53725494	53725770	.	908	.	25.31065	-1.00000	3.57073	138
chr1	53754828	53754959	.	1000	.	119.01234	-1.00000	4.96002	62
chr1	53821449	53821725	.	1000	.	58.30870	-1.00000	4.96002	138
chr1	53826437	53826713	.	1000	.	44.34843	-1.00000	4.96002	138
chr1	53861012	53861176	.	1000	.	139.20883	-1.00000	4.96002	68
chr1	53878620	53878722	.	1000	.	104.11633	-1.00000	4.96002	69
chr1	53946397	53946673	.	1000	.	23.28684	-1.00000	3.42815	138
chr1	53949143	53949275	.	1000	.	127.48289	-1.00000	4.96002	67
chr1	53953139	53953415	.	1000	.	46.66564	-1.00000	4.96002	138
chr1	53959714	53959990	.	1000	.	85.08471	-1.00000	4.96002	138
chr1	54070179	54070303	.	1000	.	97.67689	-1.00000	4.96002	56
chr1	54081749	54081934	.	1000	.	186.05667	-1.00000	4.96002	88
chr1	54107197	54107473	.	954	.	21.25719	-1.00000	3.23823	138
chr1	54121591	54121867	.	1000	.	80.35233	-1.00000	4.96002	138
chr1	54125813	54125885	.	1000	.	90.10926	-1.00000	4.96002	40
chr1	54181751	54182027	.	1000	.	36.38854	-1.00000	4.96002	138
chr1	54274456	54274732	.	1000	.	36.50606	-1.00000	4.96002	138
chr1	54311025	54311301	.	1000	.	58.81880	-1.00000	4.96002	138
chr1	54323279	54323555	.	1000	.	48.80680	-1.00000	4.96002	138
chr1	54359497	54359773	.	844	.	24.94019	-1.00000	3.54270	138
chr1	54468762	54469038	.	985	.	24.94032	-1.00000	3.54269	138
chr1	54488060	54488336	.	709	.	15.77937	-1.00000	2.40183	138
chr1	54489483	54489636	.	1000	.	148.50304	-1.00000	4.96002	89
chr1	54499474	54499750	.	1000	.	41.66320	-1.00000	4.96002	138
chr1	54510758	54511034	.	1000	.	28.43634	-1.00000	4.02331	138
chr1	54519763	54520039	.	1000	.	39.32870	-1.00000	4.96002	138
chr1	54547694	54547970	.	1000	.	44.63641	-1.00000	4.96002	138
chr1	54672137	54672285	.	1000	.	115.87653	-1.00000	4.96002	73
chr1	54765620	54765896	.	1000	.	25.31721	-1.00000	3.57069	138
chr1	54768132	54768408	.	1000	.	59.57987	-1.00000	4.96002	138
chr1	54792032	54792118	.	1000	.	88.12771	-1.00000	4.96002	64
chr1	54794887	54795163	.	1000	.	17.17351	-1.00000	2.63592	138
chr1	54801467	54801743	.	1000	.	45.47835	-1.00000	4.96002	138
chr1	54808862	54809138	.	1000	.	57.34728	-1.00000	4.96002	138
chr1	54810577	54810711	.	1000	.	134.01998	-1.00000	4.96002	69
chr1	54848137	54848413	.	1000	.	29.46051	-1.00000	4.27065	138
chr1	54861013	54861289	.	650	.	14.41441	-1.00000	2.11535	138
chr1	54945214	54945358	.	1000	.	109.54209	-1.00000	4.96002	62
chr1	54950841	54950911	.	1000	.	109.10664	-1.00000	4.96002	11
chr1	54973264	54973342	.	1000	.	73.94867	-1.00000	4.96002	57
chr1	54982729	54983005	.	1000	.	73.58629	-1.00000	4.96002	138
chr1	54996518	54996620	.	1000	.	119.21346	-1.00000	4.96002	68
chr1	55010859	55011135	.	1000	.	30.53579	-1.00000	4.48523	138
chr1	55022172	55022334	.	1000	.	167.01818	-1.00000	4.96002	83
chr1	55035932	55036208	.	1000	.	37.67406	-1.00000	4.96002	138
chr1	55064000	55064276	.	1000	.	30.97409	-1.00000	4.96002	138
chr1	55071626	55071739	.	1000	.	106.97251	-1.00000	4.96002	50
chr1	55140650	55140804	.	1000	.	139.80277	-1.00000	4.96002	66
chr1	55143772	55143960	.	1000	.	159.13146	-1.00000	4.96002	89
chr1	55277639	55277818	.	1000	.	145.82554	-1.00000	4.96002	84
chr1	55284820	55285096	.	1000	.	74.98772	-1.00000	4.96002	138
chr1	55285931	55286207	.	1000	.	22.09805	-1.00000	3.35790	138
chr1	55289722	55289998	.	1000	.	25.38953	-1.00000	3.63968	138
chr1	55338272	55338359	.	1000	.	69.73645	-1.00000	4.96002	32
chr1	55375757	55375936	.	1000	.	161.86181	-1.00000	4.96002	96
chr1	55378634	55378749	.	1000	.	106.24955	-1.00000	4.96002	37
chr1	55425392	55425668	.	1000	.	48.04622	-1.00000	4.96002	138
chr1	55478767	55479043	.	1000	.	25.82723	-1.00000	3.67548	138
chr1	55702170	55702330	.	1000	.	156.94965	-1.00000	4.96002	78
chr1	55848966	55849242	.	1000	.	29.56094	-1.00000	4.49185	138
chr1	55861196	55861472	.	1000	.	36.50168	-1.00000	4.96002	138
chr1	55867968	55868244	.	1000	.	38.97770	-1.00000	4.96002	138
chr1	55893219	55893495	.	1000	.	56.79835	-1.00000	4.96002	138
chr1	56029405	56029681	.	1000	.	66.71016	-1.00000	4.96002	138
chr1	56148536	56148812	.	1000	.	31.91516	-1.00000	4.96002	138
chr1	56189931	56190207	.	868	.	17.56517	-1.00000	2.71693	138
chr1	56289298	56289574	.	574	.	15.12896	-1.00000	2.26786	138
chr1	56409170	56409321	.	1000	.	122.49384	-1.00000	4.96002	89
chr1	56416579	56416855	.	949	.	20.20263	-1.00000	3.10778	138
chr1	56577136	56577412	.	1000	.	40.17075	-1.00000	4.96002	138
chr1	56585041	56585161	.	1000	.	107.99842	-1.00000	4.96002	67
chr1	56709306	56709582	.	1000	.	33.19634	-1.00000	4.96002	138
chr1	56758203	56758479	.	1000	.	73.57939	-1.00000	4.96002	138
chr1	56803677	56803846	.	1000	.	154.20526	-1.00000	4.96002	72
chr1	56821126	56821306	.	1000	.	188.47465	-1.00000	4.96002	96
chr1	56831985	56832167	.	1000	.	163.26215	-1.00000	4.96002	79
chr1	56968304	56968580	.	1000	.	67.67876	-1.00000	4.96002	138
chr1	56978018	56978294	.	585	.	12.78773	-1.00000	1.73088	138
chr1	57017770	57018046	.	1000	.	41.48532	-1.00000	4.96002	138
chr1	57072808	57073084	.	1000	.	26.82725	-1.00000	3.75933	138
chr1	57079813	57080089	.	1000	.	33.33298	-1.00000	4.96002	138
chr1	57125125	57125401	.	1000	.	27.84564	-1.00000	3.86776	138
chr1	57232557	57232833	.	1000	.	53.45451	-1.00000	4.96002	138
chr1	57323155	57323431	.	750	.	16.79343	-1.00000	2.57445	138
chr1	57340679	57340955	.	608	.	15.17254	-1.00000	2.27484	138
chr1	57424559	57424835	.	1000	.	50.54322	-1.00000	4.96002	138
chr1	57835684	57835960	.	1000	.	71.73706	-1.00000	4.96002	138
chr1	57976296	57976572	.	1000	.	25.31003	-1.00000	3.57074	138
chr1	58013296	58013572	.	1000	.	46.94984	-1.00000	4.96002	138
chr1	58035555	58035831	.	1000	.	32.59014	-1.00000	4.96002	138
chr1	58047301	58047577	.	1000	.	94.45078	-1.00000	4.96002	138
chr1	58155403	58155679	.	1000	.	85.06494	-1.00000	4.96002	138
chr1	58163069	58163267	.	1000	.	167.05799	-1.00000	4.96002	101
chr1	58204367	58204643	.	1000	.	29.35426	-1.00000	4.27139	138
chr1	58251709	58251985	.	1000	.	53.23429	-1.00000	4.96002	138
chr1	58515873	58516149	.	1000	.	72.16230	-1.00000	4.96002	138
chr1	58546798	58546971	.	1000	.	160.86964	-1.00000	4.96002	95
chr1	58652756	58652830	.	1000	.	112.96210	-1.00000	4.96002	17
chr1	58700078	58700354	.	1000	.	33.95803	-1.00000	4.96002	138
chr1	58739915	58740191	.	1000	.	76.94312	-1.00000	4.96002	138
chr1	58769421	58769553	.	1000	.	113.89429	-1.00000	4.96002	19
chr1	58785127	58785403	.	1000	.	73.01473	-1.00000	4.96002	138
chr1	58841543	58841819	.	1000	.	78.99202	-1.00000	4.96002	138
chr1	58950961	58951237	.	970	.	22.45815	-1.00000	3.35441	138
chr1	59029724	59030000	.	621	.	12.71589	-1.00000	1.71311	138
chr1	59076584	59076860	.	612	.	15.06795	-1.00000	2.25525	138
chr1	59290294	59290428	.	1000	.	119.08906	-1.00000	4.96002	62
chr1	59357719	59357995	.	615	.	16.33273	-1.00000	2.52270	138
chr1	59568203	59568479	.	1000	.	39.39817	-1.00000	4.96002	138
chr1	59699368	59699528	.	1000	.	151.06824	-1.00000	4.96002	71
chr1	59718110	59718386	.	1000	.	72.82152	-1.00000	4.96002	138
chr1	59759546	59759741	.	1000	.	172.26943	-1.00000	4.96002	91
chr1	59777567	59777843	.	1000	.	27.71950	-1.00000	3.86881	138
chr1	59780013	59780289	.	1000	.	22.48516	-1.00000	3.37305	138
chr1	59879687	59879764	.	1000	.	97.37766	-1.00000	4.96002	64
chr1	59903218	59903494	.	1000	.	105.56023	-1.00000	4.96002	138
chr1	59947433	59947585	.	1000	.	143.54834	-1.00000	4.96002	86
chr1	59971479	59971647	.	1000	.	158.00177	-1.00000	4.96002	86
chr1	59976909	59977067	.	1000	.	150.10238	-1.00000	4.96002	73
chr1	59997501	59997777	.	1000	.	31.24711	-1.00000	4.96002	138
chr1	60088662	60088938	.	685	.	30.56799	-1.00000	4.48501	138
chr1	60126797	60127073	.	1000	.	63.34660	-1.00000	4.96002	138
chr1	60144001	60144277	.	816	.	18.42254	-1.00000	2.88204	138
chr1	60156999	60157108	.	1000	.	124.93614	-1.00000	4.96002	37
chr1	60170785	60171061	.	852	.	19.58777	-1.00000	3.04928	138
chr1	60281433	60281643	.	1000	.	199.14043	-1.00000	4.96002	105
chr1	60425650	60425775	.	1000	.	105.06393	-1.00000	4.96002	62
chr1	60732858	60733134	.	764	.	16.64472	-1.00000	2.55536	138
chr1	60765362	60765446	.	1000	.	87.11922	-1.00000	4.96002	32
chr1	60848714	60848822	.	1000	.	105.70672	-1.00000	4.96002	57
chr1	60858355	60858631	.	1000	.	39.12549	-1.00000	4.96002	138
chr1	60970085	60970361	.	1000	.	62.42654	-1.00000	4.96002	138
chr1	60979079	60979228	.	1000	.	127.65358	-1.00000	4.96002	64
chr1	61042987	61043263	.	1000	.	83.27910	-1.00000	4.96002	138
chr1	61049957	61050132	.	1000	.	129.06515	-1.00000	4.96002	103
chr1	61079967	61080243	.	798	.	16.66246	-1.00000	2.55513	138
chr1	61152796	61153072	.	827	.	27.30968	-1.00000	3.75532	138
chr1	61200020	61200296	.	812	.	18.31632	-1.00000	2.85053	138
chr1	61210701	61210977	.	1000	.	60.50430	-1.00000	4.96002	138
chr1	61337119	61337395	.	1000	.	38.31435	-1.00000	4.96002	138
chr1	61338307	61338464	.	1000	.	143.39089	-1.00000	4.96002	92
chr1	61436042	61436318	.	1000	.	28.06872	-1.00000	3.86636	138
chr1	61453477	61453667	.	1000	.	170.11716	-1.00000	4.96002	92
chr1	61588755	61588943	.	1000	.	186.86819	-1.00000	4.96002	103
chr1	61641811	61642087	.	1000	.	80.07625	-1.00000	4.96002	138
chr1	61659166	61659442	.	1000	.	79.15653	-1.00000	4.96002	138
chr1	61842971	61843247	.	1000	.	81.54256	-1.00000	4.96002	138
chr1	61852184	61852460	.	1000	.	81.24677	-1.00000	4.96002	138
chr1	61853619	61853895	.	1000	.	26.59443	-1.00000	3.71278	138
chr1	61950426	61950702	.	1000	.	41.39310	-1.00000	4.96002	138
chr1	62038967	62039243	.	925	.	19.04635	-1.00000	2.94903	138
chr1	62070445	62070721	.	1000	.	54.10008	-1.00000	4.96002	138
chr1	62082828	62083011	.	1000	.	188.85451	-1.00000	4.96002	93
chr1	62111115	62111391	.	612	.	15.49954	-1.00000	2.34986	138
chr1	62131203	62131406	.	1000	.	206.71709	-1.00000	4.96002	97
chr1	62135865	62135990	.	1000	.	124.77504	-1.00000	4.96002	64
chr1	62144364	62144496	.	1000	.	101.45978	-1.00000	4.96002	75
chr1	62169579	62169855	.	1000	.	22.79399	-1.00000	3.41058	138
chr1	62175712	62175825	.	1000	.	94.76575	-1.00000	4.96002	57
chr1	62230089	62230365	.	973	.	21.80416	-1.00000	3.29207	138
chr1	62272413	62272689	.	585	.	15.79820	-1.00000	2.40333	138
chr1	62335643	62335919	.	733	.	14.63203	-1.00000	2.16617	138
chr1	62391438	62391714	.	1000	.	68.12523	-1.00000	4.96002	138
chr1	62407459	62407735	.	1000	.	86.08302	-1.00000	4.96002	138
chr1	62434297	62434573	.	623	.	25.82408	-1.00000	3.67552	138
chr1	62481342	62481618	.	572	.	13.52278	-1.00000	1.91044	138
chr1	62508216	62508492	.	1000	.	88.35762	-1.00000	4.96002	138
chr1	62530645	62530790	.	1000	.	158.95422	-1.00000	4.96002	69
chr1	62746563	62746839	.	1000	.	45.05365	-1.00000	4.96002	138
chr1	62841641	62841917	.	1000	.	69.98231	-1.00000	4.96002	138
chr1	62849115	62849391	.	1000	.	87.55806	-1.00000	4.96002	138
chr1	62906463	62906739	.	1000	.	101.31602	-1.00000	4.96002	138
chr1	62912138	62912266	.	1000	.	114.35633	-1.00000	4.96002	76
chr1	62926753	62927029	.	1000	.	28.94939	-1.00000	4.12852	138
chr1	62963252	62963528	.	1000	.	81.19400	-1.00000	4.96002	138
chr1	62989578	62989854	.	1000	.	70.93103	-1.00000	4.96002	138
chr1	63004931	63005207	.	1000	.	88.76253	-1.00000	4.96002	138
chr1	63149097	63149373	.	1000	.	101.19585	-1.00000	4.96002	138
chr1	63189811	63190087	.	1000	.	88.72029	-1.00000	4.96002	138
chr1	63317076	63317171	.	1000	.	93.92167	-1.00000	4.96002	35
chr1	63327690	63327839	.	1000	.	121.58734	-1.00000	4.96002	72
chr1	63441732	63441915	.	1000	.	152.13702	-1.00000	4.96002	92
chr1	63454338	63454614	.	1000	.	65.74340	-1.00000	4.96002	138
chr1	63466822	63467098	.	1000	.	84.15599	-1.00000	4.96002	138
chr1	63537987	63538263	.	908	.	19.16200	-1.00000	2.96125	138
chr1	63557516	63557626	.	1000	.	102.91014	-1.00000	4.96002	61
chr1	63615860	63616136	.	1000	.	49.76477	-1.00000	4.96002	138
chr1	63674524	63674637	.	1000	.	108.42606	-1.00000	4.96002	51
chr1	63692029	63692198	.	1000	.	140.68914	-1.00000	4.96002	79
chr1	63773775	63774051	.	1000	.	55.63618	-1.00000	4.96002	138
chr1	63802175	63802451	.	1000	.	42.77586	-1.00000	4.96002	138
chr1	63870227	63870503	.	992	.	23.27521	-1.00000	3.42827	138
chr1	63917925	63918201	.	1000	.	37.97396	-1.00000	4.96002	138
chr1	63920837	63921113	.	1000	.	38.75863	-1.00000	4.96002	138
chr1	63935293	63935441	.	1000	.	134.53055	-1.00000	4.96002	67
chr1	64137192	64137384	.	1000	.	163.08991	-1.00000	4.96002	108
chr1	64164057	64164333	.	1000	.	79.80313	-1.00000	4.96002	138
chr1	64243049	64243325	.	1000	.	37.67198	-1.00000	4.96002	138
chr1	64246401	64246677	.	1000	.	50.00752	-1.00000	4.96002	138
chr1	64252052	64252328	.	1000	.	30.58547	-1.00000	4.48496	138
chr1	64269218	64269288	.	1000	.	82.95659	-1.00000	4.96002	20
chr1	64396856	64397132	.	1000	.	34.82943	-1.00000	4.96002	138
chr1	64469980	64470256	.	1000	.	21.48233	-1.00000	3.26451	138
chr1	64487117	64487393	.	1000	.	66.22733	-1.00000	4.96002	138
chr1	64506075	64506351	.	888	.	20.30163	-1.00000	3.12715	138
chr1	64553328	64553604	.	1000	.	33.87707	-1.00000	4.96002	138
chr1	64584634	64584747	.	1000	.	101.42390	-1.00000	4.96002	51
chr1	64663741	64664017	.	1000	.	50.09850	-1.00000	4.96002	138
chr1	64675888	64675957	.	1000	.	67.87835	-1.00000	4.96002	38
chr1	64686835	64687007	.	1000	.	145.23331	-1.00000	4.96002	86
chr1	64719631	64719907	.	737	.	21.62376	-1.00000	3.27812	138
chr1	64744446	64744722	.	1000	.	64.35081	-1.00000	4.96002	138
chr1	64824235	64824511	.	1000	.	96.66425	-1.00000	4.96002	138
chr1	64861616	64861892	.	1000	.	38.80541	-1.00000	4.96002	138
chr1	64894864	64895140	.	567	.	22.31053	-1.00000	3.35596	138
chr1	65020829	65021105	.	1000	.	79.03574	-1.00000	4.96002	138
chr1	65041483	65041759	.	1000	.	49.41791	-1.00000	4.96002	138
chr1	65059962	65060238	.	1000	.	48.18176	-1.00000	4.96002	138
chr1	65063090	65063366	.	1000	.	48.39194	-1.00000	4.96002	138
chr1	65075502	65075636	.	1000	.	116.14458	-1.00000	4.96002	63
chr1	65209367	65209643	.	1000	.	60.60120	-1.00000	4.96002	138
chr1	65215748	65215842	.	1000	.	102.88887	-1.00000	4.96002	4
chr1	65236059	65236140	.	1000	.	83.13990	-1.00000	4.96002	26
chr1	65254493	65254769	.	539	.	15.08543	-1.00000	2.25992	138
chr1	65431180	65431456	.	1000	.	62.52132	-1.00000	4.96002	138
chr1	65449514	65449790	.	1000	.	75.75494	-1.00000	4.96002	138
chr1	65459510	65459640	.	1000	.	124.59889	-1.00000	4.96002	64
chr1	65467503	65467779	.	637	.	15.95483	-1.00000	2.44132	138
chr1	65528222	65528498	.	1000	.	31.04084	-1.00000	4.96002	138
chr1	65581204	65581480	.	1000	.	51.74204	-1.00000	4.96002	138
chr1	65687804	65687930	.	1000	.	102.58447	-1.00000	4.96002	66
chr1	65958924	65959200	.	1000	.	29.19224	-1.00000	4.12677	138
chr1	66242730	66242978	.	1000	.	282.80234	-1.00000	4.96002	124
chr1	66253370	66253646	.	1000	.	94.87798	-1.00000	4.96002	138
chr1	66436379	66436655	.	1000	.	50.10232	-1.00000	4.96002	138
chr1	66446467	66446743	.	1000	.	67.78088	-1.00000	4.96002	138
chr1	66503911	66504187	.	1000	.	82.60424	-1.00000	4.96002	138
chr1	66711510	66711786	.	745	.	23.64007	-1.00000	3.42497	138
chr1	66726150	66726336	.	1000	.	186.11757	-1.00000	4.96002	95
chr1	66765048	66765324	.	1000	.	71.32684	-1.00000	4.96002	138
chr1	66876696	66876972	.	724	.	20.11800	-1.00000	3.10872	138
chr1	66913907	66914183	.	669	.	17.12320	-1.00000	2.63033	138
chr1	66930041	66930317	.	1000	.	23.56867	-1.00000	3.42560	138
chr1	66996151	66996325	.	1000	.	144.26128	-1.00000	4.96002	80
chr1	67126396	67126672	.	1000	.	39.48038	-1.00000	4.96002	138
chr1	67144787	67145063	.	1000	.	32.17386	-1.00000	4.96002	138
chr1	67149251	67149419	.	1000	.	127.42342	-1.00000	4.96002	91
chr1	67211654	67211930	.	1000	.	44.50791	-1.00000	4.96002	138
chr1	67213307	67213447	.	1000	.	110.45361	-1.00000	4.96002	75
chr1	67214418	67214694	.	1000	.	46.01177	-1.00000	4.96002	138
chr1	67261729	67262005	.	1000	.	54.84170	-1.00000	4.96002	138
chr1	67298838	67299114	.	1000	.	28.60485	-1.00000	4.02206	138
chr1	67347787	67347941	.	1000	.	139.91865	-1.00000	4.96002	82
chr1	67489730	67490006	.	1000	.	83.76013	-1.00000	4.96002	138
chr1	67500530	67500724	.	1000	.	208.04639	-1.00000	4.96002	110
chr1	67524209	67524485	.	1000	.	33.79695	-1.00000	4.96002	138
chr1	67532440	67532716	.	1000	.	88.68434	-1.00000	4.96002	138
chr1	67535485	67535679	.	1000	.	198.99060	-1.00000	4.96002	97
chr1	67561728	67561900	.	1000	.	166.52223	-1.00000	4.96002	101
chr1	67760383	67760526	.	1000	.	130.85106	-1.00000	4.96002	66
chr1	67766159	67766435	.	1000	.	87.90701	-1.00000	4.96002	138
chr1	67771313	67771589	.	1000	.	38.70756	-1.00000	4.96002	138
chr1	67804791	67805067	.	1000	.	24.12180	-1.00000	3.44391	138
chr1	67850107	67850383	.	1000	.	46.60561	-1.00000	4.96002	138
chr1	67853742	67853904	.	1000	.	154.77426	-1.00000	4.96002	69
chr1	68010160	68010436	.	1000	.	40.17142	-1.00000	4.96002	138
chr1	68111935	68112072	.	1000	.	116.78087	-1.00000	4.96002	72
chr1	68116780	68116897	.	1000	.	98.85435	-1.00000	4.96002	62
chr1	68120289	68120432	.	1000	.	115.43980	-1.00000	4.96002	65
chr1	68282292	68282568	.	1000	.	32.46246	-1.00000	4.96002	138
chr1	68321194	68321355	.	1000	.	130.88472	-1.00000	4.96002	88
chr1	68342847	68343039	.	1000	.	197.11739	-1.00000	4.96002	85
chr1	68346268	68346544	.	1000	.	45.36812	-1.00000	4.96002	138
chr1	68383129	68383405	.	1000	.	28.39617	-1.00000	3.93643	138
chr1	68384536	68384812	.	1000	.	26.64560	-1.00000	3.71236	138
chr1	68442060	68442336	.	1000	.	47.49968	-1.00000	4.96002	138
chr1	68443113	68443389	.	1000	.	82.46512	-1.00000	4.96002	138
chr1	68454577	68454853	.	823	.	22.58346	-1.00000	3.39175	138
chr1	68470406	68470682	.	1000	.	91.18787	-1.00000	4.96002	138
chr1	68590548	68590824	.	693	.	24.78933	-1.00000	3.51499	138
[truncated: 60,261 more rows]
