# Supplementary material for: GRAFIMO: Variant and haplotype aware motif scanning on pangenome graphs
Source: PLoS Comput Biol. 2021 Sep 27;17(9):e1009444. doi: 10.1371/journal.pcbi.1009444 (PMC8519448; doi:10.1371/journal.pcbi.1009444)
Supplement: S1 Code — (ZIP) [file pcbi.1009444.s002.zip › S1_code/test_data/tf_motifs/CTCF/Cell_line_MCF-7/ENCFF088JWU_3000.bed]

chrX	69286090	69286267	.	1000	.	141.75961	-1.00000	4.96002	99
chrX	119880933	119881116	.	1000	.	178.98224	-1.00000	4.96002	99
chr9	99807364	99807545	.	1000	.	180.72870	-1.00000	4.96002	99
chr9	98034808	98035008	.	1000	.	227.24071	-1.00000	4.96002	99
chr9	806661	806845	.	1000	.	201.52660	-1.00000	4.96002	99
chr9	77150856	77151049	.	1000	.	163.54861	-1.00000	4.96002	99
chr9	69223624	69223812	.	1000	.	161.17746	-1.00000	4.96002	99
chr9	68999723	68999917	.	1000	.	195.73167	-1.00000	4.96002	99
chr9	35955035	35955222	.	1000	.	174.48980	-1.00000	4.96002	99
chr9	35481459	35481666	.	1000	.	180.02465	-1.00000	4.96002	99
chr9	18442721	18442908	.	1000	.	181.80853	-1.00000	4.96002	99
chr9	134698593	134698796	.	1000	.	179.60406	-1.00000	4.96002	99
chr9	132977727	132977934	.	1000	.	232.50786	-1.00000	4.96002	99
chr9	132972661	132972857	.	1000	.	194.39746	-1.00000	4.96002	99
chr9	129617370	129617577	.	1000	.	197.37982	-1.00000	4.96002	99
chr9	125143660	125143885	.	1000	.	218.81704	-1.00000	4.96002	99
chr9	121278799	121279001	.	1000	.	207.40387	-1.00000	4.96002	99
chr9	1101029	1101235	.	1000	.	236.00556	-1.00000	4.96002	99
chr9	101119305	101119524	.	1000	.	256.58326	-1.00000	4.96002	99
chr8	94357807	94357986	.	1000	.	154.62786	-1.00000	4.96002	99
chr8	85973460	85973669	.	1000	.	213.41885	-1.00000	4.96002	99
chr8	85463247	85463456	.	1000	.	217.62978	-1.00000	4.96002	99
chr8	60412602	60412785	.	1000	.	169.67912	-1.00000	4.96002	99
chr8	57575309	57575509	.	1000	.	197.13974	-1.00000	4.96002	99
chr8	144479049	144479253	.	1000	.	147.59910	-1.00000	4.96002	99
chr8	140668375	140668561	.	1000	.	210.72345	-1.00000	4.96002	99
chr8	133453414	133453610	.	1000	.	196.26399	-1.00000	4.96002	99
chr8	130802679	130802893	.	1000	.	246.12406	-1.00000	4.96002	99
chr8	126066967	126067162	.	1000	.	242.39400	-1.00000	4.96002	99
chr8	118120654	118120851	.	1000	.	199.04597	-1.00000	4.96002	99
chr8	114170914	114171068	.	1000	.	139.56682	-1.00000	4.96002	99
chr8	109552066	109552260	.	1000	.	235.49895	-1.00000	4.96002	99
chr8	105718103	105718314	.	1000	.	242.50850	-1.00000	4.96002	99
chr8	104776870	104777047	.	1000	.	212.30668	-1.00000	4.96002	99
chr7	95199887	95200088	.	1000	.	222.06476	-1.00000	4.96002	99
chr7	83947349	83947538	.	1000	.	216.17451	-1.00000	4.96002	99
chr7	83656057	83656251	.	1000	.	237.87702	-1.00000	4.96002	99
chr7	6323065	6323271	.	1000	.	290.01180	-1.00000	4.96002	99
chr7	63015733	63015952	.	1000	.	202.92313	-1.00000	4.96002	99
chr7	5781605	5781786	.	1000	.	136.54315	-1.00000	4.96002	99
chr7	55271177	55271354	.	1000	.	163.84297	-1.00000	4.96002	99
chr7	47435903	47436115	.	1000	.	234.24929	-1.00000	4.96002	99
chr7	4610937	4611143	.	1000	.	206.70129	-1.00000	4.96002	99
chr7	45663363	45663558	.	1000	.	188.51993	-1.00000	4.96002	99
chr7	40680768	40680947	.	1000	.	153.00820	-1.00000	4.96002	99
chr7	31488691	31488901	.	1000	.	208.22128	-1.00000	4.96002	99
chr7	29106473	29106667	.	1000	.	211.69500	-1.00000	4.96002	99
chr7	28020432	28020599	.	1000	.	174.30187	-1.00000	4.96002	99
chr7	27210433	27210595	.	1000	.	126.58810	-1.00000	4.96002	99
chr7	157228955	157229123	.	1000	.	177.98168	-1.00000	4.96002	99
chr7	150448767	150448969	.	1000	.	181.70592	-1.00000	4.96002	99
chr7	149662645	149662829	.	1000	.	182.61450	-1.00000	4.96002	99
chr7	139434643	139434851	.	1000	.	178.75569	-1.00000	4.96002	99
chr7	129164013	129164181	.	1000	.	142.75949	-1.00000	4.96002	99
chr7	128880147	128880315	.	1000	.	168.56491	-1.00000	4.96002	99
chr7	112550541	112550747	.	1000	.	278.70739	-1.00000	4.96002	99
chr7	1065845	1066036	.	1000	.	218.63026	-1.00000	4.96002	99
chr7	101290515	101290620	.	1000	.	69.78087	-1.00000	4.96002	99
chr6	6788493	6788668	.	1000	.	156.73347	-1.00000	4.96002	99
chr6	44268097	44268300	.	1000	.	206.89900	-1.00000	4.96002	99
chr6	30541534	30541711	.	1000	.	199.84209	-1.00000	4.96002	99
chr6	29753127	29753331	.	1000	.	167.27275	-1.00000	4.96002	99
chr6	27895593	27895736	.	1000	.	122.03826	-1.00000	4.96002	99
chr6	143940093	143940309	.	1000	.	203.40779	-1.00000	4.96002	99
chr6	138588888	138589073	.	1000	.	161.50749	-1.00000	4.96002	99
chr5	90783804	90783997	.	1000	.	197.92621	-1.00000	4.96002	99
chr5	80481389	80481600	.	1000	.	210.99528	-1.00000	4.96002	99
chr5	79858215	79858432	.	1000	.	227.06431	-1.00000	4.96002	99
chr5	79021093	79021283	.	1000	.	208.11761	-1.00000	4.96002	99
chr5	78628	78835	.	1000	.	200.14236	-1.00000	4.96002	99
chr5	72269243	72269428	.	1000	.	162.53638	-1.00000	4.96002	99
chr5	59810045	59810213	.	1000	.	173.69759	-1.00000	4.96002	99
chr5	58460824	58461023	.	1000	.	158.68727	-1.00000	4.96002	99
chr5	36507426	36507610	.	1000	.	171.79662	-1.00000	4.96002	99
chr5	35089771	35089948	.	1000	.	170.18199	-1.00000	4.96002	99
chr5	188666	188852	.	1000	.	160.91731	-1.00000	4.96002	99
chr5	178730735	178730938	.	1000	.	232.21402	-1.00000	4.96002	99
chr5	173984336	173984536	.	1000	.	228.69669	-1.00000	4.96002	99
chr5	173283916	173284129	.	1000	.	186.78272	-1.00000	4.96002	99
chr5	172714783	172714998	.	1000	.	217.86723	-1.00000	4.96002	99
chr5	16776746	16776935	.	1000	.	221.58324	-1.00000	4.96002	99
chr5	154072386	154072581	.	1000	.	201.80662	-1.00000	4.96002	99
chr5	151047908	151048133	.	1000	.	233.27619	-1.00000	4.96002	99
chr5	141665065	141665263	.	1000	.	227.39799	-1.00000	4.96002	99
chr5	140841686	140841890	.	1000	.	193.12859	-1.00000	4.96002	99
chr5	140372964	140373156	.	1000	.	184.33957	-1.00000	4.96002	99
chr5	136424963	136425161	.	1000	.	195.90671	-1.00000	4.96002	99
chr5	134140569	134140753	.	1000	.	163.79515	-1.00000	4.96002	99
chr5	127909204	127909384	.	1000	.	174.76493	-1.00000	4.96002	99
chr5	1168231	1168405	.	1000	.	140.84654	-1.00000	4.96002	99
chr5	115069466	115069650	.	1000	.	183.84699	-1.00000	4.96002	99
chr4	74228794	74228997	.	1000	.	186.07385	-1.00000	4.96002	99
chr4	39135399	39135598	.	1000	.	182.70552	-1.00000	4.96002	99
chr4	1726330	1726540	.	1000	.	195.12057	-1.00000	4.96002	99
chr4	140884541	140884695	.	1000	.	152.77847	-1.00000	4.96002	99
chr4	106238926	106239115	.	1000	.	147.18061	-1.00000	4.96002	99
chr4	10018843	10019022	.	1000	.	119.57457	-1.00000	4.96002	99
chr3	89099075	89099270	.	1000	.	204.49764	-1.00000	4.96002	99
chr3	69309909	69310089	.	1000	.	169.79098	-1.00000	4.96002	99
chr3	67113909	67114108	.	1000	.	201.08369	-1.00000	4.96002	99
chr3	40584628	40584825	.	1000	.	195.57690	-1.00000	4.96002	99
chr3	38521482	38521660	.	1000	.	156.01129	-1.00000	4.96002	99
chr3	37967381	37967581	.	1000	.	217.27150	-1.00000	4.96002	99
chr3	196684964	196685174	.	1000	.	231.19555	-1.00000	4.96002	99
chr3	194315747	194315963	.	1000	.	210.40934	-1.00000	4.96002	99
chr3	193605986	193606202	.	1000	.	217.78462	-1.00000	4.96002	99
chr3	191417095	191417286	.	1000	.	209.96755	-1.00000	4.96002	99
chr3	171168239	171168434	.	1000	.	201.58890	-1.00000	4.96002	99
chr3	167928110	167928312	.	1000	.	199.98455	-1.00000	4.96002	99
chr3	16366698	16366891	.	1000	.	146.52461	-1.00000	4.96002	99
chr3	157447130	157447318	.	1000	.	204.05672	-1.00000	4.96002	99
chr3	156450091	156450287	.	1000	.	187.52367	-1.00000	4.96002	99
chr3	155382505	155382708	.	1000	.	272.75301	-1.00000	4.96002	99
chr3	151379448	151379619	.	1000	.	193.63279	-1.00000	4.96002	99
chr3	139718535	139718732	.	1000	.	215.98362	-1.00000	4.96002	99
chr3	134641019	134641201	.	1000	.	189.97861	-1.00000	4.96002	99
chr3	13192963	13193162	.	1000	.	174.56328	-1.00000	4.96002	99
chr3	128584495	128584689	.	1000	.	231.57649	-1.00000	4.96002	99
chr3	12720131	12720348	.	1000	.	277.16823	-1.00000	4.96002	99
chr3	124550523	124550702	.	1000	.	169.62400	-1.00000	4.96002	99
chr3	123552194	123552384	.	1000	.	195.70930	-1.00000	4.96002	99
chr3	11846877	11847062	.	1000	.	137.53518	-1.00000	4.96002	99
chr3	11662485	11662690	.	1000	.	204.63152	-1.00000	4.96002	99
chr3	11236701	11236899	.	1000	.	237.17701	-1.00000	4.96002	99
chr3	10883598	10883798	.	1000	.	204.32081	-1.00000	4.96002	99
chr22	34111323	34111502	.	1000	.	161.01961	-1.00000	4.96002	99
chr22	29625664	29625843	.	1000	.	179.32991	-1.00000	4.96002	99
chr22	24772639	24772812	.	1000	.	174.15369	-1.00000	4.96002	99
chr21	43810828	43811038	.	1000	.	235.79007	-1.00000	4.96002	99
chr21	36939515	36939719	.	1000	.	194.50632	-1.00000	4.96002	99
chr20	61261006	61261205	.	1000	.	213.12894	-1.00000	4.96002	99
chr20	50179294	50179468	.	1000	.	179.54800	-1.00000	4.96002	99
chr20	48374461	48374584	.	1000	.	110.16659	-1.00000	4.96002	99
chr20	46699852	46700061	.	1000	.	223.50928	-1.00000	4.96002	99
chr20	45799248	45799436	.	1000	.	178.39552	-1.00000	4.96002	99
chr20	35995080	35995281	.	1000	.	178.25935	-1.00000	4.96002	99
chr20	34190675	34190867	.	1000	.	176.16469	-1.00000	4.96002	99
chr20	25296724	25296889	.	1000	.	136.99561	-1.00000	4.96002	99
chr20	13546619	13546817	.	1000	.	217.69744	-1.00000	4.96002	99
chr2	88351039	88351235	.	1000	.	188.45099	-1.00000	4.96002	99
chr2	88001913	88002118	.	1000	.	225.68533	-1.00000	4.96002	99
chr2	84314905	84315104	.	1000	.	255.60568	-1.00000	4.96002	99
chr2	75627983	75628188	.	1000	.	243.32136	-1.00000	4.96002	99
chr2	70617664	70617858	.	1000	.	196.81188	-1.00000	4.96002	99
chr2	6773230	6773410	.	1000	.	162.15870	-1.00000	4.96002	99
chr2	65553338	65553530	.	1000	.	196.83124	-1.00000	4.96002	99
chr2	42859041	42859239	.	1000	.	221.44965	-1.00000	4.96002	99
chr2	35973234	35973415	.	1000	.	171.67565	-1.00000	4.96002	99
chr2	29238605	29238804	.	1000	.	233.72777	-1.00000	4.96002	99
chr2	26605535	26605720	.	1000	.	180.18545	-1.00000	4.96002	99
chr2	227033471	227033664	.	1000	.	190.00898	-1.00000	4.96002	99
chr2	218687537	218687735	.	1000	.	250.42770	-1.00000	4.96002	99
chr2	21042925	21043137	.	1000	.	229.85606	-1.00000	4.96002	99
chr2	202573928	202574121	.	1000	.	171.95824	-1.00000	4.96002	99
chr2	199985702	199985898	.	1000	.	196.95903	-1.00000	4.96002	99
chr2	197803070	197803256	.	1000	.	179.51799	-1.00000	4.96002	99
chr2	172806504	172806690	.	1000	.	174.70434	-1.00000	4.96002	99
chr2	172465805	172465998	.	1000	.	178.32058	-1.00000	4.96002	99
chr2	171416166	171416361	.	1000	.	227.07099	-1.00000	4.96002	99
chr2	169141853	169142056	.	1000	.	248.27527	-1.00000	4.96002	99
chr2	162153707	162153893	.	1000	.	200.58222	-1.00000	4.96002	99
chr2	160210740	160210958	.	1000	.	259.44962	-1.00000	4.96002	99
chr2	149017473	149017665	.	1000	.	182.46842	-1.00000	4.96002	99
chr2	137467357	137467532	.	1000	.	181.17491	-1.00000	4.96002	99
chr2	126777465	126777659	.	1000	.	209.23477	-1.00000	4.96002	99
chr2	121297553	121297749	.	1000	.	221.87061	-1.00000	4.96002	99
chr2	119641648	119641849	.	1000	.	260.41283	-1.00000	4.96002	99
chr2	119290963	119291169	.	1000	.	232.07911	-1.00000	4.96002	99
chr2	11412107	11412292	.	1000	.	195.20293	-1.00000	4.96002	99
chr2	102976107	102976293	.	1000	.	208.98844	-1.00000	4.96002	99
chr2	101831342	101831544	.	1000	.	189.23200	-1.00000	4.96002	99
chr19	49680781	49680981	.	1000	.	244.78518	-1.00000	4.96002	99
chr19	49474052	49474259	.	1000	.	191.84248	-1.00000	4.96002	99
chr19	48190543	48190703	.	1000	.	133.42321	-1.00000	4.96002	99
chr19	47765964	47766148	.	1000	.	186.89687	-1.00000	4.96002	99
chr19	46704557	46704742	.	1000	.	190.82409	-1.00000	4.96002	99
chr19	41793200	41793358	.	1000	.	149.37876	-1.00000	4.96002	99
chr19	36170798	36170990	.	1000	.	189.69429	-1.00000	4.96002	99
chr19	34042020	34042228	.	1000	.	254.99409	-1.00000	4.96002	99
chr19	33311396	33311576	.	1000	.	156.08043	-1.00000	4.96002	99
chr19	19342811	19343014	.	1000	.	218.96909	-1.00000	4.96002	99
chr19	18113065	18113259	.	1000	.	207.86782	-1.00000	4.96002	99
chr19	16062813	16063005	.	1000	.	209.87679	-1.00000	4.96002	99
chr19	14505499	14505710	.	1000	.	189.07384	-1.00000	4.96002	99
chr19	10416595	10416869	.	1000	.	96.66919	-1.00000	4.96002	99
chr19	10390771	10390974	.	1000	.	220.03522	-1.00000	4.96002	99
chr18	27599310	27599489	.	1000	.	148.08055	-1.00000	4.96002	99
chr18	11733036	11733225	.	1000	.	167.94878	-1.00000	4.96002	99
chr17	81601610	81601785	.	1000	.	146.15580	-1.00000	4.96002	99
chr17	79388561	79388734	.	1000	.	150.97196	-1.00000	4.96002	99
chr17	7688084	7688272	.	1000	.	164.81415	-1.00000	4.96002	99
chr17	74368346	74368535	.	1000	.	204.44822	-1.00000	4.96002	99
chr17	73255744	73255957	.	1000	.	214.07831	-1.00000	4.96002	99
chr17	6279818	6280009	.	1000	.	165.83749	-1.00000	4.96002	99
chr17	50479555	50479739	.	1000	.	153.02982	-1.00000	4.96002	99
chr17	47802488	47802697	.	1000	.	229.38754	-1.00000	4.96002	99
chr17	45852791	45852968	.	1000	.	182.63260	-1.00000	4.96002	99
chr17	44115697	44115896	.	1000	.	173.70407	-1.00000	4.96002	99
chr17	32319529	32319706	.	1000	.	180.17297	-1.00000	4.96002	99
chr17	27880101	27880304	.	1000	.	200.80403	-1.00000	4.96002	99
chr17	27569376	27569579	.	1000	.	186.84518	-1.00000	4.96002	99
chr17	21119722	21119927	.	1000	.	225.85960	-1.00000	4.96002	99
chr17	16428157	16428340	.	1000	.	194.03029	-1.00000	4.96002	99
chr17	15171530	15171728	.	1000	.	201.99466	-1.00000	4.96002	99
chr17	10295832	10296008	.	1000	.	164.41915	-1.00000	4.96002	99
chr16	87571451	87571627	.	1000	.	102.48193	-1.00000	4.96002	99
chr16	87550478	87550650	.	1000	.	168.30159	-1.00000	4.96002	99
chr16	78100007	78100201	.	1000	.	171.61557	-1.00000	4.96002	99
chr16	77675812	77676007	.	1000	.	195.80192	-1.00000	4.96002	99
chr16	76653539	76653706	.	1000	.	166.21826	-1.00000	4.96002	99
chr16	70395453	70395654	.	1000	.	181.57977	-1.00000	4.96002	99
chr16	67883796	67884003	.	1000	.	222.99333	-1.00000	4.96002	99
chr16	66651019	66651176	.	1000	.	136.83155	-1.00000	4.96002	99
chr16	65749	65942	.	1000	.	223.94587	-1.00000	4.96002	99
chr16	57775651	57775844	.	1000	.	167.91571	-1.00000	4.96002	99
chr16	27235049	27235257	.	1000	.	188.01362	-1.00000	4.96002	99
chr16	10737156	10737350	.	1000	.	222.86151	-1.00000	4.96002	99
chr15	89898707	89898943	.	1000	.	307.01276	-1.00000	4.96002	99
chr15	84023734	84023939	.	1000	.	202.22713	-1.00000	4.96002	99
chr15	81813306	81813519	.	1000	.	257.76726	-1.00000	4.96002	99
chr15	73677173	73677367	.	1000	.	210.29711	-1.00000	4.96002	99
chr15	70569232	70569435	.	1000	.	232.25470	-1.00000	4.96002	99
chr15	68155053	68155216	.	1000	.	156.05088	-1.00000	4.96002	99
chr15	65297792	65297992	.	1000	.	215.56146	-1.00000	4.96002	99
chr15	63048034	63048242	.	1000	.	181.74486	-1.00000	4.96002	99
chr15	51776271	51776486	.	1000	.	279.70735	-1.00000	4.96002	99
chr15	51403357	51403556	.	1000	.	213.05006	-1.00000	4.96002	99
chr15	38853720	38853882	.	1000	.	139.09420	-1.00000	4.96002	99
chr15	23036052	23036235	.	1000	.	162.64698	-1.00000	4.96002	99
chr15	100339081	100339270	.	1000	.	193.44221	-1.00000	4.96002	99
chr14	95994435	95994624	.	1000	.	227.12406	-1.00000	4.96002	99
chr14	87616151	87616345	.	1000	.	194.41631	-1.00000	4.96002	99
chr14	78566654	78566855	.	1000	.	239.61014	-1.00000	4.96002	99
chr14	75307866	75308074	.	1000	.	232.32016	-1.00000	4.96002	99
chr14	75296162	75296379	.	1000	.	288.34803	-1.00000	4.96002	99
chr14	70317953	70318142	.	1000	.	170.74564	-1.00000	4.96002	99
chr14	67584134	67584329	.	1000	.	211.95983	-1.00000	4.96002	99
chr14	59028661	59028858	.	1000	.	228.74620	-1.00000	4.96002	99
chr14	22853529	22853719	.	1000	.	127.72145	-1.00000	4.96002	99
chr14	22471634	22471822	.	1000	.	201.62900	-1.00000	4.96002	99
chr14	104075649	104075851	.	1000	.	176.95385	-1.00000	4.96002	99
chr14	100303181	100303358	.	1000	.	155.58811	-1.00000	4.96002	99
chr13	46962653	46962855	.	1000	.	177.75716	-1.00000	4.96002	99
chr13	41222326	41222512	.	1000	.	166.33529	-1.00000	4.96002	99
chr13	39145022	39145214	.	1000	.	172.41515	-1.00000	4.96002	99
chr13	29369214	29369379	.	1000	.	156.05028	-1.00000	4.96002	99
chr13	27830027	27830227	.	1000	.	170.22128	-1.00000	4.96002	99
chr12	66145242	66145424	.	1000	.	177.35402	-1.00000	4.96002	99
chr12	58176370	58176552	.	1000	.	159.90935	-1.00000	4.96002	99
chr12	57213357	57213563	.	1000	.	222.27812	-1.00000	4.96002	99
chr12	56594202	56594390	.	1000	.	191.55644	-1.00000	4.96002	99
chr12	50088683	50088888	.	1000	.	220.99825	-1.00000	4.96002	99
chr12	49347668	49347882	.	1000	.	232.80167	-1.00000	4.96002	99
chr12	42024297	42024483	.	1000	.	207.14805	-1.00000	4.96002	99
chr12	26097151	26097335	.	1000	.	181.75347	-1.00000	4.96002	99
chr12	124032372	124032558	.	1000	.	188.08967	-1.00000	4.96002	99
chr12	120469736	120469905	.	1000	.	134.55111	-1.00000	4.96002	99
chr12	119115382	119115574	.	1000	.	185.86293	-1.00000	4.96002	99
chr12	116863342	116863536	.	1000	.	150.53764	-1.00000	4.96002	99
chr12	116066727	116066927	.	1000	.	215.63554	-1.00000	4.96002	99
chr12	114662681	114662848	.	1000	.	141.61923	-1.00000	4.96002	99
chr12	111024264	111024467	.	1000	.	182.85907	-1.00000	4.96002	99
chr12	106357555	106357743	.	1000	.	179.52840	-1.00000	4.96002	99
chr12	103575349	103575545	.	1000	.	207.20968	-1.00000	4.96002	99
chr11	76318873	76319067	.	1000	.	210.49733	-1.00000	4.96002	99
chr11	74090807	74090970	.	1000	.	169.50582	-1.00000	4.96002	99
chr11	72183507	72183707	.	1000	.	213.28524	-1.00000	4.96002	99
chr11	70177394	70177598	.	1000	.	162.56404	-1.00000	4.96002	99
chr11	68257474	68257656	.	1000	.	164.86255	-1.00000	4.96002	99
chr11	67615488	67615685	.	1000	.	163.99163	-1.00000	4.96002	99
chr11	66883252	66883442	.	1000	.	179.16136	-1.00000	4.96002	99
chr11	66868790	66868949	.	1000	.	110.02773	-1.00000	4.96002	99
chr11	64301072	64301270	.	1000	.	211.83674	-1.00000	4.96002	99
chr11	61477727	61477902	.	1000	.	167.06062	-1.00000	4.96002	99
chr11	61446253	61446462	.	1000	.	243.45236	-1.00000	4.96002	99
chr11	61385653	61385851	.	1000	.	207.26770	-1.00000	4.96002	99
chr11	60831102	60831301	.	1000	.	216.99342	-1.00000	4.96002	99
chr11	19311408	19311598	.	1000	.	175.13610	-1.00000	4.96002	99
chr10	98028267	98028441	.	1000	.	168.55049	-1.00000	4.96002	99
chr10	86960505	86960708	.	1000	.	199.24612	-1.00000	4.96002	99
chr10	86939480	86939667	.	1000	.	207.44152	-1.00000	4.96002	99
chr10	7525505	7525706	.	1000	.	188.94778	-1.00000	4.96002	99
chr10	3043637	3043842	.	1000	.	205.28421	-1.00000	4.96002	99
chr10	28241883	28242059	.	1000	.	202.65165	-1.00000	4.96002	99
chr10	23994552	23994752	.	1000	.	206.60043	-1.00000	4.96002	99
chr10	103686256	103686443	.	1000	.	194.58253	-1.00000	4.96002	99
chr10	101067938	101068124	.	1000	.	204.42313	-1.00000	4.96002	99
chr1	51189524	51189697	.	1000	.	179.58753	-1.00000	4.96002	99
chr1	48697203	48697378	.	1000	.	164.00105	-1.00000	4.96002	99
chr1	46348186	46348377	.	1000	.	190.56802	-1.00000	4.96002	99
chr1	40949010	40949177	.	1000	.	147.58627	-1.00000	4.96002	99
chr1	40612355	40612546	.	1000	.	197.15455	-1.00000	4.96002	99
chr1	29793095	29793295	.	1000	.	193.07440	-1.00000	4.96002	99
chr1	23868346	23868525	.	1000	.	161.23913	-1.00000	4.96002	99
chr1	23539901	23540101	.	1000	.	179.86586	-1.00000	4.96002	99
chr1	22131988	22132155	.	1000	.	137.33079	-1.00000	4.96002	99
chr1	218171426	218171615	.	1000	.	211.71989	-1.00000	4.96002	99
chr1	216194164	216194357	.	1000	.	216.35293	-1.00000	4.96002	99
chr1	20522408	20522593	.	1000	.	183.42996	-1.00000	4.96002	99
chr1	203861342	203861559	.	1000	.	276.20572	-1.00000	4.96002	99
chr1	202274713	202274930	.	1000	.	276.69717	-1.00000	4.96002	99
chr1	19341558	19341746	.	1000	.	162.84232	-1.00000	4.96002	99
chr1	1906311	1906489	.	1000	.	166.02015	-1.00000	4.96002	99
chr1	190373805	190373998	.	1000	.	229.61217	-1.00000	4.96002	99
chr1	18820853	18821020	.	1000	.	160.69733	-1.00000	4.96002	99
chr1	183623300	183623477	.	1000	.	188.69925	-1.00000	4.96002	99
chr1	177256267	177256437	.	1000	.	181.96570	-1.00000	4.96002	99
chr1	177181762	177181964	.	1000	.	194.50312	-1.00000	4.96002	99
chr1	176691742	176691915	.	1000	.	176.34929	-1.00000	4.96002	99
chr1	167066700	167066902	.	1000	.	199.58071	-1.00000	4.96002	99
chr1	165924768	165924944	.	1000	.	157.49373	-1.00000	4.96002	99
chr1	157156101	157156285	.	1000	.	168.13312	-1.00000	4.96002	99
chr1	156383051	156383245	.	1000	.	208.49071	-1.00000	4.96002	99
chr1	15501505	15501691	.	1000	.	174.75952	-1.00000	4.96002	99
chr1	116764184	116764386	.	1000	.	183.03959	-1.00000	4.96002	99
chr1	110312676	110312893	.	1000	.	271.93411	-1.00000	4.96002	99
chr1	110149054	110149237	.	1000	.	166.41202	-1.00000	4.96002	99
chr1	109980731	109980946	.	1000	.	229.79978	-1.00000	4.96002	99
chr1	108570224	108570416	.	1000	.	168.29366	-1.00000	4.96002	99
chr1	10338150	10338318	.	1000	.	144.50431	-1.00000	4.96002	99
chrX	68710999	68711166	.	1000	.	163.29098	-1.00000	4.96002	98
chrX	65595485	65595713	.	1000	.	255.59739	-1.00000	4.96002	98
chrX	63687219	63687396	.	1000	.	146.63205	-1.00000	4.96002	98
chrX	16123296	16123475	.	1000	.	156.05874	-1.00000	4.96002	98
chrX	109891006	109891190	.	1000	.	167.02819	-1.00000	4.96002	98
chr9	94065529	94065727	.	1000	.	214.40689	-1.00000	4.96002	98
chr9	84173187	84173388	.	1000	.	193.83152	-1.00000	4.96002	98
chr9	79129970	79130177	.	1000	.	241.81450	-1.00000	4.96002	98
chr9	70111091	70111265	.	1000	.	133.65091	-1.00000	4.96002	98
chr9	34603746	34603944	.	1000	.	191.75180	-1.00000	4.96002	98
chr9	34500741	34500946	.	1000	.	181.18697	-1.00000	4.96002	98
chr9	134443400	134443595	.	1000	.	221.62747	-1.00000	4.96002	98
chr9	133180004	133180170	.	1000	.	158.48633	-1.00000	4.96002	98
chr9	133147592	133147804	.	1000	.	207.88397	-1.00000	4.96002	98
chr9	109903636	109903823	.	1000	.	216.06222	-1.00000	4.96002	98
chr9	109560541	109560714	.	1000	.	182.02677	-1.00000	4.96002	98
chr9	109411974	109412158	.	1000	.	207.83367	-1.00000	4.96002	98
chr9	107172257	107172448	.	1000	.	222.15467	-1.00000	4.96002	98
chr9	101530198	101530383	.	1000	.	165.89602	-1.00000	4.96002	98
chr9	100437948	100438139	.	1000	.	231.82086	-1.00000	4.96002	98
chr8	94612972	94613176	.	1000	.	191.50858	-1.00000	4.96002	98
chr8	93361186	93361395	.	1000	.	237.23610	-1.00000	4.96002	98
chr8	89689244	89689431	.	1000	.	245.62428	-1.00000	4.96002	98
chr8	86871135	86871342	.	1000	.	275.52456	-1.00000	4.96002	98
chr8	86088650	86088822	.	1000	.	191.58131	-1.00000	4.96002	98
chr8	66688986	66689178	.	1000	.	181.07453	-1.00000	4.96002	98
chr8	66512267	66512465	.	1000	.	183.01292	-1.00000	4.96002	98
chr8	106856594	106856797	.	1000	.	258.47739	-1.00000	4.96002	98
chr8	106081093	106081292	.	1000	.	252.64648	-1.00000	4.96002	98
chr8	100938663	100938835	.	1000	.	183.06437	-1.00000	4.96002	98
chr8	100847140	100847343	.	1000	.	185.93795	-1.00000	4.96002	98
chr7	95527510	95527710	.	1000	.	219.10645	-1.00000	4.96002	98
chr7	92447242	92447444	.	1000	.	208.54935	-1.00000	4.96002	98
chr7	92178923	92179142	.	1000	.	225.81046	-1.00000	4.96002	98
chr7	83936156	83936362	.	1000	.	227.58896	-1.00000	4.96002	98
chr7	73734779	73734987	.	1000	.	222.16133	-1.00000	4.96002	98
chr7	68063279	68063447	.	1000	.	147.31791	-1.00000	4.96002	98
chr7	5563661	5563846	.	1000	.	171.08632	-1.00000	4.96002	98
chr7	52018532	52018747	.	1000	.	234.94289	-1.00000	4.96002	98
chr7	50696794	50696984	.	1000	.	163.07816	-1.00000	4.96002	98
chr7	44196454	44196638	.	1000	.	194.83954	-1.00000	4.96002	98
chr7	37352966	37353169	.	1000	.	257.16189	-1.00000	4.96002	98
chr7	35520318	35520535	.	1000	.	236.07588	-1.00000	4.96002	98
chr7	33716688	33716884	.	1000	.	259.26267	-1.00000	4.96002	98
chr7	2643407	2643536	.	1000	.	115.61616	-1.00000	4.96002	98
chr7	25098506	25098698	.	1000	.	196.45774	-1.00000	4.96002	98
chr7	158355621	158355823	.	1000	.	186.94054	-1.00000	4.96002	98
chr7	155598814	155599028	.	1000	.	249.83716	-1.00000	4.96002	98
chr7	155380207	155380391	.	1000	.	171.83053	-1.00000	4.96002	98
chr7	152707025	152707212	.	1000	.	209.39329	-1.00000	4.96002	98
chr7	151759630	151759822	.	1000	.	211.30793	-1.00000	4.96002	98
chr7	151244390	151244599	.	1000	.	221.90630	-1.00000	4.96002	98
chr7	143007998	143008199	.	1000	.	186.64206	-1.00000	4.96002	98
chr7	142853959	142854125	.	1000	.	141.86425	-1.00000	4.96002	98
chr7	141654562	141654732	.	1000	.	183.52318	-1.00000	4.96002	98
chr7	140343225	140343394	.	1000	.	191.92979	-1.00000	4.96002	98
chr7	131513614	131513814	.	1000	.	222.24220	-1.00000	4.96002	98
chr7	127792839	127793038	.	1000	.	192.11805	-1.00000	4.96002	98
chr7	123367618	123367772	.	1000	.	179.44367	-1.00000	4.96002	98
chr7	122093029	122093230	.	1000	.	193.40334	-1.00000	4.96002	98
chr7	105760306	105760464	.	1000	.	136.78459	-1.00000	4.96002	98
chr6	44221608	44221798	.	1000	.	159.71933	-1.00000	4.96002	98
chr6	16409776	16409972	.	1000	.	174.08257	-1.00000	4.96002	98
chr6	125906494	125906680	.	1000	.	205.50879	-1.00000	4.96002	98
chr6	122530559	122530751	.	1000	.	197.26492	-1.00000	4.96002	98
chr5	87781223	87781417	.	1000	.	186.55007	-1.00000	4.96002	98
chr5	82174728	82174915	.	1000	.	200.18589	-1.00000	4.96002	98
chr5	71778778	71778948	.	1000	.	192.08429	-1.00000	4.96002	98
chr5	35617700	35617891	.	1000	.	182.51656	-1.00000	4.96002	98
chr5	33435966	33436152	.	1000	.	154.14353	-1.00000	4.96002	98
chr5	18466191	18466382	.	1000	.	197.61369	-1.00000	4.96002	98
chr5	177336254	177336427	.	1000	.	151.01610	-1.00000	4.96002	98
chr5	173166376	173166564	.	1000	.	172.05797	-1.00000	4.96002	98
chr5	168679530	168679730	.	1000	.	203.86043	-1.00000	4.96002	98
chr5	142699198	142699396	.	1000	.	236.76571	-1.00000	4.96002	98
chr5	141567604	141567783	.	1000	.	195.19496	-1.00000	4.96002	98
chr5	141557936	141558114	.	1000	.	160.68030	-1.00000	4.96002	98
chr5	103139376	103139568	.	1000	.	194.24637	-1.00000	4.96002	98
chr4	98939917	98940101	.	1000	.	179.25072	-1.00000	4.96002	98
chr4	6332141	6332314	.	1000	.	144.45875	-1.00000	4.96002	98
chr4	4430699	4430879	.	1000	.	147.58155	-1.00000	4.96002	98
chr4	167622817	167623009	.	1000	.	179.74124	-1.00000	4.96002	98
chr4	164012760	164012915	.	1000	.	125.65287	-1.00000	4.96002	98
chr4	141654123	141654321	.	1000	.	211.24093	-1.00000	4.96002	98
chr4	139099472	139099659	.	1000	.	188.33507	-1.00000	4.96002	98
chr4	122716933	122717139	.	1000	.	223.94246	-1.00000	4.96002	98
chr4	1130653	1130846	.	1000	.	219.75208	-1.00000	4.96002	98
chr3	99499284	99499491	.	1000	.	207.52369	-1.00000	4.96002	98
chr3	8623002	8623201	.	1000	.	211.54012	-1.00000	4.96002	98
chr3	4711466	4711654	.	1000	.	180.85580	-1.00000	4.96002	98
chr3	33372937	33373136	.	1000	.	195.99121	-1.00000	4.96002	98
chr3	32467907	32468109	.	1000	.	205.18263	-1.00000	4.96002	98
chr3	189233339	189233544	.	1000	.	224.27330	-1.00000	4.96002	98
chr3	188749112	188749315	.	1000	.	268.03568	-1.00000	4.96002	98
chr3	187738899	187739091	.	1000	.	207.91025	-1.00000	4.96002	98
chr3	183884852	183885059	.	1000	.	209.26376	-1.00000	4.96002	98
chr3	179768106	179768286	.	1000	.	170.20816	-1.00000	4.96002	98
chr3	172461637	172461839	.	1000	.	256.61866	-1.00000	4.96002	98
chr3	159781956	159782155	.	1000	.	148.49606	-1.00000	4.96002	98
chr3	156151908	156152101	.	1000	.	202.93425	-1.00000	4.96002	98
chr3	156150561	156150764	.	1000	.	216.54922	-1.00000	4.96002	98
chr3	150239113	150239315	.	1000	.	236.97427	-1.00000	4.96002	98
chr3	143951477	143951658	.	1000	.	174.24718	-1.00000	4.96002	98
chr3	140898422	140898594	.	1000	.	143.07651	-1.00000	4.96002	98
chr3	140051444	140051641	.	1000	.	187.59512	-1.00000	4.96002	98
chr3	13673313	13673489	.	1000	.	181.73867	-1.00000	4.96002	98
chr3	133041318	133041509	.	1000	.	203.36949	-1.00000	4.96002	98
chr3	114152493	114152708	.	1000	.	221.69805	-1.00000	4.96002	98
chr3	112043726	112043929	.	1000	.	206.57862	-1.00000	4.96002	98
chr3	107752723	107752908	.	1000	.	160.75136	-1.00000	4.96002	98
chr3	100068843	100069040	.	1000	.	193.75204	-1.00000	4.96002	98
chr22	25172290	25172474	.	1000	.	152.83207	-1.00000	4.96002	98
chr22	24175270	24175457	.	1000	.	183.68998	-1.00000	4.96002	98
chr22	22710804	22711011	.	1000	.	182.52929	-1.00000	4.96002	98
chr22	20157074	20157259	.	1000	.	162.77609	-1.00000	4.96002	98
chr22	17558514	17558704	.	1000	.	179.02282	-1.00000	4.96002	98
chr21	42923913	42924096	.	1000	.	177.12831	-1.00000	4.96002	98
chr21	42164477	42164681	.	1000	.	192.61798	-1.00000	4.96002	98
chr21	42126024	42126241	.	1000	.	216.67247	-1.00000	4.96002	98
chr21	14864694	14864886	.	1000	.	144.53440	-1.00000	4.96002	98
chr20	8722406	8722607	.	1000	.	199.31707	-1.00000	4.96002	98
chr20	62972377	62972586	.	1000	.	228.10153	-1.00000	4.96002	98
chr20	56202598	56202795	.	1000	.	237.91400	-1.00000	4.96002	98
chr20	55057888	55058076	.	1000	.	195.71588	-1.00000	4.96002	98
chr20	52061202	52061392	.	1000	.	224.76420	-1.00000	4.96002	98
chr20	50085518	50085738	.	1000	.	283.54574	-1.00000	4.96002	98
chr20	43692048	43692241	.	1000	.	167.44522	-1.00000	4.96002	98
chr20	31723935	31724140	.	1000	.	214.23812	-1.00000	4.96002	98
chr20	23889813	23889924	.	1000	.	106.51707	-1.00000	4.96002	98
chr20	22339204	22339369	.	1000	.	168.16849	-1.00000	4.96002	98
chr20	19206019	19206229	.	1000	.	214.99900	-1.00000	4.96002	98
chr20	18276828	18277036	.	1000	.	249.47043	-1.00000	4.96002	98
chr20	17898603	17898811	.	1000	.	242.90729	-1.00000	4.96002	98
chr20	13788290	13788466	.	1000	.	154.78325	-1.00000	4.96002	98
chr2	98518168	98518359	.	1000	.	206.30952	-1.00000	4.96002	98
chr2	95323458	95323641	.	1000	.	166.92448	-1.00000	4.96002	98
chr2	88671904	88672088	.	1000	.	185.65118	-1.00000	4.96002	98
chr2	85300423	85300614	.	1000	.	183.09697	-1.00000	4.96002	98
chr2	75065024	75065232	.	1000	.	227.42425	-1.00000	4.96002	98
chr2	73085711	73085909	.	1000	.	212.69704	-1.00000	4.96002	98
chr2	68909903	68910080	.	1000	.	206.20197	-1.00000	4.96002	98
chr2	64488079	64488276	.	1000	.	200.15358	-1.00000	4.96002	98
chr2	59025249	59025441	.	1000	.	199.01329	-1.00000	4.96002	98
chr2	57759915	57760105	.	1000	.	183.25985	-1.00000	4.96002	98
chr2	48601453	48601651	.	1000	.	217.10395	-1.00000	4.96002	98
chr2	46461470	46461688	.	1000	.	248.21699	-1.00000	4.96002	98
chr2	42770645	42770823	.	1000	.	170.18488	-1.00000	4.96002	98
chr2	24827701	24827911	.	1000	.	226.36040	-1.00000	4.96002	98
chr2	241950885	241951072	.	1000	.	204.25242	-1.00000	4.96002	98
chr2	241665506	241665711	.	1000	.	179.06376	-1.00000	4.96002	98
chr2	237512841	237513066	.	1000	.	197.85231	-1.00000	4.96002	98
chr2	237322663	237322839	.	1000	.	161.82299	-1.00000	4.96002	98
chr2	233404336	233404527	.	1000	.	197.24035	-1.00000	4.96002	98
chr2	219058077	219058253	.	1000	.	145.85369	-1.00000	4.96002	98
chr2	219029758	219029961	.	1000	.	230.05869	-1.00000	4.96002	98
chr2	21422157	21422329	.	1000	.	148.99426	-1.00000	4.96002	98
chr2	20963056	20963234	.	1000	.	216.59311	-1.00000	4.96002	98
chr2	20396091	20396283	.	1000	.	220.62726	-1.00000	4.96002	98
chr2	175187532	175187685	.	1000	.	138.67426	-1.00000	4.96002	98
chr2	172127353	172127529	.	1000	.	193.01956	-1.00000	4.96002	98
chr2	162890793	162890981	.	1000	.	167.65072	-1.00000	4.96002	98
chr2	153287248	153287438	.	1000	.	155.67522	-1.00000	4.96002	98
chr2	136384757	136384957	.	1000	.	198.37643	-1.00000	4.96002	98
chr2	110157256	110157432	.	1000	.	166.97158	-1.00000	4.96002	98
chr2	10435025	10435231	.	1000	.	209.13096	-1.00000	4.96002	98
chr19	49443466	49443655	.	1000	.	148.25431	-1.00000	4.96002	98
chr19	49391970	49392173	.	1000	.	205.60136	-1.00000	4.96002	98
chr19	49226112	49226280	.	1000	.	149.12918	-1.00000	4.96002	98
chr19	47247475	47247674	.	1000	.	198.34959	-1.00000	4.96002	98
chr19	46757373	46757585	.	1000	.	189.19823	-1.00000	4.96002	98
chr19	46753872	46754059	.	1000	.	157.29792	-1.00000	4.96002	98
chr19	45693406	45693626	.	1000	.	206.43946	-1.00000	4.96002	98
chr19	42325216	42325422	.	1000	.	219.79197	-1.00000	4.96002	98
chr19	42290993	42291130	.	1000	.	102.55479	-1.00000	4.96002	98
chr19	41542090	41542232	.	1000	.	142.19294	-1.00000	4.96002	98
chr19	41144504	41144699	.	1000	.	151.08020	-1.00000	4.96002	98
chr19	40598676	40598882	.	1000	.	225.57532	-1.00000	4.96002	98
chr19	39532881	39533068	.	1000	.	190.04571	-1.00000	4.96002	98
chr19	31054561	31054733	.	1000	.	130.29766	-1.00000	4.96002	98
chr19	19643929	19644108	.	1000	.	164.98328	-1.00000	4.96002	98
chr19	18058476	18058640	.	1000	.	155.94931	-1.00000	4.96002	98
chr19	16899764	16899937	.	1000	.	149.44341	-1.00000	4.96002	98
chr19	12141224	12141410	.	1000	.	182.03175	-1.00000	4.96002	98
chr18	8478760	8478952	.	1000	.	164.67873	-1.00000	4.96002	98
chr18	34122814	34123013	.	1000	.	196.02837	-1.00000	4.96002	98
chr18	31424482	31424672	.	1000	.	163.92523	-1.00000	4.96002	98
chr18	1664192	1664412	.	1000	.	211.93434	-1.00000	4.96002	98
chr18	13813354	13813547	.	1000	.	191.80719	-1.00000	4.96002	98
chr18	12391743	12391934	.	1000	.	166.90147	-1.00000	4.96002	98
chr18	11553441	11553602	.	1000	.	137.46375	-1.00000	4.96002	98
chr17	82021215	82021409	.	1000	.	164.57653	-1.00000	4.96002	98
chr17	79393365	79393563	.	1000	.	202.73690	-1.00000	4.96002	98
chr17	76279569	76279757	.	1000	.	208.94702	-1.00000	4.96002	98
chr17	74457632	74457833	.	1000	.	184.41347	-1.00000	4.96002	98
chr17	73956690	73956867	.	1000	.	153.14656	-1.00000	4.96002	98
chr17	57005085	57005267	.	1000	.	209.09692	-1.00000	4.96002	98
chr17	50950409	50950610	.	1000	.	199.45584	-1.00000	4.96002	98
chr17	50841954	50842137	.	1000	.	190.18768	-1.00000	4.96002	98
chr17	48884757	48884947	.	1000	.	169.66489	-1.00000	4.96002	98
chr17	48678493	48678707	.	1000	.	231.35317	-1.00000	4.96002	98
chr17	45235762	45235928	.	1000	.	144.99005	-1.00000	4.96002	98
chr17	28763803	28763985	.	1000	.	167.72177	-1.00000	4.96002	98
chr17	2382657	2382823	.	1000	.	138.04911	-1.00000	4.96002	98
chr17	1720874	1721077	.	1000	.	214.45276	-1.00000	4.96002	98
chr16	89216559	89216718	.	1000	.	151.81068	-1.00000	4.96002	98
chr16	8880329	8880526	.	1000	.	208.94840	-1.00000	4.96002	98
chr16	87324758	87324968	.	1000	.	179.60895	-1.00000	4.96002	98
chr16	86016483	86016652	.	1000	.	153.94574	-1.00000	4.96002	98
chr16	84484724	84484922	.	1000	.	257.94714	-1.00000	4.96002	98
chr16	83926741	83926948	.	1000	.	229.14544	-1.00000	4.96002	98
chr16	81429050	81429207	.	1000	.	140.48208	-1.00000	4.96002	98
chr16	76854318	76854521	.	1000	.	192.77052	-1.00000	4.96002	98
chr16	68902483	68902655	.	1000	.	182.15942	-1.00000	4.96002	98
chr16	68445545	68445731	.	1000	.	171.05075	-1.00000	4.96002	98
chr16	57519844	57520012	.	1000	.	150.63229	-1.00000	4.96002	98
chr16	30844781	30844993	.	1000	.	223.30667	-1.00000	4.96002	98
chr16	30449850	30450055	.	1000	.	237.16966	-1.00000	4.96002	98
chr16	19980965	19981146	.	1000	.	177.69449	-1.00000	4.96002	98
chr16	12067960	12068168	.	1000	.	214.86948	-1.00000	4.96002	98
chr15	94577030	94577220	.	1000	.	231.18212	-1.00000	4.96002	98
chr15	92277864	92278029	.	1000	.	128.56646	-1.00000	4.96002	98
chr15	88450283	88450492	.	1000	.	217.45326	-1.00000	4.96002	98
chr15	88331306	88331502	.	1000	.	220.09510	-1.00000	4.96002	98
chr15	87672384	87672579	.	1000	.	187.08685	-1.00000	4.96002	98
chr15	82849719	82849925	.	1000	.	240.28777	-1.00000	4.96002	98
chr15	79028454	79028646	.	1000	.	253.77368	-1.00000	4.96002	98
chr15	66191597	66191773	.	1000	.	149.75707	-1.00000	4.96002	98
chr15	64810005	64810203	.	1000	.	197.63495	-1.00000	4.96002	98
chr15	29925913	29926112	.	1000	.	159.86751	-1.00000	4.96002	98
chr14	81453276	81453470	.	1000	.	199.60552	-1.00000	4.96002	98
chr14	78836923	78837109	.	1000	.	136.72495	-1.00000	4.96002	98
chr14	76645032	76645215	.	1000	.	175.02104	-1.00000	4.96002	98
chr14	74860990	74861191	.	1000	.	233.87650	-1.00000	4.96002	98
chr14	73284078	73284234	.	1000	.	153.59788	-1.00000	4.96002	98
chr14	68863311	68863487	.	1000	.	200.19830	-1.00000	4.96002	98
chr14	66495578	66495768	.	1000	.	183.39048	-1.00000	4.96002	98
chr14	64764850	64765051	.	1000	.	250.48296	-1.00000	4.96002	98
chr14	55089648	55089830	.	1000	.	203.29824	-1.00000	4.96002	98
chr14	51283436	51283599	.	1000	.	136.91452	-1.00000	4.96002	98
chr14	49879800	49879996	.	1000	.	208.67629	-1.00000	4.96002	98
chr14	25042990	25043171	.	1000	.	167.71725	-1.00000	4.96002	98
chr14	24090610	24090824	.	1000	.	264.21360	-1.00000	4.96002	98
chr14	21917934	21918139	.	1000	.	242.72477	-1.00000	4.96002	98
chr14	105537944	105538143	.	1000	.	189.36549	-1.00000	4.96002	98
chr13	48732076	48732268	.	1000	.	154.64997	-1.00000	4.96002	98
chr13	46160580	46160746	.	1000	.	172.47514	-1.00000	4.96002	98
chr13	28324294	28324474	.	1000	.	179.65095	-1.00000	4.96002	98
chr13	23889449	23889600	.	1000	.	128.15551	-1.00000	4.96002	98
chr13	20197435	20197618	.	1000	.	190.17559	-1.00000	4.96002	98
chr13	19960198	19960417	.	1000	.	232.26808	-1.00000	4.96002	98
chr12	92827929	92828136	.	1000	.	248.20531	-1.00000	4.96002	98
chr12	7806959	7807149	.	1000	.	179.31133	-1.00000	4.96002	98
chr12	71636727	71636906	.	1000	.	165.35517	-1.00000	4.96002	98
chr12	58540569	58540769	.	1000	.	189.36841	-1.00000	4.96002	98
chr12	5745374	5745552	.	1000	.	187.82161	-1.00000	4.96002	98
chr12	54854025	54854228	.	1000	.	194.72130	-1.00000	4.96002	98
chr12	52372644	52372831	.	1000	.	168.38873	-1.00000	4.96002	98
chr12	5200605	5200741	.	1000	.	145.06625	-1.00000	4.96002	98
chr12	52004143	52004350	.	1000	.	246.55333	-1.00000	4.96002	98
chr12	51875329	51875540	.	1000	.	246.87084	-1.00000	4.96002	98
chr12	5003117	5003318	.	1000	.	215.75033	-1.00000	4.96002	98
chr12	49130301	49130451	.	1000	.	137.20604	-1.00000	4.96002	98
chr12	2784110	2784281	.	1000	.	163.00319	-1.00000	4.96002	98
chr12	130026673	130026857	.	1000	.	169.86264	-1.00000	4.96002	98
chr12	101759536	101759717	.	1000	.	164.84512	-1.00000	4.96002	98
chr11	79076634	79076812	.	1000	.	174.34999	-1.00000	4.96002	98
chr11	73625766	73625969	.	1000	.	243.22830	-1.00000	4.96002	98
chr11	70467582	70467768	.	1000	.	221.04966	-1.00000	4.96002	98
chr11	65744558	65744703	.	1000	.	132.73212	-1.00000	4.96002	98
chr11	65588786	65588974	.	1000	.	138.63961	-1.00000	4.96002	98
chr11	65315655	65315868	.	1000	.	185.61949	-1.00000	4.96002	98
chr11	62542847	62543063	.	1000	.	206.44318	-1.00000	4.96002	98
chr11	46006523	46006704	.	1000	.	194.01814	-1.00000	4.96002	98
chr11	20648072	20648245	.	1000	.	131.29526	-1.00000	4.96002	98
chr11	13335336	13335521	.	1000	.	169.47752	-1.00000	4.96002	98
chr10	86585542	86585741	.	1000	.	201.16706	-1.00000	4.96002	98
chr10	84352336	84352532	.	1000	.	172.53322	-1.00000	4.96002	98
chr10	80699628	80699803	.	1000	.	159.66715	-1.00000	4.96002	98
chr10	6401897	6402084	.	1000	.	177.26752	-1.00000	4.96002	98
chr10	50421351	50421534	.	1000	.	145.16847	-1.00000	4.96002	98
chr10	44386643	44386836	.	1000	.	198.38088	-1.00000	4.96002	98
chr10	17742943	17743104	.	1000	.	130.45297	-1.00000	4.96002	98
chr10	133520212	133520397	.	1000	.	152.33872	-1.00000	4.96002	98
chr10	13074917	13075079	.	1000	.	167.29722	-1.00000	4.96002	98
chr10	129889223	129889392	.	1000	.	149.20774	-1.00000	4.96002	98
chr10	127694690	127694864	.	1000	.	150.38755	-1.00000	4.96002	98
chr10	11424591	11424808	.	1000	.	268.33970	-1.00000	4.96002	98
chr10	106711415	106711616	.	1000	.	175.97855	-1.00000	4.96002	98
chr1	46528112	46528293	.	1000	.	173.83340	-1.00000	4.96002	98
chr1	45570146	45570345	.	1000	.	204.69978	-1.00000	4.96002	98
chr1	36420895	36421084	.	1000	.	161.58871	-1.00000	4.96002	98
chr1	36100091	36100240	.	1000	.	88.31254	-1.00000	4.96002	98
chr1	23810873	23811015	.	1000	.	132.64774	-1.00000	4.96002	98
chr1	23404025	23404216	.	1000	.	189.69784	-1.00000	4.96002	98
chr1	223090157	223090361	.	1000	.	212.75571	-1.00000	4.96002	98
chr1	20493875	20494066	.	1000	.	191.96015	-1.00000	4.96002	98
chr1	199684748	199684948	.	1000	.	221.93715	-1.00000	4.96002	98
chr1	197357043	197357232	.	1000	.	195.58297	-1.00000	4.96002	98
chr1	189859475	189859640	.	1000	.	161.48213	-1.00000	4.96002	98
chr1	179867812	179868010	.	1000	.	209.04100	-1.00000	4.96002	98
chr1	17274283	17274451	.	1000	.	162.07636	-1.00000	4.96002	98
chr1	171801500	171801672	.	1000	.	148.04436	-1.00000	4.96002	98
chr1	167059240	167059447	.	1000	.	235.04265	-1.00000	4.96002	98
chr1	167057321	167057510	.	1000	.	161.94019	-1.00000	4.96002	98
chr1	15741445	15741645	.	1000	.	153.37139	-1.00000	4.96002	98
chr1	156838975	156839183	.	1000	.	195.40740	-1.00000	4.96002	98
chr1	155206920	155207124	.	1000	.	253.46420	-1.00000	4.96002	98
chr1	153568625	153568825	.	1000	.	221.10667	-1.00000	4.96002	98
chr1	153277970	153278184	.	1000	.	183.64282	-1.00000	4.96002	98
chr1	15128610	15128778	.	1000	.	136.35719	-1.00000	4.96002	98
chr1	151251790	151252016	.	1000	.	307.19835	-1.00000	4.96002	98
chr1	15046621	15046814	.	1000	.	170.94525	-1.00000	4.96002	98
chr1	148371563	148371749	.	1000	.	169.92642	-1.00000	4.96002	98
chr1	1440984	1441155	.	1000	.	155.47549	-1.00000	4.96002	98
chr1	117758930	117759143	.	1000	.	248.63215	-1.00000	4.96002	98
chr1	11642505	11642706	.	1000	.	190.41748	-1.00000	4.96002	98
chr1	111508291	111508475	.	1000	.	181.10329	-1.00000	4.96002	98
chrX	74382780	74382978	.	1000	.	180.93630	-1.00000	4.96002	97
chrX	40573862	40574081	.	1000	.	199.10933	-1.00000	4.96002	97
chrX	11770350	11770544	.	1000	.	166.50872	-1.00000	4.96002	97
chrX	109485829	109486028	.	1000	.	190.82856	-1.00000	4.96002	97
chrX	106863145	106863324	.	1000	.	140.55918	-1.00000	4.96002	97
chr9	98678359	98678566	.	1000	.	233.01212	-1.00000	4.96002	97
chr9	97468680	97468874	.	1000	.	204.28166	-1.00000	4.96002	97
chr9	69672944	69673127	.	1000	.	150.13739	-1.00000	4.96002	97
chr9	581997	582207	.	1000	.	210.73981	-1.00000	4.96002	97
chr9	5799331	5799523	.	1000	.	180.60548	-1.00000	4.96002	97
chr9	137445361	137445564	.	1000	.	199.10494	-1.00000	4.96002	97
chr9	131350114	131350314	.	1000	.	201.78374	-1.00000	4.96002	97
chr9	129611142	129611332	.	1000	.	170.07739	-1.00000	4.96002	97
chr9	129174088	129174286	.	1000	.	229.26960	-1.00000	4.96002	97
chr9	127199323	127199506	.	1000	.	158.92789	-1.00000	4.96002	97
chr9	121213292	121213506	.	1000	.	268.39663	-1.00000	4.96002	97
chr9	119556143	119556349	.	1000	.	221.12131	-1.00000	4.96002	97
chr9	114155314	114155514	.	1000	.	188.54771	-1.00000	4.96002	97
chr9	113407004	113407205	.	1000	.	211.18825	-1.00000	4.96002	97
chr9	113401416	113401628	.	1000	.	232.18078	-1.00000	4.96002	97
chr9	113309296	113309489	.	1000	.	186.63329	-1.00000	4.96002	97
chr9	100028202	100028403	.	1000	.	302.25631	-1.00000	4.96002	97
chr8	96313193	96313376	.	1000	.	158.58243	-1.00000	4.96002	97
chr8	95024789	95024966	.	1000	.	160.32869	-1.00000	4.96002	97
chr8	82307640	82307821	.	1000	.	143.43491	-1.00000	4.96002	97
chr8	78250809	78250980	.	1000	.	177.14805	-1.00000	4.96002	97
chr8	48925694	48925826	.	1000	.	134.62253	-1.00000	4.96002	97
chr8	47997339	47997522	.	1000	.	153.07315	-1.00000	4.96002	97
chr8	30812841	30812969	.	1000	.	129.96539	-1.00000	4.96002	97
chr8	138851507	138851693	.	1000	.	195.40452	-1.00000	4.96002	97
chr8	132875556	132875731	.	1000	.	165.14768	-1.00000	4.96002	97
chr8	123018996	123019167	.	1000	.	168.86070	-1.00000	4.96002	97
chr8	118419149	118419324	.	1000	.	153.03711	-1.00000	4.96002	97
chr8	117044793	117044964	.	1000	.	173.63352	-1.00000	4.96002	97
chr7	636543	636710	.	1000	.	159.70135	-1.00000	4.96002	97
chr7	53350341	53350556	.	1000	.	246.20657	-1.00000	4.96002	97
chr7	35424968	35425167	.	1000	.	195.39559	-1.00000	4.96002	97
chr7	34091413	34091611	.	1000	.	200.16712	-1.00000	4.96002	97
chr7	33982450	33982650	.	1000	.	241.13559	-1.00000	4.96002	97
chr7	31373435	31373628	.	1000	.	214.93629	-1.00000	4.96002	97
chr7	2348084	2348280	.	1000	.	164.43943	-1.00000	4.96002	97
chr7	23055694	23055865	.	1000	.	190.59752	-1.00000	4.96002	97
chr7	22082966	22083153	.	1000	.	167.65736	-1.00000	4.96002	97
chr7	20172843	20173011	.	1000	.	153.84021	-1.00000	4.96002	97
chr7	157875562	157875739	.	1000	.	144.58937	-1.00000	4.96002	97
chr7	141976321	141976518	.	1000	.	213.01137	-1.00000	4.96002	97
chr7	129271852	129272048	.	1000	.	209.46776	-1.00000	4.96002	97
chr7	128387772	128387972	.	1000	.	199.12972	-1.00000	4.96002	97
chr7	12389200	12389384	.	1000	.	209.93927	-1.00000	4.96002	97
chr7	104922955	104923161	.	1000	.	224.76676	-1.00000	4.96002	97
chr7	100894862	100895050	.	1000	.	171.85615	-1.00000	4.96002	97
chr6	53484736	53484895	.	1000	.	152.23077	-1.00000	4.96002	97
chr6	53410773	53410950	.	1000	.	141.63671	-1.00000	4.96002	97
chr6	43506792	43506982	.	1000	.	175.21854	-1.00000	4.96002	97
chr6	42726676	42726854	.	1000	.	164.95714	-1.00000	4.96002	97
chr6	40308794	40308988	.	1000	.	171.39095	-1.00000	4.96002	97
chr6	3885726	3885844	.	1000	.	104.06699	-1.00000	4.96002	97
chr6	36623510	36623703	.	1000	.	178.64823	-1.00000	4.96002	97
chr6	35552387	35552578	.	1000	.	167.18144	-1.00000	4.96002	97
chr6	33126207	33126386	.	1000	.	138.60383	-1.00000	4.96002	97
chr6	32838762	32838908	.	1000	.	124.77783	-1.00000	4.96002	97
chr6	170529911	170530094	.	1000	.	157.62072	-1.00000	4.96002	97
chr6	149840658	149840862	.	1000	.	203.66914	-1.00000	4.96002	97
chr6	1397076	1397271	.	1000	.	192.95639	-1.00000	4.96002	97
chr6	13873831	13874006	.	1000	.	170.79301	-1.00000	4.96002	97
chr6	138517660	138517849	.	1000	.	160.31995	-1.00000	4.96002	97
chr6	10510593	10510788	.	1000	.	182.30442	-1.00000	4.96002	97
chr5	9499016	9499226	.	1000	.	223.24778	-1.00000	4.96002	97
chr5	90932197	90932395	.	1000	.	160.76895	-1.00000	4.96002	97
chr5	90113220	90113389	.	1000	.	122.58896	-1.00000	4.96002	97
chr5	81856973	81857092	.	1000	.	87.64837	-1.00000	4.96002	97
chr5	76175146	76175343	.	1000	.	192.64830	-1.00000	4.96002	97
chr5	337852	338040	.	1000	.	175.06304	-1.00000	4.96002	97
chr5	26482880	26483026	.	1000	.	165.63548	-1.00000	4.96002	97
chr5	180022010	180022121	.	1000	.	111.03436	-1.00000	4.96002	97
chr5	178793261	178793449	.	1000	.	170.38496	-1.00000	4.96002	97
chr5	1772791	1772968	.	1000	.	150.41921	-1.00000	4.96002	97
chr5	1763708	1763890	.	1000	.	147.32340	-1.00000	4.96002	97
chr5	172451295	172451470	.	1000	.	145.34827	-1.00000	4.96002	97
chr5	157477031	157477233	.	1000	.	168.27037	-1.00000	4.96002	97
chr5	157027148	157027346	.	1000	.	159.37539	-1.00000	4.96002	97
chr5	155616888	155617060	.	1000	.	195.88966	-1.00000	4.96002	97
chr5	154972571	154972764	.	1000	.	205.82304	-1.00000	4.96002	97
chr5	151659028	151659192	.	1000	.	159.54549	-1.00000	4.96002	97
chr5	150286931	150287114	.	1000	.	175.75389	-1.00000	4.96002	97
chr5	147453940	147454121	.	1000	.	177.52898	-1.00000	4.96002	97
chr5	141814152	141814327	.	1000	.	146.48272	-1.00000	4.96002	97
chr5	141592122	141592302	.	1000	.	166.99260	-1.00000	4.96002	97
chr5	141172483	141172659	.	1000	.	173.48822	-1.00000	4.96002	97
chr5	134145920	134146109	.	1000	.	221.60813	-1.00000	4.96002	97
chr4	99949053	99949240	.	1000	.	176.84068	-1.00000	4.96002	97
chr4	95637126	95637290	.	1000	.	149.88029	-1.00000	4.96002	97
chr4	74874859	74875058	.	1000	.	206.68221	-1.00000	4.96002	97
chr4	3106682	3106888	.	1000	.	190.37529	-1.00000	4.96002	97
chr4	172034139	172034326	.	1000	.	185.36015	-1.00000	4.96002	97
chr4	155442378	155442572	.	1000	.	214.18950	-1.00000	4.96002	97
chr4	153143036	153143228	.	1000	.	195.17357	-1.00000	4.96002	97
chr4	111283152	111283350	.	1000	.	191.24647	-1.00000	4.96002	97
chr4	110516453	110516658	.	1000	.	192.16654	-1.00000	4.96002	97
chr3	8988018	8988234	.	1000	.	203.88886	-1.00000	4.96002	97
chr3	8239816	8240026	.	1000	.	240.10503	-1.00000	4.96002	97
chr3	82133095	82133280	.	1000	.	191.97715	-1.00000	4.96002	97
chr3	8111301	8111499	.	1000	.	209.99354	-1.00000	4.96002	97
chr3	75192143	75192339	.	1000	.	214.27953	-1.00000	4.96002	97
chr3	37779652	37779823	.	1000	.	171.79546	-1.00000	4.96002	97
chr3	28667744	28667918	.	1000	.	175.54505	-1.00000	4.96002	97
chr3	22960474	22960656	.	1000	.	188.64121	-1.00000	4.96002	97
chr3	197187068	197187259	.	1000	.	197.74273	-1.00000	4.96002	97
chr3	187709254	187709432	.	1000	.	136.08066	-1.00000	4.96002	97
chr3	187678977	187679176	.	1000	.	205.85957	-1.00000	4.96002	97
chr3	18295348	18295505	.	1000	.	141.36785	-1.00000	4.96002	97
chr3	173584239	173584393	.	1000	.	124.33955	-1.00000	4.96002	97
chr3	16517297	16517488	.	1000	.	175.42641	-1.00000	4.96002	97
chr3	153290411	153290582	.	1000	.	162.89097	-1.00000	4.96002	97
chr3	140128664	140128851	.	1000	.	188.08805	-1.00000	4.96002	97
chr3	139629172	139629328	.	1000	.	178.37478	-1.00000	4.96002	97
chr3	130276262	130276468	.	1000	.	265.94923	-1.00000	4.96002	97
chr3	113913060	113913235	.	1000	.	152.08255	-1.00000	4.96002	97
chr3	112137207	112137393	.	1000	.	191.33831	-1.00000	4.96002	97
chr3	10758659	10758828	.	1000	.	104.62289	-1.00000	4.96002	97
chr22	39529302	39529493	.	1000	.	183.24130	-1.00000	4.96002	97
chr22	33049222	33049400	.	1000	.	190.33265	-1.00000	4.96002	97
chr22	33018340	33018522	.	1000	.	180.81848	-1.00000	4.96002	97
chr22	29040774	29040955	.	1000	.	178.66786	-1.00000	4.96002	97
chr21	42537477	42537648	.	1000	.	186.95716	-1.00000	4.96002	97
chr21	41817318	41817540	.	1000	.	297.86770	-1.00000	4.96002	97
chr21	38505749	38505950	.	1000	.	224.93920	-1.00000	4.96002	97
chr20	8131973	8132183	.	1000	.	194.46467	-1.00000	4.96002	97
chr20	6940119	6940332	.	1000	.	216.46151	-1.00000	4.96002	97
chr20	62822858	62823044	.	1000	.	194.58257	-1.00000	4.96002	97
chr20	60993746	60993940	.	1000	.	196.39380	-1.00000	4.96002	97
chr20	59439340	59439505	.	1000	.	141.98632	-1.00000	4.96002	97
chr20	54980449	54980630	.	1000	.	211.18463	-1.00000	4.96002	97
chr20	52150742	52150921	.	1000	.	158.82134	-1.00000	4.96002	97
chr20	4227130	4227305	.	1000	.	161.32025	-1.00000	4.96002	97
chr20	40741589	40741795	.	1000	.	176.00472	-1.00000	4.96002	97
chr20	40251440	40251621	.	1000	.	169.57490	-1.00000	4.96002	97
chr20	36556591	36556795	.	1000	.	182.36925	-1.00000	4.96002	97
chr20	31514256	31514445	.	1000	.	150.56158	-1.00000	4.96002	97
chr20	22974443	22974627	.	1000	.	165.02678	-1.00000	4.96002	97
chr20	20837560	20837731	.	1000	.	155.17476	-1.00000	4.96002	97
chr20	17939112	17939319	.	1000	.	225.56197	-1.00000	4.96002	97
chr20	16761336	16761533	.	1000	.	202.91312	-1.00000	4.96002	97
chr20	10647536	10647716	.	1000	.	175.18940	-1.00000	4.96002	97
chr2	99559151	99559336	.	1000	.	208.44279	-1.00000	4.96002	97
chr2	8882187	8882365	.	1000	.	180.29722	-1.00000	4.96002	97
chr2	85552164	85552358	.	1000	.	211.28240	-1.00000	4.96002	97
chr2	73780089	73780290	.	1000	.	208.97105	-1.00000	4.96002	97
chr2	73290314	73290489	.	1000	.	171.13749	-1.00000	4.96002	97
chr2	54657663	54657865	.	1000	.	155.71965	-1.00000	4.96002	97
chr2	54503309	54503497	.	1000	.	179.24028	-1.00000	4.96002	97
chr2	44087267	44087472	.	1000	.	219.08926	-1.00000	4.96002	97
chr2	43612555	43612749	.	1000	.	187.76301	-1.00000	4.96002	97
chr2	37832686	37832864	.	1000	.	170.29544	-1.00000	4.96002	97
chr2	26961794	26961978	.	1000	.	230.72741	-1.00000	4.96002	97
chr2	240021591	240021778	.	1000	.	206.79994	-1.00000	4.96002	97
chr2	231648674	231648862	.	1000	.	161.71667	-1.00000	4.96002	97
chr2	231227407	231227580	.	1000	.	161.41242	-1.00000	4.96002	97
chr2	228318330	228318492	.	1000	.	126.55881	-1.00000	4.96002	97
chr2	219459487	219459667	.	1000	.	168.73358	-1.00000	4.96002	97
chr2	218301366	218301553	.	1000	.	215.11009	-1.00000	4.96002	97
chr2	217756625	217756816	.	1000	.	199.37068	-1.00000	4.96002	97
chr2	215828646	215828844	.	1000	.	187.96874	-1.00000	4.96002	97
chr2	205925926	205926115	.	1000	.	174.70056	-1.00000	4.96002	97
chr2	185738995	185739196	.	1000	.	141.84175	-1.00000	4.96002	97
chr2	1817601	1817786	.	1000	.	193.26261	-1.00000	4.96002	97
chr2	174771643	174771835	.	1000	.	166.12467	-1.00000	4.96002	97
chr2	162221073	162221263	.	1000	.	228.90530	-1.00000	4.96002	97
chr2	120552966	120553144	.	1000	.	166.46037	-1.00000	4.96002	97
chr2	102240900	102241089	.	1000	.	207.89530	-1.00000	4.96002	97
chr19	49983712	49983911	.	1000	.	200.13707	-1.00000	4.96002	97
chr19	48107401	48107594	.	1000	.	160.77912	-1.00000	4.96002	97
chr19	46617103	46617287	.	1000	.	186.82508	-1.00000	4.96002	97
chr19	42279838	42280029	.	1000	.	190.04911	-1.00000	4.96002	97
chr19	40221960	40222152	.	1000	.	173.32890	-1.00000	4.96002	97
chr19	39765568	39765736	.	1000	.	174.14984	-1.00000	4.96002	97
chr19	38335570	38335754	.	1000	.	196.40090	-1.00000	4.96002	97
chr19	31549038	31549222	.	1000	.	191.48864	-1.00000	4.96002	97
chr19	18847297	18847490	.	1000	.	215.32998	-1.00000	4.96002	97
chr19	15869141	15869308	.	1000	.	172.58648	-1.00000	4.96002	97
chr19	10424386	10424604	.	1000	.	178.34054	-1.00000	4.96002	97
chr18	45621058	45621228	.	1000	.	147.24535	-1.00000	4.96002	97
chr18	35231055	35231246	.	1000	.	171.30046	-1.00000	4.96002	97
chr18	23516028	23516202	.	1000	.	177.98290	-1.00000	4.96002	97
chr17	82236445	82236637	.	1000	.	193.31570	-1.00000	4.96002	97
chr17	81733817	81734001	.	1000	.	135.73428	-1.00000	4.96002	97
chr17	78360846	78361044	.	1000	.	192.39177	-1.00000	4.96002	97
chr17	77495027	77495218	.	1000	.	167.25044	-1.00000	4.96002	97
chr17	75238744	75238936	.	1000	.	201.30013	-1.00000	4.96002	97
chr17	74493438	74493643	.	1000	.	189.40285	-1.00000	4.96002	97
chr17	70622495	70622685	.	1000	.	174.43874	-1.00000	4.96002	97
chr17	7052132	7052324	.	1000	.	158.47167	-1.00000	4.96002	97
chr17	6666091	6666284	.	1000	.	184.94326	-1.00000	4.96002	97
chr17	59317012	59317170	.	1000	.	143.44974	-1.00000	4.96002	97
chr17	58277239	58277426	.	1000	.	230.69843	-1.00000	4.96002	97
chr17	57735816	57736018	.	1000	.	231.28817	-1.00000	4.96002	97
chr17	56679258	56679458	.	1000	.	187.31175	-1.00000	4.96002	97
chr17	56654032	56654234	.	1000	.	224.30073	-1.00000	4.96002	97
chr17	56629915	56630114	.	1000	.	216.47585	-1.00000	4.96002	97
chr17	50094345	50094528	.	1000	.	198.37836	-1.00000	4.96002	97
chr17	49557508	49557693	.	1000	.	228.13403	-1.00000	4.96002	97
chr17	48636553	48636768	.	1000	.	141.05822	-1.00000	4.96002	97
chr17	43694457	43694646	.	1000	.	111.93057	-1.00000	4.96002	97
chr17	41579651	41579856	.	1000	.	154.05193	-1.00000	4.96002	97
chr17	38606444	38606636	.	1000	.	172.66897	-1.00000	4.96002	97
chr17	27603245	27603450	.	1000	.	250.30330	-1.00000	4.96002	97
chr17	20116777	20116909	.	1000	.	137.44043	-1.00000	4.96002	97
chr17	18960900	18961090	.	1000	.	163.45989	-1.00000	4.96002	97
chr17	17860298	17860506	.	1000	.	229.73248	-1.00000	4.96002	97
chr17	17440084	17440266	.	1000	.	167.43740	-1.00000	4.96002	97
chr17	1365510	1365712	.	1000	.	202.04791	-1.00000	4.96002	97
chr17	11935874	11936078	.	1000	.	230.07272	-1.00000	4.96002	97
chr17	10845249	10845423	.	1000	.	155.66678	-1.00000	4.96002	97
chr16	88443076	88443293	.	1000	.	199.65410	-1.00000	4.96002	97
chr16	87777607	87777830	.	1000	.	121.04048	-1.00000	4.96002	97
chr16	87062772	87062981	.	1000	.	197.51940	-1.00000	4.96002	97
chr16	83215493	83215658	.	1000	.	160.20432	-1.00000	4.96002	97
chr16	69150255	69150409	.	1000	.	136.65248	-1.00000	4.96002	97
chr16	68040661	68040854	.	1000	.	190.02367	-1.00000	4.96002	97
chr16	67928559	67928777	.	1000	.	227.76423	-1.00000	4.96002	97
chr16	4956239	4956437	.	1000	.	177.46202	-1.00000	4.96002	97
chr16	362234	362442	.	1000	.	191.05260	-1.00000	4.96002	97
chr16	30628845	30629038	.	1000	.	207.43348	-1.00000	4.96002	97
chr16	30032315	30032516	.	1000	.	236.77674	-1.00000	4.96002	97
chr16	25233800	25233998	.	1000	.	236.28880	-1.00000	4.96002	97
chr16	2423188	2423386	.	1000	.	220.52736	-1.00000	4.96002	97
chr16	19899440	19899620	.	1000	.	162.24391	-1.00000	4.96002	97
chr16	12819442	12819621	.	1000	.	178.38133	-1.00000	4.96002	97
chr16	12573875	12574075	.	1000	.	179.84359	-1.00000	4.96002	97
chr16	10509669	10509861	.	1000	.	177.23502	-1.00000	4.96002	97
chr15	90931774	90931972	.	1000	.	195.14860	-1.00000	4.96002	97
chr15	90143227	90143421	.	1000	.	206.53396	-1.00000	4.96002	97
chr15	89472866	89473038	.	1000	.	177.26282	-1.00000	4.96002	97
chr15	89171563	89171755	.	1000	.	205.20696	-1.00000	4.96002	97
chr15	78396989	78397196	.	1000	.	159.48007	-1.00000	4.96002	97
chr15	77959460	77959632	.	1000	.	193.63829	-1.00000	4.96002	97
chr15	77024374	77024578	.	1000	.	228.29359	-1.00000	4.96002	97
chr15	76151029	76151215	.	1000	.	202.52638	-1.00000	4.96002	97
chr15	74901675	74901875	.	1000	.	189.32624	-1.00000	4.96002	97
chr15	71485207	71485398	.	1000	.	195.57945	-1.00000	4.96002	97
chr15	66923477	66923638	.	1000	.	156.84122	-1.00000	4.96002	97
chr15	66851271	66851471	.	1000	.	188.74510	-1.00000	4.96002	97
chr15	65638684	65638872	.	1000	.	209.84861	-1.00000	4.96002	97
chr15	64835859	64836021	.	1000	.	150.69143	-1.00000	4.96002	97
chr15	39580247	39580437	.	1000	.	178.35812	-1.00000	4.96002	97
chr15	38564099	38564261	.	1000	.	143.45943	-1.00000	4.96002	97
chr14	90758498	90758665	.	1000	.	172.01125	-1.00000	4.96002	97
chr14	88168641	88168847	.	1000	.	188.37959	-1.00000	4.96002	97
chr14	75561050	75561249	.	1000	.	244.69738	-1.00000	4.96002	97
chr14	75084620	75084805	.	1000	.	168.99904	-1.00000	4.96002	97
chr14	74914076	74914282	.	1000	.	221.57810	-1.00000	4.96002	97
chr14	72948592	72948793	.	1000	.	222.49994	-1.00000	4.96002	97
chr14	71103975	71104164	.	1000	.	203.51923	-1.00000	4.96002	97
chr14	69129347	69129559	.	1000	.	249.63089	-1.00000	4.96002	97
chr14	67427210	67427407	.	1000	.	214.72994	-1.00000	4.96002	97
chr14	66746388	66746555	.	1000	.	170.27337	-1.00000	4.96002	97
chr14	62163078	62163262	.	1000	.	198.84561	-1.00000	4.96002	97
chr14	61860391	61860599	.	1000	.	216.69128	-1.00000	4.96002	97
chr14	59897870	59898048	.	1000	.	165.16084	-1.00000	4.96002	97
chr14	57182905	57183082	.	1000	.	165.40942	-1.00000	4.96002	97
chr14	56340191	56340380	.	1000	.	182.21518	-1.00000	4.96002	97
chr14	49173871	49174042	.	1000	.	159.35763	-1.00000	4.96002	97
chr14	42224387	42224566	.	1000	.	217.24881	-1.00000	4.96002	97
chr14	34498883	34499084	.	1000	.	215.01961	-1.00000	4.96002	97
chr14	23109326	23109507	.	1000	.	204.45838	-1.00000	4.96002	97
chr14	21711460	21711655	.	1000	.	166.11384	-1.00000	4.96002	97
chr14	20606385	20606582	.	1000	.	217.81170	-1.00000	4.96002	97
chr14	100663373	100663587	.	1000	.	262.50481	-1.00000	4.96002	97
chr13	51070146	51070315	.	1000	.	175.07251	-1.00000	4.96002	97
chr13	36346743	36346945	.	1000	.	238.17012	-1.00000	4.96002	97
chr13	32164765	32164946	.	1000	.	212.81162	-1.00000	4.96002	97
chr13	27380064	27380230	.	1000	.	133.98487	-1.00000	4.96002	97
chr12	92650056	92650251	.	1000	.	176.81148	-1.00000	4.96002	97
chr12	79374009	79374195	.	1000	.	200.18791	-1.00000	4.96002	97
chr12	7219749	7219913	.	1000	.	143.55396	-1.00000	4.96002	97
chr12	69879464	69879662	.	1000	.	188.02960	-1.00000	4.96002	97
chr12	6825681	6825855	.	1000	.	148.62631	-1.00000	4.96002	97
chr12	65556802	65557011	.	1000	.	235.62969	-1.00000	4.96002	97
chr12	63152149	63152359	.	1000	.	239.82232	-1.00000	4.96002	97
chr12	54368750	54368939	.	1000	.	181.75961	-1.00000	4.96002	97
chr12	53421659	53421864	.	1000	.	174.58604	-1.00000	4.96002	97
chr12	53213380	53213584	.	1000	.	221.47838	-1.00000	4.96002	97
chr12	52884877	52885084	.	1000	.	233.52338	-1.00000	4.96002	97
chr12	52391070	52391280	.	1000	.	203.35257	-1.00000	4.96002	97
chr12	49337129	49337310	.	1000	.	182.11114	-1.00000	4.96002	97
chr12	40011239	40011414	.	1000	.	178.56698	-1.00000	4.96002	97
chr12	16359985	16360162	.	1000	.	160.28640	-1.00000	4.96002	97
chr12	15221380	15221588	.	1000	.	155.37465	-1.00000	4.96002	97
chr12	14811199	14811361	.	1000	.	152.46850	-1.00000	4.96002	97
chr12	132600524	132600710	.	1000	.	175.52934	-1.00000	4.96002	97
chr12	121812053	121812240	.	1000	.	145.99115	-1.00000	4.96002	97
chr12	121230377	121230565	.	1000	.	174.86071	-1.00000	4.96002	97
chr12	113980596	113980799	.	1000	.	231.92900	-1.00000	4.96002	97
chr12	113439607	113439799	.	1000	.	172.99148	-1.00000	4.96002	97
chr12	112387433	112387627	.	1000	.	227.32589	-1.00000	4.96002	97
chr12	107992958	107993152	.	1000	.	143.16714	-1.00000	4.96002	97
chr12	107918286	107918487	.	1000	.	230.12459	-1.00000	4.96002	97
chr11	75328783	75328975	.	1000	.	194.25668	-1.00000	4.96002	97
chr11	74570613	74570802	.	1000	.	184.51062	-1.00000	4.96002	97
chr11	72848967	72849142	.	1000	.	206.28431	-1.00000	4.96002	97
chr11	69950147	69950344	.	1000	.	180.86764	-1.00000	4.96002	97
chr11	64204612	64204780	.	1000	.	179.82953	-1.00000	4.96002	97
chr11	63478900	63479082	.	1000	.	190.96132	-1.00000	4.96002	97
chr11	62082129	62082316	.	1000	.	184.13916	-1.00000	4.96002	97
chr11	59754034	59754216	.	1000	.	179.12845	-1.00000	4.96002	97
chr11	27705957	27706121	.	1000	.	152.76990	-1.00000	4.96002	97
chr11	17730625	17730826	.	1000	.	164.66099	-1.00000	4.96002	97
chr11	15650059	15650243	.	1000	.	162.76884	-1.00000	4.96002	97
chr11	117822087	117822290	.	1000	.	200.31374	-1.00000	4.96002	97
chr10	97072936	97073136	.	1000	.	190.68417	-1.00000	4.96002	97
chr10	88934895	88935099	.	1000	.	190.01626	-1.00000	4.96002	97
chr10	84927726	84927898	.	1000	.	159.45670	-1.00000	4.96002	97
chr10	84845730	84845941	.	1000	.	186.55041	-1.00000	4.96002	97
chr10	84205681	84205877	.	1000	.	190.27077	-1.00000	4.96002	97
chr10	79929504	79929684	.	1000	.	153.61020	-1.00000	4.96002	97
chr10	78657663	78657845	.	1000	.	165.27943	-1.00000	4.96002	97
chr10	77719641	77719849	.	1000	.	223.53640	-1.00000	4.96002	97
chr10	71570088	71570258	.	1000	.	158.90907	-1.00000	4.96002	97
chr10	62594093	62594283	.	1000	.	193.68435	-1.00000	4.96002	97
chr10	29858539	29858735	.	1000	.	200.82237	-1.00000	4.96002	97
chr10	24519097	24519268	.	1000	.	135.33150	-1.00000	4.96002	97
chr10	15585348	15585536	.	1000	.	166.83341	-1.00000	4.96002	97
chr10	15106499	15106699	.	1000	.	229.73699	-1.00000	4.96002	97
chr10	125448705	125448898	.	1000	.	177.66119	-1.00000	4.96002	97
chr10	116797000	116797210	.	1000	.	198.30491	-1.00000	4.96002	97
chr10	11515696	11515881	.	1000	.	237.98293	-1.00000	4.96002	97
chr10	111360406	111360563	.	1000	.	135.16395	-1.00000	4.96002	97
chr10	102729325	102729520	.	1000	.	181.17855	-1.00000	4.96002	97
chr10	102596543	102596731	.	1000	.	213.86996	-1.00000	4.96002	97
chr10	101602875	101603069	.	1000	.	187.14555	-1.00000	4.96002	97
chr1	8988136	8988315	.	1000	.	146.47730	-1.00000	4.96002	97
chr1	67535485	67535679	.	1000	.	198.99060	-1.00000	4.96002	97
chr1	62131203	62131406	.	1000	.	206.71709	-1.00000	4.96002	97
chr1	39973595	39973786	.	1000	.	191.27500	-1.00000	4.96002	97
chr1	36703797	36703966	.	1000	.	154.45164	-1.00000	4.96002	97
chr1	33612981	33613169	.	1000	.	173.20972	-1.00000	4.96002	97
chr1	32400901	32401104	.	1000	.	161.66522	-1.00000	4.96002	97
chr1	28785170	28785344	.	1000	.	151.31484	-1.00000	4.96002	97
chr1	247390178	247390378	.	1000	.	180.87188	-1.00000	4.96002	97
chr1	24688640	24688820	.	1000	.	147.52266	-1.00000	4.96002	97
chr1	233791199	233791382	.	1000	.	190.91254	-1.00000	4.96002	97
chr1	227999422	227999640	.	1000	.	225.22120	-1.00000	4.96002	97
chr1	200488781	200488986	.	1000	.	279.81959	-1.00000	4.96002	97
chr1	197869012	197869212	.	1000	.	198.58207	-1.00000	4.96002	97
chr1	19762284	19762450	.	1000	.	153.40661	-1.00000	4.96002	97
chr1	197521227	197521425	.	1000	.	164.54761	-1.00000	4.96002	97
chr1	182143253	182143412	.	1000	.	158.96654	-1.00000	4.96002	97
chr1	180188265	180188460	.	1000	.	245.01780	-1.00000	4.96002	97
chr1	179105468	179105656	.	1000	.	173.36289	-1.00000	4.96002	97
chr1	175146645	175146847	.	1000	.	225.74002	-1.00000	4.96002	97
chr1	175125366	175125569	.	1000	.	209.16558	-1.00000	4.96002	97
chr1	173914347	173914543	.	1000	.	215.45738	-1.00000	4.96002	97
chr1	168603576	168603775	.	1000	.	225.75116	-1.00000	4.96002	97
chr1	157363650	157363820	.	1000	.	174.86609	-1.00000	4.96002	97
chr1	155173274	155173459	.	1000	.	174.44441	-1.00000	4.96002	97
chr1	155084761	155084956	.	1000	.	188.30201	-1.00000	4.96002	97
chr1	154345327	154345528	.	1000	.	190.36210	-1.00000	4.96002	97
chr1	151176052	151176246	.	1000	.	202.22037	-1.00000	4.96002	97
chr1	147723997	147724194	.	1000	.	235.98317	-1.00000	4.96002	97
chr1	117535085	117535281	.	1000	.	177.29922	-1.00000	4.96002	97
chr1	115040608	115040788	.	1000	.	191.07088	-1.00000	4.96002	97
chr1	112809300	112809467	.	1000	.	163.52576	-1.00000	4.96002	97
chr1	111032391	111032544	.	1000	.	139.21138	-1.00000	4.96002	97
chr1	109499998	109500199	.	1000	.	181.75304	-1.00000	4.96002	97
chrX	48945848	48946042	.	1000	.	187.81210	-1.00000	4.96002	96
chrX	22081585	22081776	.	1000	.	153.74387	-1.00000	4.96002	96
chrX	16836542	16836722	.	1000	.	167.47371	-1.00000	4.96002	96
chrX	154013690	154013883	.	1000	.	161.70146	-1.00000	4.96002	96
chrX	137432711	137432876	.	1000	.	143.63997	-1.00000	4.96002	96
chrX	136577664	136577837	.	1000	.	159.43426	-1.00000	4.96002	96
chrX	131633625	131633778	.	1000	.	131.14260	-1.00000	4.96002	96
chrX	119516345	119516536	.	1000	.	191.89399	-1.00000	4.96002	96
chr9	98215939	98216133	.	1000	.	202.51962	-1.00000	4.96002	96
chr9	97399240	97399429	.	1000	.	212.14844	-1.00000	4.96002	96
chr9	95116111	95116318	.	1000	.	219.98857	-1.00000	4.96002	96
chr9	77455402	77455590	.	1000	.	172.88922	-1.00000	4.96002	96
chr9	68845099	68845267	.	1000	.	145.08271	-1.00000	4.96002	96
chr9	34379423	34379625	.	1000	.	186.40577	-1.00000	4.96002	96
chr9	33415497	33415685	.	1000	.	178.49346	-1.00000	4.96002	96
chr9	32579820	32580004	.	1000	.	172.91424	-1.00000	4.96002	96
chr9	32378600	32378755	.	1000	.	146.39949	-1.00000	4.96002	96
chr9	1429458	1429626	.	1000	.	154.90902	-1.00000	4.96002	96
chr9	137236528	137236747	.	1000	.	233.24428	-1.00000	4.96002	96
chr9	135086134	135086323	.	1000	.	168.57401	-1.00000	4.96002	96
chr9	133185085	133185250	.	1000	.	156.10892	-1.00000	4.96002	96
chr9	127869990	127870180	.	1000	.	174.80220	-1.00000	4.96002	96
chr9	126558130	126558335	.	1000	.	255.58143	-1.00000	4.96002	96
chr9	124320399	124320605	.	1000	.	237.52697	-1.00000	4.96002	96
chr9	122465097	122465269	.	1000	.	192.23281	-1.00000	4.96002	96
chr9	120743038	120743227	.	1000	.	192.30441	-1.00000	4.96002	96
chr9	112903222	112903416	.	1000	.	206.76973	-1.00000	4.96002	96
chr8	97644169	97644347	.	1000	.	153.06742	-1.00000	4.96002	96
chr8	81025645	81025819	.	1000	.	149.06087	-1.00000	4.96002	96
chr8	70088659	70088853	.	1000	.	190.99508	-1.00000	4.96002	96
chr8	66438993	66439163	.	1000	.	162.66280	-1.00000	4.96002	96
chr8	61244058	61244238	.	1000	.	165.45255	-1.00000	4.96002	96
chr8	57997040	57997240	.	1000	.	214.21125	-1.00000	4.96002	96
chr8	56787599	56787719	.	1000	.	110.49674	-1.00000	4.96002	96
chr8	15378398	15378557	.	1000	.	95.65946	-1.00000	4.96002	96
chr8	143836514	143836682	.	1000	.	141.46214	-1.00000	4.96002	96
chr8	139248136	139248314	.	1000	.	183.31189	-1.00000	4.96002	96
chr8	135465952	135466144	.	1000	.	239.81910	-1.00000	4.96002	96
chr8	134720553	134720742	.	1000	.	229.66432	-1.00000	4.96002	96
chr8	133120431	133120633	.	1000	.	220.11666	-1.00000	4.96002	96
chr8	122617752	122617957	.	1000	.	197.64636	-1.00000	4.96002	96
chr8	121710957	121711133	.	1000	.	195.41122	-1.00000	4.96002	96
chr8	119416890	119417091	.	1000	.	188.78435	-1.00000	4.96002	96
chr8	107781618	107781810	.	1000	.	173.74870	-1.00000	4.96002	96
chr8	103124979	103125150	.	1000	.	151.92315	-1.00000	4.96002	96
chr7	99312992	99313190	.	1000	.	212.56746	-1.00000	4.96002	96
chr7	98241463	98241663	.	1000	.	229.05144	-1.00000	4.96002	96
chr7	90298273	90298433	.	1000	.	172.74578	-1.00000	4.96002	96
chr7	73979214	73979397	.	1000	.	172.07144	-1.00000	4.96002	96
chr7	54788657	54788834	.	1000	.	181.92339	-1.00000	4.96002	96
chr7	51428322	51428522	.	1000	.	225.04418	-1.00000	4.96002	96
chr7	4883790	4883985	.	1000	.	217.25576	-1.00000	4.96002	96
chr7	48424863	48425068	.	1000	.	199.68481	-1.00000	4.96002	96
chr7	43954617	43954831	.	1000	.	235.53957	-1.00000	4.96002	96
chr7	41003142	41003332	.	1000	.	191.27479	-1.00000	4.96002	96
chr7	3897530	3897725	.	1000	.	246.23661	-1.00000	4.96002	96
chr7	28956110	28956283	.	1000	.	127.93874	-1.00000	4.96002	96
chr7	142412673	142412854	.	1000	.	161.11422	-1.00000	4.96002	96
chr7	141533411	141533610	.	1000	.	247.81169	-1.00000	4.96002	96
chr7	134606414	134606581	.	1000	.	164.47297	-1.00000	4.96002	96
chr7	134016776	134016972	.	1000	.	191.75570	-1.00000	4.96002	96
chr7	1183090	1183265	.	1000	.	179.45121	-1.00000	4.96002	96
chr7	111855345	111855537	.	1000	.	198.43012	-1.00000	4.96002	96
chr7	107743512	107743685	.	1000	.	165.50298	-1.00000	4.96002	96
chr6	82040659	82040829	.	1000	.	168.62735	-1.00000	4.96002	96
chr6	7276011	7276204	.	1000	.	199.65752	-1.00000	4.96002	96
chr6	44100150	44100347	.	1000	.	167.56759	-1.00000	4.96002	96
chr6	41682254	41682420	.	1000	.	159.09225	-1.00000	4.96002	96
chr6	41318936	41319114	.	1000	.	205.37385	-1.00000	4.96002	96
chr6	41039408	41039592	.	1000	.	165.59292	-1.00000	4.96002	96
chr6	33172733	33172900	.	1000	.	161.90446	-1.00000	4.96002	96
chr6	2932261	2932466	.	1000	.	242.55494	-1.00000	4.96002	96
chr6	1436809	1436970	.	1000	.	133.37265	-1.00000	4.96002	96
chr6	133568955	133569144	.	1000	.	171.24726	-1.00000	4.96002	96
chr6	130872353	130872536	.	1000	.	179.89641	-1.00000	4.96002	96
chr6	129775222	129775413	.	1000	.	224.70711	-1.00000	4.96002	96
chr6	12289446	12289595	.	1000	.	132.98248	-1.00000	4.96002	96
chr6	110039509	110039716	.	1000	.	184.86291	-1.00000	4.96002	96
chr5	9920785	9920968	.	1000	.	133.35106	-1.00000	4.96002	96
chr5	923501	923694	.	1000	.	174.96142	-1.00000	4.96002	96
chr5	86880880	86881116	.	1000	.	215.59650	-1.00000	4.96002	96
chr5	50751141	50751300	.	1000	.	136.88603	-1.00000	4.96002	96
chr5	28576147	28576333	.	1000	.	199.66234	-1.00000	4.96002	96
chr5	2151404	2151592	.	1000	.	161.70502	-1.00000	4.96002	96
chr5	176448140	176448343	.	1000	.	226.87300	-1.00000	4.96002	96
chr5	174020479	174020618	.	1000	.	137.22757	-1.00000	4.96002	96
chr5	173581750	173581942	.	1000	.	173.32512	-1.00000	4.96002	96
chr5	160439214	160439420	.	1000	.	186.96294	-1.00000	4.96002	96
chr5	14946923	14947099	.	1000	.	171.47055	-1.00000	4.96002	96
chr5	140351827	140351987	.	1000	.	161.11368	-1.00000	4.96002	96
chr5	138068862	138069071	.	1000	.	214.51976	-1.00000	4.96002	96
chr5	137660430	137660611	.	1000	.	177.11577	-1.00000	4.96002	96
chr5	135560874	135561073	.	1000	.	184.71258	-1.00000	4.96002	96
chr5	133754648	133754837	.	1000	.	158.26361	-1.00000	4.96002	96
chr5	126234658	126234875	.	1000	.	221.12662	-1.00000	4.96002	96
chr5	123371689	123371871	.	1000	.	175.86474	-1.00000	4.96002	96
chr5	105506794	105506959	.	1000	.	172.48281	-1.00000	4.96002	96
chr5	104412983	104413163	.	1000	.	147.12218	-1.00000	4.96002	96
chr4	89901933	89902106	.	1000	.	166.74303	-1.00000	4.96002	96
chr4	87838328	87838496	.	1000	.	136.67496	-1.00000	4.96002	96
chr4	85797004	85797183	.	1000	.	106.93540	-1.00000	4.96002	96
chr4	82285300	82285468	.	1000	.	131.37224	-1.00000	4.96002	96
chr4	80362687	80362864	.	1000	.	172.11097	-1.00000	4.96002	96
chr4	56301564	56301762	.	1000	.	223.47574	-1.00000	4.96002	96
chr4	3443572	3443746	.	1000	.	145.48089	-1.00000	4.96002	96
chr4	168077106	168077295	.	1000	.	180.27587	-1.00000	4.96002	96
chr4	15956357	15956548	.	1000	.	182.42492	-1.00000	4.96002	96
chr4	128379955	128380151	.	1000	.	195.52444	-1.00000	4.96002	96
chr3	99173134	99173338	.	1000	.	258.04378	-1.00000	4.96002	96
chr3	73101156	73101333	.	1000	.	167.34120	-1.00000	4.96002	96
chr3	62659780	62659939	.	1000	.	159.97938	-1.00000	4.96002	96
chr3	37996934	37997140	.	1000	.	218.12812	-1.00000	4.96002	96
chr3	196978739	196978948	.	1000	.	190.42166	-1.00000	4.96002	96
chr3	195002014	195002184	.	1000	.	214.52452	-1.00000	4.96002	96
chr3	187616406	187616602	.	1000	.	216.44396	-1.00000	4.96002	96
chr3	18758201	18758376	.	1000	.	185.91930	-1.00000	4.96002	96
chr3	187318904	187319086	.	1000	.	199.89098	-1.00000	4.96002	96
chr3	18559479	18559665	.	1000	.	170.68992	-1.00000	4.96002	96
chr3	184544062	184544249	.	1000	.	207.05743	-1.00000	4.96002	96
chr3	184289482	184289637	.	1000	.	127.38425	-1.00000	4.96002	96
chr3	169763005	169763175	.	1000	.	138.10364	-1.00000	4.96002	96
chr3	169390341	169390496	.	1000	.	142.66358	-1.00000	4.96002	96
chr3	16247392	16247593	.	1000	.	242.16690	-1.00000	4.96002	96
chr3	160032307	160032499	.	1000	.	201.60974	-1.00000	4.96002	96
chr3	139562192	139562387	.	1000	.	189.51061	-1.00000	4.96002	96
chr3	129106501	129106663	.	1000	.	137.05470	-1.00000	4.96002	96
chr3	128503189	128503386	.	1000	.	197.05459	-1.00000	4.96002	96
chr3	128322146	128322331	.	1000	.	170.92039	-1.00000	4.96002	96
chr3	127971074	127971264	.	1000	.	232.18258	-1.00000	4.96002	96
chr3	123719210	123719380	.	1000	.	122.52833	-1.00000	4.96002	96
chr3	117997557	117997750	.	1000	.	207.58338	-1.00000	4.96002	96
chr3	113577949	113578128	.	1000	.	203.84534	-1.00000	4.96002	96
chr3	11059616	11059818	.	1000	.	205.31449	-1.00000	4.96002	96
chr22	31633904	31634098	.	1000	.	216.44452	-1.00000	4.96002	96
chr22	29470491	29470680	.	1000	.	169.00374	-1.00000	4.96002	96
chr22	22692860	22693063	.	1000	.	179.98695	-1.00000	4.96002	96
chr21	46143588	46143786	.	1000	.	217.48087	-1.00000	4.96002	96
chr21	34243693	34243833	.	1000	.	118.51912	-1.00000	4.96002	96
chr21	29348597	29348775	.	1000	.	154.89300	-1.00000	4.96002	96
chr20	8082116	8082272	.	1000	.	152.36431	-1.00000	4.96002	96
chr20	7113944	7114140	.	1000	.	185.97945	-1.00000	4.96002	96
chr20	57346473	57346673	.	1000	.	275.27496	-1.00000	4.96002	96
chr20	52128574	52128767	.	1000	.	214.37974	-1.00000	4.96002	96
chr20	50464362	50464510	.	1000	.	134.77338	-1.00000	4.96002	96
chr20	41572105	41572297	.	1000	.	208.96121	-1.00000	4.96002	96
chr20	33457262	33457453	.	1000	.	163.56345	-1.00000	4.96002	96
chr20	33096035	33096237	.	1000	.	218.13812	-1.00000	4.96002	96
chr20	31413629	31413846	.	1000	.	221.78715	-1.00000	4.96002	96
chr20	25179263	25179455	.	1000	.	205.66305	-1.00000	4.96002	96
chr20	21505287	21505497	.	1000	.	207.23613	-1.00000	4.96002	96
chr20	20237469	20237675	.	1000	.	210.52441	-1.00000	4.96002	96
chr20	19692699	19692896	.	1000	.	211.41794	-1.00000	4.96002	96
chr20	14337646	14337834	.	1000	.	172.76094	-1.00000	4.96002	96
chr2	9778008	9778176	.	1000	.	151.13587	-1.00000	4.96002	96
chr2	86396523	86396719	.	1000	.	204.64008	-1.00000	4.96002	96
chr2	72892789	72892987	.	1000	.	180.47427	-1.00000	4.96002	96
chr2	72325942	72326132	.	1000	.	171.39928	-1.00000	4.96002	96
chr2	70871569	70871734	.	1000	.	130.47421	-1.00000	4.96002	96
chr2	7044371	7044574	.	1000	.	225.64678	-1.00000	4.96002	96
chr2	68837353	68837559	.	1000	.	223.70443	-1.00000	4.96002	96
chr2	64646424	64646615	.	1000	.	206.46476	-1.00000	4.96002	96
chr2	42975135	42975324	.	1000	.	151.64437	-1.00000	4.96002	96
chr2	31333674	31333880	.	1000	.	244.23189	-1.00000	4.96002	96
chr2	30208473	30208632	.	1000	.	141.24743	-1.00000	4.96002	96
chr2	27098677	27098885	.	1000	.	231.61947	-1.00000	4.96002	96
chr2	26922793	26922976	.	1000	.	170.88640	-1.00000	4.96002	96
chr2	25362018	25362211	.	1000	.	216.75159	-1.00000	4.96002	96
chr2	241659401	241659551	.	1000	.	137.97389	-1.00000	4.96002	96
chr2	231707080	231707271	.	1000	.	159.63578	-1.00000	4.96002	96
chr2	227238363	227238552	.	1000	.	198.32571	-1.00000	4.96002	96
chr2	216034075	216034273	.	1000	.	196.36869	-1.00000	4.96002	96
chr2	20093719	20093900	.	1000	.	174.43936	-1.00000	4.96002	96
chr2	18387780	18387956	.	1000	.	203.02027	-1.00000	4.96002	96
chr2	178112257	178112462	.	1000	.	231.19851	-1.00000	4.96002	96
chr2	176653968	176654164	.	1000	.	164.45916	-1.00000	4.96002	96
chr2	173449282	173449489	.	1000	.	203.71006	-1.00000	4.96002	96
chr2	172864303	172864492	.	1000	.	188.86211	-1.00000	4.96002	96
chr2	163346089	163346254	.	1000	.	152.59158	-1.00000	4.96002	96
chr2	122191428	122191619	.	1000	.	178.21776	-1.00000	4.96002	96
chr2	120695687	120695886	.	1000	.	154.06467	-1.00000	4.96002	96
chr2	119234638	119234800	.	1000	.	136.59359	-1.00000	4.96002	96
chr2	111702229	111702401	.	1000	.	148.64065	-1.00000	4.96002	96
chr2	11124566	11124768	.	1000	.	229.45114	-1.00000	4.96002	96
chr2	102806351	102806537	.	1000	.	206.58539	-1.00000	4.96002	96
chr19	51422005	51422200	.	1000	.	229.22161	-1.00000	4.96002	96
chr19	48675460	48675661	.	1000	.	168.23487	-1.00000	4.96002	96
chr19	47284386	47284577	.	1000	.	162.34310	-1.00000	4.96002	96
chr19	46402285	46402479	.	1000	.	152.55032	-1.00000	4.96002	96
chr19	42693834	42694036	.	1000	.	210.08619	-1.00000	4.96002	96
chr19	42438502	42438707	.	1000	.	209.61882	-1.00000	4.96002	96
chr19	41691486	41691653	.	1000	.	167.43397	-1.00000	4.96002	96
chr19	40702626	40702818	.	1000	.	153.88870	-1.00000	4.96002	96
chr19	39474224	39474426	.	1000	.	192.09464	-1.00000	4.96002	96
chr19	38403037	38403223	.	1000	.	175.36692	-1.00000	4.96002	96
chr19	32224700	32224885	.	1000	.	146.93617	-1.00000	4.96002	96
chr19	29694677	29694863	.	1000	.	154.76932	-1.00000	4.96002	96
chr19	19186010	19186204	.	1000	.	173.24720	-1.00000	4.96002	96
chr19	17932585	17932782	.	1000	.	216.64063	-1.00000	4.96002	96
chr19	15556478	15556650	.	1000	.	146.61471	-1.00000	4.96002	96
chr19	15479706	15479865	.	1000	.	147.30793	-1.00000	4.96002	96
chr19	15264147	15264323	.	1000	.	160.90053	-1.00000	4.96002	96
chr19	15150520	15150712	.	1000	.	148.40945	-1.00000	4.96002	96
chr19	12672107	12672312	.	1000	.	188.07155	-1.00000	4.96002	96
chr19	11435039	11435228	.	1000	.	167.28160	-1.00000	4.96002	96
chr18	61901469	61901646	.	1000	.	171.03934	-1.00000	4.96002	96
chr18	59402460	59402613	.	1000	.	136.76817	-1.00000	4.96002	96
chr18	31722470	31722645	.	1000	.	165.13364	-1.00000	4.96002	96
chr18	23498896	23499094	.	1000	.	161.95730	-1.00000	4.96002	96
chr17	82153969	82154159	.	1000	.	207.72333	-1.00000	4.96002	96
chr17	79045960	79046149	.	1000	.	190.47963	-1.00000	4.96002	96
chr17	78187079	78187224	.	1000	.	128.80061	-1.00000	4.96002	96
chr17	75861389	75861571	.	1000	.	163.27108	-1.00000	4.96002	96
chr17	73189650	73189836	.	1000	.	192.23004	-1.00000	4.96002	96
chr17	55718236	55718426	.	1000	.	193.37456	-1.00000	4.96002	96
chr17	52171062	52171267	.	1000	.	283.23650	-1.00000	4.96002	96
chr17	51167145	51167336	.	1000	.	197.91546	-1.00000	4.96002	96
chr17	50546985	50547176	.	1000	.	185.22872	-1.00000	4.96002	96
chr17	50270186	50270393	.	1000	.	204.46105	-1.00000	4.96002	96
chr17	48074422	48074616	.	1000	.	238.87642	-1.00000	4.96002	96
chr17	3913914	3914105	.	1000	.	209.69974	-1.00000	4.96002	96
chr17	3844023	3844206	.	1000	.	167.63503	-1.00000	4.96002	96
chr17	19753949	19754151	.	1000	.	204.19584	-1.00000	4.96002	96
chr17	10327659	10327851	.	1000	.	205.46896	-1.00000	4.96002	96
chr16	87871658	87871867	.	1000	.	206.26319	-1.00000	4.96002	96
chr16	67942171	67942366	.	1000	.	185.90609	-1.00000	4.96002	96
chr16	56964621	56964831	.	1000	.	162.66133	-1.00000	4.96002	96
chr16	48353673	48353845	.	1000	.	149.90699	-1.00000	4.96002	96
chr16	10964105	10964320	.	1000	.	281.04907	-1.00000	4.96002	96
chr15	90362109	90362299	.	1000	.	184.20216	-1.00000	4.96002	96
chr15	89177836	89178020	.	1000	.	228.23845	-1.00000	4.96002	96
chr15	88657453	88657653	.	1000	.	237.18216	-1.00000	4.96002	96
chr15	88244576	88244764	.	1000	.	183.84655	-1.00000	4.96002	96
chr15	76185751	76185947	.	1000	.	168.82736	-1.00000	4.96002	96
chr15	74240053	74240235	.	1000	.	170.96261	-1.00000	4.96002	96
chr15	66698449	66698653	.	1000	.	220.06237	-1.00000	4.96002	96
chr15	65054350	65054555	.	1000	.	196.93305	-1.00000	4.96002	96
chr15	64728279	64728490	.	1000	.	212.87864	-1.00000	4.96002	96
chr15	52336595	52336758	.	1000	.	150.44355	-1.00000	4.96002	96
chr15	52227474	52227685	.	1000	.	232.92027	-1.00000	4.96002	96
chr15	50314471	50314629	.	1000	.	155.03830	-1.00000	4.96002	96
chr15	32651322	32651515	.	1000	.	189.12794	-1.00000	4.96002	96
chr15	27017292	27017483	.	1000	.	172.42893	-1.00000	4.96002	96
chr15	101269966	101270158	.	1000	.	186.10349	-1.00000	4.96002	96
chr14	91177451	91177620	.	1000	.	202.71069	-1.00000	4.96002	96
chr14	90903109	90903298	.	1000	.	198.91477	-1.00000	4.96002	96
chr14	89027357	89027488	.	1000	.	102.98784	-1.00000	4.96002	96
chr14	80356539	80356711	.	1000	.	171.64110	-1.00000	4.96002	96
chr14	74217723	74217935	.	1000	.	247.30003	-1.00000	4.96002	96
chr14	59965095	59965297	.	1000	.	193.00874	-1.00000	4.96002	96
chr14	50619666	50619833	.	1000	.	148.53256	-1.00000	4.96002	96
chr14	40417884	40418093	.	1000	.	254.87398	-1.00000	4.96002	96
chr14	35814502	35814702	.	1000	.	172.66873	-1.00000	4.96002	96
chr14	28754327	28754496	.	1000	.	152.09088	-1.00000	4.96002	96
chr14	25537938	25538142	.	1000	.	199.46274	-1.00000	4.96002	96
chr14	24332255	24332443	.	1000	.	161.16483	-1.00000	4.96002	96
chr14	21868532	21868729	.	1000	.	239.20298	-1.00000	4.96002	96
chr14	20691123	20691283	.	1000	.	185.85120	-1.00000	4.96002	96
chr14	106664200	106664323	.	1000	.	38.80486	-1.00000	4.96002	96
chr14	105086851	105087032	.	1000	.	146.88494	-1.00000	4.96002	96
chr14	104768592	104768766	.	1000	.	171.94407	-1.00000	4.96002	96
chr13	31424230	31424422	.	1000	.	254.63438	-1.00000	4.96002	96
chr13	29708004	29708190	.	1000	.	184.25042	-1.00000	4.96002	96
chr13	26872976	26873178	.	1000	.	192.82039	-1.00000	4.96002	96
chr13	20182349	20182557	.	1000	.	268.39634	-1.00000	4.96002	96
chr12	96132935	96133078	.	1000	.	117.15925	-1.00000	4.96002	96
chr12	80186744	80186947	.	1000	.	227.38437	-1.00000	4.96002	96
chr12	7460721	7460898	.	1000	.	166.21488	-1.00000	4.96002	96
chr12	64181781	64181964	.	1000	.	209.67618	-1.00000	4.96002	96
chr12	55072202	55072408	.	1000	.	213.32262	-1.00000	4.96002	96
chr12	52143595	52143795	.	1000	.	186.05548	-1.00000	4.96002	96
chr12	26434420	26434604	.	1000	.	186.55581	-1.00000	4.96002	96
chr12	12813181	12813361	.	1000	.	150.68384	-1.00000	4.96002	96
chr12	121552701	121552889	.	1000	.	191.38996	-1.00000	4.96002	96
chr12	121443302	121443490	.	1000	.	215.28866	-1.00000	4.96002	96
chr12	118182367	118182512	.	1000	.	146.40738	-1.00000	4.96002	96
chr12	117025614	117025811	.	1000	.	177.29929	-1.00000	4.96002	96
chr12	114935753	114935925	.	1000	.	152.44068	-1.00000	4.96002	96
chr12	108618194	108618372	.	1000	.	222.07204	-1.00000	4.96002	96
chr12	105705771	105705957	.	1000	.	169.49888	-1.00000	4.96002	96
chr11	83241445	83241636	.	1000	.	190.00271	-1.00000	4.96002	96
chr11	75144518	75144720	.	1000	.	199.27887	-1.00000	4.96002	96
chr11	73178148	73178343	.	1000	.	217.69554	-1.00000	4.96002	96
chr11	69088780	69088969	.	1000	.	202.37403	-1.00000	4.96002	96
chr11	67371505	67371690	.	1000	.	167.54264	-1.00000	4.96002	96
chr11	64489891	64490074	.	1000	.	164.32746	-1.00000	4.96002	96
chr11	63035779	63035932	.	1000	.	110.98894	-1.00000	4.96002	96
chr11	6298674	6298879	.	1000	.	172.90440	-1.00000	4.96002	96
chr11	62269756	62269928	.	1000	.	159.54949	-1.00000	4.96002	96
chr11	62171292	62171475	.	1000	.	178.92195	-1.00000	4.96002	96
chr11	30196705	30196901	.	1000	.	171.96901	-1.00000	4.96002	96
chr11	18775766	18775952	.	1000	.	169.17234	-1.00000	4.96002	96
chr11	18732051	18732253	.	1000	.	229.10582	-1.00000	4.96002	96
chr11	17731108	17731300	.	1000	.	193.38797	-1.00000	4.96002	96
chr11	16820376	16820548	.	1000	.	176.96707	-1.00000	4.96002	96
chr11	117809386	117809539	.	1000	.	143.81025	-1.00000	4.96002	96
chr10	96396022	96396212	.	1000	.	161.59661	-1.00000	4.96002	96
chr10	80945376	80945560	.	1000	.	210.78585	-1.00000	4.96002	96
chr10	80596759	80596946	.	1000	.	152.83348	-1.00000	4.96002	96
chr10	5623233	5623447	.	1000	.	213.37923	-1.00000	4.96002	96
chr10	5199528	5199717	.	1000	.	160.17913	-1.00000	4.96002	96
chr10	49164671	49164828	.	1000	.	157.07992	-1.00000	4.96002	96
chr10	37976693	37976875	.	1000	.	186.11947	-1.00000	4.96002	96
chr10	25081069	25081263	.	1000	.	212.35259	-1.00000	4.96002	96
chr10	23702985	23703174	.	1000	.	180.30793	-1.00000	4.96002	96
chr10	23656836	23657018	.	1000	.	179.01286	-1.00000	4.96002	96
chr10	230861	231034	.	1000	.	172.05041	-1.00000	4.96002	96
chr10	13371963	13372154	.	1000	.	214.38954	-1.00000	4.96002	96
chr10	125868464	125868643	.	1000	.	156.85058	-1.00000	4.96002	96
chr10	11758008	11758216	.	1000	.	203.39390	-1.00000	4.96002	96
chr10	11472246	11472441	.	1000	.	207.03683	-1.00000	4.96002	96
chr10	101060069	101060260	.	1000	.	196.32500	-1.00000	4.96002	96
chr10	100338534	100338728	.	1000	.	177.44281	-1.00000	4.96002	96
chr1	9874944	9875108	.	1000	.	149.54313	-1.00000	4.96002	96
chr1	6727557	6727749	.	1000	.	177.90647	-1.00000	4.96002	96
chr1	56821126	56821306	.	1000	.	188.47465	-1.00000	4.96002	96
chr1	55375757	55375936	.	1000	.	161.86181	-1.00000	4.96002	96
chr1	46725329	46725512	.	1000	.	165.87727	-1.00000	4.96002	96
chr1	46446929	46447113	.	1000	.	192.82804	-1.00000	4.96002	96
chr1	46179625	46179805	.	1000	.	193.79964	-1.00000	4.96002	96
chr1	36516434	36516603	.	1000	.	172.83922	-1.00000	4.96002	96
chr1	246689575	246689768	.	1000	.	176.42070	-1.00000	4.96002	96
chr1	234310044	234310226	.	1000	.	192.85816	-1.00000	4.96002	96
chr1	231211411	231211584	.	1000	.	136.75156	-1.00000	4.96002	96
chr1	230310681	230310844	.	1000	.	143.59486	-1.00000	4.96002	96
chr1	225481005	225481197	.	1000	.	197.40390	-1.00000	4.96002	96
chr1	224851571	224851769	.	1000	.	202.63141	-1.00000	4.96002	96
chr1	224513809	224514008	.	1000	.	156.85702	-1.00000	4.96002	96
chr1	217911999	217912204	.	1000	.	193.12688	-1.00000	4.96002	96
chr1	207499599	207499793	.	1000	.	211.90622	-1.00000	4.96002	96
chr1	205672218	205672429	.	1000	.	219.88296	-1.00000	4.96002	96
chr1	204746931	204747167	.	1000	.	279.00698	-1.00000	4.96002	96
chr1	20101004	20101186	.	1000	.	149.56670	-1.00000	4.96002	96
chr1	193121829	193122015	.	1000	.	165.41775	-1.00000	4.96002	96
chr1	185596164	185596368	.	1000	.	242.59023	-1.00000	4.96002	96
chr1	159161068	159161266	.	1000	.	212.24706	-1.00000	4.96002	96
chr1	158203912	158204092	.	1000	.	170.87635	-1.00000	4.96002	96
chr1	156890200	156890385	.	1000	.	194.30695	-1.00000	4.96002	96
chr1	156619426	156619614	.	1000	.	193.20550	-1.00000	4.96002	96
chr1	155061581	155061773	.	1000	.	222.11116	-1.00000	4.96002	96
chr1	111959546	111959740	.	1000	.	224.28416	-1.00000	4.96002	96
chr1	110630843	110631044	.	1000	.	256.88560	-1.00000	4.96002	96
chr1	108512578	108512759	.	1000	.	185.04836	-1.00000	4.96002	96
chrX	70097489	70097600	.	1000	.	148.83531	-1.00000	4.96002	95
chrX	15497994	15498172	.	1000	.	138.14181	-1.00000	4.96002	95
chrX	130079880	130080059	.	1000	.	176.64276	-1.00000	4.96002	95
chrX	117997015	117997197	.	1000	.	162.57000	-1.00000	4.96002	95
chrX	110413227	110413403	.	1000	.	167.88612	-1.00000	4.96002	95
chrX	104271029	104271190	.	1000	.	131.25414	-1.00000	4.96002	95
chrX	103711565	103711724	.	1000	.	144.64266	-1.00000	4.96002	95
chrX	100685797	100686018	.	1000	.	236.64968	-1.00000	4.96002	95
chrX	100368266	100368444	.	1000	.	153.32837	-1.00000	4.96002	95
chr9	92138205	92138346	.	1000	.	152.18544	-1.00000	4.96002	95
chr9	90102408	90102585	.	1000	.	155.77957	-1.00000	4.96002	95
chr9	88041565	88041705	.	1000	.	119.25813	-1.00000	4.96002	95
chr9	86948531	86948720	.	1000	.	168.14799	-1.00000	4.96002	95
chr9	85610177	85610358	.	1000	.	170.16850	-1.00000	4.96002	95
chr9	84315373	84315554	.	1000	.	208.51645	-1.00000	4.96002	95
chr9	7052683	7052847	.	1000	.	149.77655	-1.00000	4.96002	95
chr9	69549522	69549708	.	1000	.	177.90325	-1.00000	4.96002	95
chr9	36023527	36023729	.	1000	.	167.99673	-1.00000	4.96002	95
chr9	34253016	34253196	.	1000	.	187.91138	-1.00000	4.96002	95
chr9	137287017	137287214	.	1000	.	179.57173	-1.00000	4.96002	95
chr9	137176657	137176838	.	1000	.	191.98380	-1.00000	4.96002	95
chr9	134099261	134099460	.	1000	.	213.06857	-1.00000	4.96002	95
chr9	133994485	133994656	.	1000	.	169.19481	-1.00000	4.96002	95
chr9	126228957	126229148	.	1000	.	193.21326	-1.00000	4.96002	95
chr9	125558530	125558715	.	1000	.	190.32855	-1.00000	4.96002	95
chr9	124122929	124123101	.	1000	.	128.26198	-1.00000	4.96002	95
chr9	122498895	122499085	.	1000	.	207.82331	-1.00000	4.96002	95
chr9	122095355	122095532	.	1000	.	121.73285	-1.00000	4.96002	95
chr9	121222544	121222733	.	1000	.	179.34324	-1.00000	4.96002	95
chr9	114339180	114339383	.	1000	.	225.92083	-1.00000	4.96002	95
chr8	99391905	99392103	.	1000	.	219.52345	-1.00000	4.96002	95
chr8	98471190	98471386	.	1000	.	272.39232	-1.00000	4.96002	95
chr8	98037190	98037384	.	1000	.	212.34672	-1.00000	4.96002	95
chr8	94822703	94822898	.	1000	.	224.56031	-1.00000	4.96002	95
chr8	91393582	91393767	.	1000	.	193.50423	-1.00000	4.96002	95
chr8	89725891	89726062	.	1000	.	190.77522	-1.00000	4.96002	95
chr8	80683023	80683230	.	1000	.	298.22817	-1.00000	4.96002	95
chr8	58608657	58608815	.	1000	.	146.14578	-1.00000	4.96002	95
chr8	137492928	137493088	.	1000	.	142.93384	-1.00000	4.96002	95
chr8	123763493	123763699	.	1000	.	215.56074	-1.00000	4.96002	95
chr8	106591879	106592070	.	1000	.	212.35322	-1.00000	4.96002	95
chr7	92133747	92133920	.	1000	.	180.30722	-1.00000	4.96002	95
chr7	91288336	91288526	.	1000	.	188.21514	-1.00000	4.96002	95
chr7	88358333	88358530	.	1000	.	175.15567	-1.00000	4.96002	95
chr7	66014065	66014251	.	1000	.	202.78914	-1.00000	4.96002	95
chr7	44072378	44072578	.	1000	.	173.05631	-1.00000	4.96002	95
chr7	38434028	38434217	.	1000	.	188.12915	-1.00000	4.96002	95
chr7	36319136	36319326	.	1000	.	193.05578	-1.00000	4.96002	95
chr7	29609843	29610008	.	1000	.	166.27550	-1.00000	4.96002	95
chr7	28626718	28626913	.	1000	.	183.62802	-1.00000	4.96002	95
chr7	26377093	26377285	.	1000	.	186.65519	-1.00000	4.96002	95
chr7	2469003	2469216	.	1000	.	244.37047	-1.00000	4.96002	95
chr7	23863310	23863486	.	1000	.	172.43861	-1.00000	4.96002	95
chr7	23430408	23430591	.	1000	.	163.56802	-1.00000	4.96002	95
chr7	150986136	150986306	.	1000	.	169.26926	-1.00000	4.96002	95
chr7	150963057	150963250	.	1000	.	197.98665	-1.00000	4.96002	95
chr7	149807264	149807436	.	1000	.	146.29056	-1.00000	4.96002	95
chr7	1474126	1474328	.	1000	.	205.65371	-1.00000	4.96002	95
chr7	142438341	142438538	.	1000	.	233.61708	-1.00000	4.96002	95
chr7	140444118	140444270	.	1000	.	146.99838	-1.00000	4.96002	95
chr7	137656364	137656544	.	1000	.	156.30565	-1.00000	4.96002	95
chr7	131069313	131069490	.	1000	.	206.60494	-1.00000	4.96002	95
chr7	129210578	129210763	.	1000	.	191.89429	-1.00000	4.96002	95
chr7	128666302	128666471	.	1000	.	139.80314	-1.00000	4.96002	95
chr7	123580929	123581126	.	1000	.	206.08058	-1.00000	4.96002	95
chr7	101688401	101688591	.	1000	.	186.21343	-1.00000	4.96002	95
chr6	53986251	53986434	.	1000	.	158.75396	-1.00000	4.96002	95
chr6	42075602	42075790	.	1000	.	180.93369	-1.00000	4.96002	95
chr6	39310029	39310213	.	1000	.	176.27016	-1.00000	4.96002	95
chr6	3849217	3849418	.	1000	.	161.53352	-1.00000	4.96002	95
chr6	37381620	37381882	.	1000	.	142.00601	-1.00000	4.96002	95
chr6	32245009	32245188	.	1000	.	175.61284	-1.00000	4.96002	95
chr6	31546704	31546896	.	1000	.	200.11737	-1.00000	4.96002	95
chr6	31399646	31399825	.	1000	.	167.73138	-1.00000	4.96002	95
chr6	30219243	30219434	.	1000	.	180.36887	-1.00000	4.96002	95
chr6	29848122	29848313	.	1000	.	170.35605	-1.00000	4.96002	95
chr6	29650150	29650332	.	1000	.	184.65091	-1.00000	4.96002	95
chr6	27772530	27772717	.	1000	.	170.25605	-1.00000	4.96002	95
chr6	151764382	151764552	.	1000	.	161.42768	-1.00000	4.96002	95
chr6	136644236	136644430	.	1000	.	170.15010	-1.00000	4.96002	95
chr6	134882549	134882744	.	1000	.	205.25258	-1.00000	4.96002	95
chr6	11496326	11496486	.	1000	.	131.81879	-1.00000	4.96002	95
chr6	100078586	100078782	.	1000	.	178.98715	-1.00000	4.96002	95
chr5	96868973	96869179	.	1000	.	267.09857	-1.00000	4.96002	95
chr5	90802822	90803018	.	1000	.	195.24667	-1.00000	4.96002	95
chr5	81165615	81165808	.	1000	.	203.34831	-1.00000	4.96002	95
chr5	73792831	73793030	.	1000	.	257.08716	-1.00000	4.96002	95
chr5	6837615	6837811	.	1000	.	208.98215	-1.00000	4.96002	95
chr5	671663	671862	.	1000	.	176.65212	-1.00000	4.96002	95
chr5	66814511	66814679	.	1000	.	170.31519	-1.00000	4.96002	95
chr5	61658621	61658801	.	1000	.	211.34754	-1.00000	4.96002	95
chr5	57298306	57298487	.	1000	.	160.28129	-1.00000	4.96002	95
chr5	36696167	36696365	.	1000	.	196.24282	-1.00000	4.96002	95
chr5	172697596	172697783	.	1000	.	185.15022	-1.00000	4.96002	95
chr5	17216191	17216379	.	1000	.	152.75684	-1.00000	4.96002	95
chr5	170070893	170071026	.	1000	.	139.17464	-1.00000	4.96002	95
chr5	168486288	168486466	.	1000	.	198.06313	-1.00000	4.96002	95
chr5	158695607	158695771	.	1000	.	189.76344	-1.00000	4.96002	95
chr5	158175021	158175202	.	1000	.	180.21906	-1.00000	4.96002	95
chr5	157948880	157949069	.	1000	.	189.36203	-1.00000	4.96002	95
chr5	157312513	157312683	.	1000	.	172.14415	-1.00000	4.96002	95
chr5	155049900	155050071	.	1000	.	156.99178	-1.00000	4.96002	95
chr5	146565846	146566034	.	1000	.	159.41109	-1.00000	4.96002	95
chr5	145888066	145888262	.	1000	.	201.57055	-1.00000	4.96002	95
chr5	142145423	142145603	.	1000	.	183.76768	-1.00000	4.96002	95
chr5	141192216	141192388	.	1000	.	174.08714	-1.00000	4.96002	95
chr5	140575479	140575668	.	1000	.	154.47202	-1.00000	4.96002	95
chr5	140144311	140144489	.	1000	.	185.82304	-1.00000	4.96002	95
chr5	139422399	139422591	.	1000	.	190.96658	-1.00000	4.96002	95
chr5	138548083	138548235	.	1000	.	138.19022	-1.00000	4.96002	95
chr5	135830194	135830385	.	1000	.	198.03815	-1.00000	4.96002	95
chr5	126544224	126544418	.	1000	.	177.51501	-1.00000	4.96002	95
chr5	116576146	116576328	.	1000	.	168.26002	-1.00000	4.96002	95
chr5	114450003	114450159	.	1000	.	152.16250	-1.00000	4.96002	95
chr5	109691101	109691280	.	1000	.	148.91430	-1.00000	4.96002	95
chr5	10284073	10284286	.	1000	.	241.78362	-1.00000	4.96002	95
chr4	99405599	99405774	.	1000	.	184.62106	-1.00000	4.96002	95
chr4	87058770	87058944	.	1000	.	138.03746	-1.00000	4.96002	95
chr4	7070855	7071050	.	1000	.	197.47096	-1.00000	4.96002	95
chr4	70688146	70688345	.	1000	.	141.37176	-1.00000	4.96002	95
chr4	6546720	6546879	.	1000	.	155.85962	-1.00000	4.96002	95
chr4	38675627	38675803	.	1000	.	164.83653	-1.00000	4.96002	95
chr4	27684599	27684783	.	1000	.	155.14245	-1.00000	4.96002	95
chr4	25440018	25440216	.	1000	.	174.80539	-1.00000	4.96002	95
chr4	170374879	170375083	.	1000	.	174.43827	-1.00000	4.96002	95
chr4	150960917	150961077	.	1000	.	172.70263	-1.00000	4.96002	95
chr4	140359892	140360078	.	1000	.	123.46307	-1.00000	4.96002	95
chr4	128863576	128863759	.	1000	.	189.24761	-1.00000	4.96002	95
chr3	9821026	9821206	.	1000	.	166.77644	-1.00000	4.96002	95
chr3	94862791	94862955	.	1000	.	132.29619	-1.00000	4.96002	95
chr3	50971530	50971681	.	1000	.	121.65294	-1.00000	4.96002	95
chr3	197458419	197458588	.	1000	.	134.69994	-1.00000	4.96002	95
chr3	197454114	197454291	.	1000	.	184.20965	-1.00000	4.96002	95
chr3	196253675	196253867	.	1000	.	190.48380	-1.00000	4.96002	95
chr3	190384339	190384586	.	1000	.	177.16236	-1.00000	4.96002	95
chr3	181702178	181702365	.	1000	.	176.26324	-1.00000	4.96002	95
chr3	171772555	171772750	.	1000	.	220.03996	-1.00000	4.96002	95
chr3	16290389	16290568	.	1000	.	178.89113	-1.00000	4.96002	95
chr3	160921132	160921303	.	1000	.	169.46276	-1.00000	4.96002	95
chr3	148309506	148309709	.	1000	.	208.48980	-1.00000	4.96002	95
chr3	136250256	136250405	.	1000	.	124.12816	-1.00000	4.96002	95
chr3	133818920	133819103	.	1000	.	192.09560	-1.00000	4.96002	95
chr3	13308591	13308763	.	1000	.	171.44342	-1.00000	4.96002	95
chr3	130759821	130759995	.	1000	.	173.03017	-1.00000	4.96002	95
chr3	127831933	127832124	.	1000	.	220.50013	-1.00000	4.96002	95
chr3	125150620	125150807	.	1000	.	212.29759	-1.00000	4.96002	95
chr3	122356538	122356735	.	1000	.	189.22166	-1.00000	4.96002	95
chr3	12046506	12046685	.	1000	.	171.63539	-1.00000	4.96002	95
chr3	100090439	100090626	.	1000	.	171.14303	-1.00000	4.96002	95
chr22	45435789	45435951	.	1000	.	135.74903	-1.00000	4.96002	95
chr22	42169035	42169231	.	1000	.	170.94653	-1.00000	4.96002	95
chr22	38766233	38766399	.	1000	.	143.85880	-1.00000	4.96002	95
chr22	32207002	32207152	.	1000	.	129.69999	-1.00000	4.96002	95
chr22	23178528	23178718	.	1000	.	192.11625	-1.00000	4.96002	95
chr22	22942831	22943009	.	1000	.	155.21318	-1.00000	4.96002	95
chr22	18157241	18157412	.	1000	.	144.64129	-1.00000	4.96002	95
chr20	956535	956713	.	1000	.	188.16016	-1.00000	4.96002	95
chr20	60365170	60365368	.	1000	.	182.24222	-1.00000	4.96002	95
chr20	45436961	45437164	.	1000	.	185.85940	-1.00000	4.96002	95
chr20	45290984	45291170	.	1000	.	185.68589	-1.00000	4.96002	95
chr20	44388600	44388785	.	1000	.	171.38208	-1.00000	4.96002	95
chr20	38446496	38446685	.	1000	.	155.98917	-1.00000	4.96002	95
chr20	37192362	37192542	.	1000	.	170.68347	-1.00000	4.96002	95
chr20	35307036	35307236	.	1000	.	222.05667	-1.00000	4.96002	95
chr20	33262719	33262898	.	1000	.	192.80145	-1.00000	4.96002	95
chr20	31560169	31560378	.	1000	.	212.04069	-1.00000	4.96002	95
chr20	3053945	3054112	.	1000	.	154.83457	-1.00000	4.96002	95
chr20	23235516	23235694	.	1000	.	159.93371	-1.00000	4.96002	95
chr20	21572181	21572359	.	1000	.	157.57064	-1.00000	4.96002	95
chr20	21235745	21235958	.	1000	.	250.38396	-1.00000	4.96002	95
chr20	1900428	1900622	.	1000	.	171.82193	-1.00000	4.96002	95
chr20	16434154	16434352	.	1000	.	206.09424	-1.00000	4.96002	95
chr20	15491664	15491859	.	1000	.	205.11447	-1.00000	4.96002	95
chr2	74715099	74715292	.	1000	.	184.86613	-1.00000	4.96002	95
chr2	68441824	68442020	.	1000	.	181.51318	-1.00000	4.96002	95
chr2	68362083	68362266	.	1000	.	169.85152	-1.00000	4.96002	95
chr2	68185646	68185825	.	1000	.	168.98328	-1.00000	4.96002	95
chr2	65187350	65187555	.	1000	.	187.29808	-1.00000	4.96002	95
chr2	56191716	56191903	.	1000	.	198.65753	-1.00000	4.96002	95
chr2	56077636	56077820	.	1000	.	173.77388	-1.00000	4.96002	95
chr2	45585337	45585524	.	1000	.	190.51909	-1.00000	4.96002	95
chr2	29309206	29309386	.	1000	.	193.98737	-1.00000	4.96002	95
chr2	27279971	27280165	.	1000	.	196.30797	-1.00000	4.96002	95
chr2	26942684	26942862	.	1000	.	178.89126	-1.00000	4.96002	95
chr2	230611471	230611661	.	1000	.	171.50216	-1.00000	4.96002	95
chr2	211455332	211455531	.	1000	.	222.72951	-1.00000	4.96002	95
chr2	208254350	208254526	.	1000	.	140.65369	-1.00000	4.96002	95
chr2	172972117	172972316	.	1000	.	191.80065	-1.00000	4.96002	95
chr2	172103927	172104128	.	1000	.	198.96373	-1.00000	4.96002	95
chr2	169824902	169825089	.	1000	.	136.55664	-1.00000	4.96002	95
chr2	161063783	161063972	.	1000	.	187.85728	-1.00000	4.96002	95
chr2	157497717	157497894	.	1000	.	166.22152	-1.00000	4.96002	95
chr2	1538780	1538980	.	1000	.	194.43812	-1.00000	4.96002	95
chr2	134466250	134466426	.	1000	.	154.21794	-1.00000	4.96002	95
chr2	11582796	11582980	.	1000	.	190.50409	-1.00000	4.96002	95
chr2	103161536	103161715	.	1000	.	191.52679	-1.00000	4.96002	95
chr2	10072663	10072853	.	1000	.	216.77279	-1.00000	4.96002	95
chr19	54676337	54676506	.	1000	.	164.11017	-1.00000	4.96002	95
chr19	46991249	46991435	.	1000	.	166.88666	-1.00000	4.96002	95
chr19	45059551	45059730	.	1000	.	188.70720	-1.00000	4.96002	95
chr19	44577029	44577225	.	1000	.	170.07605	-1.00000	4.96002	95
chr19	44570968	44571135	.	1000	.	151.21983	-1.00000	4.96002	95
chr19	44552388	44552580	.	1000	.	198.30964	-1.00000	4.96002	95
chr19	4267733	4267926	.	1000	.	169.81586	-1.00000	4.96002	95
chr19	42034820	42034993	.	1000	.	169.68364	-1.00000	4.96002	95
chr19	41597661	41597858	.	1000	.	208.12022	-1.00000	4.96002	95
chr19	41563478	41563668	.	1000	.	179.80363	-1.00000	4.96002	95
chr19	40662835	40663012	.	1000	.	162.52199	-1.00000	4.96002	95
chr19	40529153	40529358	.	1000	.	189.97766	-1.00000	4.96002	95
chr19	35468811	35469010	.	1000	.	195.87057	-1.00000	4.96002	95
chr19	34241530	34241733	.	1000	.	214.67070	-1.00000	4.96002	95
chr19	30666398	30666597	.	1000	.	226.77306	-1.00000	4.96002	95
chr19	29858087	29858268	.	1000	.	140.60920	-1.00000	4.96002	95
chr19	267461	267657	.	1000	.	168.28669	-1.00000	4.96002	95
chr19	17775439	17775599	.	1000	.	154.19720	-1.00000	4.96002	95
chr19	16969263	16969439	.	1000	.	168.65594	-1.00000	4.96002	95
chr18	24176842	24177034	.	1000	.	193.28366	-1.00000	4.96002	95
chr17	9987886	9988093	.	1000	.	163.35521	-1.00000	4.96002	95
chr17	82424657	82424850	.	1000	.	202.56973	-1.00000	4.96002	95
chr17	79401220	79401407	.	1000	.	172.60051	-1.00000	4.96002	95
chr17	78993237	78993406	.	1000	.	154.78667	-1.00000	4.96002	95
chr17	78971368	78971549	.	1000	.	178.17606	-1.00000	4.96002	95
chr17	7743649	7743856	.	1000	.	201.00508	-1.00000	4.96002	95
chr17	75848528	75848707	.	1000	.	175.58222	-1.00000	4.96002	95
chr17	74566243	74566411	.	1000	.	144.37606	-1.00000	4.96002	95
chr17	67630027	67630219	.	1000	.	210.28631	-1.00000	4.96002	95
chr17	65988116	65988296	.	1000	.	234.10061	-1.00000	4.96002	95
chr17	64507497	64507691	.	1000	.	209.31793	-1.00000	4.96002	95
chr17	62703820	62704023	.	1000	.	228.34071	-1.00000	4.96002	95
chr17	50026906	50027108	.	1000	.	218.53703	-1.00000	4.96002	95
chr17	49998317	49998525	.	1000	.	192.53011	-1.00000	4.96002	95
chr17	48068681	48068863	.	1000	.	195.85010	-1.00000	4.96002	95
chr17	38423745	38423933	.	1000	.	162.64798	-1.00000	4.96002	95
chr17	29639617	29639807	.	1000	.	179.50981	-1.00000	4.96002	95
chr17	29618051	29618229	.	1000	.	139.69440	-1.00000	4.96002	95
chr17	21457120	21457286	.	1000	.	165.78716	-1.00000	4.96002	95
chr17	20121718	20121909	.	1000	.	197.68858	-1.00000	4.96002	95
chr17	19513987	19514176	.	1000	.	189.52198	-1.00000	4.96002	95
chr17	1669418	1669575	.	1000	.	122.00216	-1.00000	4.96002	95
chr17	16521347	16521520	.	1000	.	190.79207	-1.00000	4.96002	95
chr17	16013980	16014151	.	1000	.	165.67453	-1.00000	4.96002	95
chr17	13031878	13032074	.	1000	.	177.63569	-1.00000	4.96002	95
chr16	89641284	89641459	.	1000	.	167.75483	-1.00000	4.96002	95
chr16	89565631	89565807	.	1000	.	143.65748	-1.00000	4.96002	95
chr16	8791986	8792174	.	1000	.	192.15288	-1.00000	4.96002	95
chr16	82031516	82031695	.	1000	.	164.18644	-1.00000	4.96002	95
chr16	80317882	80318077	.	1000	.	172.07495	-1.00000	4.96002	95
chr16	74035921	74036101	.	1000	.	148.55398	-1.00000	4.96002	95
chr16	68800368	68800544	.	1000	.	155.93224	-1.00000	4.96002	95
chr16	68229479	68229666	.	1000	.	178.04137	-1.00000	4.96002	95
chr16	30638042	30638220	.	1000	.	154.48618	-1.00000	4.96002	95
chr16	20383499	20383698	.	1000	.	233.21893	-1.00000	4.96002	95
chr16	11405656	11405843	.	1000	.	190.82842	-1.00000	4.96002	95
chr15	99409121	99409314	.	1000	.	198.15780	-1.00000	4.96002	95
chr15	98311678	98311837	.	1000	.	154.35810	-1.00000	4.96002	95
chr15	92082360	92082567	.	1000	.	203.04733	-1.00000	4.96002	95
chr15	91522686	91522880	.	1000	.	189.08765	-1.00000	4.96002	95
chr15	89411571	89411783	.	1000	.	223.01980	-1.00000	4.96002	95
chr15	89358673	89358867	.	1000	.	150.15227	-1.00000	4.96002	95
chr15	88546665	88546854	.	1000	.	198.61456	-1.00000	4.96002	95
chr15	85865196	85865374	.	1000	.	195.78740	-1.00000	4.96002	95
chr15	84878618	84878819	.	1000	.	238.54532	-1.00000	4.96002	95
chr15	83559466	83559664	.	1000	.	227.32865	-1.00000	4.96002	95
chr15	73908379	73908583	.	1000	.	220.82072	-1.00000	4.96002	95
chr15	73244428	73244626	.	1000	.	187.89311	-1.00000	4.96002	95
chr15	71801236	71801441	.	1000	.	192.13511	-1.00000	4.96002	95
chr15	68306288	68306436	.	1000	.	107.10221	-1.00000	4.96002	95
chr15	66862927	66863123	.	1000	.	229.09061	-1.00000	4.96002	95
chr15	63610234	63610428	.	1000	.	172.83728	-1.00000	4.96002	95
chr15	100342084	100342295	.	1000	.	190.76299	-1.00000	4.96002	95
chr14	96051839	96052046	.	1000	.	226.26577	-1.00000	4.96002	95
chr14	92382748	92382942	.	1000	.	269.28363	-1.00000	4.96002	95
chr14	90235440	90235643	.	1000	.	207.47405	-1.00000	4.96002	95
chr14	86038491	86038685	.	1000	.	187.76918	-1.00000	4.96002	95
chr14	81164210	81164418	.	1000	.	251.29535	-1.00000	4.96002	95
chr14	77053339	77053552	.	1000	.	183.08094	-1.00000	4.96002	95
chr14	75906783	75906974	.	1000	.	190.89437	-1.00000	4.96002	95
chr14	73825671	73825882	.	1000	.	226.89416	-1.00000	4.96002	95
chr14	72514144	72514337	.	1000	.	213.20703	-1.00000	4.96002	95
chr14	54893251	54893435	.	1000	.	162.35731	-1.00000	4.96002	95
chr14	33676117	33676302	.	1000	.	201.84643	-1.00000	4.96002	95
chr14	24058364	24058548	.	1000	.	207.97322	-1.00000	4.96002	95
chr14	22930452	22930638	.	1000	.	202.61169	-1.00000	4.96002	95
chr14	22822881	22823081	.	1000	.	187.56607	-1.00000	4.96002	95
chr14	21641208	21641361	.	1000	.	150.81982	-1.00000	4.96002	95
chr14	106286796	106286973	.	1000	.	145.77881	-1.00000	4.96002	95
chr14	100708428	100708613	.	1000	.	184.55971	-1.00000	4.96002	95
chr13	79391386	79391517	.	1000	.	84.71054	-1.00000	4.96002	95
chr13	45718164	45718329	.	1000	.	135.85193	-1.00000	4.96002	95
chr13	30865443	30865637	.	1000	.	205.64131	-1.00000	4.96002	95
chr13	26930349	26930525	.	1000	.	167.25271	-1.00000	4.96002	95
chr13	25114260	25114460	.	1000	.	200.70962	-1.00000	4.96002	95
chr13	24671471	24671632	.	1000	.	140.58880	-1.00000	4.96002	95
chr12	98939465	98939642	.	1000	.	153.23230	-1.00000	4.96002	95
chr12	97961113	97961302	.	1000	.	192.46174	-1.00000	4.96002	95
chr12	74803357	74803520	.	1000	.	126.86899	-1.00000	4.96002	95
chr12	6063220	6063412	.	1000	.	192.67007	-1.00000	4.96002	95
chr12	59780850	59781046	.	1000	.	169.51098	-1.00000	4.96002	95
chr12	57307837	57308043	.	1000	.	196.92153	-1.00000	4.96002	95
chr12	57183057	57183252	.	1000	.	209.76006	-1.00000	4.96002	95
chr12	56637114	56637240	.	1000	.	108.99543	-1.00000	4.96002	95
chr12	56119443	56119633	.	1000	.	190.76288	-1.00000	4.96002	95
chr12	55721062	55721232	.	1000	.	122.85363	-1.00000	4.96002	95
chr12	54220139	54220333	.	1000	.	157.27646	-1.00000	4.96002	95
chr12	52069550	52069751	.	1000	.	175.01031	-1.00000	4.96002	95
chr12	46984064	46984257	.	1000	.	196.31250	-1.00000	4.96002	95
chr12	30985933	30986107	.	1000	.	169.70185	-1.00000	4.96002	95
chr12	132768472	132768635	.	1000	.	146.16181	-1.00000	4.96002	95
chr12	123582210	123582387	.	1000	.	162.05876	-1.00000	4.96002	95
chr12	120325533	120325739	.	1000	.	194.40827	-1.00000	4.96002	95
chr12	119938144	119938335	.	1000	.	171.18065	-1.00000	4.96002	95
chr12	117854507	117854702	.	1000	.	193.20625	-1.00000	4.96002	95
chr12	108664900	108665101	.	1000	.	214.63489	-1.00000	4.96002	95
chr12	101839863	101840049	.	1000	.	178.14178	-1.00000	4.96002	95
chr11	82775809	82776009	.	1000	.	209.09189	-1.00000	4.96002	95
chr11	76807498	76807665	.	1000	.	155.94726	-1.00000	4.96002	95
chr11	71977845	71978018	.	1000	.	190.04054	-1.00000	4.96002	95
chr11	71343663	71343850	.	1000	.	180.55135	-1.00000	4.96002	95
chr11	67317648	67317855	.	1000	.	173.37895	-1.00000	4.96002	95
chr11	64449630	64449834	.	1000	.	211.35493	-1.00000	4.96002	95
chr11	60899444	60899636	.	1000	.	233.56695	-1.00000	4.96002	95
chr11	47617132	47617305	.	1000	.	175.12521	-1.00000	4.96002	95
chr11	2532823	2533033	.	1000	.	152.24063	-1.00000	4.96002	95
chr11	20387150	20387349	.	1000	.	185.34080	-1.00000	4.96002	95
chr11	17063511	17063691	.	1000	.	173.63094	-1.00000	4.96002	95
chr11	15101184	15101375	.	1000	.	172.58776	-1.00000	4.96002	95
chr11	131674052	131674198	.	1000	.	125.68122	-1.00000	4.96002	95
chr11	118145374	118145575	.	1000	.	211.42825	-1.00000	4.96002	95
chr11	11266106	11266264	.	1000	.	150.81111	-1.00000	4.96002	95
chr10	94280183	94280367	.	1000	.	163.51196	-1.00000	4.96002	95
chr10	83871582	83871747	.	1000	.	163.60884	-1.00000	4.96002	95
chr10	75100027	75100203	.	1000	.	180.30934	-1.00000	4.96002	95
chr10	72340510	72340701	.	1000	.	177.35187	-1.00000	4.96002	95
chr10	31770402	31770603	.	1000	.	223.12804	-1.00000	4.96002	95
chr10	30002519	30002718	.	1000	.	226.88479	-1.00000	4.96002	95
chr10	28991832	28992022	.	1000	.	198.93461	-1.00000	4.96002	95
chr10	23293240	23293429	.	1000	.	164.89289	-1.00000	4.96002	95
chr10	125048153	125048357	.	1000	.	190.01652	-1.00000	4.96002	95
chr10	11986691	11986884	.	1000	.	193.93186	-1.00000	4.96002	95
chr10	115417760	115417952	.	1000	.	188.44930	-1.00000	4.96002	95
chr10	112307956	112308157	.	1000	.	180.53354	-1.00000	4.96002	95
chr10	108204519	108204697	.	1000	.	161.42653	-1.00000	4.96002	95
chr1	98051162	98051314	.	1000	.	144.48754	-1.00000	4.96002	95
chr1	93814087	93814252	.	1000	.	144.68525	-1.00000	4.96002	95
chr1	66726150	66726336	.	1000	.	186.11757	-1.00000	4.96002	95
chr1	58546798	58546971	.	1000	.	160.86964	-1.00000	4.96002	95
chr1	48817611	48817797	.	1000	.	181.01890	-1.00000	4.96002	95
chr1	47436529	47436739	.	1000	.	217.84740	-1.00000	4.96002	95
chr1	43763529	43763705	.	1000	.	160.34310	-1.00000	4.96002	95
chr1	43238196	43238361	.	1000	.	155.57943	-1.00000	4.96002	95
chr1	3483951	3484142	.	1000	.	158.51563	-1.00000	4.96002	95
chr1	28882126	28882321	.	1000	.	165.19106	-1.00000	4.96002	95
chr1	28518082	28518259	.	1000	.	160.25642	-1.00000	4.96002	95
chr1	26853176	26853374	.	1000	.	175.87686	-1.00000	4.96002	95
chr1	25796919	25797075	.	1000	.	141.02592	-1.00000	4.96002	95
chr1	246754016	246754161	.	1000	.	120.45325	-1.00000	4.96002	95
chr1	223531836	223532013	.	1000	.	198.76003	-1.00000	4.96002	95
chr1	220810222	220810406	.	1000	.	156.78381	-1.00000	4.96002	95
chr1	21370638	21370822	.	1000	.	186.46638	-1.00000	4.96002	95
chr1	206658547	206658761	.	1000	.	196.05911	-1.00000	4.96002	95
chr1	20376998	20377165	.	1000	.	129.13617	-1.00000	4.96002	95
chr1	201346678	201346898	.	1000	.	285.25907	-1.00000	4.96002	95
chr1	183023977	183024159	.	1000	.	171.00133	-1.00000	4.96002	95
chr1	176375063	176375248	.	1000	.	214.44032	-1.00000	4.96002	95
chr1	172429398	172429601	.	1000	.	176.63203	-1.00000	4.96002	95
chr1	171984969	171985137	.	1000	.	174.60508	-1.00000	4.96002	95
chr1	170689626	170689787	.	1000	.	130.96695	-1.00000	4.96002	95
chr1	165369335	165369509	.	1000	.	154.96667	-1.00000	4.96002	95
chr1	165258037	165258211	.	1000	.	159.02621	-1.00000	4.96002	95
chr1	158121744	158121934	.	1000	.	230.95970	-1.00000	4.96002	95
chr1	154863707	154863900	.	1000	.	175.42345	-1.00000	4.96002	95
chr1	153677764	153677972	.	1000	.	198.01516	-1.00000	4.96002	95
chr1	153510992	153511189	.	1000	.	190.32106	-1.00000	4.96002	95
chr1	147390016	147390205	.	1000	.	248.24165	-1.00000	4.96002	95
chr1	147172613	147172806	.	1000	.	202.76418	-1.00000	4.96002	95
chr1	112707400	112707560	.	1000	.	125.33412	-1.00000	4.96002	95
chr1	110830065	110830268	.	1000	.	229.03033	-1.00000	4.96002	95
chr1	110619421	110619613	.	1000	.	236.60209	-1.00000	4.96002	95
chr1	108643647	108643810	.	1000	.	136.40930	-1.00000	4.96002	95
chr1	107529647	107529829	.	1000	.	187.05794	-1.00000	4.96002	95
chrX	68732993	68733175	.	1000	.	167.47283	-1.00000	4.96002	94
chrX	53436085	53436282	.	1000	.	182.49094	-1.00000	4.96002	94
chrX	53317560	53317733	.	1000	.	140.96185	-1.00000	4.96002	94
chrX	15565328	15565495	.	1000	.	151.02501	-1.00000	4.96002	94
chrX	154398840	154399014	.	1000	.	152.59148	-1.00000	4.96002	94
chrX	153636365	153636566	.	1000	.	156.34621	-1.00000	4.96002	94
chrX	135112194	135112359	.	1000	.	174.20134	-1.00000	4.96002	94
chrX	130539805	130539976	.	1000	.	137.61323	-1.00000	4.96002	94
chrX	129637593	129637791	.	1000	.	191.32735	-1.00000	4.96002	94
chrX	109475503	109475629	.	1000	.	77.01185	-1.00000	4.96002	94
chr9	97470194	97470357	.	1000	.	152.40329	-1.00000	4.96002	94
chr9	85900597	85900729	.	1000	.	82.20243	-1.00000	4.96002	94
chr9	84697599	84697809	.	1000	.	210.81557	-1.00000	4.96002	94
chr9	133103254	133103459	.	1000	.	213.90795	-1.00000	4.96002	94
chr9	132507754	132507921	.	1000	.	136.61679	-1.00000	4.96002	94
chr9	131755709	131755893	.	1000	.	187.60502	-1.00000	4.96002	94
chr9	129139221	129139398	.	1000	.	167.03064	-1.00000	4.96002	94
chr9	127734649	127734857	.	1000	.	188.28799	-1.00000	4.96002	94
chr9	126706555	126706753	.	1000	.	199.02775	-1.00000	4.96002	94
chr9	123544101	123544292	.	1000	.	217.51611	-1.00000	4.96002	94
chr9	118170127	118170314	.	1000	.	157.16335	-1.00000	4.96002	94
chr9	114662188	114662393	.	1000	.	184.48032	-1.00000	4.96002	94
chr9	109440811	109440991	.	1000	.	202.58797	-1.00000	4.96002	94
chr9	101459107	101459292	.	1000	.	207.72901	-1.00000	4.96002	94
chr8	98163812	98163998	.	1000	.	235.64801	-1.00000	4.96002	94
chr8	97822089	97822286	.	1000	.	256.78650	-1.00000	4.96002	94
chr8	97142305	97142472	.	1000	.	178.51598	-1.00000	4.96002	94
chr8	96180190	96180375	.	1000	.	233.14054	-1.00000	4.96002	94
chr8	93983102	93983316	.	1000	.	206.33999	-1.00000	4.96002	94
chr8	80579942	80580131	.	1000	.	167.59473	-1.00000	4.96002	94
chr8	80249666	80249862	.	1000	.	185.87410	-1.00000	4.96002	94
chr8	78854420	78854597	.	1000	.	191.43619	-1.00000	4.96002	94
chr8	73673089	73673245	.	1000	.	129.25888	-1.00000	4.96002	94
chr8	70835015	70835196	.	1000	.	177.02470	-1.00000	4.96002	94
chr8	68490760	68490930	.	1000	.	167.95339	-1.00000	4.96002	94
chr8	66065020	66065205	.	1000	.	193.59475	-1.00000	4.96002	94
chr8	144019836	144020036	.	1000	.	213.17170	-1.00000	4.96002	94
chr8	140159688	140159882	.	1000	.	197.72301	-1.00000	4.96002	94
chr8	130129657	130129856	.	1000	.	224.71740	-1.00000	4.96002	94
chr8	103073924	103074105	.	1000	.	213.04724	-1.00000	4.96002	94
chr7	97499310	97499489	.	1000	.	173.56217	-1.00000	4.96002	94
chr7	95916674	95916856	.	1000	.	181.44841	-1.00000	4.96002	94
chr7	93374462	93374652	.	1000	.	213.22277	-1.00000	4.96002	94
chr7	92590370	92590550	.	1000	.	182.64560	-1.00000	4.96002	94
chr7	49791180	49791351	.	1000	.	164.55727	-1.00000	4.96002	94
chr7	4830179	4830388	.	1000	.	239.14207	-1.00000	4.96002	94
chr7	36367195	36367387	.	1000	.	208.64475	-1.00000	4.96002	94
chr7	30983679	30983870	.	1000	.	197.12574	-1.00000	4.96002	94
chr7	3065772	3065964	.	1000	.	171.53125	-1.00000	4.96002	94
chr7	27196291	27196441	.	1000	.	152.63926	-1.00000	4.96002	94
chr7	26681899	26682081	.	1000	.	139.36055	-1.00000	4.96002	94
chr7	22110362	22110531	.	1000	.	139.09782	-1.00000	4.96002	94
chr7	155815347	155815536	.	1000	.	181.85785	-1.00000	4.96002	94
chr7	150421148	150421338	.	1000	.	171.95791	-1.00000	4.96002	94
chr7	149310299	149310454	.	1000	.	133.03319	-1.00000	4.96002	94
chr7	143490798	143490976	.	1000	.	179.52207	-1.00000	4.96002	94
chr7	143305554	143305748	.	1000	.	215.78215	-1.00000	4.96002	94
chr7	143240664	143240859	.	1000	.	164.25185	-1.00000	4.96002	94
chr7	142385545	142385728	.	1000	.	148.24997	-1.00000	4.96002	94
chr7	138008913	138009077	.	1000	.	165.43008	-1.00000	4.96002	94
chr7	138002392	138002592	.	1000	.	205.62188	-1.00000	4.96002	94
chr7	131859253	131859459	.	1000	.	215.21541	-1.00000	4.96002	94
chr7	130072233	130072420	.	1000	.	187.61916	-1.00000	4.96002	94
chr7	130010941	130011122	.	1000	.	186.98996	-1.00000	4.96002	94
chr7	129298357	129298511	.	1000	.	154.95118	-1.00000	4.96002	94
chr7	124785287	124785482	.	1000	.	190.93780	-1.00000	4.96002	94
chr7	112898791	112898981	.	1000	.	216.98146	-1.00000	4.96002	94
chr7	104862794	104862992	.	1000	.	226.40479	-1.00000	4.96002	94
chr6	84428412	84428583	.	1000	.	148.13166	-1.00000	4.96002	94
chr6	79778090	79778246	.	1000	.	158.93670	-1.00000	4.96002	94
chr6	52399877	52400041	.	1000	.	131.01803	-1.00000	4.96002	94
chr6	5057203	5057383	.	1000	.	152.30462	-1.00000	4.96002	94
chr6	47309970	47310148	.	1000	.	144.88997	-1.00000	4.96002	94
chr6	44074634	44074809	.	1000	.	163.01934	-1.00000	4.96002	94
chr6	43263551	43263727	.	1000	.	146.87447	-1.00000	4.96002	94
chr6	43143586	43143764	.	1000	.	153.63762	-1.00000	4.96002	94
chr6	37566427	37566605	.	1000	.	147.24205	-1.00000	4.96002	94
chr6	37210539	37210712	.	1000	.	177.26392	-1.00000	4.96002	94
chr6	31952432	31952619	.	1000	.	171.91769	-1.00000	4.96002	94
chr6	31493851	31494010	.	1000	.	140.82577	-1.00000	4.96002	94
chr6	3126433	3126616	.	1000	.	133.49133	-1.00000	4.96002	94
chr6	30877806	30877974	.	1000	.	167.43639	-1.00000	4.96002	94
chr6	17804273	17804462	.	1000	.	223.23523	-1.00000	4.96002	94
chr6	169790216	169790412	.	1000	.	157.76629	-1.00000	4.96002	94
chr6	142566902	142567080	.	1000	.	123.88306	-1.00000	4.96002	94
chr6	127464954	127465140	.	1000	.	169.91676	-1.00000	4.96002	94
chr6	125153589	125153778	.	1000	.	176.49946	-1.00000	4.96002	94
chr6	107675403	107675616	.	1000	.	129.82588	-1.00000	4.96002	94
chr6	106997716	106997917	.	1000	.	195.57477	-1.00000	4.96002	94
chr5	82793920	82794083	.	1000	.	157.01502	-1.00000	4.96002	94
chr5	79556255	79556438	.	1000	.	205.49202	-1.00000	4.96002	94
chr5	69093711	69093902	.	1000	.	221.41053	-1.00000	4.96002	94
chr5	64612461	64612633	.	1000	.	169.65428	-1.00000	4.96002	94
chr5	57650384	57650570	.	1000	.	187.31148	-1.00000	4.96002	94
chr5	4868238	4868428	.	1000	.	171.84365	-1.00000	4.96002	94
chr5	33934817	33934990	.	1000	.	169.94752	-1.00000	4.96002	94
chr5	180869076	180869267	.	1000	.	219.50495	-1.00000	4.96002	94
chr5	180117211	180117401	.	1000	.	191.78038	-1.00000	4.96002	94
chr5	178235110	178235321	.	1000	.	197.50707	-1.00000	4.96002	94
chr5	173925579	173925755	.	1000	.	207.50786	-1.00000	4.96002	94
chr5	160438454	160438651	.	1000	.	196.88414	-1.00000	4.96002	94
chr5	159987458	159987639	.	1000	.	173.44488	-1.00000	4.96002	94
chr5	159316868	159317047	.	1000	.	191.13920	-1.00000	4.96002	94
chr5	154811959	154812138	.	1000	.	214.52876	-1.00000	4.96002	94
chr5	148374852	148375040	.	1000	.	225.45731	-1.00000	4.96002	94
chr5	146542346	146542524	.	1000	.	193.15670	-1.00000	4.96002	94
chr5	14648667	14648832	.	1000	.	163.49280	-1.00000	4.96002	94
chr5	145681688	145681878	.	1000	.	213.52619	-1.00000	4.96002	94
chr5	142713162	142713392	.	1000	.	132.02700	-1.00000	4.96002	94
chr5	141182237	141182416	.	1000	.	155.74689	-1.00000	4.96002	94
chr5	140358989	140359157	.	1000	.	158.06650	-1.00000	4.96002	94
chr5	13957170	13957359	.	1000	.	185.66147	-1.00000	4.96002	94
chr5	138222875	138223055	.	1000	.	193.67535	-1.00000	4.96002	94
chr5	129126764	129126948	.	1000	.	174.84855	-1.00000	4.96002	94
chr5	127313957	127314129	.	1000	.	174.20140	-1.00000	4.96002	94
chr5	10987993	10988208	.	1000	.	207.62466	-1.00000	4.96002	94
chr5	10424234	10424401	.	1000	.	156.77430	-1.00000	4.96002	94
chr4	89254868	89255041	.	1000	.	132.17099	-1.00000	4.96002	94
chr4	88659462	88659655	.	1000	.	198.06936	-1.00000	4.96002	94
chr4	78644820	78645019	.	1000	.	209.04142	-1.00000	4.96002	94
chr4	77385478	77385642	.	1000	.	164.93556	-1.00000	4.96002	94
chr4	51895899	51896083	.	1000	.	158.58945	-1.00000	4.96002	94
chr4	4995196	4995363	.	1000	.	150.87653	-1.00000	4.96002	94
chr4	3480597	3480798	.	1000	.	209.24920	-1.00000	4.96002	94
chr4	174632271	174632428	.	1000	.	144.24272	-1.00000	4.96002	94
chr4	153433154	153433343	.	1000	.	171.93500	-1.00000	4.96002	94
chr4	153128010	153128170	.	1000	.	143.64607	-1.00000	4.96002	94
chr4	150242964	150243154	.	1000	.	189.02409	-1.00000	4.96002	94
chr4	140523851	140524056	.	1000	.	192.56242	-1.00000	4.96002	94
chr4	139509826	139510016	.	1000	.	207.96648	-1.00000	4.96002	94
chr4	114659496	114659676	.	1000	.	208.54096	-1.00000	4.96002	94
chr4	113094862	113095028	.	1000	.	144.23430	-1.00000	4.96002	94
chr4	111475120	111475295	.	1000	.	164.30162	-1.00000	4.96002	94
chr3	56494803	56494979	.	1000	.	161.77147	-1.00000	4.96002	94
chr3	46488758	46488975	.	1000	.	238.61927	-1.00000	4.96002	94
chr3	39498682	39498849	.	1000	.	165.54595	-1.00000	4.96002	94
chr3	39030907	39031096	.	1000	.	170.76368	-1.00000	4.96002	94
chr3	20340412	20340605	.	1000	.	219.44282	-1.00000	4.96002	94
chr3	196196711	196196918	.	1000	.	210.17583	-1.00000	4.96002	94
chr3	194573893	194574055	.	1000	.	158.15146	-1.00000	4.96002	94
chr3	181700536	181700736	.	1000	.	200.64656	-1.00000	4.96002	94
chr3	179811723	179811909	.	1000	.	156.97377	-1.00000	4.96002	94
chr3	179316076	179316249	.	1000	.	169.32282	-1.00000	4.96002	94
chr3	169669188	169669391	.	1000	.	211.08621	-1.00000	4.96002	94
chr3	155996081	155996251	.	1000	.	147.68467	-1.00000	4.96002	94
chr3	153970861	153971027	.	1000	.	136.15743	-1.00000	4.96002	94
chr3	152474671	152474860	.	1000	.	198.77268	-1.00000	4.96002	94
chr3	14508979	14509166	.	1000	.	170.90230	-1.00000	4.96002	94
chr3	129399648	129399827	.	1000	.	191.95742	-1.00000	4.96002	94
chr3	128875656	128875848	.	1000	.	212.66064	-1.00000	4.96002	94
chr3	128845975	128846147	.	1000	.	89.76559	-1.00000	4.96002	94
chr3	12810087	12810321	.	1000	.	179.47274	-1.00000	4.96002	94
chr3	127696264	127696450	.	1000	.	122.05018	-1.00000	4.96002	94
chr3	126246185	126246362	.	1000	.	92.50340	-1.00000	4.96002	94
chr3	124928713	124928909	.	1000	.	196.67490	-1.00000	4.96002	94
chr3	124492880	124493064	.	1000	.	214.26909	-1.00000	4.96002	94
chr3	113494199	113494353	.	1000	.	113.16817	-1.00000	4.96002	94
chr3	109023773	109023935	.	1000	.	151.45010	-1.00000	4.96002	94
chr3	108818495	108818661	.	1000	.	154.21008	-1.00000	4.96002	94
chr22	37607126	37607308	.	1000	.	152.40187	-1.00000	4.96002	94
chr22	35231589	35231749	.	1000	.	151.15068	-1.00000	4.96002	94
chr22	31561355	31561553	.	1000	.	176.43893	-1.00000	4.96002	94
chr21	42309747	42309948	.	1000	.	242.17907	-1.00000	4.96002	94
chr21	38805081	38805276	.	1000	.	145.52869	-1.00000	4.96002	94
chr20	63215156	63215339	.	1000	.	171.32513	-1.00000	4.96002	94
chr20	57061389	57061577	.	1000	.	203.64492	-1.00000	4.96002	94
chr20	48706814	48706972	.	1000	.	171.74492	-1.00000	4.96002	94
chr20	46521080	46521269	.	1000	.	171.69673	-1.00000	4.96002	94
chr20	45629591	45629789	.	1000	.	167.15309	-1.00000	4.96002	94
chr20	39881031	39881194	.	1000	.	151.13178	-1.00000	4.96002	94
chr20	38731575	38731762	.	1000	.	180.46652	-1.00000	4.96002	94
chr20	31852774	31852981	.	1000	.	197.37546	-1.00000	4.96002	94
chr20	31313458	31313642	.	1000	.	134.50347	-1.00000	4.96002	94
chr20	21809176	21809341	.	1000	.	149.09202	-1.00000	4.96002	94
chr20	14948525	14948699	.	1000	.	152.45839	-1.00000	4.96002	94
chr2	96407417	96407604	.	1000	.	167.26287	-1.00000	4.96002	94
chr2	95315154	95315356	.	1000	.	223.77492	-1.00000	4.96002	94
chr2	9142807	9143006	.	1000	.	186.76637	-1.00000	4.96002	94
chr2	88060463	88060638	.	1000	.	154.62563	-1.00000	4.96002	94
chr2	86079983	86080183	.	1000	.	232.84636	-1.00000	4.96002	94
chr2	84303009	84303195	.	1000	.	196.44938	-1.00000	4.96002	94
chr2	74483251	74483435	.	1000	.	178.96878	-1.00000	4.96002	94
chr2	74261635	74261804	.	1000	.	165.72242	-1.00000	4.96002	94
chr2	70643826	70644018	.	1000	.	172.47328	-1.00000	4.96002	94
chr2	70142747	70142923	.	1000	.	175.86399	-1.00000	4.96002	94
chr2	68709508	68709672	.	1000	.	135.90158	-1.00000	4.96002	94
chr2	55015049	55015222	.	1000	.	150.89594	-1.00000	4.96002	94
chr2	42827687	42827874	.	1000	.	172.30600	-1.00000	4.96002	94
chr2	42794573	42794759	.	1000	.	153.07016	-1.00000	4.96002	94
chr2	41869814	41869983	.	1000	.	145.37126	-1.00000	4.96002	94
chr2	30072354	30072527	.	1000	.	175.22221	-1.00000	4.96002	94
chr2	28594382	28594552	.	1000	.	191.75649	-1.00000	4.96002	94
chr2	27370303	27370490	.	1000	.	145.71575	-1.00000	4.96002	94
chr2	230762417	230762582	.	1000	.	158.75215	-1.00000	4.96002	94
chr2	219277749	219277955	.	1000	.	216.97004	-1.00000	4.96002	94
chr2	218852933	218853115	.	1000	.	174.25412	-1.00000	4.96002	94
chr2	214311020	214311209	.	1000	.	197.82854	-1.00000	4.96002	94
chr2	205948170	205948363	.	1000	.	185.35601	-1.00000	4.96002	94
chr2	204072548	204072689	.	1000	.	123.91840	-1.00000	4.96002	94
chr2	191812220	191812392	.	1000	.	152.18615	-1.00000	4.96002	94
chr2	187138342	187138519	.	1000	.	165.73074	-1.00000	4.96002	94
chr2	179422130	179422316	.	1000	.	192.37456	-1.00000	4.96002	94
chr2	178414755	178414962	.	1000	.	213.74433	-1.00000	4.96002	94
chr2	177335050	177335231	.	1000	.	187.21929	-1.00000	4.96002	94
chr2	175329191	175329368	.	1000	.	160.88414	-1.00000	4.96002	94
chr2	168759315	168759481	.	1000	.	138.26115	-1.00000	4.96002	94
chr2	15588429	15588616	.	1000	.	163.48382	-1.00000	4.96002	94
chr2	139946823	139947002	.	1000	.	163.87310	-1.00000	4.96002	94
chr2	134412099	134412281	.	1000	.	159.36242	-1.00000	4.96002	94
chr2	134245476	134245654	.	1000	.	156.53155	-1.00000	4.96002	94
chr2	128233616	128233804	.	1000	.	176.35152	-1.00000	4.96002	94
chr2	118202808	118202968	.	1000	.	162.56073	-1.00000	4.96002	94
chr2	108989176	108989351	.	1000	.	150.82868	-1.00000	4.96002	94
chr2	10409211	10409389	.	1000	.	199.10060	-1.00000	4.96002	94
chr19	7652102	7652254	.	1000	.	146.87908	-1.00000	4.96002	94
chr19	55301906	55302072	.	1000	.	126.86511	-1.00000	4.96002	94
chr19	49145919	49146109	.	1000	.	140.31830	-1.00000	4.96002	94
chr19	47713223	47713408	.	1000	.	145.60442	-1.00000	4.96002	94
chr19	45779265	45779458	.	1000	.	150.94238	-1.00000	4.96002	94
chr19	45485818	45486017	.	1000	.	188.18524	-1.00000	4.96002	94
chr19	44582984	44583176	.	1000	.	175.94668	-1.00000	4.96002	94
chr19	43316794	43316982	.	1000	.	167.91790	-1.00000	4.96002	94
chr19	42567029	42567166	.	1000	.	99.02239	-1.00000	4.96002	94
chr19	36051361	36051497	.	1000	.	136.85513	-1.00000	4.96002	94
chr19	35931712	35931878	.	1000	.	165.16603	-1.00000	4.96002	94
chr19	29771826	29772007	.	1000	.	163.62532	-1.00000	4.96002	94
chr19	16182813	16182984	.	1000	.	165.38205	-1.00000	4.96002	94
chr19	10572426	10572615	.	1000	.	162.37587	-1.00000	4.96002	94
chr19	10259096	10259265	.	1000	.	144.36943	-1.00000	4.96002	94
chr18	961672	961842	.	1000	.	144.57871	-1.00000	4.96002	94
chr18	21192109	21192302	.	1000	.	178.26841	-1.00000	4.96002	94
chr17	8073719	8073872	.	1000	.	130.17725	-1.00000	4.96002	94
chr17	79811444	79811625	.	1000	.	185.87806	-1.00000	4.96002	94
chr17	78138046	78138162	.	1000	.	100.09587	-1.00000	4.96002	94
chr17	77247110	77247226	.	1000	.	120.97720	-1.00000	4.96002	94
chr17	73191548	73191744	.	1000	.	170.12297	-1.00000	4.96002	94
chr17	70767205	70767373	.	1000	.	156.83855	-1.00000	4.96002	94
chr17	66975628	66975815	.	1000	.	190.89996	-1.00000	4.96002	94
chr17	50198332	50198539	.	1000	.	248.15343	-1.00000	4.96002	94
chr17	49290826	49291018	.	1000	.	240.37922	-1.00000	4.96002	94
chr17	20944353	20944538	.	1000	.	166.94762	-1.00000	4.96002	94
chr17	16873298	16873497	.	1000	.	151.99061	-1.00000	4.96002	94
chr17	10616623	10616821	.	1000	.	233.99219	-1.00000	4.96002	94
chr16	89948624	89948788	.	1000	.	124.24247	-1.00000	4.96002	94
chr16	75517464	75517668	.	1000	.	206.18028	-1.00000	4.96002	94
chr16	71882491	71882694	.	1000	.	219.19681	-1.00000	4.96002	94
chr16	4309822	4310000	.	1000	.	167.84122	-1.00000	4.96002	94
chr16	30985019	30985221	.	1000	.	233.33618	-1.00000	4.96002	94
chr16	30598244	30598443	.	1000	.	196.50806	-1.00000	4.96002	94
chr16	27972534	27972723	.	1000	.	181.82650	-1.00000	4.96002	94
chr16	25143998	25144179	.	1000	.	209.33393	-1.00000	4.96002	94
chr16	24689222	24689423	.	1000	.	200.46647	-1.00000	4.96002	94
chr16	21657270	21657461	.	1000	.	168.55456	-1.00000	4.96002	94
chr16	11714669	11714863	.	1000	.	228.49840	-1.00000	4.96002	94
chr15	99286505	99286687	.	1000	.	206.82697	-1.00000	4.96002	94
chr15	91224859	91225056	.	1000	.	220.69351	-1.00000	4.96002	94
chr15	85296672	85296793	.	1000	.	120.73519	-1.00000	4.96002	94
chr15	81265913	81266118	.	1000	.	253.81103	-1.00000	4.96002	94
chr15	80660201	80660391	.	1000	.	189.80137	-1.00000	4.96002	94
chr15	73306015	73306194	.	1000	.	203.32395	-1.00000	4.96002	94
chr15	68559686	68559865	.	1000	.	159.21561	-1.00000	4.96002	94
chr15	65033143	65033319	.	1000	.	165.38923	-1.00000	4.96002	94
chr15	40589866	40590042	.	1000	.	154.24338	-1.00000	4.96002	94
chr15	40030342	40030530	.	1000	.	170.59694	-1.00000	4.96002	94
chr15	101578660	101578859	.	1000	.	214.20936	-1.00000	4.96002	94
chr14	93619283	93619457	.	1000	.	174.57706	-1.00000	4.96002	94
chr14	92880869	92881058	.	1000	.	184.43400	-1.00000	4.96002	94
chr14	90110022	90110215	.	1000	.	198.65414	-1.00000	4.96002	94
chr14	80996406	80996581	.	1000	.	192.14451	-1.00000	4.96002	94
chr14	77459233	77459394	.	1000	.	149.08755	-1.00000	4.96002	94
chr14	76811042	76811209	.	1000	.	147.25047	-1.00000	4.96002	94
chr14	70955977	70956148	.	1000	.	163.90386	-1.00000	4.96002	94
chr14	70087192	70087376	.	1000	.	190.24712	-1.00000	4.96002	94
chr14	66624421	66624607	.	1000	.	180.25836	-1.00000	4.96002	94
chr14	63641436	63641609	.	1000	.	164.81734	-1.00000	4.96002	94
chr14	58639995	58640161	.	1000	.	151.31073	-1.00000	4.96002	94
chr14	58108055	58108255	.	1000	.	167.79772	-1.00000	4.96002	94
[truncated: 1,000 more rows]
