# Supplementary material for: GRAFIMO: Variant and haplotype aware motif scanning on pangenome graphs
Source: PLoS Comput Biol. 2021 Sep 27;17(9):e1009444. doi: 10.1371/journal.pcbi.1009444 (PMC8519448; doi:10.1371/journal.pcbi.1009444)
Supplement: S1 Code — (ZIP) [file pcbi.1009444.s002.zip › S1_code/test_data/tf_motifs/CTCF/Cell_line_A549/ENCFF816XLT_3000.bed]

chrX	119512572	119512759	.	1000	.	227.36253	-1.00000	4.61279	99
chr9	36450260	36450383	.	1000	.	135.26964	-1.00000	4.61279	99
chr9	35116907	35117112	.	1000	.	260.66310	-1.00000	4.61279	99
chr9	135603969	135604155	.	1000	.	188.15214	-1.00000	4.61279	99
chr8	80998361	80998539	.	1000	.	149.30408	-1.00000	4.61279	99
chr8	56242022	56242214	.	1000	.	276.35004	-1.00000	4.61279	99
chr8	48172225	48172387	.	1000	.	144.76883	-1.00000	4.61279	99
chr8	42152618	42152811	.	1000	.	206.54388	-1.00000	4.61279	99
chr8	41701784	41701968	.	1000	.	210.01160	-1.00000	4.61279	99
chr8	26670611	26670794	.	1000	.	201.17487	-1.00000	4.61279	99
chr8	143401248	143401439	.	1000	.	245.16161	-1.00000	4.61279	99
chr8	142624111	142624284	.	1000	.	183.52202	-1.00000	4.61279	99
chr8	141183564	141183733	.	1000	.	194.55825	-1.00000	4.61279	99
chr8	133449562	133449761	.	1000	.	266.33329	-1.00000	4.61279	99
chr8	102810938	102811145	.	1000	.	217.47852	-1.00000	4.61279	99
chr7	83656060	83656253	.	1000	.	219.98335	-1.00000	4.61279	99
chr7	7424486	7424684	.	1000	.	232.55685	-1.00000	4.61279	99
chr7	45136249	45136416	.	1000	.	209.17269	-1.00000	4.61279	99
chr7	25093411	25093588	.	1000	.	210.69027	-1.00000	4.61279	99
chr7	134432766	134432955	.	1000	.	208.96278	-1.00000	4.61279	99
chr7	129367674	129367845	.	1000	.	162.40184	-1.00000	4.61279	99
chr7	129298365	129298542	.	1000	.	166.03313	-1.00000	4.61279	99
chr7	128020255	128020416	.	1000	.	163.31123	-1.00000	4.61279	99
chr6	148578251	148578454	.	1000	.	271.08987	-1.00000	4.61279	99
chr5	39376352	39376507	.	1000	.	142.45257	-1.00000	4.61279	99
chr5	177501044	177501224	.	1000	.	219.58577	-1.00000	4.61279	99
chr5	173332096	173332286	.	1000	.	202.13884	-1.00000	4.61279	99
chr5	172697593	172697789	.	1000	.	234.41143	-1.00000	4.61279	99
chr5	150161694	150161881	.	1000	.	189.21270	-1.00000	4.61279	99
chr5	134184256	134184429	.	1000	.	214.25948	-1.00000	4.61279	99
chr4	154807127	154807320	.	1000	.	217.03263	-1.00000	4.61279	99
chr3	15268022	15268213	.	1000	.	258.24397	-1.00000	4.61279	99
chr3	13461662	13461836	.	1000	.	171.45715	-1.00000	4.61279	99
chr3	131794870	131795049	.	1000	.	174.39740	-1.00000	4.61279	99
chr3	12841780	12841954	.	1000	.	164.31427	-1.00000	4.61279	99
chr20	63980890	63981079	.	1000	.	230.38824	-1.00000	4.61279	99
chr20	49609011	49609184	.	1000	.	190.26224	-1.00000	4.61279	99
chr20	3716317	3716493	.	1000	.	191.56434	-1.00000	4.61279	99
chr20	32674421	32674605	.	1000	.	224.64089	-1.00000	4.61279	99
chr20	32653001	32653194	.	1000	.	231.60177	-1.00000	4.61279	99
chr20	31560164	31560351	.	1000	.	211.46085	-1.00000	4.61279	99
chr20	24918424	24918615	.	1000	.	223.84533	-1.00000	4.61279	99
chr20	22586762	22586961	.	1000	.	216.87348	-1.00000	4.61279	99
chr20	21506360	21506548	.	1000	.	162.02045	-1.00000	4.61279	99
chr20	19662487	19662689	.	1000	.	263.46135	-1.00000	4.61279	99
chr2	85300413	85300612	.	1000	.	249.51162	-1.00000	4.61279	99
chr2	65640606	65640771	.	1000	.	173.15714	-1.00000	4.61279	99
chr2	47335152	47335316	.	1000	.	205.35932	-1.00000	4.61279	99
chr2	31170176	31170357	.	1000	.	216.60072	-1.00000	4.61279	99
chr2	25951096	25951286	.	1000	.	261.02654	-1.00000	4.61279	99
chr2	174697285	174697477	.	1000	.	185.10612	-1.00000	4.61279	99
chr2	168346720	168346875	.	1000	.	148.14336	-1.00000	4.61279	99
chr2	111117096	111117284	.	1000	.	202.85202	-1.00000	4.61279	99
chr19	56309662	56309852	.	1000	.	208.53114	-1.00000	4.61279	99
chr19	55632453	55632639	.	1000	.	187.44325	-1.00000	4.61279	99
chr19	48675458	48675632	.	1000	.	197.64878	-1.00000	4.61279	99
chr19	43447104	43447282	.	1000	.	212.79686	-1.00000	4.61279	99
chr19	35510447	35510648	.	1000	.	219.18888	-1.00000	4.61279	99
chr19	33302508	33302707	.	1000	.	202.91548	-1.00000	4.61279	99
chr19	17305462	17305645	.	1000	.	191.31487	-1.00000	4.61279	99
chr17	981123	981306	.	1000	.	236.66954	-1.00000	4.61279	99
chr17	81484365	81484556	.	1000	.	268.75265	-1.00000	4.61279	99
chr17	79970802	79970932	.	1000	.	133.55435	-1.00000	4.61279	99
chr17	74657502	74657708	.	1000	.	249.45886	-1.00000	4.61279	99
chr17	67717711	67717908	.	1000	.	240.57836	-1.00000	4.61279	99
chr17	57671984	57672171	.	1000	.	198.43794	-1.00000	4.61279	99
chr17	49315554	49315767	.	1000	.	320.72230	-1.00000	4.61279	99
chr17	48602668	48602848	.	1000	.	168.66449	-1.00000	4.61279	99
chr17	47949316	47949507	.	1000	.	217.02931	-1.00000	4.61279	99
chr17	46212994	46213189	.	1000	.	286.76739	-1.00000	4.61279	99
chr17	45099229	45099399	.	1000	.	190.11981	-1.00000	4.61279	99
chr17	4215444	4215623	.	1000	.	269.10644	-1.00000	4.61279	99
chr17	32444214	32444406	.	1000	.	202.68150	-1.00000	4.61279	99
chr17	29807859	29808057	.	1000	.	245.92527	-1.00000	4.61279	99
chr17	27236789	27236981	.	1000	.	224.28609	-1.00000	4.61279	99
chr17	16589425	16589597	.	1000	.	198.80668	-1.00000	4.61279	99
chr16	58336750	58336945	.	1000	.	229.78363	-1.00000	4.61279	99
chr16	57417125	57417330	.	1000	.	236.99404	-1.00000	4.61279	99
chr16	22195984	22196114	.	1000	.	139.11872	-1.00000	4.61279	99
chr16	19072332	19072513	.	1000	.	217.14272	-1.00000	4.61279	99
chr16	15427661	15427817	.	1000	.	138.03979	-1.00000	4.61279	99
chr15	99286514	99286696	.	1000	.	238.78869	-1.00000	4.61279	99
chr15	92077452	92077630	.	1000	.	216.00694	-1.00000	4.61279	99
chr15	88546660	88546842	.	1000	.	191.75031	-1.00000	4.61279	99
chr15	80779023	80779230	.	1000	.	242.62196	-1.00000	4.61279	99
chr15	66946781	66946974	.	1000	.	215.44022	-1.00000	4.61279	99
chr15	65517694	65517872	.	1000	.	216.70316	-1.00000	4.61279	99
chr15	58070920	58071106	.	1000	.	214.60133	-1.00000	4.61279	99
chr15	52735588	52735744	.	1000	.	167.66155	-1.00000	4.61279	99
chr15	101258225	101258429	.	1000	.	284.62754	-1.00000	4.61279	99
chr15	100350194	100350384	.	1000	.	230.00451	-1.00000	4.61279	99
chr14	96275598	96275795	.	1000	.	218.08572	-1.00000	4.61279	99
chr14	88013835	88014035	.	1000	.	242.37132	-1.00000	4.61279	99
chr14	102524557	102524739	.	1000	.	242.37057	-1.00000	4.61279	99
chr14	100108397	100108574	.	1000	.	194.47333	-1.00000	4.61279	99
chr12	6825676	6825865	.	1000	.	252.67208	-1.00000	4.61279	99
chr12	6778997	6779194	.	1000	.	235.38971	-1.00000	4.61279	99
chr12	57831461	57831658	.	1000	.	250.95545	-1.00000	4.61279	99
chr12	54579798	54579969	.	1000	.	195.11871	-1.00000	4.61279	99
chr12	52870557	52870763	.	1000	.	260.01990	-1.00000	4.61279	99
chr12	51341481	51341675	.	1000	.	226.70886	-1.00000	4.61279	99
chr12	45728912	45729113	.	1000	.	233.33010	-1.00000	4.61279	99
chr12	34218522	34218695	.	1000	.	146.24522	-1.00000	4.61279	99
chr12	31403197	31403398	.	1000	.	239.97486	-1.00000	4.61279	99
chr12	3073495	3073666	.	1000	.	215.44523	-1.00000	4.61279	99
chr12	2885336	2885514	.	1000	.	180.78034	-1.00000	4.61279	99
chr12	22335617	22335806	.	1000	.	194.85835	-1.00000	4.61279	99
chr12	14167120	14167305	.	1000	.	229.76215	-1.00000	4.61279	99
chr12	132414993	132415198	.	1000	.	280.02234	-1.00000	4.61279	99
chr12	121794998	121795191	.	1000	.	214.02090	-1.00000	4.61279	99
chr11	95151537	95151745	.	1000	.	186.92980	-1.00000	4.61279	99
chr11	65117861	65118030	.	1000	.	197.82030	-1.00000	4.61279	99
chr11	62906047	62906262	.	1000	.	299.67615	-1.00000	4.61279	99
chr11	57249817	57250004	.	1000	.	215.19211	-1.00000	4.61279	99
chr11	43890323	43890507	.	1000	.	212.96714	-1.00000	4.61279	99
chr11	19553834	19554016	.	1000	.	208.18963	-1.00000	4.61279	99
chr10	86711162	86711351	.	1000	.	202.83701	-1.00000	4.61279	99
chr10	25081062	25081266	.	1000	.	212.38959	-1.00000	4.61279	99
chr10	116797020	116797199	.	1000	.	217.26833	-1.00000	4.61279	99
chr1	93814078	93814264	.	1000	.	254.73456	-1.00000	4.61279	99
chr1	84753635	84753804	.	1000	.	201.55304	-1.00000	4.61279	99
chr1	31789296	31789464	.	1000	.	190.62198	-1.00000	4.61279	99
chr1	205977473	205977679	.	1000	.	292.80181	-1.00000	4.61279	99
chr1	180178932	180179108	.	1000	.	198.08170	-1.00000	4.61279	99
chr1	168439847	168440032	.	1000	.	181.49521	-1.00000	4.61279	99
chr1	165593030	165593216	.	1000	.	208.90718	-1.00000	4.61279	99
chr1	156385683	156385875	.	1000	.	211.35012	-1.00000	4.61279	99
chrX	24395858	24396034	.	1000	.	185.10374	-1.00000	4.61279	98
chr9	33229382	33229567	.	1000	.	218.47758	-1.00000	4.61279	98
chr9	137227589	137227778	.	1000	.	200.56894	-1.00000	4.61279	98
chr9	124853112	124853307	.	1000	.	121.58985	-1.00000	4.61279	98
chr8	9065803	9065984	.	1000	.	183.47032	-1.00000	4.61279	98
chr8	23474351	23474543	.	1000	.	201.90637	-1.00000	4.61279	98
chr8	22918480	22918662	.	1000	.	207.67308	-1.00000	4.61279	98
chr8	142447572	142447763	.	1000	.	238.22956	-1.00000	4.61279	98
chr8	118415039	118415244	.	1000	.	250.38696	-1.00000	4.61279	98
chr8	10928517	10928707	.	1000	.	205.88841	-1.00000	4.61279	98
chr7	50418124	50418316	.	1000	.	244.13006	-1.00000	4.61279	98
chr7	150421131	150421326	.	1000	.	214.78853	-1.00000	4.61279	98
chr7	1065841	1066027	.	1000	.	217.07343	-1.00000	4.61279	98
chr6	39303266	39303442	.	1000	.	168.67286	-1.00000	4.61279	98
chr6	35342305	35342492	.	1000	.	200.74582	-1.00000	4.61279	98
chr6	30673061	30673218	.	1000	.	162.23304	-1.00000	4.61279	98
chr6	29753126	29753333	.	1000	.	210.54831	-1.00000	4.61279	98
chr6	2952628	2952808	.	1000	.	167.05504	-1.00000	4.61279	98
chr5	81165613	81165796	.	1000	.	153.07782	-1.00000	4.61279	98
chr5	56270617	56270816	.	1000	.	246.73721	-1.00000	4.61279	98
chr5	151115389	151115582	.	1000	.	252.94656	-1.00000	4.61279	98
chr5	142699193	142699390	.	1000	.	253.89019	-1.00000	4.61279	98
chr5	141692155	141692347	.	1000	.	270.01841	-1.00000	4.61279	98
chr5	137822251	137822427	.	1000	.	204.87532	-1.00000	4.61279	98
chr3	9715886	9716083	.	1000	.	199.82016	-1.00000	4.61279	98
chr3	52447119	52447293	.	1000	.	216.40925	-1.00000	4.61279	98
chr3	184371631	184371809	.	1000	.	192.90451	-1.00000	4.61279	98
chr3	13648336	13648533	.	1000	.	251.72024	-1.00000	4.61279	98
chr3	124901411	124901601	.	1000	.	233.34648	-1.00000	4.61279	98
chr3	112642985	112643188	.	1000	.	247.47915	-1.00000	4.61279	98
chr20	49979066	49979252	.	1000	.	237.50288	-1.00000	4.61279	98
chr20	48621065	48621241	.	1000	.	204.05840	-1.00000	4.61279	98
chr20	45436961	45437125	.	1000	.	209.01707	-1.00000	4.61279	98
chr20	17898595	17898793	.	1000	.	230.20214	-1.00000	4.61279	98
chr2	86808435	86808634	.	1000	.	269.30881	-1.00000	4.61279	98
chr2	64049795	64049962	.	1000	.	187.31448	-1.00000	4.61279	98
chr2	38603506	38603705	.	1000	.	206.07129	-1.00000	4.61279	98
chr2	25196517	25196711	.	1000	.	243.13752	-1.00000	4.61279	98
chr2	237745099	237745278	.	1000	.	205.50397	-1.00000	4.61279	98
chr2	235551979	235552170	.	1000	.	193.01292	-1.00000	4.61279	98
chr2	219476338	219476539	.	1000	.	200.64557	-1.00000	4.61279	98
chr2	192162523	192162701	.	1000	.	192.61912	-1.00000	4.61279	98
chr19	47863504	47863679	.	1000	.	235.88086	-1.00000	4.61279	98
chr19	47713212	47713409	.	1000	.	253.43946	-1.00000	4.61279	98
chr19	46728824	46729022	.	1000	.	202.11384	-1.00000	4.61279	98
chr19	45059557	45059742	.	1000	.	243.21064	-1.00000	4.61279	98
chr19	39844042	39844214	.	1000	.	204.15473	-1.00000	4.61279	98
chr19	39793059	39793267	.	1000	.	263.58431	-1.00000	4.61279	98
chr19	38636897	38637088	.	1000	.	236.74859	-1.00000	4.61279	98
chr19	33416305	33416491	.	1000	.	238.34102	-1.00000	4.61279	98
chr17	78497180	78497354	.	1000	.	242.43626	-1.00000	4.61279	98
chr17	69235563	69235763	.	1000	.	258.76191	-1.00000	4.61279	98
chr17	50161561	50161753	.	1000	.	266.75136	-1.00000	4.61279	98
chr17	48678499	48678693	.	1000	.	294.54176	-1.00000	4.61279	98
chr17	48585445	48585627	.	1000	.	214.90873	-1.00000	4.61279	98
chr17	47229827	47230035	.	1000	.	282.83808	-1.00000	4.61279	98
chr17	45832218	45832392	.	1000	.	200.97121	-1.00000	4.61279	98
chr17	45640449	45640651	.	1000	.	280.01096	-1.00000	4.61279	98
chr17	44533599	44533810	.	1000	.	277.92036	-1.00000	4.61279	98
chr17	42679825	42680020	.	1000	.	243.67868	-1.00000	4.61279	98
chr17	35969601	35969793	.	1000	.	255.18417	-1.00000	4.61279	98
chr17	35119819	35120020	.	1000	.	259.15991	-1.00000	4.61279	98
chr17	17919269	17919464	.	1000	.	273.54370	-1.00000	4.61279	98
chr17	17860299	17860495	.	1000	.	236.89982	-1.00000	4.61279	98
chr17	1332624	1332801	.	1000	.	202.96087	-1.00000	4.61279	98
chr16	84726129	84726320	.	1000	.	220.74949	-1.00000	4.61279	98
chr16	67155431	67155605	.	1000	.	208.52195	-1.00000	4.61279	98
chr16	4404538	4404720	.	1000	.	150.41427	-1.00000	4.61279	98
chr16	23596300	23596498	.	1000	.	196.25507	-1.00000	4.61279	98
chr16	14249621	14249809	.	1000	.	212.69804	-1.00000	4.61279	98
chr15	99104828	99105046	.	1000	.	267.75279	-1.00000	4.61279	98
chr15	92082359	92082550	.	1000	.	232.90946	-1.00000	4.61279	98
chr15	90932500	90932693	.	1000	.	221.56477	-1.00000	4.61279	98
chr15	90143233	90143431	.	1000	.	283.34126	-1.00000	4.61279	98
chr15	89177825	89178011	.	1000	.	241.01141	-1.00000	4.61279	98
chr15	67863490	67863691	.	1000	.	242.08613	-1.00000	4.61279	98
chr15	65189231	65189437	.	1000	.	223.15406	-1.00000	4.61279	98
chr15	63891078	63891251	.	1000	.	196.07518	-1.00000	4.61279	98
chr15	55290524	55290718	.	1000	.	234.47483	-1.00000	4.61279	98
chr15	20356484	20356602	.	1000	.	127.32731	-1.00000	4.61279	98
chr14	61252871	61253057	.	1000	.	240.48340	-1.00000	4.61279	98
chr14	59576751	59576940	.	1000	.	216.82413	-1.00000	4.61279	98
chr14	32252177	32252348	.	1000	.	190.00678	-1.00000	4.61279	98
chr12	82685782	82685981	.	1000	.	226.51482	-1.00000	4.61279	98
chr12	82527273	82527455	.	1000	.	174.65327	-1.00000	4.61279	98
chr12	55737241	55737430	.	1000	.	185.22658	-1.00000	4.61279	98
chr12	55619729	55619959	.	1000	.	241.54892	-1.00000	4.61279	98
chr12	54399372	54399570	.	1000	.	280.67785	-1.00000	4.61279	98
chr12	53321586	53321787	.	1000	.	230.25882	-1.00000	4.61279	98
chr12	52279049	52279240	.	1000	.	221.78295	-1.00000	4.61279	98
chr12	52164005	52164186	.	1000	.	239.43036	-1.00000	4.61279	98
chr12	49644623	49644810	.	1000	.	215.28269	-1.00000	4.61279	98
chr12	13864179	13864337	.	1000	.	184.73859	-1.00000	4.61279	98
chr12	131851312	131851507	.	1000	.	222.96453	-1.00000	4.61279	98
chr12	131104758	131104957	.	1000	.	239.85648	-1.00000	4.61279	98
chr12	110450338	110450532	.	1000	.	212.67235	-1.00000	4.61279	98
chr11	73661021	73661215	.	1000	.	245.45785	-1.00000	4.61279	98
chr11	57800769	57800943	.	1000	.	203.85118	-1.00000	4.61279	98
chr11	4187632	4187829	.	1000	.	236.15565	-1.00000	4.61279	98
chr11	2930801	2931037	.	1000	.	286.47770	-1.00000	4.61279	98
chr11	2305416	2305597	.	1000	.	207.59899	-1.00000	4.61279	98
chr11	11787844	11788026	.	1000	.	221.98700	-1.00000	4.61279	98
chr10	92574437	92574589	.	1000	.	152.54853	-1.00000	4.61279	98
chr10	80444767	80444960	.	1000	.	226.97780	-1.00000	4.61279	98
chr10	77641907	77642073	.	1000	.	182.83687	-1.00000	4.61279	98
chr10	48658349	48658532	.	1000	.	178.82520	-1.00000	4.61279	98
chr10	124389320	124389509	.	1000	.	217.64781	-1.00000	4.61279	98
chr1	93909584	93909784	.	1000	.	202.75803	-1.00000	4.61279	98
chr1	46528110	46528291	.	1000	.	219.50924	-1.00000	4.61279	98
chr1	27395465	27395646	.	1000	.	172.18567	-1.00000	4.61279	98
chr1	27044611	27044800	.	1000	.	203.65046	-1.00000	4.61279	98
chr1	203039407	203039587	.	1000	.	178.74379	-1.00000	4.61279	98
chr1	202315690	202315870	.	1000	.	256.46339	-1.00000	4.61279	98
chr1	182396811	182397000	.	1000	.	207.53441	-1.00000	4.61279	98
chr1	17125829	17126025	.	1000	.	230.45749	-1.00000	4.61279	98
chr1	163174902	163175082	.	1000	.	157.81737	-1.00000	4.61279	98
chr1	110460343	110460530	.	1000	.	213.44459	-1.00000	4.61279	98
chr1	110312668	110312864	.	1000	.	207.72689	-1.00000	4.61279	98
chr9	97923787	97923984	.	1000	.	119.88342	-1.00000	4.61279	97
chr9	92765409	92765599	.	1000	.	206.23965	-1.00000	4.61279	97
chr9	73082119	73082301	.	1000	.	173.05320	-1.00000	4.61279	97
chr9	5600583	5600752	.	1000	.	184.30130	-1.00000	4.61279	97
chr9	129790407	129790602	.	1000	.	228.71554	-1.00000	4.61279	97
chr9	124419636	124419799	.	1000	.	184.46314	-1.00000	4.61279	97
chr8	9338352	9338561	.	1000	.	223.37862	-1.00000	4.61279	97
chr8	81780587	81780774	.	1000	.	216.29906	-1.00000	4.61279	97
chr8	80992014	80992189	.	1000	.	191.79779	-1.00000	4.61279	97
chr8	73174410	73174586	.	1000	.	217.46436	-1.00000	4.61279	97
chr8	42692573	42692770	.	1000	.	240.13094	-1.00000	4.61279	97
chr8	141726990	141727195	.	1000	.	257.68643	-1.00000	4.61279	97
chr8	130749741	130749942	.	1000	.	260.97957	-1.00000	4.61279	97
chr7	54788663	54788828	.	1000	.	167.21396	-1.00000	4.61279	97
chr7	31192999	31193176	.	1000	.	147.98370	-1.00000	4.61279	97
chr7	25851708	25851864	.	1000	.	148.17779	-1.00000	4.61279	97
chr7	23055700	23055870	.	1000	.	209.19304	-1.00000	4.61279	97
chr7	144127816	144127998	.	1000	.	188.98346	-1.00000	4.61279	97
chr7	106176763	106176954	.	1000	.	222.54564	-1.00000	4.61279	97
chr7	106009565	106009740	.	1000	.	186.69529	-1.00000	4.61279	97
chr6	166275764	166275973	.	1000	.	229.51556	-1.00000	4.61279	97
chr5	923493	923686	.	1000	.	242.32272	-1.00000	4.61279	97
chr5	78642	78794	.	1000	.	139.31024	-1.00000	4.61279	97
chr5	174045510	174045710	.	1000	.	245.76308	-1.00000	4.61279	97
chr5	170744570	170744736	.	1000	.	192.23930	-1.00000	4.61279	97
chr5	151051735	151051933	.	1000	.	245.51255	-1.00000	4.61279	97
chr5	149990866	149991064	.	1000	.	252.38920	-1.00000	4.61279	97
chr5	14727431	14727619	.	1000	.	219.71960	-1.00000	4.61279	97
chr5	145825767	145825969	.	1000	.	285.59289	-1.00000	4.61279	97
chr5	140157201	140157396	.	1000	.	206.93727	-1.00000	4.61279	97
chr4	68376054	68376230	.	1000	.	205.89037	-1.00000	4.61279	97
chr4	2441772	2441990	.	1000	.	208.40207	-1.00000	4.61279	97
chr3	98039701	98039852	.	1000	.	104.86753	-1.00000	4.61279	97
chr3	69691168	69691341	.	1000	.	196.79661	-1.00000	4.61279	97
chr3	23999027	23999225	.	1000	.	244.18809	-1.00000	4.61279	97
chr3	170812080	170812253	.	1000	.	172.28965	-1.00000	4.61279	97
chr3	159260161	159260342	.	1000	.	202.61844	-1.00000	4.61279	97
chr3	156150578	156150750	.	1000	.	222.93767	-1.00000	4.61279	97
chr3	138417616	138417796	.	1000	.	168.22120	-1.00000	4.61279	97
chr3	123489499	123489670	.	1000	.	205.49105	-1.00000	4.61279	97
chr3	123286376	123286552	.	1000	.	161.96980	-1.00000	4.61279	97
chr3	12135130	12135319	.	1000	.	222.30980	-1.00000	4.61279	97
chr3	113626867	113627062	.	1000	.	225.41292	-1.00000	4.61279	97
chr22	23402743	23402920	.	1000	.	158.83695	-1.00000	4.61279	97
chr21	38356110	38356280	.	1000	.	180.75985	-1.00000	4.61279	97
chr21	32258446	32258611	.	1000	.	145.69335	-1.00000	4.61279	97
chr20	57514338	57514522	.	1000	.	220.15113	-1.00000	4.61279	97
chr20	48657801	48657988	.	1000	.	218.84788	-1.00000	4.61279	97
chr20	45290989	45291171	.	1000	.	193.02118	-1.00000	4.61279	97
chr20	43749839	43750009	.	1000	.	203.15351	-1.00000	4.61279	97
chr20	3820165	3820374	.	1000	.	220.13640	-1.00000	4.61279	97
chr20	21236134	21236307	.	1000	.	163.39236	-1.00000	4.61279	97
chr20	19692701	19692862	.	1000	.	161.19276	-1.00000	4.61279	97
chr2	96858124	96858313	.	1000	.	210.21713	-1.00000	4.61279	97
chr2	96550052	96550239	.	1000	.	169.26104	-1.00000	4.61279	97
chr2	88671905	88672098	.	1000	.	205.61456	-1.00000	4.61279	97
chr2	74483243	74483438	.	1000	.	211.39508	-1.00000	4.61279	97
chr2	41869806	41869995	.	1000	.	246.72663	-1.00000	4.61279	97
chr2	41853759	41853931	.	1000	.	181.60031	-1.00000	4.61279	97
chr2	30862138	30862339	.	1000	.	275.58930	-1.00000	4.61279	97
chr2	24827703	24827883	.	1000	.	248.53621	-1.00000	4.61279	97
chr2	24410024	24410209	.	1000	.	186.38354	-1.00000	4.61279	97
chr2	229587194	229587371	.	1000	.	206.33366	-1.00000	4.61279	97
chr2	218876702	218876874	.	1000	.	195.69881	-1.00000	4.61279	97
chr2	217785553	217785725	.	1000	.	220.38832	-1.00000	4.61279	97
chr2	20093725	20093903	.	1000	.	177.58409	-1.00000	4.61279	97
chr2	19363088	19363259	.	1000	.	181.99823	-1.00000	4.61279	97
chr2	178414760	178414939	.	1000	.	204.23652	-1.00000	4.61279	97
chr2	174341564	174341756	.	1000	.	218.65915	-1.00000	4.61279	97
chr2	11124562	11124753	.	1000	.	275.77424	-1.00000	4.61279	97
chr19	54168584	54168767	.	1000	.	208.35905	-1.00000	4.61279	97
chr19	4803988	4804184	.	1000	.	210.71610	-1.00000	4.61279	97
chr19	47788869	47789061	.	1000	.	256.78801	-1.00000	4.61279	97
chr19	41957850	41958062	.	1000	.	291.26249	-1.00000	4.61279	97
chr19	41753281	41753445	.	1000	.	198.08573	-1.00000	4.61279	97
chr19	41449432	41449636	.	1000	.	299.62168	-1.00000	4.61279	97
chr19	39502900	39503068	.	1000	.	224.30018	-1.00000	4.61279	97
chr19	35549276	35549454	.	1000	.	217.24023	-1.00000	4.61279	97
chr18	21600945	21601110	.	1000	.	175.04449	-1.00000	4.61279	97
chr17	82153959	82154157	.	1000	.	208.62110	-1.00000	4.61279	97
chr17	79839834	79840025	.	1000	.	190.67188	-1.00000	4.61279	97
chr17	79045948	79046136	.	1000	.	223.32729	-1.00000	4.61279	97
chr17	79019628	79019828	.	1000	.	245.16406	-1.00000	4.61279	97
chr17	77542789	77542970	.	1000	.	251.60361	-1.00000	4.61279	97
chr17	76398089	76398277	.	1000	.	222.53792	-1.00000	4.61279	97
chr17	75426396	75426569	.	1000	.	248.01903	-1.00000	4.61279	97
chr17	73429470	73429656	.	1000	.	206.93584	-1.00000	4.61279	97
chr17	7136328	7136519	.	1000	.	232.04459	-1.00000	4.61279	97
chr17	68172523	68172656	.	1000	.	132.77706	-1.00000	4.61279	97
chr17	63478983	63479188	.	1000	.	270.75021	-1.00000	4.61279	97
chr17	50550902	50551098	.	1000	.	244.97664	-1.00000	4.61279	97
chr17	48618653	48618872	.	1000	.	310.57264	-1.00000	4.61279	97
chr17	48593953	48594137	.	1000	.	250.58938	-1.00000	4.61279	97
chr17	45894311	45894518	.	1000	.	228.46029	-1.00000	4.61279	97
chr17	45149208	45149417	.	1000	.	255.25000	-1.00000	4.61279	97
chr17	45022047	45022215	.	1000	.	224.21751	-1.00000	4.61279	97
chr17	30477219	30477397	.	1000	.	209.02260	-1.00000	4.61279	97
chr17	27601803	27601983	.	1000	.	240.75985	-1.00000	4.61279	97
chr17	10737182	10737368	.	1000	.	232.40292	-1.00000	4.61279	97
chr16	89557544	89557701	.	1000	.	133.46336	-1.00000	4.61279	97
chr16	69754925	69755119	.	1000	.	218.79260	-1.00000	4.61279	97
chr16	67993308	67993508	.	1000	.	197.49978	-1.00000	4.61279	97
chr16	48630502	48630684	.	1000	.	213.68345	-1.00000	4.61279	97
chr16	3983085	3983274	.	1000	.	207.84026	-1.00000	4.61279	97
chr15	79853595	79853778	.	1000	.	253.60248	-1.00000	4.61279	97
chr15	76139570	76139741	.	1000	.	214.22532	-1.00000	4.61279	97
chr15	75029368	75029560	.	1000	.	247.95240	-1.00000	4.61279	97
chr15	68155059	68155234	.	1000	.	216.48807	-1.00000	4.61279	97
chr15	66497800	66497965	.	1000	.	172.15090	-1.00000	4.61279	97
chr15	60585875	60586079	.	1000	.	245.78255	-1.00000	4.61279	97
chr15	59622425	59622543	.	1000	.	142.27037	-1.00000	4.61279	97
chr14	93139261	93139436	.	1000	.	212.21347	-1.00000	4.61279	97
chr14	92613163	92613382	.	1000	.	250.93432	-1.00000	4.61279	97
chr14	90697683	90697864	.	1000	.	179.86843	-1.00000	4.61279	97
chr14	77053348	77053464	.	1000	.	118.85834	-1.00000	4.61279	97
chr14	67526721	67526874	.	1000	.	121.64014	-1.00000	4.61279	97
chr14	22986663	22986834	.	1000	.	201.68362	-1.00000	4.61279	97
chr14	21104553	21104746	.	1000	.	250.06192	-1.00000	4.61279	97
chr13	75549309	75549520	.	1000	.	207.46275	-1.00000	4.61279	97
chr12	79408034	79408200	.	1000	.	192.21127	-1.00000	4.61279	97
chr12	6962084	6962239	.	1000	.	117.41866	-1.00000	4.61279	97
chr12	69291077	69291272	.	1000	.	239.56170	-1.00000	4.61279	97
chr12	6040104	6040289	.	1000	.	238.92695	-1.00000	4.61279	97
chr12	54207881	54208036	.	1000	.	180.78789	-1.00000	4.61279	97
chr12	52880010	52880208	.	1000	.	236.38448	-1.00000	4.61279	97
chr12	48890762	48890944	.	1000	.	210.93457	-1.00000	4.61279	97
chr12	15221394	15221588	.	1000	.	259.20379	-1.00000	4.61279	97
chr12	117837320	117837528	.	1000	.	274.68109	-1.00000	4.61279	97
chr12	111397009	111397212	.	1000	.	352.80222	-1.00000	4.61279	97
chr12	109428111	109428289	.	1000	.	202.79758	-1.00000	4.61279	97
chr12	108563631	108563807	.	1000	.	216.75914	-1.00000	4.61279	97
chr12	10674244	10674431	.	1000	.	206.32437	-1.00000	4.61279	97
chr12	103632669	103632864	.	1000	.	260.33152	-1.00000	4.61279	97
chr11	74570611	74570777	.	1000	.	186.22768	-1.00000	4.61279	97
chr11	67317655	67317847	.	1000	.	222.81702	-1.00000	4.61279	97
chr11	66282556	66282738	.	1000	.	214.94462	-1.00000	4.61279	97
chr11	65275096	65275290	.	1000	.	243.71792	-1.00000	4.61279	97
chr11	62560629	62560823	.	1000	.	200.14675	-1.00000	4.61279	97
chr11	62171289	62171461	.	1000	.	157.35607	-1.00000	4.61279	97
chr11	62082129	62082320	.	1000	.	231.89154	-1.00000	4.61279	97
chr11	61733509	61733693	.	1000	.	250.48921	-1.00000	4.61279	97
chr11	61385654	61385832	.	1000	.	222.28402	-1.00000	4.61279	97
chr11	59171506	59171711	.	1000	.	250.45506	-1.00000	4.61279	97
chr11	47153188	47153381	.	1000	.	245.57863	-1.00000	4.61279	97
chr11	44936537	44936719	.	1000	.	217.06305	-1.00000	4.61279	97
chr11	13955971	13956154	.	1000	.	172.90732	-1.00000	4.61279	97
chr11	119479769	119479965	.	1000	.	192.30554	-1.00000	4.61279	97
chr11	117946995	117947161	.	1000	.	204.48258	-1.00000	4.61279	97
chr10	91298337	91298498	.	1000	.	196.07885	-1.00000	4.61279	97
chr10	88932754	88932934	.	1000	.	212.95440	-1.00000	4.61279	97
chr10	24617838	24618039	.	1000	.	183.20441	-1.00000	4.61279	97
chr10	17607593	17607757	.	1000	.	176.67467	-1.00000	4.61279	97
chr10	122112716	122112892	.	1000	.	208.39325	-1.00000	4.61279	97
chr10	121734631	121734784	.	1000	.	153.06662	-1.00000	4.61279	97
chr10	11758017	11758202	.	1000	.	208.22391	-1.00000	4.61279	97
chr10	102132541	102132703	.	1000	.	180.78498	-1.00000	4.61279	97
chr10	101779953	101780122	.	1000	.	147.15412	-1.00000	4.61279	97
chr10	100637894	100638066	.	1000	.	157.80521	-1.00000	4.61279	97
chr1	26789258	26789414	.	1000	.	177.18556	-1.00000	4.61279	97
chr1	211655289	211655469	.	1000	.	249.97842	-1.00000	4.61279	97
chr1	207963621	207963824	.	1000	.	255.41747	-1.00000	4.61279	97
chr1	207828661	207828856	.	1000	.	210.17429	-1.00000	4.61279	97
chr1	205591909	205592110	.	1000	.	295.64265	-1.00000	4.61279	97
chr1	205397114	205397298	.	1000	.	163.99459	-1.00000	4.61279	97
chr1	159780574	159780783	.	1000	.	235.01612	-1.00000	4.61279	97
chr1	157090220	157090415	.	1000	.	221.39497	-1.00000	4.61279	97
chr1	154326296	154326499	.	1000	.	201.27967	-1.00000	4.61279	97
chr1	152001801	152001996	.	1000	.	234.78367	-1.00000	4.61279	97
chr1	110496086	110496259	.	1000	.	190.21191	-1.00000	4.61279	97
chrX	103464840	103464986	.	1000	.	150.58819	-1.00000	4.61279	96
chr9	613920	614141	.	1000	.	229.11752	-1.00000	4.61279	96
chr9	131336332	131336530	.	1000	.	220.31652	-1.00000	4.61279	96
chr9	130941171	130941325	.	1000	.	148.69693	-1.00000	4.61279	96
chr9	126558144	126558320	.	1000	.	198.13368	-1.00000	4.61279	96
chr8	61139102	61139281	.	1000	.	170.90799	-1.00000	4.61279	96
chr8	52112473	52112656	.	1000	.	219.68794	-1.00000	4.61279	96
chr8	2024121	2024305	.	1000	.	202.24144	-1.00000	4.61279	96
chr8	17152473	17152653	.	1000	.	214.51590	-1.00000	4.61279	96
chr8	141084402	141084589	.	1000	.	212.66036	-1.00000	4.61279	96
chr7	74566856	74567040	.	1000	.	201.14667	-1.00000	4.61279	96
chr7	35537509	35537703	.	1000	.	213.69526	-1.00000	4.61279	96
chr7	32479683	32479869	.	1000	.	234.00928	-1.00000	4.61279	96
chr7	31744387	31744551	.	1000	.	230.49729	-1.00000	4.61279	96
chr7	30226898	30227102	.	1000	.	258.09558	-1.00000	4.61279	96
chr7	25094312	25094489	.	1000	.	199.61859	-1.00000	4.61279	96
chr7	23570688	23570878	.	1000	.	211.26129	-1.00000	4.61279	96
chr7	149239483	149239646	.	1000	.	163.94769	-1.00000	4.61279	96
chr7	131654776	131654966	.	1000	.	224.93348	-1.00000	4.61279	96
chr7	120987683	120987879	.	1000	.	188.41413	-1.00000	4.61279	96
chr6	32838749	32838934	.	1000	.	193.98985	-1.00000	4.61279	96
chr6	110039513	110039692	.	1000	.	185.87073	-1.00000	4.61279	96
chr5	79025064	79025256	.	1000	.	260.15737	-1.00000	4.61279	96
chr5	5141775	5141931	.	1000	.	138.29337	-1.00000	4.61279	96
chr5	41843606	41843779	.	1000	.	150.63552	-1.00000	4.61279	96
chr5	31809151	31809341	.	1000	.	209.24084	-1.00000	4.61279	96
chr5	177317965	177318150	.	1000	.	207.02655	-1.00000	4.61279	96
chr5	112420366	112420542	.	1000	.	191.39398	-1.00000	4.61279	96
chr3	8971062	8971261	.	1000	.	225.65179	-1.00000	4.61279	96
chr3	183382491	183382641	.	1000	.	171.45339	-1.00000	4.61279	96
chr22	50030370	50030534	.	1000	.	186.35687	-1.00000	4.61279	96
chr22	44626313	44626487	.	1000	.	219.37529	-1.00000	4.61279	96
chr22	37538896	37539074	.	1000	.	216.67608	-1.00000	4.61279	96
chr20	56974485	56974671	.	1000	.	203.59592	-1.00000	4.61279	96
chr20	44685269	44685461	.	1000	.	199.35184	-1.00000	4.61279	96
chr20	36138724	36138925	.	1000	.	209.36159	-1.00000	4.61279	96
chr20	35307031	35307236	.	1000	.	286.19546	-1.00000	4.61279	96
chr20	1470129	1470340	.	1000	.	245.25136	-1.00000	4.61279	96
chr20	1213013	1213185	.	1000	.	207.65898	-1.00000	4.61279	96
chr20	10553455	10553636	.	1000	.	212.22930	-1.00000	4.61279	96
chr2	98649521	98649697	.	1000	.	226.43092	-1.00000	4.61279	96
chr2	88060464	88060626	.	1000	.	189.28781	-1.00000	4.61279	96
chr2	85285555	85285737	.	1000	.	264.88852	-1.00000	4.61279	96
chr2	75640628	75640813	.	1000	.	237.74934	-1.00000	4.61279	96
chr2	72745884	72746047	.	1000	.	172.28544	-1.00000	4.61279	96
chr2	70948559	70948710	.	1000	.	155.41683	-1.00000	4.61279	96
chr2	42859051	42859246	.	1000	.	205.77773	-1.00000	4.61279	96
chr2	27303536	27303724	.	1000	.	225.57454	-1.00000	4.61279	96
chr2	26961803	26962002	.	1000	.	261.81658	-1.00000	4.61279	96
chr2	26846386	26846590	.	1000	.	255.40644	-1.00000	4.61279	96
chr2	25362016	25362211	.	1000	.	246.05347	-1.00000	4.61279	96
chr2	240438345	240438517	.	1000	.	206.69798	-1.00000	4.61279	96
chr2	14903904	14904085	.	1000	.	199.61426	-1.00000	4.61279	96
chr2	118882700	118882901	.	1000	.	193.10141	-1.00000	4.61279	96
chr2	10409206	10409393	.	1000	.	238.46855	-1.00000	4.61279	96
chr19	53808781	53808969	.	1000	.	179.05732	-1.00000	4.61279	96
chr19	50461310	50461494	.	1000	.	218.18983	-1.00000	4.61279	96
chr19	48445342	48445543	.	1000	.	225.86579	-1.00000	4.61279	96
chr19	48391533	48391730	.	1000	.	214.80436	-1.00000	4.61279	96
chr19	46840589	46840760	.	1000	.	211.24648	-1.00000	4.61279	96
chr19	40523348	40523539	.	1000	.	284.44599	-1.00000	4.61279	96
chr19	40305417	40305611	.	1000	.	254.44389	-1.00000	4.61279	96
chr19	38243906	38244076	.	1000	.	223.82808	-1.00000	4.61279	96
chr19	38233881	38234063	.	1000	.	279.73849	-1.00000	4.61279	96
chr18	34122820	34123008	.	1000	.	220.48019	-1.00000	4.61279	96
chr17	78176643	78176813	.	1000	.	226.37901	-1.00000	4.61279	96
chr17	77247111	77247294	.	1000	.	197.00535	-1.00000	4.61279	96
chr17	58113127	58113312	.	1000	.	245.58780	-1.00000	4.61279	96
chr17	51371721	51371910	.	1000	.	227.23441	-1.00000	4.61279	96
chr17	4889156	4889331	.	1000	.	240.46803	-1.00000	4.61279	96
chr17	48791107	48791298	.	1000	.	223.55579	-1.00000	4.61279	96
chr17	45218990	45219192	.	1000	.	271.95395	-1.00000	4.61279	96
chr17	40909375	40909569	.	1000	.	257.75269	-1.00000	4.61279	96
chr17	40168464	40168614	.	1000	.	184.43777	-1.00000	4.61279	96
chr17	34171319	34171470	.	1000	.	121.63297	-1.00000	4.61279	96
chr17	2828518	2828707	.	1000	.	222.15282	-1.00000	4.61279	96
chr17	20009213	20009408	.	1000	.	276.54142	-1.00000	4.61279	96
chr17	19447164	19447335	.	1000	.	194.47026	-1.00000	4.61279	96
chr16	88443087	88443269	.	1000	.	223.78727	-1.00000	4.61279	96
chr16	87871658	87871849	.	1000	.	208.08840	-1.00000	4.61279	96
chr16	67198329	67198529	.	1000	.	299.08180	-1.00000	4.61279	96
chr16	66830926	66831099	.	1000	.	180.78003	-1.00000	4.61279	96
chr15	91302930	91303099	.	1000	.	199.55381	-1.00000	4.61279	96
chr15	88450293	88450447	.	1000	.	180.52204	-1.00000	4.61279	96
chr15	85289809	85289984	.	1000	.	172.30444	-1.00000	4.61279	96
chr15	78618497	78618683	.	1000	.	239.26093	-1.00000	4.61279	96
chr15	71011599	71011778	.	1000	.	202.22191	-1.00000	4.61279	96
chr15	68253016	68253198	.	1000	.	222.20817	-1.00000	4.61279	96
chr15	66619223	66619409	.	1000	.	207.17682	-1.00000	4.61279	96
chr15	58182643	58182813	.	1000	.	182.77670	-1.00000	4.61279	96
chr15	34062009	34062203	.	1000	.	223.33968	-1.00000	4.61279	96
chr15	22223202	22223378	.	1000	.	177.82242	-1.00000	4.61279	96
chr14	76876100	76876285	.	1000	.	255.47866	-1.00000	4.61279	96
chr14	61837691	61837874	.	1000	.	219.51003	-1.00000	4.61279	96
chr14	54774091	54774287	.	1000	.	239.01701	-1.00000	4.61279	96
chr14	22387504	22387676	.	1000	.	182.43832	-1.00000	4.61279	96
chr14	100383767	100383931	.	1000	.	163.97367	-1.00000	4.61279	96
chr13	24220219	24220368	.	1000	.	137.52176	-1.00000	4.61279	96
chr12	96061949	96062140	.	1000	.	208.36574	-1.00000	4.61279	96
chr12	7219745	7219919	.	1000	.	227.62560	-1.00000	4.61279	96
chr12	68830312	68830482	.	1000	.	197.86070	-1.00000	4.61279	96
chr12	6285089	6285279	.	1000	.	240.59906	-1.00000	4.61279	96
chr12	5988648	5988850	.	1000	.	273.82319	-1.00000	4.61279	96
chr12	576180	576379	.	1000	.	198.35520	-1.00000	4.61279	96
chr12	56757583	56757761	.	1000	.	176.10986	-1.00000	4.61279	96
chr12	54324692	54324886	.	1000	.	228.93704	-1.00000	4.61279	96
chr12	52976341	52976525	.	1000	.	225.05114	-1.00000	4.61279	96
chr12	52025737	52025939	.	1000	.	175.86852	-1.00000	4.61279	96
chr12	49358750	49358919	.	1000	.	213.60295	-1.00000	4.61279	96
chr12	15269023	15269206	.	1000	.	198.15699	-1.00000	4.61279	96
chr12	12813176	12813356	.	1000	.	199.50430	-1.00000	4.61279	96
chr12	121773312	121773501	.	1000	.	245.67120	-1.00000	4.61279	96
chr12	108803603	108803767	.	1000	.	193.47109	-1.00000	4.61279	96
chr12	101830931	101831091	.	1000	.	160.83590	-1.00000	4.61279	96
chr11	9758177	9758345	.	1000	.	162.46891	-1.00000	4.61279	96
chr11	7571753	7571946	.	1000	.	244.24181	-1.00000	4.61279	96
chr11	72725305	72725506	.	1000	.	200.29720	-1.00000	4.61279	96
chr11	71080356	71080545	.	1000	.	250.33619	-1.00000	4.61279	96
chr11	65711823	65712035	.	1000	.	266.27971	-1.00000	4.61279	96
chr11	61336293	61336476	.	1000	.	242.01167	-1.00000	4.61279	96
chr11	45252494	45252669	.	1000	.	186.65970	-1.00000	4.61279	96
chr11	32312976	32313151	.	1000	.	190.88024	-1.00000	4.61279	96
chr11	3217248	3217430	.	1000	.	161.46538	-1.00000	4.61279	96
chr11	19903611	19903798	.	1000	.	204.05825	-1.00000	4.61279	96
chr11	14249437	14249608	.	1000	.	216.98501	-1.00000	4.61279	96
chr10	84537510	84537688	.	1000	.	191.92264	-1.00000	4.61279	96
chr10	70925760	70925931	.	1000	.	164.49422	-1.00000	4.61279	96
chr10	47024845	47025026	.	1000	.	188.41316	-1.00000	4.61279	96
chr10	45008672	45008846	.	1000	.	164.09867	-1.00000	4.61279	96
chr10	122298851	122299042	.	1000	.	230.55779	-1.00000	4.61279	96
chr10	116682409	116682598	.	1000	.	211.06915	-1.00000	4.61279	96
chr1	7667628	7667840	.	1000	.	338.34505	-1.00000	4.61279	96
chr1	246689579	246689762	.	1000	.	186.21726	-1.00000	4.61279	96
chr1	204129123	204129291	.	1000	.	160.70321	-1.00000	4.61279	96
chr1	1906320	1906473	.	1000	.	161.30081	-1.00000	4.61279	96
chr1	161209900	161210064	.	1000	.	186.30017	-1.00000	4.61279	96
chr1	151735135	151735313	.	1000	.	224.41424	-1.00000	4.61279	96
chr1	147640836	147641009	.	1000	.	166.43400	-1.00000	4.61279	96
chr9	89603070	89603261	.	1000	.	231.24736	-1.00000	4.61279	95
chr9	87812963	87813141	.	1000	.	229.05446	-1.00000	4.61279	95
chr9	35477329	35477508	.	1000	.	201.24637	-1.00000	4.61279	95
chr9	132800233	132800417	.	1000	.	187.92337	-1.00000	4.61279	95
chr9	125143659	125143836	.	1000	.	218.98686	-1.00000	4.61279	95
chr9	114108018	114108214	.	1000	.	251.51456	-1.00000	4.61279	95
chr8	40034079	40034258	.	1000	.	213.22780	-1.00000	4.61279	95
chr8	33640279	33640427	.	1000	.	136.92397	-1.00000	4.61279	95
chr8	28622296	28622494	.	1000	.	229.13690	-1.00000	4.61279	95
chr8	23410454	23410641	.	1000	.	217.06737	-1.00000	4.61279	95
chr8	17699649	17699811	.	1000	.	167.84433	-1.00000	4.61279	95
chr8	134685671	134685863	.	1000	.	225.61732	-1.00000	4.61279	95
chr8	127734022	127734213	.	1000	.	200.37009	-1.00000	4.61279	95
chr8	126809988	126810169	.	1000	.	217.42006	-1.00000	4.61279	95
chr8	124440475	124440644	.	1000	.	202.16739	-1.00000	4.61279	95
chr7	98021604	98021781	.	1000	.	212.06350	-1.00000	4.61279	95
chr7	74401346	74401521	.	1000	.	202.96750	-1.00000	4.61279	95
chr7	6323070	6323256	.	1000	.	253.04317	-1.00000	4.61279	95
chr7	148962805	148962974	.	1000	.	173.95467	-1.00000	4.61279	95
chr7	141976327	141976503	.	1000	.	194.54548	-1.00000	4.61279	95
chr7	134514663	134514843	.	1000	.	203.48535	-1.00000	4.61279	95
chr6	42044298	42044480	.	1000	.	181.77126	-1.00000	4.61279	95
chr6	37210530	37210710	.	1000	.	206.88857	-1.00000	4.61279	95
chr6	134178549	134178735	.	1000	.	180.33511	-1.00000	4.61279	95
chr5	80082907	80083050	.	1000	.	157.36521	-1.00000	4.61279	95
chr5	58891817	58891971	.	1000	.	166.13108	-1.00000	4.61279	95
chr5	34898362	34898549	.	1000	.	185.00394	-1.00000	4.61279	95
chr5	172707276	172707458	.	1000	.	198.43654	-1.00000	4.61279	95
chr5	150350605	150350797	.	1000	.	166.66673	-1.00000	4.61279	95
chr5	138579373	138579543	.	1000	.	147.65859	-1.00000	4.61279	95
chr5	1174487	1174668	.	1000	.	206.72759	-1.00000	4.61279	95
chr5	111158214	111158416	.	1000	.	238.35505	-1.00000	4.61279	95
chr3	9503304	9503453	.	1000	.	156.28189	-1.00000	4.61279	95
chr3	51719213	51719418	.	1000	.	265.16858	-1.00000	4.61279	95
chr3	38496167	38496333	.	1000	.	161.22328	-1.00000	4.61279	95
chr3	37855477	37855640	.	1000	.	201.02434	-1.00000	4.61279	95
chr3	189961643	189961812	.	1000	.	144.77028	-1.00000	4.61279	95
chr3	157081807	157081964	.	1000	.	182.97414	-1.00000	4.61279	95
chr3	150787858	150788040	.	1000	.	205.57748	-1.00000	4.61279	95
chr22	31970728	31970880	.	1000	.	141.22020	-1.00000	4.61279	95
chr20	8751561	8751723	.	1000	.	195.70526	-1.00000	4.61279	95
chr20	4221247	4221425	.	1000	.	110.33938	-1.00000	4.61279	95
chr20	3676712	3676914	.	1000	.	270.56172	-1.00000	4.61279	95
chr20	36556605	36556757	.	1000	.	188.10748	-1.00000	4.61279	95
chr20	36439539	36439713	.	1000	.	194.17923	-1.00000	4.61279	95
chr2	96508134	96508278	.	1000	.	142.55206	-1.00000	4.61279	95
chr2	63888896	63889087	.	1000	.	188.09435	-1.00000	4.61279	95
chr2	42196799	42197006	.	1000	.	203.29721	-1.00000	4.61279	95
chr2	41782666	41782844	.	1000	.	184.27400	-1.00000	4.61279	95
chr2	37891023	37891191	.	1000	.	190.67742	-1.00000	4.61279	95
chr2	231906158	231906335	.	1000	.	220.50782	-1.00000	4.61279	95
chr2	217789285	217789471	.	1000	.	231.35888	-1.00000	4.61279	95
chr2	216666695	216666895	.	1000	.	264.25272	-1.00000	4.61279	95
chr2	205680106	205680265	.	1000	.	143.83664	-1.00000	4.61279	95
chr2	19863468	19863656	.	1000	.	221.99462	-1.00000	4.61279	95
chr2	168961734	168961903	.	1000	.	183.80974	-1.00000	4.61279	95
chr2	102240912	102241095	.	1000	.	214.14016	-1.00000	4.61279	95
chr19	50922333	50922519	.	1000	.	233.13039	-1.00000	4.61279	95
chr19	48320098	48320282	.	1000	.	257.19714	-1.00000	4.61279	95
chr19	46280855	46281026	.	1000	.	182.69957	-1.00000	4.61279	95
chr19	44903685	44903880	.	1000	.	232.81223	-1.00000	4.61279	95
chr19	44723956	44724158	.	1000	.	277.83768	-1.00000	4.61279	95
chr19	42246248	42246424	.	1000	.	222.52123	-1.00000	4.61279	95
chr19	42184421	42184619	.	1000	.	246.13098	-1.00000	4.61279	95
chr19	41641982	41642174	.	1000	.	259.32674	-1.00000	4.61279	95
chr19	40662837	40663037	.	1000	.	294.53657	-1.00000	4.61279	95
chr19	39122136	39122332	.	1000	.	269.16056	-1.00000	4.61279	95
chr19	38962189	38962392	.	1000	.	271.01025	-1.00000	4.61279	95
chr19	29730546	29730746	.	1000	.	255.57060	-1.00000	4.61279	95
chr19	29694671	29694838	.	1000	.	185.80497	-1.00000	4.61279	95
chr19	2474623	2474775	.	1000	.	158.76941	-1.00000	4.61279	95
chr19	18866617	18866814	.	1000	.	200.18889	-1.00000	4.61279	95
chr17	80866293	80866460	.	1000	.	163.69872	-1.00000	4.61279	95
chr17	80101348	80101510	.	1000	.	159.12718	-1.00000	4.61279	95
chr17	77066880	77067066	.	1000	.	231.56534	-1.00000	4.61279	95
chr17	73841797	73841996	.	1000	.	239.07473	-1.00000	4.61279	95
chr17	7004875	7005045	.	1000	.	236.61488	-1.00000	4.61279	95
chr17	62672392	62672572	.	1000	.	176.90009	-1.00000	4.61279	95
chr17	57892565	57892738	.	1000	.	255.24749	-1.00000	4.61279	95
chr17	51153258	51153458	.	1000	.	279.53165	-1.00000	4.61279	95
chr17	49952570	49952740	.	1000	.	223.53727	-1.00000	4.61279	95
chr17	48671719	48671903	.	1000	.	235.03112	-1.00000	4.61279	95
chr17	42824264	42824444	.	1000	.	225.10108	-1.00000	4.61279	95
chr17	38983218	38983400	.	1000	.	223.52347	-1.00000	4.61279	95
chr17	2848870	2849069	.	1000	.	266.95311	-1.00000	4.61279	95
chr17	28251736	28251900	.	1000	.	179.22800	-1.00000	4.61279	95
chr17	2786333	2786547	.	1000	.	258.46466	-1.00000	4.61279	95
chr17	27603260	27603441	.	1000	.	202.81129	-1.00000	4.61279	95
chr17	17001861	17002055	.	1000	.	239.81096	-1.00000	4.61279	95
chr17	1187278	1187465	.	1000	.	242.43450	-1.00000	4.61279	95
chr17	10616612	10616809	.	1000	.	224.69772	-1.00000	4.61279	95
chr16	67521585	67521752	.	1000	.	187.01476	-1.00000	4.61279	95
chr16	30615463	30615633	.	1000	.	215.19181	-1.00000	4.61279	95
chr16	2868453	2868657	.	1000	.	241.26843	-1.00000	4.61279	95
chr15	90648143	90648336	.	1000	.	188.39105	-1.00000	4.61279	95
chr15	88274635	88274810	.	1000	.	188.36150	-1.00000	4.61279	95
chr15	86624670	86624858	.	1000	.	213.83867	-1.00000	4.61279	95
chr15	77821557	77821743	.	1000	.	208.49913	-1.00000	4.61279	95
chr15	75367851	75368052	.	1000	.	238.34793	-1.00000	4.61279	95
chr15	74835359	74835566	.	1000	.	188.17943	-1.00000	4.61279	95
chr15	66838779	66838890	.	1000	.	149.81718	-1.00000	4.61279	95
chr15	60444274	60444429	.	1000	.	152.37741	-1.00000	4.61279	95
chr15	55648465	55648656	.	1000	.	239.17364	-1.00000	4.61279	95
chr15	40938150	40938346	.	1000	.	179.48135	-1.00000	4.61279	95
chr14	94748889	94749058	.	1000	.	161.59956	-1.00000	4.61279	95
chr14	23380024	23380214	.	1000	.	202.70194	-1.00000	4.61279	95
chr14	105352321	105352503	.	1000	.	209.21969	-1.00000	4.61279	95
chr14	104650416	104650597	.	1000	.	232.00002	-1.00000	4.61279	95
chr14	102235398	102235575	.	1000	.	174.52320	-1.00000	4.61279	95
chr12	98516492	98516670	.	1000	.	183.43573	-1.00000	4.61279	95
chr12	98491066	98491249	.	1000	.	194.43137	-1.00000	4.61279	95
chr12	7460715	7460891	.	1000	.	200.96075	-1.00000	4.61279	95
chr12	64549674	64549845	.	1000	.	184.38885	-1.00000	4.61279	95
chr12	56258354	56258522	.	1000	.	154.55994	-1.00000	4.61279	95
chr12	54032653	54032860	.	1000	.	240.22875	-1.00000	4.61279	95
chr12	51993198	51993356	.	1000	.	166.37931	-1.00000	4.61279	95
chr12	49331699	49331881	.	1000	.	228.85180	-1.00000	4.61279	95
chr12	43882665	43882851	.	1000	.	210.20866	-1.00000	4.61279	95
chr12	32365553	32365716	.	1000	.	177.76504	-1.00000	4.61279	95
chr12	26097140	26097328	.	1000	.	195.67722	-1.00000	4.61279	95
chr12	132153947	132154124	.	1000	.	204.10710	-1.00000	4.61279	95
chr12	122054403	122054616	.	1000	.	289.33800	-1.00000	4.61279	95
chr12	110888092	110888279	.	1000	.	240.29071	-1.00000	4.61279	95
chr11	9614151	9614314	.	1000	.	140.22934	-1.00000	4.61279	95
chr11	72025191	72025378	.	1000	.	195.42736	-1.00000	4.61279	95
chr11	69101480	69101676	.	1000	.	248.30482	-1.00000	4.61279	95
chr11	66022532	66022669	.	1000	.	153.71911	-1.00000	4.61279	95
chr11	4072795	4072971	.	1000	.	225.61203	-1.00000	4.61279	95
chr11	27158876	27159067	.	1000	.	210.38371	-1.00000	4.61279	95
chr11	2400325	2400509	.	1000	.	243.39657	-1.00000	4.61279	95
chr11	12281942	12282115	.	1000	.	214.19008	-1.00000	4.61279	95
chr11	122629055	122629231	.	1000	.	182.98986	-1.00000	4.61279	95
chr10	97759512	97759679	.	1000	.	186.75183	-1.00000	4.61279	95
chr10	72337238	72337404	.	1000	.	178.94591	-1.00000	4.61279	95
chr10	3043637	3043831	.	1000	.	209.35030	-1.00000	4.61279	95
chr10	132023150	132023338	.	1000	.	206.95736	-1.00000	4.61279	95
chr10	116788145	116788322	.	1000	.	189.50600	-1.00000	4.61279	95
chr10	113126681	113126871	.	1000	.	172.92676	-1.00000	4.61279	95
chr10	112140232	112140440	.	1000	.	244.70507	-1.00000	4.61279	95
chr10	100508801	100508965	.	1000	.	148.21303	-1.00000	4.61279	95
chr1	241896457	241896634	.	1000	.	164.12680	-1.00000	4.61279	95
chr1	223698298	223698483	.	1000	.	258.60527	-1.00000	4.61279	95
chr1	21270292	21270499	.	1000	.	252.02263	-1.00000	4.61279	95
chr1	210400684	210400883	.	1000	.	247.50761	-1.00000	4.61279	95
chr1	209747936	209748129	.	1000	.	86.47009	-1.00000	4.61279	95
chr1	206608199	206608374	.	1000	.	173.78684	-1.00000	4.61279	95
chr1	183916066	183916225	.	1000	.	178.92280	-1.00000	4.61279	95
chr1	167533892	167534057	.	1000	.	174.13884	-1.00000	4.61279	95
chr1	156890202	156890385	.	1000	.	184.42401	-1.00000	4.61279	95
chr1	156445917	156446114	.	1000	.	258.62912	-1.00000	4.61279	95
chr1	153511002	153511189	.	1000	.	199.01760	-1.00000	4.61279	95
chr1	152533428	152533608	.	1000	.	196.53777	-1.00000	4.61279	95
chrX	19017389	19017567	.	1000	.	154.54304	-1.00000	4.61279	94
chrX	155966969	155967146	.	1000	.	193.97948	-1.00000	4.61279	94
chr9	98791247	98791417	.	1000	.	199.59254	-1.00000	4.61279	94
chr9	5886203	5886370	.	1000	.	206.43097	-1.00000	4.61279	94
chr9	385908	386081	.	1000	.	209.51400	-1.00000	4.61279	94
chr9	35096156	35096330	.	1000	.	176.33652	-1.00000	4.61279	94
chr9	34612892	34613020	.	1000	.	159.18752	-1.00000	4.61279	94
chr9	34603755	34603940	.	1000	.	232.77021	-1.00000	4.61279	94
chr9	128928010	128928201	.	1000	.	220.63693	-1.00000	4.61279	94
chr9	126965908	126966090	.	1000	.	195.83800	-1.00000	4.61279	94
chr9	123349947	123350126	.	1000	.	214.81209	-1.00000	4.61279	94
chr9	121213301	121213488	.	1000	.	248.82344	-1.00000	4.61279	94
chr8	6840724	6840913	.	1000	.	249.62029	-1.00000	4.61279	94
chr8	42805342	42805530	.	1000	.	210.51571	-1.00000	4.61279	94
chr8	143512675	143512850	.	1000	.	178.51869	-1.00000	4.61279	94
chr8	143383667	143383845	.	1000	.	195.77071	-1.00000	4.61279	94
chr8	140636130	140636326	.	1000	.	249.71458	-1.00000	4.61279	94
chr8	108703908	108704079	.	1000	.	147.91868	-1.00000	4.61279	94
chr8	102814700	102814903	.	1000	.	257.19847	-1.00000	4.61279	94
chr7	92447248	92447441	.	1000	.	210.43194	-1.00000	4.61279	94
chr7	83936170	83936338	.	1000	.	207.83400	-1.00000	4.61279	94
chr7	36291566	36291750	.	1000	.	263.96015	-1.00000	4.61279	94
chr7	19709056	19709215	.	1000	.	187.95692	-1.00000	4.61279	94
chr6	73130000	73130171	.	1000	.	186.44220	-1.00000	4.61279	94
chr6	41779962	41780139	.	1000	.	161.74518	-1.00000	4.61279	94
chr5	95781128	95781330	.	1000	.	211.93012	-1.00000	4.61279	94
chr5	81507052	81507225	.	1000	.	197.03921	-1.00000	4.61279	94
chr5	32093306	32093449	.	1000	.	150.90141	-1.00000	4.61279	94
chr5	151652116	151652302	.	1000	.	201.67790	-1.00000	4.61279	94
chr5	135462328	135462461	.	1000	.	153.80415	-1.00000	4.61279	94
chr5	133111295	133111490	.	1000	.	252.27294	-1.00000	4.61279	94
chr4	56800245	56800407	.	1000	.	157.93428	-1.00000	4.61279	94
chr4	151362785	151362932	.	1000	.	173.52722	-1.00000	4.61279	94
chr3	98023327	98023504	.	1000	.	230.67028	-1.00000	4.61279	94
chr3	194333842	194334025	.	1000	.	182.86929	-1.00000	4.61279	94
chr3	192444596	192444782	.	1000	.	191.13048	-1.00000	4.61279	94
chr3	154253134	154253309	.	1000	.	217.21164	-1.00000	4.61279	94
chr3	149480500	149480682	.	1000	.	243.17716	-1.00000	4.61279	94
chr3	11060826	11060977	.	1000	.	140.89225	-1.00000	4.61279	94
chr22	46542387	46542559	.	1000	.	166.55033	-1.00000	4.61279	94
chr22	38927389	38927553	.	1000	.	170.85001	-1.00000	4.61279	94
chr21	45140447	45140636	.	1000	.	224.86429	-1.00000	4.61279	94
chr21	43789387	43789547	.	1000	.	152.37176	-1.00000	4.61279	94
chr21	43646739	43646904	.	1000	.	194.85426	-1.00000	4.61279	94
chr21	39518428	39518598	.	1000	.	185.89031	-1.00000	4.61279	94
chr20	8722419	8722596	.	1000	.	218.96404	-1.00000	4.61279	94
chr20	64120528	64120683	.	1000	.	178.50361	-1.00000	4.61279	94
chr20	5192412	5192583	.	1000	.	219.21880	-1.00000	4.61279	94
chr20	2454848	2455019	.	1000	.	240.57115	-1.00000	4.61279	94
chr2	88591123	88591297	.	1000	.	196.75773	-1.00000	4.61279	94
chr2	74919838	74920033	.	1000	.	188.89336	-1.00000	4.61279	94
chr2	70142737	70142931	.	1000	.	260.11304	-1.00000	4.61279	94
chr2	69714750	69714913	.	1000	.	177.99882	-1.00000	4.61279	94
chr2	64646425	64646604	.	1000	.	213.95040	-1.00000	4.61279	94
chr2	45936479	45936650	.	1000	.	211.68694	-1.00000	4.61279	94
chr2	44952271	44952441	.	1000	.	148.42246	-1.00000	4.61279	94
chr2	38115333	38115508	.	1000	.	209.43820	-1.00000	4.61279	94
chr2	240851298	240851463	.	1000	.	191.94251	-1.00000	4.61279	94
chr2	231707083	231707269	.	1000	.	200.63967	-1.00000	4.61279	94
chr2	20642479	20642671	.	1000	.	239.48644	-1.00000	4.61279	94
chr2	190319980	190320157	.	1000	.	167.59830	-1.00000	4.61279	94
chr2	176638235	176638411	.	1000	.	199.89126	-1.00000	4.61279	94
chr2	170815818	170815988	.	1000	.	179.14356	-1.00000	4.61279	94
chr2	120343448	120343643	.	1000	.	217.76923	-1.00000	4.61279	94
chr2	112726804	112726998	.	1000	.	256.75074	-1.00000	4.61279	94
chr2	106542837	106542987	.	1000	.	167.61674	-1.00000	4.61279	94
chr19	55516943	55517131	.	1000	.	244.64942	-1.00000	4.61279	94
chr19	50556644	50556838	.	1000	.	175.13908	-1.00000	4.61279	94
chr19	49443838	49444007	.	1000	.	170.45695	-1.00000	4.61279	94
chr19	46856190	46856381	.	1000	.	264.59154	-1.00000	4.61279	94
chr19	42438497	42438688	.	1000	.	252.62095	-1.00000	4.61279	94
chr19	42433762	42433957	.	1000	.	292.97454	-1.00000	4.61279	94
chr19	41746713	41746899	.	1000	.	226.65142	-1.00000	4.61279	94
chr19	40806967	40807146	.	1000	.	232.43533	-1.00000	4.61279	94
chr19	38134674	38134780	.	1000	.	101.42191	-1.00000	4.61279	94
chr19	13089277	13089440	.	1000	.	169.03588	-1.00000	4.61279	94
chr18	12934563	12934752	.	1000	.	216.85582	-1.00000	4.61279	94
chr18	11995505	11995667	.	1000	.	152.88598	-1.00000	4.61279	94
chr17	76523175	76523374	.	1000	.	293.07600	-1.00000	4.61279	94
chr17	72560306	72560485	.	1000	.	188.79490	-1.00000	4.61279	94
chr17	7022060	7022232	.	1000	.	174.69769	-1.00000	4.61279	94
chr17	66165646	66165832	.	1000	.	193.98764	-1.00000	4.61279	94
chr17	61837327	61837500	.	1000	.	211.20288	-1.00000	4.61279	94
chr17	50169376	50169570	.	1000	.	244.06261	-1.00000	4.61279	94
chr17	49032248	49032443	.	1000	.	274.83043	-1.00000	4.61279	94
chr17	4731729	4731913	.	1000	.	233.54914	-1.00000	4.61279	94
chr17	45852790	45852979	.	1000	.	227.41956	-1.00000	4.61279	94
chr17	43880448	43880612	.	1000	.	175.00411	-1.00000	4.61279	94
chr17	3737782	3737967	.	1000	.	253.19253	-1.00000	4.61279	94
chr17	33751227	33751417	.	1000	.	220.75306	-1.00000	4.61279	94
chr17	31437362	31437556	.	1000	.	253.34436	-1.00000	4.61279	94
chr17	3013054	3013230	.	1000	.	219.43261	-1.00000	4.61279	94
chr17	28494789	28494982	.	1000	.	290.49998	-1.00000	4.61279	94
chr17	13024554	13024738	.	1000	.	193.63724	-1.00000	4.61279	94
chr16	85115006	85115204	.	1000	.	259.05462	-1.00000	4.61279	94
chr16	77675823	77675993	.	1000	.	196.59533	-1.00000	4.61279	94
chr16	71611097	71611286	.	1000	.	224.46472	-1.00000	4.61279	94
chr16	57462517	57462692	.	1000	.	201.31644	-1.00000	4.61279	94
chr16	4956241	4956404	.	1000	.	192.21879	-1.00000	4.61279	94
chr16	46854027	46854215	.	1000	.	253.34794	-1.00000	4.61279	94
chr16	46554472	46554571	.	1000	.	80.52975	-1.00000	4.61279	94
chr16	3690529	3690698	.	1000	.	172.83384	-1.00000	4.61279	94
chr16	30032330	30032513	.	1000	.	166.76920	-1.00000	4.61279	94
chr16	30021628	30021788	.	1000	.	170.59736	-1.00000	4.61279	94
chr16	28327000	28327148	.	1000	.	147.92816	-1.00000	4.61279	94
chr15	88894357	88894543	.	1000	.	209.36020	-1.00000	4.61279	94
chr15	85840641	85840839	.	1000	.	237.66769	-1.00000	4.61279	94
chr15	79993475	79993654	.	1000	.	243.18600	-1.00000	4.61279	94
chr15	75732902	75733054	.	1000	.	155.37002	-1.00000	4.61279	94
chr15	74950461	74950663	.	1000	.	275.34682	-1.00000	4.61279	94
chr15	74800247	74800426	.	1000	.	232.57515	-1.00000	4.61279	94
chr15	71115276	71115456	.	1000	.	197.59068	-1.00000	4.61279	94
chr15	70812154	70812316	.	1000	.	153.13839	-1.00000	4.61279	94
chr15	68924970	68925155	.	1000	.	241.93509	-1.00000	4.61279	94
chr15	68210903	68211061	.	1000	.	152.38156	-1.00000	4.61279	94
chr15	66287558	66287728	.	1000	.	139.60686	-1.00000	4.61279	94
chr15	51162952	51163140	.	1000	.	259.76477	-1.00000	4.61279	94
chr14	88667545	88667720	.	1000	.	170.76731	-1.00000	4.61279	94
chr14	76050912	76051081	.	1000	.	182.23279	-1.00000	4.61279	94
chr14	69727038	69727210	.	1000	.	212.64460	-1.00000	4.61279	94
chr14	64540375	64540561	.	1000	.	196.27118	-1.00000	4.61279	94
chr14	54329220	54329377	.	1000	.	143.11997	-1.00000	4.61279	94
chr14	101628515	101628697	.	1000	.	202.07719	-1.00000	4.61279	94
chr13	114226835	114227004	.	1000	.	196.71717	-1.00000	4.61279	94
chr12	96489418	96489593	.	1000	.	205.67967	-1.00000	4.61279	94
chr12	94101474	94101637	.	1000	.	171.96220	-1.00000	4.61279	94
chr12	6891218	6891402	.	1000	.	249.45668	-1.00000	4.61279	94
chr12	6278792	6278977	.	1000	.	184.42749	-1.00000	4.61279	94
chr12	57621832	57621986	.	1000	.	153.75396	-1.00000	4.61279	94
chr12	51980419	51980601	.	1000	.	229.53893	-1.00000	4.61279	94
chr12	49088349	49088516	.	1000	.	187.26449	-1.00000	4.61279	94
chr12	47779382	47779593	.	1000	.	255.04955	-1.00000	4.61279	94
chr12	13278261	13278416	.	1000	.	214.90156	-1.00000	4.61279	94
chr12	13212174	13212350	.	1000	.	205.49441	-1.00000	4.61279	94
chr12	121552711	121552895	.	1000	.	211.07504	-1.00000	4.61279	94
chr12	120583481	120583669	.	1000	.	212.23874	-1.00000	4.61279	94
chr12	12033421	12033601	.	1000	.	185.60756	-1.00000	4.61279	94
chr11	87352835	87353014	.	1000	.	187.00953	-1.00000	4.61279	94
chr11	72091357	72091554	.	1000	.	203.61667	-1.00000	4.61279	94
chr11	67356939	67357113	.	1000	.	189.15469	-1.00000	4.61279	94
chr11	63478896	63479093	.	1000	.	232.99442	-1.00000	4.61279	94
chr11	46889713	46889894	.	1000	.	244.53662	-1.00000	4.61279	94
chr11	46239225	46239398	.	1000	.	225.10379	-1.00000	4.61279	94
chr11	19742790	19742974	.	1000	.	214.30457	-1.00000	4.61279	94
chr11	16788464	16788633	.	1000	.	184.43930	-1.00000	4.61279	94
chr11	15650086	15650241	.	1000	.	167.56192	-1.00000	4.61279	94
chr11	111602060	111602218	.	1000	.	163.72130	-1.00000	4.61279	94
chr10	97210588	97210765	.	1000	.	194.69515	-1.00000	4.61279	94
chr10	97072937	97073125	.	1000	.	221.11995	-1.00000	4.61279	94
chr10	92435099	92435280	.	1000	.	185.19337	-1.00000	4.61279	94
chr10	77173969	77174153	.	1000	.	210.94820	-1.00000	4.61279	94
chr10	7525520	7525735	.	1000	.	262.43234	-1.00000	4.61279	94
chr10	73644240	73644418	.	1000	.	216.08254	-1.00000	4.61279	94
chr10	69392613	69392806	.	1000	.	264.04893	-1.00000	4.61279	94
chr10	30751948	30752140	.	1000	.	229.20029	-1.00000	4.61279	94
chr10	131874999	131875184	.	1000	.	176.70509	-1.00000	4.61279	94
chr10	123994704	123994883	.	1000	.	209.79096	-1.00000	4.61279	94
chr10	123133072	123133256	.	1000	.	192.80192	-1.00000	4.61279	94
chr10	113385239	113385416	.	1000	.	217.90079	-1.00000	4.61279	94
chr10	101840749	101840932	.	1000	.	210.06751	-1.00000	4.61279	94
chr1	5745899	5746051	.	1000	.	167.23345	-1.00000	4.61279	94
chr1	3453213	3453379	.	1000	.	181.26447	-1.00000	4.61279	94
chr1	24385270	24385462	.	1000	.	220.09339	-1.00000	4.61279	94
chr1	222465403	222465594	.	1000	.	231.13271	-1.00000	4.61279	94
chr1	214333022	214333190	.	1000	.	155.58495	-1.00000	4.61279	94
chr1	209576809	209576975	.	1000	.	222.19777	-1.00000	4.61279	94
chr1	206606966	206607160	.	1000	.	194.80666	-1.00000	4.61279	94
chr1	206490177	206490360	.	1000	.	223.53248	-1.00000	4.61279	94
chr1	205485589	205485783	.	1000	.	221.73636	-1.00000	4.61279	94
chr1	201482156	201482341	.	1000	.	251.26114	-1.00000	4.61279	94
chr1	201254639	201254823	.	1000	.	243.39414	-1.00000	4.61279	94
chr1	181166679	181166852	.	1000	.	210.30846	-1.00000	4.61279	94
chr1	180533590	180533743	.	1000	.	181.48526	-1.00000	4.61279	94
chr1	160085698	160085886	.	1000	.	184.24843	-1.00000	4.61279	94
chr1	156130410	156130592	.	1000	.	228.80311	-1.00000	4.61279	94
chr1	156090811	156090991	.	1000	.	198.15768	-1.00000	4.61279	94
chr1	155323366	155323548	.	1000	.	225.47222	-1.00000	4.61279	94
chr1	153749501	153749683	.	1000	.	216.64285	-1.00000	4.61279	94
chrX	131747252	131747407	.	1000	.	187.94066	-1.00000	4.61279	93
chr9	136283817	136283961	.	1000	.	166.07705	-1.00000	4.61279	93
chr9	129885778	129885946	.	1000	.	165.75303	-1.00000	4.61279	93
chr9	128295427	128295608	.	1000	.	211.20006	-1.00000	4.61279	93
chr9	126940702	126940877	.	1000	.	208.13755	-1.00000	4.61279	93
chr9	109903642	109903832	.	1000	.	243.10897	-1.00000	4.61279	93
chr8	8669811	8669977	.	1000	.	193.17390	-1.00000	4.61279	93
chr8	80230888	80231056	.	1000	.	206.05659	-1.00000	4.61279	93
chr8	61023597	61023743	.	1000	.	149.94427	-1.00000	4.61279	93
chr8	52941681	52941872	.	1000	.	212.22202	-1.00000	4.61279	93
chr8	42385550	42385714	.	1000	.	166.84367	-1.00000	4.61279	93
chr8	38067224	38067389	.	1000	.	151.02075	-1.00000	4.61279	93
chr8	16779885	16780032	.	1000	.	124.03092	-1.00000	4.61279	93
chr8	144316059	144316233	.	1000	.	190.01604	-1.00000	4.61279	93
chr8	139705870	139706053	.	1000	.	214.80330	-1.00000	4.61279	93
chr8	11413789	11413977	.	1000	.	241.11464	-1.00000	4.61279	93
chr7	73725823	73726004	.	1000	.	225.23801	-1.00000	4.61279	93
chr7	43700070	43700245	.	1000	.	171.29905	-1.00000	4.61279	93
chr7	35424978	35425143	.	1000	.	177.83093	-1.00000	4.61279	93
chr7	101192581	101192762	.	1000	.	211.98573	-1.00000	4.61279	93
chr6	87929892	87930048	.	1000	.	167.15673	-1.00000	4.61279	93
chr6	41367769	41367946	.	1000	.	144.70679	-1.00000	4.61279	93
chr6	37791535	37791683	.	1000	.	152.97159	-1.00000	4.61279	93
chr6	37018258	37018443	.	1000	.	175.38431	-1.00000	4.61279	93
chr6	30103153	30103328	.	1000	.	191.93195	-1.00000	4.61279	93
chr6	166106179	166106318	.	1000	.	147.00899	-1.00000	4.61279	93
chr5	56201207	56201382	.	1000	.	194.08330	-1.00000	4.61279	93
chr5	55146662	55146853	.	1000	.	203.21851	-1.00000	4.61279	93
chr5	43227703	43227845	.	1000	.	129.15257	-1.00000	4.61279	93
chr5	177390578	177390763	.	1000	.	237.10024	-1.00000	4.61279	93
chr5	163347684	163347866	.	1000	.	180.38452	-1.00000	4.61279	93
chr5	151500812	151500984	.	1000	.	206.71178	-1.00000	4.61279	93
chr5	150544821	150545020	.	1000	.	241.30405	-1.00000	4.61279	93
chr5	14352201	14352363	.	1000	.	139.57341	-1.00000	4.61279	93
chr5	142717631	142717798	.	1000	.	198.78805	-1.00000	4.61279	93
chr5	139765774	139765942	.	1000	.	111.85686	-1.00000	4.61279	93
chr4	139657085	139657279	.	1000	.	215.87351	-1.00000	4.61279	93
chr3	45656863	45657032	.	1000	.	195.21800	-1.00000	4.61279	93
chr3	158791415	158791587	.	1000	.	178.74730	-1.00000	4.61279	93
chr3	141460212	141460412	.	1000	.	226.80847	-1.00000	4.61279	93
chr3	141231667	141231826	.	1000	.	139.14087	-1.00000	4.61279	93
chr3	124565031	124565203	.	1000	.	218.16327	-1.00000	4.61279	93
chr3	124550529	124550690	.	1000	.	150.53571	-1.00000	4.61279	93
chr3	111717626	111717815	.	1000	.	251.11766	-1.00000	4.61279	93
chr22	44697498	44697644	.	1000	.	129.63973	-1.00000	4.61279	93
chr22	37166628	37166786	.	1000	.	158.68296	-1.00000	4.61279	93
chr22	20917124	20917288	.	1000	.	157.50267	-1.00000	4.61279	93
chr20	59403797	59403971	.	1000	.	169.35648	-1.00000	4.61279	93
chr20	57381867	57382036	.	1000	.	192.09712	-1.00000	4.61279	93
chr20	50788111	50788274	.	1000	.	205.86553	-1.00000	4.61279	93
chr20	41173220	41173400	.	1000	.	217.01109	-1.00000	4.61279	93
chr20	38291387	38291563	.	1000	.	174.24009	-1.00000	4.61279	93
chr2	97697369	97697574	.	1000	.	261.29516	-1.00000	4.61279	93
chr2	85266573	85266743	.	1000	.	151.50879	-1.00000	4.61279	93
chr2	84882213	84882358	.	1000	.	155.38181	-1.00000	4.61279	93
chr2	70946948	70947128	.	1000	.	180.51422	-1.00000	4.61279	93
chr2	45494786	45494956	.	1000	.	198.95722	-1.00000	4.61279	93
chr2	30115787	30115945	.	1000	.	206.86333	-1.00000	4.61279	93
chr2	30090926	30091094	.	1000	.	158.38352	-1.00000	4.61279	93
chr2	25664797	25664983	.	1000	.	228.53273	-1.00000	4.61279	93
chr2	25606992	25607178	.	1000	.	202.28244	-1.00000	4.61279	93
chr2	232327194	232327374	.	1000	.	139.54647	-1.00000	4.61279	93
chr2	227238377	227238547	.	1000	.	211.89835	-1.00000	4.61279	93
chr2	168773788	168773937	.	1000	.	158.33378	-1.00000	4.61279	93
chr2	119476335	119476544	.	1000	.	228.47164	-1.00000	4.61279	93
chr2	11693006	11693173	.	1000	.	171.65966	-1.00000	4.61279	93
chr2	10835399	10835590	.	1000	.	225.16289	-1.00000	4.61279	93
chr19	49391972	49392173	.	1000	.	279.01789	-1.00000	4.61279	93
chr19	48271234	48271401	.	1000	.	183.88049	-1.00000	4.61279	93
chr19	45681587	45681771	.	1000	.	212.74044	-1.00000	4.61279	93
chr19	41873235	41873419	.	1000	.	224.21671	-1.00000	4.61279	93
chr19	39328188	39328383	.	1000	.	309.12999	-1.00000	4.61279	93
chr19	39187332	39187499	.	1000	.	230.93611	-1.00000	4.61279	93
chr19	38634703	38634875	.	1000	.	216.96639	-1.00000	4.61279	93
chr19	34096403	34096601	.	1000	.	280.99957	-1.00000	4.61279	93
chr19	33119183	33119353	.	1000	.	161.98368	-1.00000	4.61279	93
chr19	19175135	19175298	.	1000	.	202.65144	-1.00000	4.61279	93
chr17	8888560	8888710	.	1000	.	144.44442	-1.00000	4.61279	93
chr17	82205933	82206117	.	1000	.	196.69150	-1.00000	4.61279	93
chr17	81241737	81241893	.	1000	.	172.65149	-1.00000	4.61279	93
chr17	7913029	7913215	.	1000	.	249.01666	-1.00000	4.61279	93
chr17	76623984	76624158	.	1000	.	225.67010	-1.00000	4.61279	93
chr17	76506449	76506640	.	1000	.	254.99003	-1.00000	4.61279	93
chr17	76458656	76458820	.	1000	.	178.14405	-1.00000	4.61279	93
chr17	69523356	69523526	.	1000	.	140.64979	-1.00000	4.61279	93
chr17	64282060	64282239	.	1000	.	204.03274	-1.00000	4.61279	93
chr17	60638841	60639022	.	1000	.	224.68944	-1.00000	4.61279	93
chr17	49880591	49880744	.	1000	.	172.92758	-1.00000	4.61279	93
chr17	49861200	49861375	.	1000	.	240.91081	-1.00000	4.61279	93
chr17	48457352	48457530	.	1000	.	181.21349	-1.00000	4.61279	93
chr17	45152097	45152261	.	1000	.	201.35142	-1.00000	4.61279	93
chr17	44115702	44115894	.	1000	.	202.10466	-1.00000	4.61279	93
chr17	41647981	41648180	.	1000	.	271.50978	-1.00000	4.61279	93
chr17	40533406	40533564	.	1000	.	188.34497	-1.00000	4.61279	93
chr17	3048771	3048964	.	1000	.	238.36592	-1.00000	4.61279	93
chr17	28646928	28647107	.	1000	.	198.72096	-1.00000	4.61279	93
chr17	27880106	27880304	.	1000	.	266.80042	-1.00000	4.61279	93
chr17	20116769	20116966	.	1000	.	183.48288	-1.00000	4.61279	93
chr17	18217495	18217678	.	1000	.	171.80025	-1.00000	4.61279	93
chr17	10614663	10614822	.	1000	.	155.75805	-1.00000	4.61279	93
chr16	87203274	87203469	.	1000	.	217.19552	-1.00000	4.61279	93
chr16	86520182	86520341	.	1000	.	174.70750	-1.00000	4.61279	93
chr16	84754476	84754618	.	1000	.	142.48869	-1.00000	4.61279	93
chr16	81873976	81874157	.	1000	.	211.00408	-1.00000	4.61279	93
chr16	72241952	72242133	.	1000	.	168.61279	-1.00000	4.61279	93
chr16	67928565	67928748	.	1000	.	212.87136	-1.00000	4.61279	93
chr16	66977753	66977938	.	1000	.	251.32387	-1.00000	4.61279	93
chr16	57300639	57300834	.	1000	.	292.08711	-1.00000	4.61279	93
chr16	50665463	50665615	.	1000	.	171.82986	-1.00000	4.61279	93
chr16	4624316	4624515	.	1000	.	224.15926	-1.00000	4.61279	93
chr16	11641467	11641641	.	1000	.	170.15197	-1.00000	4.61279	93
chr15	85854440	85854623	.	1000	.	221.07721	-1.00000	4.61279	93
chr15	79028451	79028615	.	1000	.	193.51363	-1.00000	4.61279	93
chr15	79007208	79007403	.	1000	.	204.62331	-1.00000	4.61279	93
chr15	77118883	77119060	.	1000	.	228.25103	-1.00000	4.61279	93
chr15	65297805	65297965	.	1000	.	212.86183	-1.00000	4.61279	93
chr15	65077989	65078160	.	1000	.	195.72699	-1.00000	4.61279	93
chr15	62742505	62742690	.	1000	.	211.09489	-1.00000	4.61279	93
chr15	58227809	58227997	.	1000	.	235.69174	-1.00000	4.61279	93
chr15	55217673	55217855	.	1000	.	212.87541	-1.00000	4.61279	93
chr15	35078577	35078768	.	1000	.	223.33232	-1.00000	4.61279	93
chr15	34367629	34367814	.	1000	.	208.71526	-1.00000	4.61279	93
chr15	32651331	32651511	.	1000	.	193.88117	-1.00000	4.61279	93
chr15	31867953	31868120	.	1000	.	174.44173	-1.00000	4.61279	93
chr14	96098834	96099013	.	1000	.	181.05426	-1.00000	4.61279	93
chr14	94001874	94002056	.	1000	.	220.05002	-1.00000	4.61279	93
chr14	68816772	68816950	.	1000	.	185.91136	-1.00000	4.61279	93
chr14	55051478	55051664	.	1000	.	232.54649	-1.00000	4.61279	93
chr14	54366841	54367027	.	1000	.	216.55518	-1.00000	4.61279	93
chr13	30113052	30113225	.	1000	.	174.92446	-1.00000	4.61279	93
chr13	27826674	27826852	.	1000	.	166.55018	-1.00000	4.61279	93
chr12	8544337	8544484	.	1000	.	154.65394	-1.00000	4.61279	93
chr12	75391088	75391265	.	1000	.	193.78467	-1.00000	4.61279	93
chr12	62799223	62799413	.	1000	.	202.48625	-1.00000	4.61279	93
chr12	53421666	53421854	.	1000	.	173.01628	-1.00000	4.61279	93
chr12	52004147	52004313	.	1000	.	202.78694	-1.00000	4.61279	93
chr12	47837691	47837858	.	1000	.	198.31962	-1.00000	4.61279	93
chr12	4604734	4604908	.	1000	.	187.11315	-1.00000	4.61279	93
chr12	3135559	3135726	.	1000	.	204.74280	-1.00000	4.61279	93
chr12	1791211	1791374	.	1000	.	223.82347	-1.00000	4.61279	93
chr12	124771923	124772111	.	1000	.	207.80201	-1.00000	4.61279	93
chr12	118376178	118376359	.	1000	.	201.19638	-1.00000	4.61279	93
chr12	112387439	112387622	.	1000	.	220.78671	-1.00000	4.61279	93
chr12	111313867	111314042	.	1000	.	201.07597	-1.00000	4.61279	93
chr12	106224214	106224378	.	1000	.	180.75313	-1.00000	4.61279	93
chr11	7665831	7666002	.	1000	.	200.99172	-1.00000	4.61279	93
chr11	58654088	58654266	.	1000	.	188.81351	-1.00000	4.61279	93
chr11	17473470	17473668	.	1000	.	285.44868	-1.00000	4.61279	93
chr11	114261116	114261289	.	1000	.	161.72462	-1.00000	4.61279	93
chr11	111423096	111423263	.	1000	.	170.67972	-1.00000	4.61279	93
chr11	10307872	10308073	.	1000	.	186.60261	-1.00000	4.61279	93
chr10	97037437	97037613	.	1000	.	171.65079	-1.00000	4.61279	93
chr10	91251550	91251709	.	1000	.	199.14908	-1.00000	4.61279	93
chr10	24503742	24503908	.	1000	.	166.96895	-1.00000	4.61279	93
chr10	120942912	120943110	.	1000	.	207.72690	-1.00000	4.61279	93
chr10	102169500	102169671	.	1000	.	215.89872	-1.00000	4.61279	93
chr10	102072989	102073143	.	1000	.	174.98647	-1.00000	4.61279	93
chr10	101889718	101889893	.	1000	.	189.84408	-1.00000	4.61279	93
chr10	101161833	101162013	.	1000	.	206.85441	-1.00000	4.61279	93
chr10	101067941	101068122	.	1000	.	214.88589	-1.00000	4.61279	93
chr1	76154224	76154379	.	1000	.	135.69479	-1.00000	4.61279	93
chr1	67535488	67535661	.	1000	.	188.73152	-1.00000	4.61279	93
chr1	44005743	44005915	.	1000	.	215.16115	-1.00000	4.61279	93
chr1	227762512	227762697	.	1000	.	215.33330	-1.00000	4.61279	93
chr1	226125251	226125433	.	1000	.	201.08392	-1.00000	4.61279	93
chr1	206583762	206583946	.	1000	.	214.77954	-1.00000	4.61279	93
chr1	204127730	204127920	.	1000	.	242.65821	-1.00000	4.61279	93
chr1	166910472	166910635	.	1000	.	165.98288	-1.00000	4.61279	93
chr1	156657539	156657717	.	1000	.	196.27136	-1.00000	4.61279	93
chr1	151934095	151934274	.	1000	.	227.99869	-1.00000	4.61279	93
chr1	151300961	151301147	.	1000	.	190.14214	-1.00000	4.61279	93
chr1	112390915	112391088	.	1000	.	168.74749	-1.00000	4.61279	93
chrX	119516349	119516529	.	1000	.	179.91882	-1.00000	4.61279	92
chr9	98998960	98999127	.	1000	.	158.23840	-1.00000	4.61279	92
chr9	98263852	98264049	.	1000	.	259.54268	-1.00000	4.61279	92
chr9	88578595	88578771	.	1000	.	201.83413	-1.00000	4.61279	92
chr9	73023059	73023219	.	1000	.	197.85213	-1.00000	4.61279	92
chr9	69035626	69035806	.	1000	.	210.71613	-1.00000	4.61279	92
chr9	4366828	4366985	.	1000	.	190.86445	-1.00000	4.61279	92
chr9	131762539	131762710	.	1000	.	190.12305	-1.00000	4.61279	92
chr9	126398572	126398754	.	1000	.	216.48465	-1.00000	4.61279	92
chr9	113682304	113682466	.	1000	.	178.08443	-1.00000	4.61279	92
chr9	105881813	105881975	.	1000	.	156.17456	-1.00000	4.61279	92
chr8	53734593	53734760	.	1000	.	178.29502	-1.00000	4.61279	92
chr8	32554772	32554946	.	1000	.	174.57178	-1.00000	4.61279	92
chr8	30555927	30556100	.	1000	.	184.56091	-1.00000	4.61279	92
chr8	30382348	30382489	.	1000	.	156.35817	-1.00000	4.61279	92
chr8	27592307	27592497	.	1000	.	216.44023	-1.00000	4.61279	92
chr8	144685833	144686016	.	1000	.	227.03134	-1.00000	4.61279	92
chr8	144326677	144326845	.	1000	.	175.03222	-1.00000	4.61279	92
chr8	140637465	140637653	.	1000	.	256.74344	-1.00000	4.61279	92
chr7	95511784	95511945	.	1000	.	161.17888	-1.00000	4.61279	92
chr7	75866552	75866727	.	1000	.	196.23475	-1.00000	4.61279	92
chr7	56074395	56074573	.	1000	.	223.52964	-1.00000	4.61279	92
chr7	51162814	51163004	.	1000	.	198.85109	-1.00000	4.61279	92
chr7	45923308	45923482	.	1000	.	205.16067	-1.00000	4.61279	92
chr7	22110363	22110556	.	1000	.	211.70055	-1.00000	4.61279	92
chr7	128347658	128347834	.	1000	.	202.82586	-1.00000	4.61279	92
chr7	106153948	106154134	.	1000	.	254.73006	-1.00000	4.61279	92
chr6	37051546	37051716	.	1000	.	182.62561	-1.00000	4.61279	92
chr6	134063939	134064104	.	1000	.	144.30116	-1.00000	4.61279	92
chr6	133568961	133569147	.	1000	.	184.30407	-1.00000	4.61279	92
chr6	113859019	113859180	.	1000	.	153.14976	-1.00000	4.61279	92
chr5	73792839	73793017	.	1000	.	221.68468	-1.00000	4.61279	92
chr5	32076800	32076985	.	1000	.	204.41423	-1.00000	4.61279	92
chr5	18305411	18305576	.	1000	.	188.26653	-1.00000	4.61279	92
chr5	172713120	172713286	.	1000	.	165.89522	-1.00000	4.61279	92
chr5	150218238	150218416	.	1000	.	196.73807	-1.00000	4.61279	92
chr5	150130029	150130202	.	1000	.	200.84493	-1.00000	4.61279	92
chr5	142880590	142880764	.	1000	.	209.57663	-1.00000	4.61279	92
chr5	141320239	141320408	.	1000	.	208.66607	-1.00000	4.61279	92
chr5	141041283	141041449	.	1000	.	202.32412	-1.00000	4.61279	92
chr5	135945070	135945246	.	1000	.	169.28992	-1.00000	4.61279	92
chr5	134527625	134527763	.	1000	.	142.56482	-1.00000	4.61279	92
chr5	112147030	112147198	.	1000	.	161.62358	-1.00000	4.61279	92
chr4	37603095	37603256	.	1000	.	164.46047	-1.00000	4.61279	92
chr3	50192706	50192857	.	1000	.	144.21163	-1.00000	4.61279	92
chr3	36729566	36729735	.	1000	.	194.91640	-1.00000	4.61279	92
chr3	14921232	14921419	.	1000	.	237.10965	-1.00000	4.61279	92
chr22	42437572	42437753	.	1000	.	158.12069	-1.00000	4.61279	92
chr22	40024874	40025058	.	1000	.	209.12105	-1.00000	4.61279	92
chr22	35430903	35431091	.	1000	.	184.18334	-1.00000	4.61279	92
chr22	24952156	24952307	.	1000	.	178.63961	-1.00000	4.61279	92
chr22	24189746	24189916	.	1000	.	205.97606	-1.00000	4.61279	92
chr20	9408162	9408361	.	1000	.	235.25641	-1.00000	4.61279	92
chr20	63973975	63974156	.	1000	.	231.23672	-1.00000	4.61279	92
chr20	62302652	62302821	.	1000	.	191.69152	-1.00000	4.61279	92
chr20	40968814	40969006	.	1000	.	246.86181	-1.00000	4.61279	92
chr20	4085339	4085541	.	1000	.	277.59513	-1.00000	4.61279	92
chr20	38926038	38926229	.	1000	.	177.99104	-1.00000	4.61279	92
chr20	3818455	3818627	.	1000	.	213.31656	-1.00000	4.61279	92
chr20	32521793	32521974	.	1000	.	207.97602	-1.00000	4.61279	92
chr20	20568691	20568880	.	1000	.	215.84456	-1.00000	4.61279	92
chr20	18632298	18632466	.	1000	.	199.14488	-1.00000	4.61279	92
chr20	18276838	18277021	.	1000	.	206.00022	-1.00000	4.61279	92
chr2	75609181	75609375	.	1000	.	238.17059	-1.00000	4.61279	92
chr2	72892799	72892988	.	1000	.	193.39782	-1.00000	4.61279	92
chr2	72150421	72150622	.	1000	.	189.25084	-1.00000	4.61279	92
chr2	70617685	70617867	.	1000	.	225.62140	-1.00000	4.61279	92
chr2	64865657	64865803	.	1000	.	163.39379	-1.00000	4.61279	92
chr2	46461476	46461662	.	1000	.	261.00144	-1.00000	4.61279	92
chr2	42828938	42829084	.	1000	.	193.29112	-1.00000	4.61279	92
chr2	42827701	42827873	.	1000	.	214.15617	-1.00000	4.61279	92
chr2	27279976	27280152	.	1000	.	211.26740	-1.00000	4.61279	92
chr2	222971803	222971983	.	1000	.	184.97423	-1.00000	4.61279	92
chr2	130797523	130797701	.	1000	.	184.65852	-1.00000	4.61279	92
chr2	119641653	119641815	.	1000	.	180.16044	-1.00000	4.61279	92
chr2	102355668	102355837	.	1000	.	150.48547	-1.00000	4.61279	92
chr19	6125614	6125762	.	1000	.	182.19484	-1.00000	4.61279	92
chr19	55160628	55160826	.	1000	.	246.90462	-1.00000	4.61279	92
chr19	53853017	53853196	.	1000	.	206.48031	-1.00000	4.61279	92
chr19	51657041	51657234	.	1000	.	208.23162	-1.00000	4.61279	92
chr19	50486952	50487110	.	1000	.	157.59627	-1.00000	4.61279	92
chr19	45607336	45607520	.	1000	.	196.61152	-1.00000	4.61279	92
chr19	35067213	35067372	.	1000	.	200.62059	-1.00000	4.61279	92
chr19	32599745	32599902	.	1000	.	205.07250	-1.00000	4.61279	92
chr19	30669540	30669708	.	1000	.	168.21913	-1.00000	4.61279	92
chr19	19366931	19367097	.	1000	.	149.17099	-1.00000	4.61279	92
chr19	14348542	14348718	.	1000	.	175.34470	-1.00000	4.61279	92
chr19	12983669	12983819	.	1000	.	139.01364	-1.00000	4.61279	92
chr17	794917	795099	.	1000	.	213.37015	-1.00000	4.61279	92
chr17	77331498	77331691	.	1000	.	222.96119	-1.00000	4.61279	92
chr17	77056341	77056516	.	1000	.	230.40979	-1.00000	4.61279	92
chr17	75679704	75679869	.	1000	.	163.45991	-1.00000	4.61279	92
chr17	75238752	75238925	.	1000	.	173.66190	-1.00000	4.61279	92
chr17	72557020	72557214	.	1000	.	221.16494	-1.00000	4.61279	92
chr17	69526086	69526271	.	1000	.	221.60605	-1.00000	4.61279	92
chr17	67475497	67475685	.	1000	.	250.78974	-1.00000	4.61279	92
chr17	66906779	66906953	.	1000	.	212.38743	-1.00000	4.61279	92
chr17	60142965	60143148	.	1000	.	216.13274	-1.00000	4.61279	92
chr17	58317478	58317669	.	1000	.	235.26655	-1.00000	4.61279	92
chr17	56780300	56780471	.	1000	.	198.05132	-1.00000	4.61279	92
chr17	55348859	55349040	.	1000	.	207.47464	-1.00000	4.61279	92
chr17	50852186	50852356	.	1000	.	166.10294	-1.00000	4.61279	92
chr17	4987418	4987603	.	1000	.	163.95236	-1.00000	4.61279	92
chr17	4709963	4710120	.	1000	.	195.47241	-1.00000	4.61279	92
chr17	46782329	46782494	.	1000	.	177.36924	-1.00000	4.61279	92
chr17	44331392	44331577	.	1000	.	182.07017	-1.00000	4.61279	92
chr17	42937827	42938022	.	1000	.	234.27218	-1.00000	4.61279	92
chr17	41548934	41549119	.	1000	.	209.07563	-1.00000	4.61279	92
chr17	35767012	35767198	.	1000	.	210.51307	-1.00000	4.61279	92
chr17	33779203	33779381	.	1000	.	218.42509	-1.00000	4.61279	92
chr17	30093609	30093789	.	1000	.	203.98905	-1.00000	4.61279	92
chr17	27893334	27893488	.	1000	.	191.03910	-1.00000	4.61279	92
chr17	20226822	20227009	.	1000	.	219.78220	-1.00000	4.61279	92
chr17	20121723	20121913	.	1000	.	248.79247	-1.00000	4.61279	92
chr17	143918	144052	.	1000	.	164.57346	-1.00000	4.61279	92
chr16	4506489	4506655	.	1000	.	186.21170	-1.00000	4.61279	92
chr16	2927138	2927298	.	1000	.	186.01442	-1.00000	4.61279	92
chr16	28070824	28070983	.	1000	.	171.51408	-1.00000	4.61279	92
chr16	27155116	27155288	.	1000	.	148.99386	-1.00000	4.61279	92
chr16	22188673	22188850	.	1000	.	209.73239	-1.00000	4.61279	92
chr16	1706015	1706209	.	1000	.	233.64309	-1.00000	4.61279	92
chr16	1106383	1106561	.	1000	.	202.41904	-1.00000	4.61279	92
chr15	96356940	96357123	.	1000	.	187.75013	-1.00000	4.61279	92
chr15	82108563	82108736	.	1000	.	230.94918	-1.00000	4.61279	92
chr15	79381120	79381283	.	1000	.	217.70372	-1.00000	4.61279	92
chr15	78177469	78177625	.	1000	.	191.58704	-1.00000	4.61279	92
chr15	66862928	66863114	.	1000	.	219.61997	-1.00000	4.61279	92
chr15	64728290	64728480	.	1000	.	235.48728	-1.00000	4.61279	92
chr15	62060511	62060685	.	1000	.	176.53018	-1.00000	4.61279	92
chr15	61834193	61834377	.	1000	.	187.76934	-1.00000	4.61279	92
chr15	59532870	59533065	.	1000	.	242.04026	-1.00000	4.61279	92
chr15	51281467	51281619	.	1000	.	144.43177	-1.00000	4.61279	92
chr15	26864829	26865011	.	1000	.	213.01808	-1.00000	4.61279	92
chr14	81464603	81464783	.	1000	.	167.71740	-1.00000	4.61279	92
chr14	67571382	67571549	.	1000	.	167.83409	-1.00000	4.61279	92
chr14	36070551	36070725	.	1000	.	195.44166	-1.00000	4.61279	92
chr14	104976194	104976398	.	1000	.	251.67717	-1.00000	4.61279	92
chr14	102096676	102096834	.	1000	.	188.14763	-1.00000	4.61279	92
chr14	100193174	100193328	.	1000	.	90.07046	-1.00000	4.61279	92
chr13	20943638	20943787	.	1000	.	160.66016	-1.00000	4.61279	92
chr13	20163479	20163660	.	1000	.	183.00320	-1.00000	4.61279	92
chr12	98998801	98998950	.	1000	.	166.43126	-1.00000	4.61279	92
chr12	76031541	76031691	.	1000	.	157.32307	-1.00000	4.61279	92
chr12	751333	751482	.	1000	.	173.77467	-1.00000	4.61279	92
chr12	68223230	68223427	.	1000	.	231.30139	-1.00000	4.61279	92
chr12	66087481	66087634	.	1000	.	170.21191	-1.00000	4.61279	92
chr12	56513826	56514012	.	1000	.	215.42567	-1.00000	4.61279	92
chr12	52372645	52372824	.	1000	.	243.61230	-1.00000	4.61279	92
chr12	27014407	27014580	.	1000	.	210.79322	-1.00000	4.61279	92
chr12	122860335	122860503	.	1000	.	187.61066	-1.00000	4.61279	92
chr12	122336127	122336287	.	1000	.	176.80580	-1.00000	4.61279	92
chr12	121812062	121812232	.	1000	.	191.34542	-1.00000	4.61279	92
chr12	111024276	111024440	.	1000	.	180.85038	-1.00000	4.61279	92
chr11	76207664	76207840	.	1000	.	173.65868	-1.00000	4.61279	92
chr11	74449431	74449583	.	1000	.	154.04732	-1.00000	4.61279	92
chr11	67629312	67629494	.	1000	.	184.83106	-1.00000	4.61279	92
chr11	6379352	6379538	.	1000	.	227.88094	-1.00000	4.61279	92
chr11	62311244	62311408	.	1000	.	172.29396	-1.00000	4.61279	92
chr11	45103199	45103367	.	1000	.	214.50700	-1.00000	4.61279	92
chr11	35392315	35392463	.	1000	.	185.62025	-1.00000	4.61279	92
chr11	1882531	1882697	.	1000	.	194.94287	-1.00000	4.61279	92
chr10	93376489	93376631	.	1000	.	190.83649	-1.00000	4.61279	92
chr10	88835717	88835909	.	1000	.	242.41593	-1.00000	4.61279	92
chr10	78047372	78047563	.	1000	.	194.24140	-1.00000	4.61279	92
chr10	73879743	73879918	.	1000	.	208.81868	-1.00000	4.61279	92
chr10	73529439	73529591	.	1000	.	180.94643	-1.00000	4.61279	92
chr10	72328394	72328559	.	1000	.	163.01228	-1.00000	4.61279	92
chr10	70387666	70387875	.	1000	.	205.42147	-1.00000	4.61279	92
chr10	63720100	63720295	.	1000	.	205.42541	-1.00000	4.61279	92
chr10	47340670	47340842	.	1000	.	151.70340	-1.00000	4.61279	92
chr10	47312220	47312370	.	1000	.	214.27192	-1.00000	4.61279	92
chr10	33155917	33156100	.	1000	.	198.30160	-1.00000	4.61279	92
chr10	17257796	17257971	.	1000	.	198.96999	-1.00000	4.61279	92
chr10	14823262	14823432	.	1000	.	184.77697	-1.00000	4.61279	92
chr10	13778080	13778279	.	1000	.	158.05783	-1.00000	4.61279	92
chr10	119750719	119750886	.	1000	.	185.37025	-1.00000	4.61279	92
chr10	102229849	102230031	.	1000	.	247.24567	-1.00000	4.61279	92
chr1	9725097	9725285	.	1000	.	228.89386	-1.00000	4.61279	92
chr1	47179218	47179397	.	1000	.	186.89906	-1.00000	4.61279	92
chr1	46348196	46348390	.	1000	.	271.06091	-1.00000	4.61279	92
chr1	26966989	26967175	.	1000	.	197.53423	-1.00000	4.61279	92
chr1	231756865	231757045	.	1000	.	180.49325	-1.00000	4.61279	92
chr1	230642265	230642439	.	1000	.	198.19569	-1.00000	4.61279	92
chr1	227542635	227542824	.	1000	.	187.04126	-1.00000	4.61279	92
chr1	201793122	201793315	.	1000	.	251.30220	-1.00000	4.61279	92
chr1	201042998	201043171	.	1000	.	183.98615	-1.00000	4.61279	92
chr1	186985993	186986159	.	1000	.	148.90362	-1.00000	4.61279	92
chr1	181189959	181190142	.	1000	.	227.37726	-1.00000	4.61279	92
chr1	180252720	180252891	.	1000	.	192.73283	-1.00000	4.61279	92
chr1	173431280	173431430	.	1000	.	163.18830	-1.00000	4.61279	92
chr1	165601723	165601886	.	1000	.	161.72567	-1.00000	4.61279	92
chr1	160006426	160006587	.	1000	.	173.32213	-1.00000	4.61279	92
chr1	156689582	156689784	.	1000	.	209.24779	-1.00000	4.61279	92
chr1	156608168	156608359	.	1000	.	202.58741	-1.00000	4.61279	92
chr1	154479912	154480083	.	1000	.	218.48114	-1.00000	4.61279	92
chr1	153677777	153677946	.	1000	.	187.54406	-1.00000	4.61279	92
chr1	112369759	112369956	.	1000	.	231.75653	-1.00000	4.61279	92
chr1	109546358	109546504	.	1000	.	162.57498	-1.00000	4.61279	92
chrX	40169587	40169741	.	1000	.	145.07611	-1.00000	4.61279	91
chrX	1648674	1648842	.	1000	.	162.69677	-1.00000	4.61279	91
chrX	130079901	130080063	.	1000	.	147.89351	-1.00000	4.61279	91
chr9	97399233	97399387	.	1000	.	166.58994	-1.00000	4.61279	91
chr9	36407138	36407321	.	1000	.	228.77537	-1.00000	4.61279	91
chr9	35481467	35481646	.	1000	.	210.82669	-1.00000	4.61279	91
chr9	32379363	32379542	.	1000	.	203.77257	-1.00000	4.61279	91
chr9	21789522	21789699	.	1000	.	151.28411	-1.00000	4.61279	91
chr9	135086141	135086331	.	1000	.	227.62084	-1.00000	4.61279	91
chr9	133239171	133239363	.	1000	.	194.27412	-1.00000	4.61279	91
chr9	122125251	122125444	.	1000	.	224.87341	-1.00000	4.61279	91
chr9	113407007	113407167	.	1000	.	148.89021	-1.00000	4.61279	91
chr8	97560102	97560222	.	1000	.	130.44734	-1.00000	4.61279	91
chr8	23019318	23019499	.	1000	.	173.77919	-1.00000	4.61279	91
chr8	22054104	22054275	.	1000	.	168.31742	-1.00000	4.61279	91
chr8	143977177	143977367	.	1000	.	183.50342	-1.00000	4.61279	91
chr8	143902591	143902767	.	1000	.	214.40869	-1.00000	4.61279	91
chr8	138686605	138686778	.	1000	.	198.26747	-1.00000	4.61279	91
chr8	134886508	134886668	.	1000	.	207.00193	-1.00000	4.61279	91
chr8	134691372	134691552	.	1000	.	221.60106	-1.00000	4.61279	91
chr8	131037000	131037182	.	1000	.	237.91389	-1.00000	4.61279	91
chr8	130129677	130129822	.	1000	.	168.88784	-1.00000	4.61279	91
chr8	102807583	102807759	.	1000	.	203.94980	-1.00000	4.61279	91
chr7	73734786	73734971	.	1000	.	227.95809	-1.00000	4.61279	91
chr7	54774237	54774410	.	1000	.	189.35625	-1.00000	4.61279	91
chr7	31634020	31634170	.	1000	.	169.50952	-1.00000	4.61279	91
chr7	16982720	16982900	.	1000	.	191.24716	-1.00000	4.61279	91
chr7	1664734	1664913	.	1000	.	212.95891	-1.00000	4.61279	91
chr7	151754187	151754355	.	1000	.	222.76819	-1.00000	4.61279	91
chr7	140647163	140647339	.	1000	.	160.92580	-1.00000	4.61279	91
chr6	41775994	41776150	.	1000	.	160.67221	-1.00000	4.61279	91
chr6	3126445	3126607	.	1000	.	174.76987	-1.00000	4.61279	91
chr6	133916656	133916801	.	1000	.	151.56932	-1.00000	4.61279	91
chr5	4879797	4879969	.	1000	.	208.00427	-1.00000	4.61279	91
chr5	177309775	177309946	.	1000	.	202.11621	-1.00000	4.61279	91
chr5	176448152	176448345	.	1000	.	198.71203	-1.00000	4.61279	91
chr5	174419627	174419811	.	1000	.	248.63900	-1.00000	4.61279	91
chr5	141619160	141619356	.	1000	.	240.76965	-1.00000	4.61279	91
chr5	139422395	139422565	.	1000	.	200.88866	-1.00000	4.61279	91
chr4	154552202	154552371	.	1000	.	175.54142	-1.00000	4.61279	91
chr3	33980405	33980564	.	1000	.	181.40697	-1.00000	4.61279	91
chr3	3179704	3179862	.	1000	.	194.15994	-1.00000	4.61279	91
chr3	197510230	197510382	.	1000	.	151.51656	-1.00000	4.61279	91
chr3	142929230	142929382	.	1000	.	134.98888	-1.00000	4.61279	91
chr3	13496370	13496552	.	1000	.	241.48672	-1.00000	4.61279	91
chr3	134308460	134308656	.	1000	.	254.97472	-1.00000	4.61279	91
chr3	12706578	12706756	.	1000	.	181.74877	-1.00000	4.61279	91
chr3	122942976	122943173	.	1000	.	212.68880	-1.00000	4.61279	91
chr22	45978654	45978763	.	1000	.	99.62062	-1.00000	4.61279	91
chr22	35231585	35231744	.	1000	.	166.88423	-1.00000	4.61279	91
chr20	9618038	9618220	.	1000	.	270.46327	-1.00000	4.61279	91
chr20	41095475	41095645	.	1000	.	193.91041	-1.00000	4.61279	91
chr20	34579189	34579354	.	1000	.	167.30636	-1.00000	4.61279	91
chr20	2351922	2352095	.	1000	.	158.43273	-1.00000	4.61279	91
chr20	20860293	20860489	.	1000	.	249.87522	-1.00000	4.61279	91
chr2	88691636	88691795	.	1000	.	165.29938	-1.00000	4.61279	91
chr2	84927105	84927293	.	1000	.	240.61780	-1.00000	4.61279	91
chr2	72579682	72579824	.	1000	.	155.46498	-1.00000	4.61279	91
chr2	63189032	63189200	.	1000	.	166.32817	-1.00000	4.61279	91
chr2	56183647	56183822	.	1000	.	186.26901	-1.00000	4.61279	91
chr2	47906948	47907114	.	1000	.	141.94295	-1.00000	4.61279	91
chr2	39229941	39230100	.	1000	.	168.99166	-1.00000	4.61279	91
chr2	25852020	25852170	.	1000	.	178.87374	-1.00000	4.61279	91
chr2	225660559	225660731	.	1000	.	190.95870	-1.00000	4.61279	91
chr2	218301368	218301526	.	1000	.	204.61241	-1.00000	4.61279	91
chr2	218292509	218292700	.	1000	.	169.51549	-1.00000	4.61279	91
chr2	21042948	21043129	.	1000	.	213.48315	-1.00000	4.61279	91
chr2	20443321	20443476	.	1000	.	147.42477	-1.00000	4.61279	91
chr2	197378502	197378688	.	1000	.	212.31636	-1.00000	4.61279	91
chr2	18750013	18750187	.	1000	.	216.06702	-1.00000	4.61279	91
chr19	47483834	47484034	.	1000	.	214.63502	-1.00000	4.61279	91
chr19	46614205	46614362	.	1000	.	188.70359	-1.00000	4.61279	91
chr19	44689259	44689434	.	1000	.	227.92230	-1.00000	4.61279	91
chr19	43555267	43555434	.	1000	.	171.09351	-1.00000	4.61279	91
chr19	38256596	38256789	.	1000	.	228.88560	-1.00000	4.61279	91
chr19	33235335	33235527	.	1000	.	273.80981	-1.00000	4.61279	91
chr19	29771818	29772005	.	1000	.	201.32489	-1.00000	4.61279	91
chr17	8158876	8159042	.	1000	.	182.11697	-1.00000	4.61279	91
chr17	76868254	76868440	.	1000	.	246.20262	-1.00000	4.61279	91
chr17	75747890	75748078	.	1000	.	231.53788	-1.00000	4.61279	91
chr17	68436490	68436657	.	1000	.	209.50299	-1.00000	4.61279	91
chr17	59440878	59441079	.	1000	.	248.76174	-1.00000	4.61279	91
chr17	50026902	50027113	.	1000	.	252.47438	-1.00000	4.61279	91
chr17	4787377	4787526	.	1000	.	122.83979	-1.00000	4.61279	91
chr17	44168521	44168697	.	1000	.	211.09079	-1.00000	4.61279	91
chr17	42101638	42101817	.	1000	.	185.60373	-1.00000	4.61279	91
chr17	40290806	40290980	.	1000	.	165.46469	-1.00000	4.61279	91
chr17	39152968	39153135	.	1000	.	191.93259	-1.00000	4.61279	91
chr17	32007257	32007417	.	1000	.	185.16870	-1.00000	4.61279	91
chr17	29591718	29591925	.	1000	.	255.55371	-1.00000	4.61279	91
chr17	18960893	18961075	.	1000	.	256.89218	-1.00000	4.61279	91
chr17	17641903	17642082	.	1000	.	257.38473	-1.00000	4.61279	91
chr16	75199409	75199602	.	1000	.	256.87198	-1.00000	4.61279	91
chr16	67481255	67481432	.	1000	.	176.60057	-1.00000	4.61279	91
chr16	58487809	58487983	.	1000	.	213.22457	-1.00000	4.61279	91
chr16	55842941	55843104	.	1000	.	153.68036	-1.00000	4.61279	91
chr16	31443107	31443266	.	1000	.	178.59700	-1.00000	4.61279	91
chr16	1812748	1812903	.	1000	.	169.31348	-1.00000	4.61279	91
chr15	78422938	78423130	.	1000	.	206.00180	-1.00000	4.61279	91
chr15	74322671	74322834	.	1000	.	159.20585	-1.00000	4.61279	91
chr15	68875932	68876110	.	1000	.	215.75657	-1.00000	4.61279	91
chr15	60520872	60521054	.	1000	.	238.47524	-1.00000	4.61279	91
chr15	55917936	55918102	.	1000	.	185.00300	-1.00000	4.61279	91
chr15	51132985	51133150	.	1000	.	173.90051	-1.00000	4.61279	91
chr15	39580265	39580442	.	1000	.	180.91141	-1.00000	4.61279	91
chr15	29614004	29614164	.	1000	.	160.99170	-1.00000	4.61279	91
chr15	101300384	101300562	.	1000	.	192.69519	-1.00000	4.61279	91
chr14	99982557	99982738	.	1000	.	203.82352	-1.00000	4.61279	91
chr14	81170679	81170848	.	1000	.	180.79706	-1.00000	4.61279	91
chr14	50532614	50532797	.	1000	.	224.86566	-1.00000	4.61279	91
chr14	49634270	49634447	.	1000	.	156.78408	-1.00000	4.61279	91
chr14	22853119	22853295	.	1000	.	199.01663	-1.00000	4.61279	91
chr13	46126674	46126839	.	1000	.	187.04711	-1.00000	4.61279	91
chr12	89543037	89543219	.	1000	.	194.71036	-1.00000	4.61279	91
chr12	57124360	57124536	.	1000	.	222.13343	-1.00000	4.61279	91
chr12	56189600	56189791	.	1000	.	217.26180	-1.00000	4.61279	91
chr12	56119445	56119630	.	1000	.	204.63777	-1.00000	4.61279	91
chr12	52583098	52583276	.	1000	.	218.27989	-1.00000	4.61279	91
chr12	50039306	50039482	.	1000	.	208.80014	-1.00000	4.61279	91
chr12	48853339	48853523	.	1000	.	235.77002	-1.00000	4.61279	91
chr12	48753550	48753696	.	1000	.	128.36774	-1.00000	4.61279	91
chr12	48165206	48165393	.	1000	.	196.22157	-1.00000	4.61279	91
chr12	25387550	25387736	.	1000	.	225.87616	-1.00000	4.61279	91
chr12	1652911	1653082	.	1000	.	177.84785	-1.00000	4.61279	91
chr12	13255804	13255989	.	1000	.	247.65708	-1.00000	4.61279	91
chr12	113048747	113048928	.	1000	.	213.74761	-1.00000	4.61279	91
chr12	109518850	109519026	.	1000	.	181.19467	-1.00000	4.61279	91
chr12	107607599	107607774	.	1000	.	209.89552	-1.00000	4.61279	91
chr12	107131879	107132049	.	1000	.	206.45147	-1.00000	4.61279	91
chr11	8192667	8192833	.	1000	.	165.66847	-1.00000	4.61279	91
chr11	73351267	73351437	.	1000	.	197.71015	-1.00000	4.61279	91
chr11	65204855	65205005	.	1000	.	168.77269	-1.00000	4.61279	91
chr11	64688474	64688669	.	1000	.	183.80535	-1.00000	4.61279	91
chr11	64448905	64449076	.	1000	.	176.60265	-1.00000	4.61279	91
chr11	45655339	45655533	.	1000	.	174.08098	-1.00000	4.61279	91
chr11	44621223	44621418	.	1000	.	215.22536	-1.00000	4.61279	91
chr11	17731125	17731294	.	1000	.	204.14659	-1.00000	4.61279	91
chr11	1652776	1652951	.	1000	.	182.20514	-1.00000	4.61279	91
chr11	118956646	118956805	.	1000	.	169.47831	-1.00000	4.61279	91
chr10	88934900	88935057	.	1000	.	162.00886	-1.00000	4.61279	91
chr10	84264671	84264825	.	1000	.	163.87712	-1.00000	4.61279	91
chr10	73886153	73886330	.	1000	.	191.07066	-1.00000	4.61279	91
chr10	70364588	70364777	.	1000	.	214.77698	-1.00000	4.61279	91
chr10	58065339	58065513	.	1000	.	195.30005	-1.00000	4.61279	91
chr10	34638546	34638725	.	1000	.	199.14039	-1.00000	4.61279	91
chr10	21495766	21495938	.	1000	.	200.16260	-1.00000	4.61279	91
chr10	132637903	132638078	.	1000	.	203.38858	-1.00000	4.61279	91
chr10	103713004	103713188	.	1000	.	169.44649	-1.00000	4.61279	91
chr1	219812704	219812906	.	1000	.	221.76327	-1.00000	4.61279	91
chr1	214628230	214628417	.	1000	.	157.36337	-1.00000	4.61279	91
chr1	202999355	202999517	.	1000	.	164.70885	-1.00000	4.61279	91
chr1	200802994	200803156	.	1000	.	174.49196	-1.00000	4.61279	91
chr1	167688019	167688200	.	1000	.	189.17496	-1.00000	4.61279	91
chr1	158121745	158121915	.	1000	.	164.71058	-1.00000	4.61279	91
chr1	157156103	157156289	.	1000	.	211.37217	-1.00000	4.61279	91
chrX	153507626	153507791	.	1000	.	169.19156	-1.00000	4.61279	90
chrX	1454269	1454462	.	1000	.	217.97797	-1.00000	4.61279	90
chrX	101596205	101596331	.	1000	.	130.93119	-1.00000	4.61279	90
chrX	101390845	101390990	.	1000	.	128.24727	-1.00000	4.61279	90
chr9	97598785	97598939	.	1000	.	155.68974	-1.00000	4.61279	90
chr9	90102399	90102575	.	1000	.	221.55454	-1.00000	4.61279	90
chr9	5799327	5799496	.	1000	.	164.32897	-1.00000	4.61279	90
chr9	37904313	37904497	.	1000	.	178.30340	-1.00000	4.61279	90
chr9	27529763	27529927	.	1000	.	154.67751	-1.00000	4.61279	90
chr9	137046623	137046791	.	1000	.	190.60311	-1.00000	4.61279	90
chr9	137035323	137035497	.	1000	.	197.66276	-1.00000	4.61279	90
chr9	136122983	136123158	.	1000	.	249.39703	-1.00000	4.61279	90
chr9	133743073	133743269	.	1000	.	202.58088	-1.00000	4.61279	90
chr9	133486407	133486593	.	1000	.	233.28995	-1.00000	4.61279	90
chr9	132236471	132236638	.	1000	.	178.68262	-1.00000	4.61279	90
chr9	130243283	130243429	.	1000	.	144.20946	-1.00000	4.61279	90
chr9	129139235	129139388	.	1000	.	172.32639	-1.00000	4.61279	90
chr9	124041080	124041195	.	1000	.	149.81217	-1.00000	4.61279	90
chr8	85451654	85451862	.	1000	.	213.94308	-1.00000	4.61279	90
chr8	69946237	69946377	.	1000	.	154.34346	-1.00000	4.61279	90
chr8	47305059	47305228	.	1000	.	199.32288	-1.00000	4.61279	90
chr8	42140740	42140910	.	1000	.	176.86025	-1.00000	4.61279	90
chr8	40201862	40202013	.	1000	.	192.11451	-1.00000	4.61279	90
chr8	23163479	23163634	.	1000	.	174.22854	-1.00000	4.61279	90
chr8	20133777	20133947	.	1000	.	147.45959	-1.00000	4.61279	90
chr8	140159697	140159847	.	1000	.	164.73652	-1.00000	4.61279	90
chr8	133202981	133203162	.	1000	.	223.42093	-1.00000	4.61279	90
chr7	55255627	55255815	.	1000	.	194.29842	-1.00000	4.61279	90
chr7	4883787	4883969	.	1000	.	135.58238	-1.00000	4.61279	90
chr7	24812442	24812618	.	1000	.	158.95505	-1.00000	4.61279	90
chr7	155738764	155738957	.	1000	.	207.93332	-1.00000	4.61279	90
chr7	151448771	151448933	.	1000	.	170.91604	-1.00000	4.61279	90
chr7	150963060	150963224	.	1000	.	159.16352	-1.00000	4.61279	90
chr7	143305567	143305736	.	1000	.	182.74931	-1.00000	4.61279	90
chr7	143240681	143240848	.	1000	.	177.04879	-1.00000	4.61279	90
chr7	140326359	140326520	.	1000	.	179.58744	-1.00000	4.61279	90
chr7	100852120	100852286	.	1000	.	197.09176	-1.00000	4.61279	90
chr6	8983228	8983417	.	1000	.	173.84981	-1.00000	4.61279	90
chr6	53437689	53437830	.	1000	.	135.04019	-1.00000	4.61279	90
chr6	33248379	33248535	.	1000	.	149.57147	-1.00000	4.61279	90
chr6	100657807	100657995	.	1000	.	242.81459	-1.00000	4.61279	90
chr5	72611226	72611384	.	1000	.	173.03792	-1.00000	4.61279	90
chr5	180090548	180090702	.	1000	.	145.78647	-1.00000	4.61279	90
chr5	179763235	179763436	.	1000	.	254.17254	-1.00000	4.61279	90
chr5	177113969	177114165	.	1000	.	234.57182	-1.00000	4.61279	90
chr5	160345431	160345619	.	1000	.	214.61056	-1.00000	4.61279	90
chr5	154610433	154610607	.	1000	.	254.07308	-1.00000	4.61279	90
chr5	154072406	154072579	.	1000	.	234.32503	-1.00000	4.61279	90
chr5	132190309	132190469	.	1000	.	166.43126	-1.00000	4.61279	90
chr5	10627981	10628161	.	1000	.	190.10684	-1.00000	4.61279	90
chr4	3106697	3106859	.	1000	.	192.12172	-1.00000	4.61279	90
chr3	71711039	71711158	.	1000	.	122.74041	-1.00000	4.61279	90
chr3	50226154	50226319	.	1000	.	160.87804	-1.00000	4.61279	90
chr3	42443928	42444107	.	1000	.	181.62967	-1.00000	4.61279	90
chr3	172666927	172667106	.	1000	.	192.33126	-1.00000	4.61279	90
chr3	169863511	169863678	.	1000	.	155.60622	-1.00000	4.61279	90
chr3	160006645	160006805	.	1000	.	199.14108	-1.00000	4.61279	90
chr3	14203565	14203721	.	1000	.	178.54099	-1.00000	4.61279	90
chr3	115814887	115815040	.	1000	.	162.05907	-1.00000	4.61279	90
chr22	31107743	31107907	.	1000	.	179.42743	-1.00000	4.61279	90
chr20	956540	956715	.	1000	.	248.16042	-1.00000	4.61279	90
chr20	57495321	57495494	.	1000	.	196.21716	-1.00000	4.61279	90
chr20	50186334	50186506	.	1000	.	230.31983	-1.00000	4.61279	90
chr20	44733460	44733658	.	1000	.	266.16817	-1.00000	4.61279	90
chr20	44384469	44384637	.	1000	.	182.75665	-1.00000	4.61279	90
chr20	36919824	36919989	.	1000	.	163.49713	-1.00000	4.61279	90
chr20	25179264	25179454	.	1000	.	250.03953	-1.00000	4.61279	90
chr2	88880451	88880621	.	1000	.	144.24201	-1.00000	4.61279	90
chr2	84314908	84315084	.	1000	.	212.38605	-1.00000	4.61279	90
chr2	73780097	73780262	.	1000	.	206.78010	-1.00000	4.61279	90
chr2	68362093	68362245	.	1000	.	183.92560	-1.00000	4.61279	90
chr2	55771728	55771899	.	1000	.	201.09973	-1.00000	4.61279	90
chr2	48600333	48600484	.	1000	.	139.65660	-1.00000	4.61279	90
chr2	46650630	46650813	.	1000	.	265.42349	-1.00000	4.61279	90
chr2	46632438	46632606	.	1000	.	157.77183	-1.00000	4.61279	90
chr2	45643736	45643909	.	1000	.	216.45576	-1.00000	4.61279	90
chr2	3651099	3651240	.	1000	.	145.06482	-1.00000	4.61279	90
chr2	27086532	27086708	.	1000	.	163.80459	-1.00000	4.61279	90
chr2	25700245	25700409	.	1000	.	172.42260	-1.00000	4.61279	90
chr2	237072437	237072610	.	1000	.	172.90137	-1.00000	4.61279	90
chr2	233251424	233251623	.	1000	.	245.17273	-1.00000	4.61279	90
chr2	219298783	219298950	.	1000	.	194.70943	-1.00000	4.61279	90
chr2	200703252	200703433	.	1000	.	162.74724	-1.00000	4.61279	90
chr2	172465822	172465994	.	1000	.	190.39773	-1.00000	4.61279	90
chr2	16609143	16609326	.	1000	.	205.64933	-1.00000	4.61279	90
chr2	127479334	127479484	.	1000	.	149.67732	-1.00000	4.61279	90
chr2	100381281	100381445	.	1000	.	173.77642	-1.00000	4.61279	90
chr19	54180107	54180250	.	1000	.	119.01816	-1.00000	4.61279	90
chr19	49680792	49680969	.	1000	.	245.67538	-1.00000	4.61279	90
chr19	48506223	48506401	.	1000	.	191.08623	-1.00000	4.61279	90
chr19	47707392	47707566	.	1000	.	224.66870	-1.00000	4.61279	90
chr19	47349056	47349245	.	1000	.	225.60189	-1.00000	4.61279	90
chr19	46189535	46189743	.	1000	.	218.05268	-1.00000	4.61279	90
chr19	45570001	45570160	.	1000	.	178.93847	-1.00000	4.61279	90
chr19	45439528	45439714	.	1000	.	180.15541	-1.00000	4.61279	90
chr19	40217431	40217616	.	1000	.	246.49265	-1.00000	4.61279	90
chr19	39672085	39672264	.	1000	.	235.61494	-1.00000	4.61279	90
chr19	39551529	39551719	.	1000	.	256.34031	-1.00000	4.61279	90
chr19	30666400	30666580	.	1000	.	227.24471	-1.00000	4.61279	90
chr19	17996932	17997119	.	1000	.	215.66108	-1.00000	4.61279	90
chr19	10119888	10120064	.	1000	.	165.26471	-1.00000	4.61279	90
chr18	864884	865060	.	1000	.	208.95983	-1.00000	4.61279	90
chr17	7990259	7990454	.	1000	.	217.15103	-1.00000	4.61279	90
chr17	75633914	75634074	.	1000	.	189.80356	-1.00000	4.61279	90
chr17	68463074	68463247	.	1000	.	184.27239	-1.00000	4.61279	90
chr17	61412455	61412625	.	1000	.	216.95136	-1.00000	4.61279	90
chr17	58518675	58518846	.	1000	.	215.29418	-1.00000	4.61279	90
chr17	57833434	57833621	.	1000	.	206.05579	-1.00000	4.61279	90
chr17	55527636	55527814	.	1000	.	187.46270	-1.00000	4.61279	90
chr17	55296032	55296196	.	1000	.	171.28970	-1.00000	4.61279	90
chr17	50841957	50842122	.	1000	.	215.37025	-1.00000	4.61279	90
chr17	50482558	50482764	.	1000	.	269.33564	-1.00000	4.61279	90
chr17	4909181	4909364	.	1000	.	200.27464	-1.00000	4.61279	90
chr17	45133268	45133455	.	1000	.	228.77281	-1.00000	4.61279	90
chr17	43389477	43389654	.	1000	.	178.47038	-1.00000	4.61279	90
chr17	39069461	39069572	.	1000	.	111.47412	-1.00000	4.61279	90
chr17	34638344	34638516	.	1000	.	174.62310	-1.00000	4.61279	90
chr17	28965699	28965856	.	1000	.	176.25840	-1.00000	4.61279	90
chr17	21043629	21043799	.	1000	.	169.50434	-1.00000	4.61279	90
chr17	19753954	19754114	.	1000	.	216.78866	-1.00000	4.61279	90
chr16	84277334	84277500	.	1000	.	183.74285	-1.00000	4.61279	90
chr16	81403620	81403801	.	1000	.	219.37424	-1.00000	4.61279	90
chr16	70653808	70653977	.	1000	.	193.61771	-1.00000	4.61279	90
chr16	579174	579328	.	1000	.	178.14004	-1.00000	4.61279	90
chr16	47141787	47141956	.	1000	.	195.26273	-1.00000	4.61279	90
chr16	4402755	4402919	.	1000	.	128.43009	-1.00000	4.61279	90
chr16	23434416	23434584	.	1000	.	204.64859	-1.00000	4.61279	90
chr16	11532234	11532430	.	1000	.	190.52435	-1.00000	4.61279	90
chr15	99273070	99273239	.	1000	.	188.48724	-1.00000	4.61279	90
chr15	98659320	98659479	.	1000	.	178.53976	-1.00000	4.61279	90
chr15	98421702	98421893	.	1000	.	217.33228	-1.00000	4.61279	90
chr15	90886100	90886296	.	1000	.	274.81947	-1.00000	4.61279	90
chr15	89760839	89761027	.	1000	.	253.67510	-1.00000	4.61279	90
chr15	73273460	73273620	.	1000	.	157.59202	-1.00000	4.61279	90
chr15	71651790	71651944	.	1000	.	165.80207	-1.00000	4.61279	90
chr15	69576064	69576232	.	1000	.	196.54242	-1.00000	4.61279	90
chr15	69475851	69476046	.	1000	.	241.23764	-1.00000	4.61279	90
chr15	69462788	69462974	.	1000	.	188.80054	-1.00000	4.61279	90
chr15	68651191	68651374	.	1000	.	191.06661	-1.00000	4.61279	90
chr15	64810006	64810192	.	1000	.	220.59658	-1.00000	4.61279	90
chr15	60507895	60508065	.	1000	.	198.13653	-1.00000	4.61279	90
chr15	34210116	34210292	.	1000	.	223.12012	-1.00000	4.61279	90
chr15	33292816	33292989	.	1000	.	202.20525	-1.00000	4.61279	90
chr15	31490147	31490305	.	1000	.	155.87954	-1.00000	4.61279	90
chr15	29139882	29140056	.	1000	.	184.82549	-1.00000	4.61279	90
chr14	73728836	73728994	.	1000	.	189.17838	-1.00000	4.61279	90
chr14	72905041	72905232	.	1000	.	227.09283	-1.00000	4.61279	90
chr14	70972475	70972657	.	1000	.	200.54036	-1.00000	4.61279	90
chr14	23328129	23328317	.	1000	.	187.28669	-1.00000	4.61279	90
chr14	105528446	105528623	.	1000	.	185.68356	-1.00000	4.61279	90
chr14	105448705	105448865	.	1000	.	154.22541	-1.00000	4.61279	90
chr13	48595751	48595926	.	1000	.	151.78314	-1.00000	4.61279	90
chr12	7806965	7807147	.	1000	.	191.67553	-1.00000	4.61279	90
chr12	69879469	69879636	.	1000	.	188.16509	-1.00000	4.61279	90
chr12	6465573	6465757	.	1000	.	238.57267	-1.00000	4.61279	90
chr12	57452995	57453171	.	1000	.	216.10728	-1.00000	4.61279	90
chr12	57183050	57183241	.	1000	.	216.71274	-1.00000	4.61279	90
chr12	49553599	49553791	.	1000	.	242.03406	-1.00000	4.61279	90
chr12	46072218	46072406	.	1000	.	225.60718	-1.00000	4.61279	90
chr12	120228431	120228625	.	1000	.	243.80061	-1.00000	4.61279	90
chr12	111298920	111299109	.	1000	.	229.66534	-1.00000	4.61279	90
chr12	110937166	110937333	.	1000	.	208.51358	-1.00000	4.61279	90
chr12	106357575	106357741	.	1000	.	194.09592	-1.00000	4.61279	90
chr12	105420744	105420921	.	1000	.	235.08764	-1.00000	4.61279	90
chr11	73289559	73289730	.	1000	.	221.57207	-1.00000	4.61279	90
chr11	69704671	69704781	.	1000	.	101.86648	-1.00000	4.61279	90
chr11	61897720	61897894	.	1000	.	192.07085	-1.00000	4.61279	90
chr11	47259600	47259755	.	1000	.	159.24547	-1.00000	4.61279	90
chr11	36702713	36702898	.	1000	.	225.91203	-1.00000	4.61279	90
chr11	27486011	27486186	.	1000	.	229.12430	-1.00000	4.61279	90
chr11	18764364	18764544	.	1000	.	187.58866	-1.00000	4.61279	90
chr11	17063501	17063671	.	1000	.	209.81660	-1.00000	4.61279	90
chr11	11798917	11799083	.	1000	.	180.97568	-1.00000	4.61279	90
chr10	97914843	97915003	.	1000	.	206.98444	-1.00000	4.61279	90
chr10	94444420	94444567	.	1000	.	176.98662	-1.00000	4.61279	90
chr10	89563973	89564166	.	1000	.	199.83030	-1.00000	4.61279	90
chr10	75100029	75100203	.	1000	.	209.94353	-1.00000	4.61279	90
chr10	70880122	70880274	.	1000	.	185.72108	-1.00000	4.61279	90
chr10	6401912	6402049	.	1000	.	158.08680	-1.00000	4.61279	90
chr10	28991844	28992014	.	1000	.	186.93855	-1.00000	4.61279	90
chr10	21732280	21732438	.	1000	.	168.24388	-1.00000	4.61279	90
chr10	119199512	119199684	.	1000	.	204.08449	-1.00000	4.61279	90
chr10	100338535	100338734	.	1000	.	235.46037	-1.00000	4.61279	90
chr1	36342802	36342977	.	1000	.	171.63581	-1.00000	4.61279	90
chr1	32520515	32520675	.	1000	.	170.98660	-1.00000	4.61279	90
chr1	21370633	21370795	.	1000	.	170.46655	-1.00000	4.61279	90
chr1	205919073	205919264	.	1000	.	238.16871	-1.00000	4.61279	90
chr1	205632036	205632188	.	1000	.	170.77334	-1.00000	4.61279	90
chr1	205524393	205524562	.	1000	.	180.59463	-1.00000	4.61279	90
chr1	205430889	205431074	.	1000	.	186.81103	-1.00000	4.61279	90
chr1	18597504	18597676	.	1000	.	180.71711	-1.00000	4.61279	90
chr1	176375077	176375196	.	1000	.	138.52562	-1.00000	4.61279	90
chr1	156725880	156726053	.	1000	.	226.43816	-1.00000	4.61279	90
chr1	155091523	155091716	.	1000	.	215.57879	-1.00000	4.61279	90
chr1	153572575	153572755	.	1000	.	219.60179	-1.00000	4.61279	90
chr1	153352516	153352710	.	1000	.	213.20799	-1.00000	4.61279	90
chr1	152458500	152458661	.	1000	.	197.77492	-1.00000	4.61279	90
chr1	152189916	152190083	.	1000	.	174.74141	-1.00000	4.61279	90
chr1	109776925	109777098	.	1000	.	193.97351	-1.00000	4.61279	90
chr9	128341587	128341647	.	1000	.	111.09939	-1.00000	4.61279	9
chr9	123354225	123354295	.	1000	.	121.10366	-1.00000	4.61279	9
chr6	88982822	88982884	.	1000	.	102.65139	-1.00000	4.61279	9
chr6	36724785	36724845	.	1000	.	107.79212	-1.00000	4.61279	9
chr6	161618996	161619081	.	1000	.	101.02025	-1.00000	4.61279	9
chr6	146902566	146902632	.	1000	.	104.54944	-1.00000	4.61279	9
chr5	115069542	115069613	.	1000	.	103.50052	-1.00000	4.61279	9
chr4	146242126	146242188	.	1000	.	97.60821	-1.00000	4.61279	9
chr3	142126369	142126431	.	1000	.	85.88657	-1.00000	4.61279	9
chr21	41069223	41069284	.	1000	.	105.13648	-1.00000	4.61279	9
chr2	196078420	196078487	.	1000	.	101.67323	-1.00000	4.61279	9
chr2	17309929	17310005	.	1000	.	99.61060	-1.00000	4.61279	9
chr2	158724366	158724431	.	1000	.	94.25247	-1.00000	4.61279	9
chr2	112885072	112885136	.	1000	.	106.48065	-1.00000	4.61279	9
chr19	54391173	54391242	.	1000	.	112.94823	-1.00000	4.61279	9
chr19	11243445	11243505	.	1000	.	94.74083	-1.00000	4.61279	9
chr16	69112838	69112899	.	1000	.	105.63809	-1.00000	4.61279	9
chr15	74303082	74303150	.	1000	.	84.32503	-1.00000	4.61279	9
chr15	38708012	38708072	.	1000	.	99.85745	-1.00000	4.61279	9
chr15	28021736	28021796	.	1000	.	83.33792	-1.00000	4.61279	9
chr10	132360921	132360981	.	1000	.	90.03256	-1.00000	4.61279	9
chr1	62407592	62407652	.	1000	.	103.12589	-1.00000	4.61279	9
chr1	36650627	36650705	.	1000	.	101.68021	-1.00000	4.61279	9
chr1	27366582	27366649	.	1000	.	77.40494	-1.00000	4.61279	9
chr1	171485377	171485441	.	1000	.	135.69049	-1.00000	4.61279	9
chr1	167052637	167052697	.	1000	.	93.83298	-1.00000	4.61279	9
chr1	155648690	155648772	.	1000	.	112.14114	-1.00000	4.61279	9
chr1	150256072	150256143	.	1000	.	96.80985	-1.00000	4.61279	9
chrX	13488276	13488386	.	1000	.	107.47625	-1.00000	4.61279	89
chrX	108072119	108072268	.	1000	.	162.78771	-1.00000	4.61279	89
chr9	98848637	98848807	.	1000	.	191.47900	-1.00000	4.61279	89
chr9	91681813	91681980	.	1000	.	184.47893	-1.00000	4.61279	89
chr9	84954172	84954341	.	1000	.	170.00811	-1.00000	4.61279	89
chr9	34633985	34634161	.	1000	.	196.85049	-1.00000	4.61279	89
chr9	34253033	34253175	.	1000	.	160.83194	-1.00000	4.61279	89
chr9	134170831	134170993	.	1000	.	200.50517	-1.00000	4.61279	89
chr9	130863699	130863880	.	1000	.	196.80946	-1.00000	4.61279	89
chr9	127943792	127943966	.	1000	.	198.73464	-1.00000	4.61279	89
chr9	127586571	127586766	.	1000	.	230.31932	-1.00000	4.61279	89
chr9	116737154	116737330	.	1000	.	220.45044	-1.00000	4.61279	89
chr9	115591604	115591785	.	1000	.	208.44652	-1.00000	4.61279	89
chr9	101119331	101119488	.	1000	.	186.93203	-1.00000	4.61279	89
chr8	94357811	94357971	.	1000	.	159.82839	-1.00000	4.61279	89
chr8	66428871	66429039	.	1000	.	179.93146	-1.00000	4.61279	89
chr8	52496257	52496426	.	1000	.	189.50315	-1.00000	4.61279	89
chr8	28419622	28419798	.	1000	.	205.98282	-1.00000	4.61279	89
chr8	26088742	26088939	.	1000	.	238.74505	-1.00000	4.61279	89
chr8	25065647	25065818	.	1000	.	200.74415	-1.00000	4.61279	89
chr8	1735539	1735712	.	1000	.	177.80049	-1.00000	4.61279	89
chr8	143532191	143532372	.	1000	.	189.61917	-1.00000	4.61279	89
chr8	140831192	140831372	.	1000	.	235.27590	-1.00000	4.61279	89
chr8	132192109	132192288	.	1000	.	218.79198	-1.00000	4.61279	89
chr8	129682111	129682277	.	1000	.	175.68838	-1.00000	4.61279	89
chr8	10332819	10332982	.	1000	.	163.12110	-1.00000	4.61279	89
chr7	30740545	30740722	.	1000	.	218.88512	-1.00000	4.61279	89
chr7	149262047	149262217	.	1000	.	158.38947	-1.00000	4.61279	89
chr7	140653510	140653695	.	1000	.	229.93918	-1.00000	4.61279	89
chr7	116138305	116138460	.	1000	.	143.32200	-1.00000	4.61279	89
chr7	107463235	107463404	.	1000	.	175.85520	-1.00000	4.61279	89
chr6	37325827	37325972	.	1000	.	162.15665	-1.00000	4.61279	89
chr6	106084768	106084952	.	1000	.	203.32036	-1.00000	4.61279	89
chr5	86880906	86881056	.	1000	.	139.30145	-1.00000	4.61279	89
chr5	82166015	82166205	.	1000	.	221.73420	-1.00000	4.61279	89
chr5	81195144	81195306	.	1000	.	193.23293	-1.00000	4.61279	89
chr5	73202019	73202193	.	1000	.	152.07049	-1.00000	4.61279	89
chr5	54517500	54517680	.	1000	.	247.88407	-1.00000	4.61279	89
chr5	42949378	42949527	.	1000	.	127.37491	-1.00000	4.61279	89
chr5	42908980	42909075	.	1000	.	126.54889	-1.00000	4.61279	89
chr5	173294033	173294208	.	1000	.	197.25787	-1.00000	4.61279	89
chr5	173166383	173166550	.	1000	.	201.29264	-1.00000	4.61279	89
chr5	172978842	172979016	.	1000	.	159.41790	-1.00000	4.61279	89
chr5	149853126	149853285	.	1000	.	160.88601	-1.00000	4.61279	89
chr5	149828521	149828692	.	1000	.	201.59822	-1.00000	4.61279	89
chr5	141592129	141592294	.	1000	.	217.76207	-1.00000	4.61279	89
chr4	189940671	189940838	.	1000	.	152.98625	-1.00000	4.61279	89
chr4	138681108	138681250	.	1000	.	138.92788	-1.00000	4.61279	89
chr3	9302653	9302852	.	1000	.	201.87348	-1.00000	4.61279	89
chr3	38479933	38480114	.	1000	.	187.46560	-1.00000	4.61279	89
chr3	107235943	107236109	.	1000	.	202.15349	-1.00000	4.61279	89
chr22	41576980	41577164	.	1000	.	200.30940	-1.00000	4.61279	89
chr22	39170880	39171032	.	1000	.	165.15105	-1.00000	4.61279	89
chr22	29470497	29470650	.	1000	.	149.88868	-1.00000	4.61279	89
chr22	23849622	23849801	.	1000	.	179.98068	-1.00000	4.61279	89
chr22	23539687	23539829	.	1000	.	156.96932	-1.00000	4.61279	89
chr22	22956013	22956166	.	1000	.	141.29815	-1.00000	4.61279	89
chr22	20418223	20418375	.	1000	.	154.68149	-1.00000	4.61279	89
chr20	728475	728654	.	1000	.	198.44973	-1.00000	4.61279	89
chr20	63009153	63009340	.	1000	.	219.02318	-1.00000	4.61279	89
chr20	59515719	59515904	.	1000	.	187.58472	-1.00000	4.61279	89
chr20	57526628	57526788	.	1000	.	137.58240	-1.00000	4.61279	89
chr20	5448599	5448745	.	1000	.	147.59595	-1.00000	4.61279	89
chr20	53939989	53940180	.	1000	.	196.58107	-1.00000	4.61279	89
chr20	49484244	49484415	.	1000	.	167.11027	-1.00000	4.61279	89
chr20	4014059	4014239	.	1000	.	223.51966	-1.00000	4.61279	89
chr20	32091969	32092145	.	1000	.	169.75008	-1.00000	4.61279	89
chr20	31514263	31514444	.	1000	.	192.11657	-1.00000	4.61279	89
chr2	96960496	96960665	.	1000	.	189.48315	-1.00000	4.61279	89
chr2	88874175	88874339	.	1000	.	190.82922	-1.00000	4.61279	89
chr2	85391341	85391502	.	1000	.	202.83952	-1.00000	4.61279	89
chr2	75677415	75677564	.	1000	.	164.36991	-1.00000	4.61279	89
chr2	74250205	74250367	.	1000	.	180.22128	-1.00000	4.61279	89
chr2	71331563	71331725	.	1000	.	196.27522	-1.00000	4.61279	89
chr2	7044386	7044550	.	1000	.	175.87914	-1.00000	4.61279	89
chr2	70303994	70304165	.	1000	.	206.99251	-1.00000	4.61279	89
chr2	67650911	67651088	.	1000	.	194.98567	-1.00000	4.61279	89
chr2	64873546	64873720	.	1000	.	230.47081	-1.00000	4.61279	89
chr2	61917955	61918124	.	1000	.	186.92170	-1.00000	4.61279	89
chr2	23927051	23927221	.	1000	.	209.98373	-1.00000	4.61279	89
chr2	231412444	231412624	.	1000	.	234.92732	-1.00000	4.61279	89
chr2	20661572	20661749	.	1000	.	238.03396	-1.00000	4.61279	89
chr2	18520622	18520792	.	1000	.	212.64376	-1.00000	4.61279	89
chr2	174771656	174771824	.	1000	.	178.18075	-1.00000	4.61279	89
chr2	149561394	149561554	.	1000	.	147.64685	-1.00000	4.61279	89
chr2	113199181	113199356	.	1000	.	168.22192	-1.00000	4.61279	89
chr19	50724456	50724644	.	1000	.	170.10205	-1.00000	4.61279	89
chr19	49198966	49199149	.	1000	.	197.04511	-1.00000	4.61279	89
chr19	49106761	49106915	.	1000	.	163.75104	-1.00000	4.61279	89
chr19	47765968	47766132	.	1000	.	170.47116	-1.00000	4.61279	89
chr19	46402306	46402470	.	1000	.	196.58626	-1.00000	4.61279	89
chr19	41793190	41793367	.	1000	.	189.09105	-1.00000	4.61279	89
chr19	41439976	41440128	.	1000	.	185.93358	-1.00000	4.61279	89
chr19	40464426	40464618	.	1000	.	271.74431	-1.00000	4.61279	89
chr19	38976678	38976846	.	1000	.	231.50581	-1.00000	4.61279	89
chr19	35135490	35135668	.	1000	.	257.71902	-1.00000	4.61279	89
chr19	34145841	34146039	.	1000	.	257.82882	-1.00000	4.61279	89
chr19	29873594	29873783	.	1000	.	218.14534	-1.00000	4.61279	89
chr19	29610664	29610857	.	1000	.	254.25973	-1.00000	4.61279	89
chr19	21256849	21257011	.	1000	.	169.03279	-1.00000	4.61279	89
chr17	82030544	82030736	.	1000	.	238.74030	-1.00000	4.61279	89
chr17	78360857	78361045	.	1000	.	197.87232	-1.00000	4.61279	89
chr17	76547437	76547603	.	1000	.	195.24693	-1.00000	4.61279	89
chr17	74176793	74176967	.	1000	.	235.54727	-1.00000	4.61279	89
chr17	63849188	63849358	.	1000	.	174.58143	-1.00000	4.61279	89
chr17	62703849	62704017	.	1000	.	189.89385	-1.00000	4.61279	89
chr17	58417649	58417820	.	1000	.	204.28674	-1.00000	4.61279	89
chr17	57999598	57999772	.	1000	.	202.70520	-1.00000	4.61279	89
chr17	56592569	56592749	.	1000	.	213.33887	-1.00000	4.61279	89
chr17	50397499	50397683	.	1000	.	221.53174	-1.00000	4.61279	89
chr17	48215691	48215855	.	1000	.	177.78118	-1.00000	4.61279	89
chr17	46835979	46836166	.	1000	.	256.12901	-1.00000	4.61279	89
chr17	4304527	4304653	.	1000	.	135.66104	-1.00000	4.61279	89
chr17	42527335	42527515	.	1000	.	235.21229	-1.00000	4.61279	89
chr17	42116806	42116969	.	1000	.	222.68190	-1.00000	4.61279	89
chr17	39754269	39754464	.	1000	.	235.02474	-1.00000	4.61279	89
chr17	38584435	38584614	.	1000	.	267.87325	-1.00000	4.61279	89
chr17	3846280	3846428	.	1000	.	217.95444	-1.00000	4.61279	89
chr17	29291253	29291418	.	1000	.	172.03217	-1.00000	4.61279	89
chr17	29124151	29124340	.	1000	.	211.56841	-1.00000	4.61279	89
chr17	2026090	2026276	.	1000	.	214.65561	-1.00000	4.61279	89
chr17	1720883	1721055	.	1000	.	238.92478	-1.00000	4.61279	89
chr16	85610576	85610758	.	1000	.	234.07345	-1.00000	4.61279	89
chr16	85316501	85316668	.	1000	.	158.04867	-1.00000	4.61279	89
chr16	72832649	72832819	.	1000	.	201.81429	-1.00000	4.61279	89
chr16	66895283	66895474	.	1000	.	216.46424	-1.00000	4.61279	89
chr16	66651039	66651221	.	1000	.	225.43719	-1.00000	4.61279	89
chr16	66315331	66315483	.	1000	.	172.93298	-1.00000	4.61279	89
chr16	4359153	4359315	.	1000	.	156.82964	-1.00000	4.61279	89
chr16	2961813	2961969	.	1000	.	173.95327	-1.00000	4.61279	89
chr16	27457201	27457380	.	1000	.	185.88868	-1.00000	4.61279	89
chr16	20849972	20850153	.	1000	.	225.04807	-1.00000	4.61279	89
chr15	98851017	98851192	.	1000	.	212.82033	-1.00000	4.61279	89
chr15	88657459	88657628	.	1000	.	186.79579	-1.00000	4.61279	89
chr15	85858869	85859008	.	1000	.	157.18361	-1.00000	4.61279	89
chr15	75638392	75638564	.	1000	.	175.27541	-1.00000	4.61279	89
chr15	62782105	62782293	.	1000	.	209.04154	-1.00000	4.61279	89
chr15	59725002	59725169	.	1000	.	162.58785	-1.00000	4.61279	89
chr15	50148466	50148628	.	1000	.	179.17900	-1.00000	4.61279	89
chr15	40857747	40857925	.	1000	.	175.05853	-1.00000	4.61279	89
chr14	68789001	68789190	.	1000	.	207.72202	-1.00000	4.61279	89
chr14	67704584	67704736	.	1000	.	177.20503	-1.00000	4.61279	89
chr14	53539591	53539750	.	1000	.	192.37197	-1.00000	4.61279	89
chr14	53306304	53306427	.	1000	.	135.90912	-1.00000	4.61279	89
chr14	36605017	36605203	.	1000	.	169.63737	-1.00000	4.61279	89
chr14	32560378	32560535	.	1000	.	163.64734	-1.00000	4.61279	89
chr14	24014042	24014205	.	1000	.	179.42681	-1.00000	4.61279	89
chr14	23058130	23058297	.	1000	.	187.96072	-1.00000	4.61279	89
chr14	22100339	22100501	.	1000	.	156.88786	-1.00000	4.61279	89
chr13	26947045	26947211	.	1000	.	177.22562	-1.00000	4.61279	89
chr12	98698979	98699155	.	1000	.	177.21960	-1.00000	4.61279	89
chr12	7638755	7638942	.	1000	.	234.83214	-1.00000	4.61279	89
chr12	76037215	76037364	.	1000	.	169.98123	-1.00000	4.61279	89
chr12	57459173	57459360	.	1000	.	201.40029	-1.00000	4.61279	89
chr12	569838	569997	.	1000	.	185.68150	-1.00000	4.61279	89
chr12	50056077	50056256	.	1000	.	202.76635	-1.00000	4.61279	89
chr12	49288423	49288610	.	1000	.	168.76383	-1.00000	4.61279	89
chr12	49235254	49235421	.	1000	.	177.77013	-1.00000	4.61279	89
chr12	49130301	49130494	.	1000	.	224.90052	-1.00000	4.61279	89
chr12	4307898	4308066	.	1000	.	172.92915	-1.00000	4.61279	89
chr12	38138800	38138960	.	1000	.	160.40929	-1.00000	4.61279	89
chr12	32756314	32756498	.	1000	.	227.00401	-1.00000	4.61279	89
chr12	3275535	3275709	.	1000	.	231.09555	-1.00000	4.61279	89
chr12	26885046	26885225	.	1000	.	208.10001	-1.00000	4.61279	89
chr12	122952413	122952587	.	1000	.	222.33193	-1.00000	4.61279	89
chr12	110043264	110043447	.	1000	.	194.71264	-1.00000	4.61279	89
chr12	104381928	104382111	.	1000	.	214.96440	-1.00000	4.61279	89
chr11	9506848	9507023	.	1000	.	197.19534	-1.00000	4.61279	89
chr11	86041978	86042143	.	1000	.	184.18350	-1.00000	4.61279	89
chr11	84558177	84558363	.	1000	.	207.29458	-1.00000	4.61279	89
chr11	76721851	76722018	.	1000	.	163.71706	-1.00000	4.61279	89
chr11	70196199	70196355	.	1000	.	204.32090	-1.00000	4.61279	89
chr11	68447314	68447467	.	1000	.	176.92925	-1.00000	4.61279	89
chr11	63024168	63024360	.	1000	.	232.01098	-1.00000	4.61279	89
chr11	45293686	45293848	.	1000	.	169.68236	-1.00000	4.61279	89
chr11	20128343	20128527	.	1000	.	204.72645	-1.00000	4.61279	89
chr10	79929502	79929663	.	1000	.	173.89974	-1.00000	4.61279	89
chr10	71570094	71570263	.	1000	.	164.10530	-1.00000	4.61279	89
chr10	70815744	70815925	.	1000	.	214.17678	-1.00000	4.61279	89
chr10	69914748	69914910	.	1000	.	189.73911	-1.00000	4.61279	89
chr10	6109035	6109178	.	1000	.	124.89876	-1.00000	4.61279	89
chr10	49594626	49594773	.	1000	.	187.40204	-1.00000	4.61279	89
chr10	28663949	28664136	.	1000	.	258.53972	-1.00000	4.61279	89
chr10	22988971	22989149	.	1000	.	213.26915	-1.00000	4.61279	89
chr10	13586770	13586950	.	1000	.	176.51719	-1.00000	4.61279	89
chr10	133520227	133520396	.	1000	.	184.88557	-1.00000	4.61279	89
chr10	114703738	114703912	.	1000	.	154.79530	-1.00000	4.61279	89
chr10	113521294	113521473	.	1000	.	253.40239	-1.00000	4.61279	89
chr10	102917511	102917692	.	1000	.	189.60746	-1.00000	4.61279	89
chr10	101602864	101603034	.	1000	.	167.74851	-1.00000	4.61279	89
chr1	226828164	226828322	.	1000	.	180.55372	-1.00000	4.61279	89
chr1	220776802	220776972	.	1000	.	211.98182	-1.00000	4.61279	89
chr1	214261595	214261760	.	1000	.	181.88225	-1.00000	4.61279	89
chr1	211515493	211515680	.	1000	.	160.69966	-1.00000	4.61279	89
chr1	210407307	210407493	.	1000	.	230.26054	-1.00000	4.61279	89
chr1	208245331	208245474	.	1000	.	163.83810	-1.00000	4.61279	89
chr1	205061669	205061828	.	1000	.	186.84017	-1.00000	4.61279	89
chr1	20493876	20494065	.	1000	.	220.84746	-1.00000	4.61279	89
chr1	156920484	156920669	.	1000	.	247.35260	-1.00000	4.61279	89
chr1	155938249	155938415	.	1000	.	199.76976	-1.00000	4.61279	89
chr1	155173287	155173451	.	1000	.	201.70839	-1.00000	4.61279	89
chr1	154669776	154669957	.	1000	.	213.29841	-1.00000	4.61279	89
chr1	147892813	147892982	.	1000	.	193.09198	-1.00000	4.61279	89
chr1	101288528	101288669	.	1000	.	133.29460	-1.00000	4.61279	89
chr9	94213593	94213757	.	1000	.	206.44546	-1.00000	4.61279	88
chr9	72025098	72025247	.	1000	.	172.19099	-1.00000	4.61279	88
chr9	35646841	35647015	.	1000	.	194.44327	-1.00000	4.61279	88
chr9	347790	347969	.	1000	.	208.95944	-1.00000	4.61279	88
chr9	34379434	34379612	.	1000	.	207.81799	-1.00000	4.61279	88
chr9	21813960	21814133	.	1000	.	212.41194	-1.00000	4.61279	88
chr9	124774478	124774637	.	1000	.	180.85620	-1.00000	4.61279	88
chr9	121546044	121546232	.	1000	.	216.50555	-1.00000	4.61279	88
chr9	109469745	109469926	.	1000	.	199.53690	-1.00000	4.61279	88
chr9	100028211	100028382	.	1000	.	181.75335	-1.00000	4.61279	88
chr8	71827996	71828165	.	1000	.	170.02176	-1.00000	4.61279	88
chr8	70534551	70534741	.	1000	.	200.01255	-1.00000	4.61279	88
chr8	6779696	6779872	.	1000	.	180.23281	-1.00000	4.61279	88
chr8	66439016	66439203	.	1000	.	180.58425	-1.00000	4.61279	88
chr8	61810078	61810229	.	1000	.	164.73636	-1.00000	4.61279	88
chr8	27454667	27454823	.	1000	.	141.67498	-1.00000	4.61279	88
chr8	21784431	21784622	.	1000	.	241.60396	-1.00000	4.61279	88
chr8	2030664	2030826	.	1000	.	168.60861	-1.00000	4.61279	88
chr8	144019860	144020029	.	1000	.	218.92925	-1.00000	4.61279	88
chr8	141431559	141431742	.	1000	.	212.62040	-1.00000	4.61279	88
chr8	131804311	131804474	.	1000	.	184.88954	-1.00000	4.61279	88
chr8	129726406	129726568	.	1000	.	191.88134	-1.00000	4.61279	88
chr8	106856608	106856752	.	1000	.	167.38337	-1.00000	4.61279	88
chr8	100564076	100564243	.	1000	.	180.56138	-1.00000	4.61279	88
chr7	74206665	74206835	.	1000	.	167.51404	-1.00000	4.61279	88
chr7	4830177	4830373	.	1000	.	240.54478	-1.00000	4.61279	88
chr7	16564976	16565135	.	1000	.	159.58307	-1.00000	4.61279	88
chr7	149090765	149090929	.	1000	.	164.93897	-1.00000	4.61279	88
chr7	149065897	149066062	.	1000	.	223.45350	-1.00000	4.61279	88
chr7	140518004	140518188	.	1000	.	216.76385	-1.00000	4.61279	88
chr7	139646018	139646194	.	1000	.	185.49856	-1.00000	4.61279	88
chr7	139434657	139434803	.	1000	.	159.34831	-1.00000	4.61279	88
chr7	134633059	134633190	.	1000	.	160.45200	-1.00000	4.61279	88
chr7	131689221	131689405	.	1000	.	215.46741	-1.00000	4.61279	88
chr7	12686740	12686912	.	1000	.	184.98272	-1.00000	4.61279	88
chr7	100132715	100132889	.	1000	.	234.66253	-1.00000	4.61279	88
chr6	53484743	53484903	.	1000	.	172.31879	-1.00000	4.61279	88
chr6	5143727	5143883	.	1000	.	160.57905	-1.00000	4.61279	88
chr6	31795927	31796112	.	1000	.	187.48313	-1.00000	4.61279	88
chr6	31598669	31598832	.	1000	.	170.48773	-1.00000	4.61279	88
chr6	157756764	157756935	.	1000	.	162.37343	-1.00000	4.61279	88
chr6	149926297	149926462	.	1000	.	137.48615	-1.00000	4.61279	88
chr5	95961281	95961457	.	1000	.	152.78429	-1.00000	4.61279	88
chr5	76641630	76641802	.	1000	.	185.27230	-1.00000	4.61279	88
chr5	6765776	6765953	.	1000	.	193.82359	-1.00000	4.61279	88
chr5	4868244	4868404	.	1000	.	139.27782	-1.00000	4.61279	88
chr5	42889426	42889615	.	1000	.	209.89160	-1.00000	4.61279	88
chr5	180869092	180869238	.	1000	.	143.07098	-1.00000	4.61279	88
chr5	178164276	178164457	.	1000	.	242.22268	-1.00000	4.61279	88
chr5	149834344	149834493	.	1000	.	164.31580	-1.00000	4.61279	88
chr5	149434559	149434725	.	1000	.	170.23105	-1.00000	4.61279	88
chr5	142611163	142611331	.	1000	.	172.87031	-1.00000	4.61279	88
chr5	139513648	139513826	.	1000	.	168.78306	-1.00000	4.61279	88
chr5	131589633	131589791	.	1000	.	182.21040	-1.00000	4.61279	88
chr5	101678708	101678855	.	1000	.	146.26225	-1.00000	4.61279	88
chr3	50616021	50616214	.	1000	.	205.67639	-1.00000	4.61279	88
chr3	39030918	39031085	.	1000	.	174.03777	-1.00000	4.61279	88
chr3	36958812	36958988	.	1000	.	189.80515	-1.00000	4.61279	88
chr3	32144220	32144374	.	1000	.	161.10227	-1.00000	4.61279	88
chr3	170414209	170414397	.	1000	.	237.48647	-1.00000	4.61279	88
chr3	123328932	123329107	.	1000	.	174.48456	-1.00000	4.61279	88
chr3	111577887	111578008	.	1000	.	150.42509	-1.00000	4.61279	88
chr22	48575183	48575363	.	1000	.	221.86491	-1.00000	4.61279	88
chr21	28745154	28745327	.	1000	.	194.32201	-1.00000	4.61279	88
chr20	60057481	60057651	.	1000	.	164.26023	-1.00000	4.61279	88
chr20	56630239	56630395	.	1000	.	148.04456	-1.00000	4.61279	88
chr20	51015224	51015355	.	1000	.	138.95273	-1.00000	4.61279	88
chr20	45771251	45771440	.	1000	.	238.80745	-1.00000	4.61279	88
chr20	44311228	44311412	.	1000	.	199.53697	-1.00000	4.61279	88
chr20	44116754	44116923	.	1000	.	248.23451	-1.00000	4.61279	88
chr20	39048150	39048325	.	1000	.	177.00368	-1.00000	4.61279	88
chr20	36605484	36605668	.	1000	.	199.06309	-1.00000	4.61279	88
chr20	34874128	34874320	.	1000	.	229.70625	-1.00000	4.61279	88
chr20	330670	330836	.	1000	.	197.43018	-1.00000	4.61279	88
chr20	3053952	3054125	.	1000	.	221.82396	-1.00000	4.61279	88
chr20	23937422	23937605	.	1000	.	219.12518	-1.00000	4.61279	88
chr20	23606660	23606835	.	1000	.	211.36847	-1.00000	4.61279	88
chr20	17504914	17505086	.	1000	.	177.99240	-1.00000	4.61279	88
chr20	13119615	13119795	.	1000	.	228.88158	-1.00000	4.61279	88
chr2	88454913	88455100	.	1000	.	204.61725	-1.00000	4.61279	88
chr2	73824041	73824213	.	1000	.	177.60212	-1.00000	4.61279	88
chr2	71545781	71545961	.	1000	.	186.86123	-1.00000	4.61279	88
chr2	68751826	68752023	.	1000	.	213.49796	-1.00000	4.61279	88
chr2	68441833	68442017	.	1000	.	195.71261	-1.00000	4.61279	88
chr2	67846556	67846691	.	1000	.	132.31984	-1.00000	4.61279	88
chr2	30707106	30707286	.	1000	.	220.12652	-1.00000	4.61279	88
chr2	234135769	234135932	.	1000	.	214.15659	-1.00000	4.61279	88
chr2	219160157	219160328	.	1000	.	203.85515	-1.00000	4.61279	88
chr2	174462874	174463028	.	1000	.	189.14932	-1.00000	4.61279	88
chr2	120313267	120313457	.	1000	.	224.25445	-1.00000	4.61279	88
chr2	11478020	11478188	.	1000	.	206.90038	-1.00000	4.61279	88
chr2	111702241	111702392	.	1000	.	144.19095	-1.00000	4.61279	88
chr19	7652103	7652254	.	1000	.	152.26670	-1.00000	4.61279	88
chr19	56066511	56066673	.	1000	.	153.07318	-1.00000	4.61279	88
chr19	55504109	55504284	.	1000	.	211.70557	-1.00000	4.61279	88
chr19	53842181	53842378	.	1000	.	239.60911	-1.00000	4.61279	88
chr19	5031688	5031850	.	1000	.	184.08605	-1.00000	4.61279	88
chr19	49474064	49474242	.	1000	.	196.19187	-1.00000	4.61279	88
chr19	49097894	49098069	.	1000	.	231.79386	-1.00000	4.61279	88
chr19	48842800	48842987	.	1000	.	183.94997	-1.00000	4.61279	88
chr19	48646598	48646766	.	1000	.	219.08447	-1.00000	4.61279	88
chr19	46991246	46991436	.	1000	.	256.34846	-1.00000	4.61279	88
chr19	46542778	46542964	.	1000	.	219.44155	-1.00000	4.61279	88
chr19	4400621	4400831	.	1000	.	212.79523	-1.00000	4.61279	88
chr19	43766556	43766722	.	1000	.	185.25279	-1.00000	4.61279	88
chr19	41934953	41935135	.	1000	.	207.61373	-1.00000	4.61279	88
chr19	17067535	17067682	.	1000	.	132.22730	-1.00000	4.61279	88
chr19	16182818	16182962	.	1000	.	115.95638	-1.00000	4.61279	88
chr19	13234651	13234823	.	1000	.	134.05656	-1.00000	4.61279	88
chr19	12775629	12775756	.	1000	.	133.02090	-1.00000	4.61279	88
chr19	10416609	10416786	.	1000	.	95.72156	-1.00000	4.61279	88
chr17	8785924	8786078	.	1000	.	184.55075	-1.00000	4.61279	88
chr17	82554520	82554696	.	1000	.	186.52491	-1.00000	4.61279	88
chr17	81440863	81441037	.	1000	.	183.08025	-1.00000	4.61279	88
chr17	8073722	8073903	.	1000	.	194.51892	-1.00000	4.61279	88
chr17	79042455	79042630	.	1000	.	205.60430	-1.00000	4.61279	88
chr17	75105881	75106037	.	1000	.	178.18237	-1.00000	4.61279	88
chr17	74210502	74210666	.	1000	.	209.88222	-1.00000	4.61279	88
chr17	74203468	74203663	.	1000	.	273.61110	-1.00000	4.61279	88
chr17	57747636	57747828	.	1000	.	183.54601	-1.00000	4.61279	88
chr17	50950421	50950586	.	1000	.	184.91936	-1.00000	4.61279	88
chr17	50270201	50270372	.	1000	.	223.86513	-1.00000	4.61279	88
chr17	44865250	44865423	.	1000	.	224.39968	-1.00000	4.61279	88
chr17	4420707	4420858	.	1000	.	152.86666	-1.00000	4.61279	88
chr17	40441073	40441237	.	1000	.	195.17635	-1.00000	4.61279	88
chr17	21457113	21457268	.	1000	.	172.00772	-1.00000	4.61279	88
chr17	10327659	10327835	.	1000	.	210.64860	-1.00000	4.61279	88
chr16	87779165	87779313	.	1000	.	201.65457	-1.00000	4.61279	88
chr16	84187039	84187211	.	1000	.	204.20128	-1.00000	4.61279	88
chr16	65763	65939	.	1000	.	233.49474	-1.00000	4.61279	88
chr16	2140685	2140848	.	1000	.	134.27341	-1.00000	4.61279	88
chr15	92918032	92918214	.	1000	.	232.77914	-1.00000	4.61279	88
chr15	91055953	91056125	.	1000	.	195.71945	-1.00000	4.61279	88
chr15	90086890	90087066	.	1000	.	204.31083	-1.00000	4.61279	88
chr15	88878780	88878965	.	1000	.	198.15695	-1.00000	4.61279	88
chr15	88614612	88614783	.	1000	.	197.18737	-1.00000	4.61279	88
chr15	73081457	73081600	.	1000	.	164.53428	-1.00000	4.61279	88
chr15	72312703	72312877	.	1000	.	184.84394	-1.00000	4.61279	88
chr15	66851284	66851475	.	1000	.	210.01173	-1.00000	4.61279	88
chr15	66698469	66698624	.	1000	.	196.80317	-1.00000	4.61279	88
chr15	63402914	63403055	.	1000	.	149.25245	-1.00000	4.61279	88
chr15	63288892	63289076	.	1000	.	184.55476	-1.00000	4.61279	88
chr15	51777100	51777277	.	1000	.	168.92456	-1.00000	4.61279	88
chr15	34343141	34343325	.	1000	.	249.32542	-1.00000	4.61279	88
chr15	33700796	33700982	.	1000	.	237.59325	-1.00000	4.61279	88
chr15	31974918	31975089	.	1000	.	156.96242	-1.00000	4.61279	88
chr15	31215508	31215672	.	1000	.	158.06952	-1.00000	4.61279	88
chr14	75296184	75296378	.	1000	.	217.82093	-1.00000	4.61279	88
chr14	74861007	74861178	.	1000	.	179.56328	-1.00000	4.61279	88
chr14	60184437	60184593	.	1000	.	125.61056	-1.00000	4.61279	88
chr14	57317342	57317491	.	1000	.	169.35284	-1.00000	4.61279	88
chr14	54441403	54441584	.	1000	.	174.31392	-1.00000	4.61279	88
chr14	39015490	39015624	.	1000	.	129.11513	-1.00000	4.61279	88
chr14	24436812	24436948	.	1000	.	156.13421	-1.00000	4.61279	88
chr14	21456315	21456479	.	1000	.	156.72363	-1.00000	4.61279	88
chr14	21106948	21107108	.	1000	.	193.92480	-1.00000	4.61279	88
chr14	105999405	105999528	.	1000	.	127.50522	-1.00000	4.61279	88
chr14	103910430	103910587	.	1000	.	174.56041	-1.00000	4.61279	88
chr14	100285742	100285909	.	1000	.	151.04628	-1.00000	4.61279	88
chr12	95918592	95918738	.	1000	.	145.05112	-1.00000	4.61279	88
chr12	949867	950040	.	1000	.	217.71631	-1.00000	4.61279	88
chr12	78181651	78181831	.	1000	.	188.47541	-1.00000	4.61279	88
[truncated: 1,000 more rows]
