# Supplementary material for: GRAFIMO: Variant and haplotype aware motif scanning on pangenome graphs
Source: PLoS Comput Biol. 2021 Sep 27;17(9):e1009444. doi: 10.1371/journal.pcbi.1009444 (PMC8519448; doi:10.1371/journal.pcbi.1009444)
Supplement: S1 Code — (ZIP) [file pcbi.1009444.s002.zip › S1_code/test_data/tf_motifs/CTCF/Cell_line_A549/ENCFF816XLT.bed]

chr1	778768	779008	.	910	.	16.87580	-1.00000	2.82716	120
chr1	869880	869940	.	1000	.	75.36028	-1.00000	4.61279	30
chr1	904711	904838	.	1000	.	119.38352	-1.00000	4.61279	65
chr1	912896	913136	.	1000	.	49.18583	-1.00000	3.88901	120
chr1	921098	921338	.	1000	.	45.19642	-1.00000	3.79906	120
chr1	938207	938328	.	1000	.	128.55774	-1.00000	4.61279	62
chr1	951443	951683	.	1000	.	37.99872	-1.00000	3.42994	120
chr1	976090	976330	.	1000	.	84.26512	-1.00000	4.61279	120
chr1	984207	984447	.	1000	.	61.57878	-1.00000	4.19707	120
chr1	1001964	1002025	.	1000	.	88.25635	-1.00000	4.61279	55
chr1	1015438	1015678	.	1000	.	54.42292	-1.00000	4.00973	120
chr1	1019317	1019557	.	1000	.	27.62953	-1.00000	3.16651	120
chr1	1033007	1033247	.	1000	.	26.22377	-1.00000	3.14283	120
chr1	1063920	1064038	.	1000	.	138.13324	-1.00000	4.61279	68
chr1	1122214	1122349	.	1000	.	122.34321	-1.00000	4.61279	70
chr1	1230764	1231004	.	1000	.	44.37744	-1.00000	3.80340	120
chr1	1265076	1265316	.	1000	.	25.43257	-1.00000	3.14848	120
chr1	1290236	1290476	.	1000	.	57.92422	-1.00000	4.21466	120
chr1	1291990	1292052	.	1000	.	78.82411	-1.00000	4.61279	42
chr1	1302001	1302241	.	1000	.	33.70322	-1.00000	3.24848	120
chr1	1306185	1306425	.	670	.	14.74694	-1.00000	2.58995	120
chr1	1344694	1344934	.	1000	.	45.47033	-1.00000	3.79778	120
chr1	1345147	1345387	.	922	.	18.14946	-1.00000	2.95963	120
chr1	1349301	1349541	.	1000	.	36.22396	-1.00000	3.28338	120
chr1	1349820	1350060	.	1000	.	53.83979	-1.00000	4.01261	120
chr1	1372108	1372348	.	1000	.	101.55012	-1.00000	4.61279	120
chr1	1375136	1375376	.	1000	.	21.84092	-1.00000	3.05087	120
chr1	1399439	1399679	.	1000	.	45.41993	-1.00000	3.79794	120
chr1	1402165	1402230	.	1000	.	99.42054	-1.00000	4.61279	10
chr1	1441016	1441128	.	1000	.	110.95997	-1.00000	4.61279	55
chr1	1504955	1505195	.	1000	.	35.37796	-1.00000	3.28877	120
chr1	1505574	1505814	.	729	.	13.84731	-1.00000	2.35520	120
chr1	1551072	1551312	.	1000	.	43.03780	-1.00000	3.72306	120
chr1	1573871	1574111	.	774	.	23.19528	-1.00000	3.09121	120
chr1	1597730	1597970	.	1000	.	35.12953	-1.00000	3.29012	120
chr1	1620145	1620385	.	1000	.	42.79027	-1.00000	3.72428	120
chr1	1665756	1665996	.	1000	.	28.76235	-1.00000	3.21515	120
chr1	1678964	1679204	.	763	.	27.16738	-1.00000	3.16992	120
chr1	1764301	1764541	.	800	.	20.71194	-1.00000	3.02567	120
chr1	1789106	1789346	.	1000	.	36.01031	-1.00000	3.28472	120
chr1	1858684	1858924	.	1000	.	30.65184	-1.00000	3.24541	120
chr1	1906320	1906473	.	1000	.	161.30081	-1.00000	4.61279	96
chr1	1909021	1909261	.	1000	.	49.96292	-1.00000	3.88550	120
chr1	1944036	1944276	.	1000	.	54.89840	-1.00000	4.00747	120
chr1	1960161	1960271	.	1000	.	133.60744	-1.00000	4.61279	64
chr1	2044902	2045142	.	1000	.	92.15749	-1.00000	4.61279	120
chr1	2046630	2046706	.	1000	.	111.45064	-1.00000	4.61279	23
chr1	2049484	2049724	.	1000	.	48.42320	-1.00000	3.89314	120
chr1	2091683	2091923	.	1000	.	36.74754	-1.00000	3.33631	120
chr1	2108681	2108921	.	1000	.	43.35105	-1.00000	3.80862	120
chr1	2132269	2132509	.	1000	.	32.07982	-1.00000	3.23591	120
chr1	2140075	2140140	.	1000	.	106.58017	-1.00000	4.61279	34
chr1	2174404	2174511	.	1000	.	113.18375	-1.00000	4.61279	65
chr1	2195293	2195417	.	1000	.	163.36674	-1.00000	4.61279	61
chr1	2213105	2213345	.	1000	.	47.86609	-1.00000	3.89540	120
chr1	2237762	2238002	.	1000	.	36.00197	-1.00000	3.28477	120
chr1	2311521	2311761	.	1000	.	25.93361	-1.00000	3.14493	120
chr1	2315195	2315435	.	1000	.	25.78028	-1.00000	3.14604	120
chr1	2381847	2382002	.	1000	.	159.97283	-1.00000	4.61279	78
chr1	2382670	2382910	.	1000	.	43.68818	-1.00000	3.80687	120
chr1	2414520	2414622	.	1000	.	141.48994	-1.00000	4.61279	44
chr1	2430125	2430365	.	1000	.	31.00157	-1.00000	3.24294	120
chr1	2443899	2444139	.	1000	.	48.82743	-1.00000	3.89097	120
chr1	2459787	2460027	.	546	.	14.87328	-1.00000	2.60232	120
chr1	2548155	2548277	.	1000	.	150.55012	-1.00000	4.61279	36
chr1	2554913	2555153	.	1000	.	52.35151	-1.00000	4.02012	120
chr1	2561960	2562200	.	825	.	22.23481	-1.00000	3.07262	120
chr1	2786693	2786933	.	1000	.	36.83660	-1.00000	3.33576	120
chr1	2801658	2801898	.	1000	.	68.30145	-1.00000	4.16638	120
chr1	2822049	2822289	.	1000	.	78.19521	-1.00000	4.61279	120
chr1	2876005	2876245	.	1000	.	52.38970	-1.00000	4.01989	120
chr1	2922097	2922337	.	1000	.	61.34633	-1.00000	4.19812	120
chr1	3012569	3012809	.	1000	.	47.44410	-1.00000	3.89727	120
chr1	3066210	3066450	.	1000	.	21.00840	-1.00000	3.03436	120
chr1	3069651	3069891	.	1000	.	27.34022	-1.00000	3.16844	120
chr1	3284034	3284274	.	1000	.	61.20408	-1.00000	4.19876	120
chr1	3320069	3320151	.	1000	.	91.34340	-1.00000	4.61279	69
chr1	3349790	3350030	.	784	.	15.81163	-1.00000	2.73609	120
chr1	3410267	3410335	.	1000	.	97.95608	-1.00000	4.61279	63
chr1	3417192	3417432	.	581	.	19.59333	-1.00000	3.00348	120
chr1	3424830	3424926	.	1000	.	119.53693	-1.00000	4.61279	54
chr1	3431326	3431566	.	1000	.	29.12279	-1.00000	3.21265	120
chr1	3453213	3453379	.	1000	.	181.26447	-1.00000	4.61279	94
chr1	3454271	3454511	.	1000	.	47.76467	-1.00000	3.89586	120
chr1	3471838	3472078	.	1000	.	49.73227	-1.00000	3.88622	120
chr1	3482555	3482795	.	1000	.	25.46341	-1.00000	3.14825	120
chr1	3483926	3484166	.	1000	.	77.56235	-1.00000	4.61279	120
chr1	3491334	3491400	.	1000	.	120.41347	-1.00000	4.61279	59
chr1	3518248	3518488	.	1000	.	31.40333	-1.00000	3.24063	120
chr1	3565338	3565468	.	1000	.	139.61935	-1.00000	4.61279	75
chr1	3615206	3615446	.	1000	.	70.16855	-1.00000	4.15735	120
chr1	3619075	3619315	.	1000	.	110.08829	-1.00000	4.61279	120
chr1	3621269	3621509	.	1000	.	31.56796	-1.00000	3.23954	120
chr1	3649930	3650170	.	1000	.	24.38039	-1.00000	3.12481	120
chr1	3695676	3695916	.	1000	.	90.87083	-1.00000	4.61279	120
chr1	3724534	3724657	.	1000	.	123.14148	-1.00000	4.61279	60
chr1	3727363	3727603	.	1000	.	51.26285	-1.00000	3.87887	120
chr1	3775999	3776239	.	1000	.	41.46085	-1.00000	3.54219	120
chr1	3785529	3785769	.	1000	.	67.79535	-1.00000	4.16892	120
chr1	3857224	3857464	.	1000	.	47.27153	-1.00000	3.89807	120
chr1	3907281	3907521	.	823	.	16.79823	-1.00000	2.82147	120
chr1	3910899	3911030	.	1000	.	131.42075	-1.00000	4.61279	61
chr1	4173234	4173474	.	1000	.	39.18017	-1.00000	3.50607	120
chr1	4317286	4317526	.	1000	.	24.67742	-1.00000	3.13820	120
chr1	4585274	4585514	.	1000	.	62.67033	-1.00000	4.19194	120
chr1	4652731	4652828	.	1000	.	81.52011	-1.00000	4.61279	23
chr1	4656404	4656503	.	1000	.	94.96666	-1.00000	4.61279	82
chr1	4778036	4778276	.	1000	.	41.00969	-1.00000	3.54482	120
chr1	4826145	4826385	.	1000	.	47.69609	-1.00000	3.89616	120
chr1	5481950	5482190	.	1000	.	27.87662	-1.00000	3.16454	120
chr1	5510026	5510107	.	1000	.	99.83840	-1.00000	4.61279	27
chr1	5514672	5514788	.	1000	.	116.47442	-1.00000	4.61279	65
chr1	5621106	5621346	.	1000	.	44.93292	-1.00000	3.80040	120
chr1	5637264	5637504	.	1000	.	37.73139	-1.00000	3.43150	120
chr1	5745899	5746051	.	1000	.	167.23345	-1.00000	4.61279	94
chr1	5830809	5831049	.	569	.	14.66112	-1.00000	2.57721	120
chr1	5916071	5916311	.	1000	.	73.08028	-1.00000	4.14404	120
chr1	5975238	5975478	.	1000	.	77.65851	-1.00000	4.61279	120
chr1	5980432	5980672	.	1000	.	22.30769	-1.00000	3.07193	120
chr1	6034521	6034761	.	1000	.	36.51579	-1.00000	3.28166	120
chr1	6041505	6041745	.	1000	.	49.41264	-1.00000	3.88787	120
chr1	6052974	6053214	.	1000	.	73.57541	-1.00000	4.14169	120
chr1	6080676	6080916	.	739	.	21.32951	-1.00000	3.04336	120
chr1	6082382	6082622	.	1000	.	21.01314	-1.00000	3.03433	120
chr1	6108973	6109074	.	1000	.	117.67559	-1.00000	4.61279	40
chr1	6141656	6141896	.	978	.	18.01212	-1.00000	2.94343	120
chr1	6162801	6163041	.	839	.	18.01241	-1.00000	2.94341	120
chr1	6171591	6171831	.	1000	.	57.46667	-1.00000	4.21735	120
chr1	6185841	6186081	.	1000	.	33.43097	-1.00000	3.25012	120
chr1	6204922	6205162	.	1000	.	42.65451	-1.00000	3.72489	120
chr1	6205298	6205404	.	1000	.	89.35712	-1.00000	4.61279	87
chr1	6238680	6238920	.	1000	.	52.90008	-1.00000	4.01726	120
chr1	6245159	6245316	.	1000	.	159.83150	-1.00000	4.61279	68
chr1	6246846	6246937	.	1000	.	129.33806	-1.00000	4.61279	47
chr1	6280904	6281144	.	972	.	25.18441	-1.00000	3.15032	120
chr1	6343536	6343713	.	1000	.	186.77971	-1.00000	4.61279	85
chr1	6347994	6348234	.	1000	.	95.48833	-1.00000	4.61279	120
chr1	6357342	6357582	.	1000	.	29.91411	-1.00000	3.22836	120
chr1	6378193	6378433	.	1000	.	20.55731	-1.00000	3.02697	120
chr1	6397085	6397325	.	1000	.	30.43253	-1.00000	3.24686	120
chr1	6404764	6404909	.	1000	.	150.48935	-1.00000	4.61279	64
chr1	6414356	6414596	.	1000	.	51.91280	-1.00000	3.87606	120
chr1	6423595	6423666	.	1000	.	86.62477	-1.00000	4.61279	37
chr1	6437073	6437313	.	1000	.	33.92484	-1.00000	3.27125	120
chr1	6438137	6438245	.	1000	.	105.40795	-1.00000	4.61279	61
chr1	6445166	6445406	.	1000	.	17.39074	-1.00000	2.90010	120
chr1	6464596	6464836	.	979	.	18.59403	-1.00000	2.95501	120
chr1	6472465	6472705	.	1000	.	22.41146	-1.00000	3.07119	120
chr1	6475559	6475799	.	1000	.	90.70954	-1.00000	4.61279	120
chr1	6486583	6486723	.	1000	.	144.65684	-1.00000	4.61279	65
chr1	6489996	6490120	.	1000	.	121.35047	-1.00000	4.61279	46
chr1	6523687	6523927	.	1000	.	75.32558	-1.00000	4.61279	120
chr1	6554555	6554656	.	1000	.	115.12882	-1.00000	4.61279	48
chr1	6634665	6634905	.	1000	.	71.71156	-1.00000	4.15015	120
chr1	6646581	6646821	.	1000	.	72.01875	-1.00000	4.14915	120
chr1	6701833	6702010	.	1000	.	234.37303	-1.00000	4.61279	82
chr1	6720160	6720264	.	1000	.	113.96964	-1.00000	4.61279	12
chr1	6727578	6727690	.	1000	.	111.03766	-1.00000	4.61279	63
chr1	6794216	6794456	.	1000	.	64.98842	-1.00000	4.18132	120
chr1	6889950	6890190	.	1000	.	104.72600	-1.00000	4.61279	120
chr1	6963335	6963575	.	1000	.	42.26977	-1.00000	3.53777	120
chr1	6998275	6998515	.	1000	.	30.14862	-1.00000	3.22681	120
chr1	7042780	7043020	.	1000	.	77.99999	-1.00000	4.61279	120
chr1	7070558	7070622	.	1000	.	88.76909	-1.00000	4.61279	36
chr1	7117497	7117737	.	1000	.	28.65011	-1.00000	3.19630	120
chr1	7120908	7121148	.	822	.	17.26773	-1.00000	2.89379	120
chr1	7207951	7208191	.	1000	.	37.09814	-1.00000	3.43491	120
chr1	7218377	7218445	.	1000	.	80.78881	-1.00000	4.61279	43
chr1	7302943	7303183	.	1000	.	40.80802	-1.00000	3.54590	120
chr1	7454157	7454397	.	1000	.	43.46725	-1.00000	3.80799	120
chr1	7474850	7475090	.	773	.	15.27526	-1.00000	2.64739	120
chr1	7475166	7475406	.	1000	.	55.31373	-1.00000	4.00538	120
chr1	7539429	7539669	.	1000	.	29.53174	-1.00000	3.21018	120
chr1	7539796	7540036	.	1000	.	68.90205	-1.00000	4.16359	120
chr1	7561462	7561702	.	1000	.	28.31612	-1.00000	3.17956	120
chr1	7577299	7577539	.	1000	.	21.99386	-1.00000	3.06181	120
chr1	7647328	7647487	.	1000	.	159.15729	-1.00000	4.61279	86
chr1	7667628	7667840	.	1000	.	338.34505	-1.00000	4.61279	96
chr1	7669618	7669692	.	1000	.	92.85165	-1.00000	4.61279	31
chr1	7752930	7753065	.	1000	.	139.62942	-1.00000	4.61279	81
chr1	7755506	7755746	.	1000	.	32.99535	-1.00000	3.25268	120
chr1	7808329	7808569	.	1000	.	66.32613	-1.00000	4.17539	120
chr1	7902879	7902966	.	1000	.	112.19785	-1.00000	4.61279	54
chr1	7961344	7961584	.	1000	.	41.30397	-1.00000	3.54323	120
chr1	7975331	7975555	.	1000	.	294.18068	-1.00000	4.61279	113
chr1	7982406	7982544	.	1000	.	137.19066	-1.00000	4.61279	73
chr1	8015073	8015313	.	1000	.	69.02245	-1.00000	4.16287	120
chr1	8031342	8031428	.	1000	.	97.68168	-1.00000	4.61279	34
chr1	8165698	8165938	.	702	.	15.61313	-1.00000	2.68092	120
chr1	8238965	8239205	.	1000	.	34.99945	-1.00000	3.29107	120
chr1	8314398	8314554	.	1000	.	191.62101	-1.00000	4.61279	85
chr1	8315877	8316117	.	1000	.	47.36595	-1.00000	3.89767	120
chr1	8349107	8349203	.	1000	.	97.68054	-1.00000	4.61279	65
chr1	8351724	8351964	.	1000	.	68.46042	-1.00000	4.16567	120
chr1	8374866	8375106	.	1000	.	69.05520	-1.00000	4.16275	120
chr1	8551123	8551363	.	1000	.	91.03798	-1.00000	4.61279	120
chr1	8561168	8561321	.	1000	.	137.30912	-1.00000	4.61279	73
chr1	8571228	8571468	.	1000	.	33.03546	-1.00000	3.25237	120
chr1	8598108	8598348	.	954	.	18.00784	-1.00000	2.94348	120
chr1	8671389	8671629	.	1000	.	98.01029	-1.00000	4.61279	120
chr1	8726649	8726742	.	1000	.	109.42185	-1.00000	4.61279	29
chr1	8739444	8739684	.	637	.	18.95347	-1.00000	2.99956	120
chr1	8814949	8815189	.	1000	.	20.24626	-1.00000	3.01899	120
chr1	8831437	8831677	.	576	.	19.83031	-1.00000	3.00121	120
chr1	8849036	8849136	.	1000	.	127.57956	-1.00000	4.61279	39
chr1	8859570	8859630	.	1000	.	72.93128	-1.00000	4.14473	34
chr1	8862617	8862694	.	1000	.	95.12081	-1.00000	4.61279	25
chr1	8871607	8871847	.	1000	.	45.74255	-1.00000	3.79629	120
chr1	8879334	8879574	.	695	.	7.04050	-1.00000	0.30744	120
chr1	8903606	8903846	.	672	.	17.24418	-1.00000	2.88645	120
chr1	8918239	8918354	.	1000	.	115.21198	-1.00000	4.61279	35
chr1	8962987	8963227	.	1000	.	67.11583	-1.00000	4.17156	120
chr1	8988111	8988351	.	1000	.	99.28615	-1.00000	4.61279	120
chr1	9005234	9005377	.	1000	.	161.67879	-1.00000	4.61279	63
chr1	9010051	9010291	.	1000	.	34.97000	-1.00000	3.29128	120
chr1	9058525	9058765	.	592	.	15.42560	-1.00000	2.66174	120
chr1	9101662	9101774	.	1000	.	108.88385	-1.00000	4.61279	56
chr1	9110871	9111003	.	1000	.	166.88073	-1.00000	4.61279	62
chr1	9128664	9128904	.	624	.	14.39490	-1.00000	2.52359	120
chr1	9142303	9142543	.	1000	.	90.02205	-1.00000	4.61279	120
chr1	9181338	9181578	.	1000	.	85.60968	-1.00000	4.61279	120
chr1	9182318	9182558	.	666	.	17.26831	-1.00000	2.89375	120
chr1	9196559	9196695	.	1000	.	124.35019	-1.00000	4.61279	70
chr1	9234469	9234709	.	1000	.	77.86812	-1.00000	4.61279	120
chr1	9250196	9250257	.	1000	.	94.57159	-1.00000	4.61279	35
chr1	9267218	9267347	.	1000	.	140.49253	-1.00000	4.61279	68
chr1	9289149	9289264	.	1000	.	138.28944	-1.00000	4.61279	37
chr1	9428692	9428932	.	1000	.	17.95108	-1.00000	2.94407	120
chr1	9455925	9456001	.	1000	.	105.87597	-1.00000	4.61279	56
chr1	9491185	9491320	.	1000	.	141.03424	-1.00000	4.61279	69
chr1	9495338	9495476	.	1000	.	156.43413	-1.00000	4.61279	65
chr1	9572967	9573207	.	1000	.	19.88645	-1.00000	3.00063	120
chr1	9573794	9574034	.	1000	.	48.86438	-1.00000	3.89072	120
chr1	9576938	9577178	.	599	.	12.59614	-1.00000	1.96665	120
chr1	9588570	9588640	.	1000	.	100.72259	-1.00000	4.61279	42
chr1	9615756	9615825	.	1000	.	82.13914	-1.00000	4.61279	16
chr1	9627036	9627273	.	1000	.	367.22953	-1.00000	4.61279	113
chr1	9690172	9690412	.	675	.	16.20591	-1.00000	2.76327	120
chr1	9702320	9702560	.	1000	.	68.68239	-1.00000	4.16458	120
chr1	9721835	9722075	.	1000	.	45.24117	-1.00000	3.79890	120
chr1	9725097	9725285	.	1000	.	228.89386	-1.00000	4.61279	92
chr1	9784649	9784803	.	1000	.	143.93581	-1.00000	4.61279	84
chr1	9792257	9792497	.	1000	.	28.97972	-1.00000	3.21359	120
chr1	9827952	9828192	.	1000	.	34.17844	-1.00000	3.26999	120
chr1	9867588	9867749	.	1000	.	187.53275	-1.00000	4.61279	76
chr1	9874965	9875096	.	1000	.	159.20263	-1.00000	4.61279	87
chr1	9942409	9942649	.	1000	.	73.82570	-1.00000	4.14033	120
chr1	9950388	9950628	.	1000	.	114.20756	-1.00000	4.61279	120
chr1	10032621	10032720	.	1000	.	130.70439	-1.00000	4.61279	29
chr1	10034482	10034722	.	1000	.	36.27503	-1.00000	3.28313	120
chr1	10101993	10102233	.	1000	.	20.70680	-1.00000	3.02573	120
chr1	10153014	10153254	.	1000	.	67.94933	-1.00000	4.16817	120
chr1	10210223	10210463	.	1000	.	108.71936	-1.00000	4.61279	120
chr1	10338113	10338353	.	1000	.	70.66616	-1.00000	4.15502	120
chr1	10377536	10377614	.	1000	.	102.31598	-1.00000	4.61279	46
chr1	10428169	10428301	.	1000	.	151.21472	-1.00000	4.61279	73
chr1	10430317	10430449	.	1000	.	139.80717	-1.00000	4.61279	73
chr1	10494779	10494893	.	1000	.	146.28288	-1.00000	4.61279	57
chr1	10495086	10495326	.	1000	.	38.31838	-1.00000	3.46772	120
chr1	10507537	10507696	.	1000	.	147.37881	-1.00000	4.61279	75
chr1	10514485	10514725	.	1000	.	63.26037	-1.00000	4.18963	120
chr1	10530336	10530576	.	1000	.	25.98716	-1.00000	3.14453	120
chr1	10692429	10692669	.	1000	.	60.26138	-1.00000	4.20344	120
chr1	10788787	10789027	.	1000	.	49.38963	-1.00000	3.88801	120
chr1	10793881	10794121	.	758	.	14.21726	-1.00000	2.47830	120
chr1	10867176	10867416	.	1000	.	72.12390	-1.00000	4.14855	120
chr1	10909984	10910224	.	1000	.	39.50999	-1.00000	3.55253	120
chr1	10942036	10942276	.	1000	.	58.13423	-1.00000	4.21349	120
chr1	10961056	10961296	.	1000	.	96.51632	-1.00000	4.61279	120
chr1	11037711	11037850	.	1000	.	174.11429	-1.00000	4.61279	69
chr1	11060031	11060271	.	1000	.	21.82584	-1.00000	3.05103	120
chr1	11241767	11242007	.	1000	.	66.58077	-1.00000	4.17419	120
chr1	11262773	11263013	.	591	.	26.78007	-1.00000	3.13846	120
chr1	11286271	11286511	.	1000	.	45.13248	-1.00000	3.79932	120
chr1	11320217	11320457	.	1000	.	41.37903	-1.00000	3.54279	120
chr1	11337626	11337738	.	1000	.	101.67069	-1.00000	4.61279	73
chr1	11364264	11364504	.	1000	.	21.29386	-1.00000	3.03189	120
chr1	11478811	11478874	.	1000	.	92.68143	-1.00000	4.61279	27
chr1	11572232	11572472	.	1000	.	34.14388	-1.00000	3.27017	120
chr1	11642519	11642686	.	1000	.	186.56031	-1.00000	4.61279	83
chr1	11645795	11645936	.	1000	.	124.28118	-1.00000	4.61279	76
chr1	11650515	11650653	.	1000	.	132.28099	-1.00000	4.61279	83
chr1	11664077	11664317	.	1000	.	65.93685	-1.00000	4.17678	120
chr1	11685257	11685497	.	578	.	13.23293	-1.00000	2.17448	120
chr1	11711148	11711388	.	1000	.	57.72328	-1.00000	4.21575	120
chr1	11719915	11720054	.	1000	.	140.98867	-1.00000	4.61279	57
chr1	11749307	11749401	.	1000	.	101.04704	-1.00000	4.61279	42
chr1	11785302	11785388	.	1000	.	84.30688	-1.00000	4.61279	38
chr1	11838779	11838922	.	1000	.	173.24035	-1.00000	4.61279	76
chr1	11859365	11859605	.	1000	.	20.00550	-1.00000	3.02113	120
chr1	11865545	11865785	.	1000	.	51.02624	-1.00000	3.88002	120
chr1	11894071	11894165	.	1000	.	119.17939	-1.00000	4.61279	49
chr1	11907749	11907989	.	1000	.	50.61441	-1.00000	3.88198	120
chr1	11967200	11967440	.	1000	.	104.65453	-1.00000	4.61279	120
chr1	11982079	11982319	.	1000	.	57.93382	-1.00000	4.21461	120
chr1	12001649	12001889	.	1000	.	39.22060	-1.00000	3.50574	120
chr1	12031317	12031557	.	1000	.	58.99091	-1.00000	4.20929	120
chr1	12079663	12079903	.	1000	.	51.47905	-1.00000	3.87820	120
chr1	12106867	12107107	.	1000	.	47.91980	-1.00000	3.89524	120
chr1	12118669	12118909	.	1000	.	85.68739	-1.00000	4.61279	120
chr1	12124881	12125049	.	1000	.	194.33673	-1.00000	4.61279	78
chr1	12208955	12209107	.	1000	.	161.43152	-1.00000	4.61279	81
chr1	12229911	12230037	.	1000	.	165.68945	-1.00000	4.61279	47
chr1	12272144	12272384	.	1000	.	42.83974	-1.00000	3.72406	120
chr1	12275443	12275683	.	1000	.	87.81534	-1.00000	4.61279	120
chr1	12276327	12276567	.	1000	.	66.74653	-1.00000	4.17355	120
chr1	12314399	12314639	.	1000	.	62.72968	-1.00000	4.19178	120
chr1	12407502	12407742	.	1000	.	42.25754	-1.00000	3.53784	120
chr1	12601315	12601555	.	1000	.	66.99906	-1.00000	4.17224	120
chr1	12619987	12620120	.	1000	.	146.17892	-1.00000	4.61279	43
chr1	12659082	12659216	.	1000	.	178.25315	-1.00000	4.61279	82
chr1	12760470	12760710	.	1000	.	29.96228	-1.00000	3.22808	120
chr1	12781552	12781792	.	1000	.	26.32119	-1.00000	3.14201	120
chr1	13422695	13422813	.	1000	.	108.54448	-1.00000	4.61279	57
chr1	13451517	13451757	.	575	.	12.63697	-1.00000	1.98244	120
chr1	13469409	13469649	.	989	.	20.04768	-1.00000	3.02071	120
chr1	13517269	13517509	.	1000	.	24.13620	-1.00000	3.11181	120
chr1	13544013	13544253	.	1000	.	57.54578	-1.00000	4.21681	120
chr1	13665796	13665917	.	1000	.	140.82953	-1.00000	4.61279	59
chr1	13725930	13726170	.	1000	.	35.68399	-1.00000	3.28686	120
chr1	13749062	13749302	.	836	.	14.92900	-1.00000	2.61275	120
chr1	13807275	13807515	.	1000	.	31.57794	-1.00000	3.23944	120
chr1	13811257	13811497	.	1000	.	25.24216	-1.00000	3.14991	120
chr1	13813713	13813953	.	1000	.	21.83558	-1.00000	3.05093	120
chr1	13828902	13829142	.	868	.	18.28940	-1.00000	2.95799	120
chr1	13930227	13930467	.	904	.	20.78856	-1.00000	3.03638	120
chr1	13960503	13960645	.	1000	.	140.50420	-1.00000	4.61279	69
chr1	13965865	13966105	.	1000	.	46.15994	-1.00000	3.90342	120
chr1	14113894	14114134	.	940	.	20.58942	-1.00000	3.02664	120
chr1	14149554	14149794	.	1000	.	20.77225	-1.00000	3.03653	120
chr1	14567151	14567391	.	932	.	22.45224	-1.00000	3.07089	120
chr1	14606712	14606952	.	1000	.	29.85116	-1.00000	3.22887	120
chr1	14731993	14732233	.	1000	.	94.15973	-1.00000	4.61279	120
chr1	14779205	14779445	.	1000	.	57.77142	-1.00000	4.21556	120
chr1	14804694	14804934	.	1000	.	21.45026	-1.00000	3.04219	120
chr1	14850622	14850862	.	764	.	18.52119	-1.00000	2.95568	120
chr1	14915501	14915592	.	1000	.	103.69004	-1.00000	4.61279	40
chr1	15027641	15027758	.	1000	.	117.87661	-1.00000	4.61279	39
chr1	15038207	15038447	.	1000	.	50.76237	-1.00000	3.88134	120
chr1	15046649	15046753	.	1000	.	113.96196	-1.00000	4.61279	63
chr1	15062538	15062778	.	1000	.	33.83302	-1.00000	3.24779	120
chr1	15100513	15100600	.	1000	.	100.17857	-1.00000	4.61279	43
chr1	15128653	15128786	.	1000	.	142.46221	-1.00000	4.61279	45
chr1	15152467	15152553	.	1000	.	104.71230	-1.00000	4.61279	24
chr1	15154125	15154365	.	1000	.	89.59630	-1.00000	4.61279	120
chr1	15200364	15200604	.	641	.	19.13367	-1.00000	2.99787	120
chr1	15203860	15204100	.	686	.	16.73078	-1.00000	2.82220	120
chr1	15272666	15272805	.	1000	.	146.05309	-1.00000	4.61279	72
chr1	15283587	15283827	.	1000	.	29.67539	-1.00000	3.22971	120
chr1	15288216	15288456	.	1000	.	31.07050	-1.00000	3.24241	120
chr1	15304852	15304950	.	1000	.	103.33811	-1.00000	4.61279	63
chr1	15323660	15323755	.	1000	.	120.43513	-1.00000	4.61279	56
chr1	15364814	15365054	.	1000	.	20.58535	-1.00000	3.02668	120
chr1	15427032	15427272	.	995	.	34.97181	-1.00000	3.29125	120
chr1	15431202	15431442	.	1000	.	108.45147	-1.00000	4.61279	120
chr1	15501476	15501716	.	1000	.	87.50829	-1.00000	4.61279	120
chr1	15526437	15526677	.	762	.	19.52978	-1.00000	3.00410	120
chr1	15584490	15584730	.	1000	.	43.98282	-1.00000	3.80551	120
chr1	15595156	15595396	.	1000	.	57.54083	-1.00000	4.21684	120
chr1	15703173	15703413	.	1000	.	20.58224	-1.00000	3.02673	120
chr1	15741484	15741578	.	1000	.	132.63914	-1.00000	4.61279	53
chr1	15784216	15784456	.	958	.	25.56457	-1.00000	3.14750	120
chr1	15792143	15792269	.	1000	.	131.08396	-1.00000	4.61279	60
chr1	15803395	15803635	.	978	.	21.72362	-1.00000	3.05182	120
chr1	15815662	15815755	.	1000	.	116.43688	-1.00000	4.61279	57
chr1	15876523	15876763	.	1000	.	100.61010	-1.00000	4.61279	120
chr1	15885729	15885969	.	673	.	13.91164	-1.00000	2.37672	120
chr1	15924787	15925027	.	1000	.	45.98121	-1.00000	3.90418	120
chr1	15937933	15938173	.	560	.	11.84155	-1.00000	1.69966	120
chr1	15957499	15957739	.	1000	.	35.13283	-1.00000	3.29008	120
chr1	15975553	15975793	.	905	.	20.52176	-1.00000	3.02728	120
chr1	15994699	15994760	.	1000	.	88.01585	-1.00000	4.61279	24
chr1	16007122	16007362	.	913	.	21.48626	-1.00000	3.04190	120
chr1	16009134	16009259	.	1000	.	151.98658	-1.00000	4.61279	55
chr1	16032961	16033072	.	1000	.	116.65044	-1.00000	4.61279	53
chr1	16056228	16056353	.	1000	.	145.59067	-1.00000	4.61279	48
chr1	16073536	16073776	.	1000	.	49.49881	-1.00000	3.88727	120
chr1	16079036	16079125	.	1000	.	117.39222	-1.00000	4.61279	33
chr1	16082450	16082569	.	1000	.	120.09292	-1.00000	4.61279	56
chr1	16187861	16188006	.	1000	.	158.89909	-1.00000	4.61279	69
chr1	16205075	16205315	.	1000	.	51.94651	-1.00000	3.87596	120
chr1	16236212	16236452	.	1000	.	46.89863	-1.00000	3.89994	120
chr1	16244496	16244643	.	1000	.	163.14224	-1.00000	4.61279	83
chr1	16352482	16352722	.	1000	.	42.25674	-1.00000	3.53786	120
chr1	16363429	16363669	.	1000	.	104.02102	-1.00000	4.61279	120
chr1	16440573	16440696	.	1000	.	126.88470	-1.00000	4.61279	52
chr1	16621112	16621269	.	1000	.	175.95270	-1.00000	4.61279	83
chr1	16624985	16625213	.	1000	.	226.39866	-1.00000	4.61279	106
chr1	16644643	16644883	.	739	.	21.31436	-1.00000	3.03173	120
chr1	16909868	16910108	.	1000	.	31.81879	-1.00000	3.23778	120
chr1	16951737	16951977	.	1000	.	93.31488	-1.00000	4.61279	120
chr1	16960704	16960944	.	1000	.	67.98822	-1.00000	4.16800	120
chr1	16963523	16963763	.	1000	.	52.99977	-1.00000	4.01681	120
chr1	16987022	16987262	.	834	.	21.77575	-1.00000	3.05138	120
chr1	17005028	17005268	.	1000	.	26.25383	-1.00000	3.14263	120
chr1	17046215	17046279	.	1000	.	112.79056	-1.00000	4.61279	57
chr1	17059761	17059900	.	1000	.	136.01257	-1.00000	4.61279	77
chr1	17075470	17075710	.	1000	.	50.50385	-1.00000	3.88273	120
chr1	17125829	17126025	.	1000	.	230.45749	-1.00000	4.61279	98
chr1	17237176	17237259	.	1000	.	144.53778	-1.00000	4.61279	56
chr1	17274267	17274507	.	1000	.	107.61850	-1.00000	4.61279	120
chr1	17276695	17276935	.	1000	.	27.20364	-1.00000	3.16956	120
chr1	17336243	17336338	.	1000	.	126.78970	-1.00000	4.61279	46
chr1	17370648	17370888	.	1000	.	54.39228	-1.00000	4.00987	120
chr1	17406290	17406401	.	1000	.	105.85965	-1.00000	4.61279	56
chr1	17419968	17420098	.	1000	.	142.58621	-1.00000	4.61279	55
chr1	17439664	17439904	.	651	.	7.28852	-1.00000	0.33222	120
chr1	17477466	17477567	.	1000	.	100.83063	-1.00000	4.61279	56
chr1	17485365	17485605	.	1000	.	77.06474	-1.00000	4.61279	120
chr1	17494312	17494519	.	1000	.	194.30196	-1.00000	4.61279	105
chr1	17502450	17502548	.	1000	.	112.35605	-1.00000	4.61279	42
chr1	17507994	17508234	.	941	.	18.11283	-1.00000	2.94226	120
chr1	17572704	17572944	.	1000	.	48.40967	-1.00000	3.89321	120
chr1	17606945	17607080	.	1000	.	137.70968	-1.00000	4.61279	83
chr1	17629495	17629735	.	1000	.	37.30084	-1.00000	3.43381	120
chr1	17653930	17654010	.	1000	.	108.75204	-1.00000	4.61279	21
chr1	17661702	17661815	.	1000	.	102.16264	-1.00000	4.61279	52
chr1	17696523	17696763	.	1000	.	66.57121	-1.00000	4.17422	120
chr1	17755141	17755381	.	1000	.	48.96207	-1.00000	3.89014	120
chr1	17759163	17759403	.	1000	.	39.10374	-1.00000	3.50650	120
chr1	17826168	17826408	.	1000	.	55.67192	-1.00000	4.00357	120
chr1	17849282	17849522	.	947	.	21.30753	-1.00000	3.03179	120
chr1	17909739	17909979	.	1000	.	27.85214	-1.00000	3.16476	120
chr1	17919945	17920185	.	1000	.	50.04661	-1.00000	3.88503	120
chr1	17923033	17923101	.	1000	.	86.85226	-1.00000	4.61279	8
chr1	17984581	17984821	.	1000	.	45.85219	-1.00000	3.79578	120
chr1	17998955	17999195	.	1000	.	23.42712	-1.00000	3.08918	120
chr1	18041799	18042039	.	657	.	13.91135	-1.00000	2.37673	120
chr1	18100561	18100801	.	1000	.	65.87422	-1.00000	4.17728	120
chr1	18110240	18110480	.	876	.	18.57564	-1.00000	2.95514	120
chr1	18149100	18149340	.	1000	.	37.08242	-1.00000	3.43503	120
chr1	18217467	18217707	.	1000	.	40.53429	-1.00000	3.54726	120
chr1	18232152	18232392	.	871	.	18.09847	-1.00000	2.94244	120
chr1	18234905	18235025	.	1000	.	108.57211	-1.00000	4.61279	61
chr1	18246573	18246813	.	941	.	19.47424	-1.00000	3.00466	120
chr1	18299785	18300025	.	1000	.	73.10081	-1.00000	4.14386	120
chr1	18302892	18303132	.	1000	.	34.66004	-1.00000	3.26754	120
chr1	18322526	18322766	.	1000	.	25.88606	-1.00000	3.14528	120
chr1	18324320	18324560	.	999	.	20.52861	-1.00000	3.02720	120
chr1	18373954	18374194	.	1000	.	22.58000	-1.00000	3.06981	120
chr1	18486301	18486541	.	1000	.	25.06140	-1.00000	3.15129	120
chr1	18556450	18556690	.	1000	.	41.81817	-1.00000	3.54035	120
chr1	18575639	18575879	.	1000	.	29.18286	-1.00000	3.21232	120
chr1	18581559	18581663	.	1000	.	117.05064	-1.00000	4.61279	55
chr1	18584822	18585062	.	1000	.	36.28409	-1.00000	3.28309	120
chr1	18597504	18597676	.	1000	.	180.71711	-1.00000	4.61279	90
chr1	18674045	18674285	.	1000	.	42.54470	-1.00000	3.72538	120
chr1	18681453	18681693	.	1000	.	105.99170	-1.00000	4.61279	120
chr1	18743359	18743599	.	677	.	13.71692	-1.00000	2.33204	120
chr1	18820887	18821013	.	1000	.	134.98145	-1.00000	4.61279	66
chr1	18875344	18875409	.	1000	.	109.21390	-1.00000	4.61279	65
chr1	18884264	18884373	.	1000	.	124.73299	-1.00000	4.61279	39
chr1	18907069	18907154	.	1000	.	108.88798	-1.00000	4.61279	69
chr1	18913123	18913366	.	1000	.	364.61898	-1.00000	4.61279	115
chr1	18921608	18921848	.	889	.	16.00430	-1.00000	2.74959	120
chr1	18950110	18950350	.	745	.	14.56555	-1.00000	2.55841	120
chr1	18972542	18972782	.	1000	.	29.47641	-1.00000	3.21057	120
chr1	19012369	19012609	.	1000	.	80.56482	-1.00000	4.61279	120
chr1	19096368	19096503	.	1000	.	128.44826	-1.00000	4.61279	54
chr1	19113692	19113932	.	1000	.	55.84076	-1.00000	4.00293	120
chr1	19241369	19241490	.	1000	.	123.20801	-1.00000	4.61279	60
chr1	19341618	19341690	.	1000	.	102.20133	-1.00000	4.61279	41
chr1	19344495	19344567	.	1000	.	98.42985	-1.00000	4.61279	24
chr1	19374392	19374632	.	1000	.	56.73727	-1.00000	4.22073	120
chr1	19391390	19391630	.	1000	.	82.20899	-1.00000	4.61279	120
chr1	19398517	19398757	.	738	.	15.17437	-1.00000	2.64088	120
chr1	19439884	19440124	.	1000	.	26.72966	-1.00000	3.13886	120
chr1	19445781	19446021	.	1000	.	38.54287	-1.00000	3.51000	120
chr1	19487810	19488050	.	1000	.	79.42949	-1.00000	4.61279	120
chr1	19582314	19582554	.	1000	.	60.46125	-1.00000	4.20250	120
chr1	19640759	19640999	.	703	.	15.69745	-1.00000	2.69352	120
chr1	19643133	19643373	.	771	.	21.97175	-1.00000	3.06201	120
chr1	19651218	19651458	.	1000	.	91.91151	-1.00000	4.61279	120
chr1	19653750	19653990	.	1000	.	101.67329	-1.00000	4.61279	120
chr1	19659888	19660128	.	1000	.	60.68469	-1.00000	4.20132	120
chr1	19661877	19661940	.	1000	.	92.05638	-1.00000	4.61279	50
chr1	19704611	19704851	.	1000	.	101.83109	-1.00000	4.61279	120
chr1	19715702	19715854	.	1000	.	141.11390	-1.00000	4.61279	68
chr1	19762261	19762501	.	1000	.	88.60372	-1.00000	4.61279	120
chr1	19799534	19799774	.	1000	.	36.46411	-1.00000	3.28198	120
chr1	19811276	19811516	.	1000	.	51.71003	-1.00000	3.87712	120
chr1	19872204	19872444	.	995	.	19.36629	-1.00000	2.99568	120
chr1	19882201	19882307	.	1000	.	104.40615	-1.00000	4.61279	57
chr1	19918106	19918264	.	1000	.	166.48586	-1.00000	4.61279	78
chr1	19974885	19975049	.	1000	.	156.63345	-1.00000	4.61279	84
chr1	20087741	20087981	.	1000	.	22.57725	-1.00000	3.06984	120
chr1	20101057	20101171	.	1000	.	123.15501	-1.00000	4.61279	42
chr1	20152450	20152587	.	1000	.	143.34972	-1.00000	4.61279	59
chr1	20165486	20165726	.	1000	.	45.41106	-1.00000	3.79797	120
chr1	20195243	20195483	.	1000	.	81.25274	-1.00000	4.61279	120
chr1	20212965	20213083	.	1000	.	140.06910	-1.00000	4.61279	56
chr1	20216686	20216926	.	1000	.	52.14888	-1.00000	3.87500	120
chr1	20233440	20233680	.	1000	.	35.23148	-1.00000	3.28950	120
chr1	20271515	20271755	.	968	.	23.39218	-1.00000	3.08952	120
chr1	20329872	20330112	.	587	.	20.73177	-1.00000	3.03701	120
chr1	20361924	20362045	.	1000	.	122.27553	-1.00000	4.61279	66
chr1	20367195	20367435	.	1000	.	59.21867	-1.00000	4.20832	120
chr1	20376960	20377200	.	1000	.	93.89376	-1.00000	4.61279	120
chr1	20430476	20430716	.	1000	.	88.43033	-1.00000	4.61279	120
chr1	20434144	20434384	.	552	.	29.78819	-1.00000	3.22921	120
chr1	20469482	20469722	.	1000	.	63.09471	-1.00000	4.19043	120
chr1	20493876	20494065	.	1000	.	220.84746	-1.00000	4.61279	89
chr1	20522418	20522588	.	1000	.	198.66711	-1.00000	4.61279	82
chr1	20575341	20575485	.	1000	.	158.30464	-1.00000	4.61279	79
chr1	20587298	20587538	.	1000	.	27.36817	-1.00000	3.16831	120
chr1	20633332	20633455	.	1000	.	148.40999	-1.00000	4.61279	65
chr1	20640240	20640368	.	1000	.	136.56469	-1.00000	4.61279	66
chr1	20661427	20661667	.	1000	.	66.88787	-1.00000	4.17296	120
chr1	20696555	20696654	.	1000	.	98.11130	-1.00000	4.61279	44
chr1	20696881	20697121	.	1000	.	81.63644	-1.00000	4.61279	120
chr1	20702488	20702728	.	1000	.	62.22021	-1.00000	4.19397	120
chr1	20733093	20733333	.	1000	.	37.47752	-1.00000	3.43286	120
chr1	20899243	20899483	.	1000	.	48.62920	-1.00000	3.89194	120
chr1	20983587	20983827	.	1000	.	31.92090	-1.00000	3.23714	120
chr1	21195279	21195418	.	1000	.	135.30147	-1.00000	4.61279	76
chr1	21216931	21217171	.	1000	.	67.16146	-1.00000	4.17139	120
chr1	21217962	21218202	.	1000	.	50.42906	-1.00000	3.88309	120
chr1	21232031	21232271	.	1000	.	119.27959	-1.00000	4.61279	120
chr1	21245060	21245300	.	1000	.	27.93945	-1.00000	3.16410	120
chr1	21255301	21255450	.	1000	.	178.62037	-1.00000	4.61279	86
chr1	21270292	21270499	.	1000	.	252.02263	-1.00000	4.61279	95
chr1	21302740	21302980	.	1000	.	40.66862	-1.00000	3.54658	120
chr1	21319407	21319647	.	1000	.	26.05293	-1.00000	3.14392	120
chr1	21334821	21334929	.	1000	.	107.65151	-1.00000	4.61279	56
chr1	21368568	21368766	.	1000	.	282.84187	-1.00000	4.61279	101
chr1	21370633	21370795	.	1000	.	170.46655	-1.00000	4.61279	90
chr1	21468702	21468942	.	1000	.	28.29400	-1.00000	3.17974	120
chr1	21488744	21488984	.	1000	.	40.83022	-1.00000	3.54571	120
chr1	21490878	21491118	.	1000	.	55.13337	-1.00000	4.00635	120
chr1	21509098	21509338	.	1000	.	71.41230	-1.00000	4.15154	120
chr1	21511279	21511519	.	852	.	18.22564	-1.00000	2.95884	120
chr1	21534866	21535106	.	1000	.	80.58444	-1.00000	4.61279	120
chr1	21539916	21540156	.	1000	.	29.46234	-1.00000	3.21065	120
chr1	21574146	21574386	.	1000	.	84.48817	-1.00000	4.61279	120
chr1	21595610	21595850	.	1000	.	104.94898	-1.00000	4.61279	120
chr1	21655789	21656029	.	1000	.	26.83209	-1.00000	3.13811	120
chr1	21657831	21658071	.	945	.	20.45456	-1.00000	3.02801	120
chr1	21659204	21659370	.	1000	.	146.37642	-1.00000	4.61279	81
chr1	21703373	21703613	.	1000	.	58.10863	-1.00000	4.21374	120
chr1	21782448	21782688	.	1000	.	27.03065	-1.00000	3.15342	120
chr1	21939690	21939930	.	1000	.	53.55001	-1.00000	4.01406	120
chr1	21964103	21964214	.	1000	.	121.34095	-1.00000	4.61279	59
chr1	22019336	22019576	.	1000	.	34.81794	-1.00000	3.29195	120
chr1	22022911	22023151	.	1000	.	73.92504	-1.00000	4.13978	120
chr1	22105693	22105933	.	1000	.	78.67348	-1.00000	4.61279	120
chr1	22132009	22132147	.	1000	.	118.35538	-1.00000	4.61279	71
chr1	22208329	22208569	.	1000	.	43.44345	-1.00000	3.80810	120
chr1	22275980	22276053	.	1000	.	115.97531	-1.00000	4.61279	46
chr1	22317363	22317603	.	1000	.	65.88405	-1.00000	4.17718	120
chr1	22416687	22416832	.	1000	.	179.81897	-1.00000	4.61279	83
chr1	22420554	22420714	.	1000	.	179.35437	-1.00000	4.61279	74
chr1	22642139	22642269	.	1000	.	122.66156	-1.00000	4.61279	71
chr1	22654646	22654886	.	569	.	12.84180	-1.00000	2.03964	120
chr1	22658439	22658679	.	658	.	27.24636	-1.00000	3.16928	120
chr1	22665825	22666065	.	1000	.	72.29167	-1.00000	4.14785	120
chr1	22674257	22674398	.	1000	.	143.52929	-1.00000	4.61279	59
chr1	22704561	22704694	.	1000	.	129.40881	-1.00000	4.61279	75
chr1	22709315	22709555	.	1000	.	32.97598	-1.00000	3.25283	120
chr1	22731923	22732163	.	1000	.	56.97992	-1.00000	4.21965	120
chr1	22747305	22747545	.	1000	.	25.76146	-1.00000	3.14619	120
chr1	22749703	22749943	.	556	.	9.17470	-1.00000	0.81203	120
chr1	22862233	22862331	.	1000	.	121.41491	-1.00000	4.61279	43
chr1	22889401	22889462	.	1000	.	90.93782	-1.00000	4.61279	17
chr1	22930433	22930565	.	1000	.	147.93873	-1.00000	4.61279	75
chr1	22964326	22964405	.	1000	.	91.89474	-1.00000	4.61279	52
chr1	22976533	22976664	.	1000	.	109.70415	-1.00000	4.61279	72
chr1	22976791	22977031	.	997	.	15.19430	-1.00000	2.64059	120
chr1	23047763	23048003	.	755	.	21.18518	-1.00000	3.03277	120
chr1	23081478	23081718	.	1000	.	38.01174	-1.00000	3.42984	120
chr1	23098831	23098980	.	1000	.	160.41354	-1.00000	4.61279	75
chr1	23179024	23179264	.	1000	.	28.37334	-1.00000	3.17917	120
chr1	23184729	23184969	.	1000	.	77.28864	-1.00000	4.61279	120
chr1	23210350	23210590	.	907	.	39.13693	-1.00000	3.50627	120
chr1	23216848	23216918	.	1000	.	96.43697	-1.00000	4.61279	63
chr1	23404057	23404176	.	1000	.	146.11927	-1.00000	4.61279	66
chr1	23497213	23497328	.	1000	.	145.05983	-1.00000	4.61279	25
chr1	23531338	23531578	.	608	.	12.49987	-1.00000	1.93361	120
chr1	23539910	23540074	.	1000	.	180.16131	-1.00000	4.61279	76
chr1	23544806	23544975	.	1000	.	190.35393	-1.00000	4.61279	74
chr1	23566303	23566543	.	1000	.	32.43443	-1.00000	3.23345	120
chr1	23635074	23635207	.	1000	.	141.48524	-1.00000	4.61279	58
chr1	23637549	23637678	.	1000	.	139.03450	-1.00000	4.61279	67
chr1	23657764	23658004	.	1000	.	71.04888	-1.00000	4.15338	120
chr1	23665282	23665522	.	1000	.	40.29253	-1.00000	3.54868	120
chr1	23691579	23691819	.	1000	.	87.88850	-1.00000	4.61279	120
chr1	23718562	23718802	.	1000	.	54.08068	-1.00000	4.01146	120
chr1	23745622	23745862	.	1000	.	45.65482	-1.00000	3.79683	120
chr1	23751431	23751495	.	1000	.	103.42579	-1.00000	4.61279	60
chr1	23772232	23772376	.	1000	.	141.59552	-1.00000	4.61279	79
chr1	23796823	23797063	.	1000	.	23.69495	-1.00000	3.10087	120
chr1	23804269	23804509	.	994	.	31.16018	-1.00000	3.24199	120
chr1	23809826	23809944	.	1000	.	122.54658	-1.00000	4.61279	53
chr1	23810836	23811076	.	1000	.	86.12989	-1.00000	4.61279	120
chr1	23854614	23854854	.	1000	.	55.86681	-1.00000	4.00274	120
chr1	23868390	23868480	.	1000	.	110.43353	-1.00000	4.61279	45
chr1	23916934	23917050	.	1000	.	122.85306	-1.00000	4.61279	50
chr1	23949222	23949462	.	1000	.	22.47332	-1.00000	3.07068	120
chr1	23958946	23959186	.	786	.	12.69126	-1.00000	2.00031	120
chr1	24028148	24028388	.	1000	.	61.01300	-1.00000	4.19956	120
chr1	24070960	24071108	.	1000	.	164.40135	-1.00000	4.61279	63
chr1	24112598	24112838	.	1000	.	53.14272	-1.00000	4.01604	120
chr1	24150620	24150691	.	1000	.	106.44293	-1.00000	4.61279	18
chr1	24155474	24155714	.	1000	.	38.70749	-1.00000	3.50895	120
chr1	24157967	24158207	.	1000	.	32.20518	-1.00000	3.23495	120
chr1	24199401	24199515	.	1000	.	121.96950	-1.00000	4.61279	64
chr1	24201960	24202108	.	1000	.	154.56192	-1.00000	4.61279	76
chr1	24266415	24266655	.	1000	.	35.07007	-1.00000	3.29049	120
chr1	24308732	24308972	.	1000	.	38.61544	-1.00000	3.50949	120
chr1	24385270	24385462	.	1000	.	220.09339	-1.00000	4.61279	94
chr1	24390184	24390332	.	1000	.	135.66899	-1.00000	4.61279	66
chr1	24391373	24391535	.	1000	.	196.57278	-1.00000	4.61279	79
chr1	24392426	24392554	.	1000	.	142.23105	-1.00000	4.61279	70
chr1	24415515	24415647	.	1000	.	127.04574	-1.00000	4.61279	79
chr1	24421586	24421826	.	897	.	24.48612	-1.00000	3.12404	120
chr1	24527243	24527483	.	1000	.	60.55327	-1.00000	4.20210	120
chr1	24541111	24541351	.	588	.	14.07890	-1.00000	2.42774	120
chr1	24542046	24542286	.	1000	.	80.91617	-1.00000	4.61279	120
chr1	24555823	24556063	.	933	.	20.06222	-1.00000	3.02061	120
chr1	24568129	24568369	.	1000	.	27.47503	-1.00000	3.16761	120
chr1	24587295	24587535	.	1000	.	77.96126	-1.00000	4.61279	120
chr1	24593555	24593795	.	1000	.	40.64829	-1.00000	3.54665	120
chr1	24635372	24635471	.	1000	.	113.60104	-1.00000	4.61279	36
chr1	24688667	24688783	.	1000	.	139.36982	-1.00000	4.61279	78
chr1	24744848	24745088	.	1000	.	20.11722	-1.00000	3.02019	120
chr1	24830821	24830948	.	1000	.	132.86125	-1.00000	4.61279	54
chr1	24834996	24835236	.	1000	.	58.13350	-1.00000	4.21353	120
chr1	24848043	24848171	.	1000	.	138.50786	-1.00000	4.61279	68
chr1	24849760	24850000	.	1000	.	53.70578	-1.00000	4.01323	120
chr1	24862315	24862555	.	976	.	18.51251	-1.00000	2.95582	120
chr1	24898166	24898406	.	1000	.	97.95236	-1.00000	4.61279	120
chr1	24909657	24909717	.	1000	.	96.06993	-1.00000	4.61279	59
chr1	24930316	24930556	.	978	.	19.93831	-1.00000	3.00025	120
chr1	24932370	24932459	.	1000	.	81.60371	-1.00000	4.61279	64
chr1	25037230	25037470	.	1000	.	80.27468	-1.00000	4.61279	120
chr1	25037794	25038034	.	1000	.	30.37947	-1.00000	3.24720	120
chr1	25039239	25039479	.	1000	.	26.68972	-1.00000	3.13908	120
chr1	25101527	25101669	.	1000	.	174.40310	-1.00000	4.61279	83
chr1	25148736	25148976	.	639	.	25.27050	-1.00000	3.14972	120
chr1	25204926	25205166	.	1000	.	73.33213	-1.00000	4.14280	120
chr1	25239929	25240169	.	1000	.	58.84742	-1.00000	4.21010	120
chr1	25442115	25442355	.	1000	.	21.10696	-1.00000	3.03346	120
chr1	25487659	25487899	.	1000	.	33.17202	-1.00000	3.25152	120
chr1	25501830	25502070	.	1000	.	23.23294	-1.00000	3.09100	120
chr1	25503878	25504118	.	1000	.	80.83899	-1.00000	4.61279	120
chr1	25520605	25520712	.	1000	.	105.78542	-1.00000	4.61279	33
chr1	25572836	25573076	.	1000	.	62.79671	-1.00000	4.19157	120
chr1	25608677	25608917	.	1000	.	36.30790	-1.00000	3.28297	120
chr1	25611007	25611247	.	1000	.	36.37458	-1.00000	3.28258	120
chr1	25616157	25616397	.	1000	.	25.19905	-1.00000	3.15019	120
chr1	25619122	25619362	.	1000	.	56.80916	-1.00000	4.22052	120
chr1	25692669	25692909	.	1000	.	47.96122	-1.00000	3.89508	120
chr1	25695201	25695441	.	1000	.	22.95691	-1.00000	3.06638	120
chr1	25700764	25701004	.	636	.	13.59203	-1.00000	2.30503	120
chr1	25725607	25725847	.	1000	.	26.08162	-1.00000	3.14373	120
chr1	25744167	25744407	.	1000	.	51.61647	-1.00000	3.87764	120
chr1	25796920	25797080	.	1000	.	164.43699	-1.00000	4.61279	84
chr1	25798047	25798287	.	1000	.	51.82522	-1.00000	3.87657	120
chr1	25810963	25811080	.	1000	.	128.69455	-1.00000	4.61279	47
chr1	25818177	25818417	.	807	.	22.02461	-1.00000	3.06161	120
chr1	25837341	25837581	.	1000	.	58.78526	-1.00000	4.21047	120
chr1	25895457	25895695	.	1000	.	298.44107	-1.00000	4.61279	121
chr1	25904946	25905186	.	582	.	14.91421	-1.00000	2.60547	120
chr1	25998226	25998394	.	1000	.	226.66826	-1.00000	4.61279	101
chr1	26010209	26010449	.	1000	.	35.51882	-1.00000	3.28788	120
chr1	26029938	26030178	.	958	.	19.87396	-1.00000	3.00077	120
chr1	26036066	26036208	.	1000	.	151.19080	-1.00000	4.61279	66
chr1	26105072	26105221	.	1000	.	172.00154	-1.00000	4.61279	65
chr1	26145254	26145363	.	1000	.	121.14979	-1.00000	4.61279	43
chr1	26164280	26164520	.	1000	.	51.05553	-1.00000	3.87992	120
chr1	26169765	26169899	.	1000	.	139.32600	-1.00000	4.61279	62
chr1	26190454	26190694	.	937	.	25.90493	-1.00000	3.14511	120
chr1	26233885	26234014	.	1000	.	139.58665	-1.00000	4.61279	62
chr1	26234367	26234607	.	1000	.	49.24266	-1.00000	3.88873	120
chr1	26275667	26275733	.	1000	.	111.39148	-1.00000	4.61279	44
chr1	26279611	26279851	.	1000	.	32.05825	-1.00000	3.23609	120
chr1	26285201	26285300	.	1000	.	112.72907	-1.00000	4.61279	64
chr1	26285895	26286135	.	1000	.	68.34617	-1.00000	4.16618	120
chr1	26321656	26321791	.	1000	.	132.41826	-1.00000	4.61279	63
chr1	26363946	26364066	.	1000	.	140.73407	-1.00000	4.61279	54
chr1	26391585	26391754	.	1000	.	185.97529	-1.00000	4.61279	86
chr1	26396346	26396586	.	1000	.	64.18969	-1.00000	4.18515	120
chr1	26417164	26417270	.	1000	.	120.23041	-1.00000	4.61279	49
chr1	26470369	26470609	.	1000	.	69.52065	-1.00000	4.16040	120
chr1	26500313	26500449	.	1000	.	120.77035	-1.00000	4.61279	46
chr1	26531223	26531463	.	1000	.	36.37867	-1.00000	3.28253	120
chr1	26538051	26538291	.	809	.	22.33310	-1.00000	3.07168	120
chr1	26538772	26539012	.	1000	.	70.18141	-1.00000	4.15727	120
chr1	26541846	26542086	.	628	.	13.29712	-1.00000	2.19944	120
chr1	26597616	26597856	.	1000	.	58.52259	-1.00000	4.21166	120
chr1	26602461	26602612	.	1000	.	171.59558	-1.00000	4.61279	78
chr1	26620277	26620517	.	1000	.	101.08324	-1.00000	4.61279	120
chr1	26677700	26677763	.	1000	.	110.71335	-1.00000	4.61279	1
chr1	26692301	26692541	.	538	.	11.79308	-1.00000	1.67702	120
chr1	26719298	26719538	.	978	.	20.62608	-1.00000	3.02636	120
chr1	26761321	26761561	.	1000	.	29.52769	-1.00000	3.21024	120
chr1	26789258	26789414	.	1000	.	177.18556	-1.00000	4.61279	97
chr1	26810096	26810336	.	1000	.	97.45979	-1.00000	4.61279	120
chr1	26826490	26826730	.	1000	.	61.57475	-1.00000	4.19711	120
chr1	26851353	26851593	.	1000	.	21.59202	-1.00000	3.04089	120
chr1	26853208	26853344	.	1000	.	136.30306	-1.00000	4.61279	71
chr1	26861218	26861458	.	1000	.	32.75887	-1.00000	3.23135	120
chr1	26862834	26862962	.	1000	.	126.06525	-1.00000	4.61279	70
chr1	26878087	26878222	.	1000	.	160.31956	-1.00000	4.61279	74
chr1	26887190	26887430	.	1000	.	50.15688	-1.00000	3.88451	120
chr1	26966989	26967175	.	1000	.	197.53423	-1.00000	4.61279	92
chr1	26997690	26997930	.	1000	.	106.20420	-1.00000	4.61279	120
chr1	27044611	27044800	.	1000	.	203.65046	-1.00000	4.61279	98
chr1	27045971	27046211	.	1000	.	106.57357	-1.00000	4.61279	120
chr1	27097495	27097659	.	1000	.	171.45457	-1.00000	4.61279	88
chr1	27102801	27102937	.	1000	.	166.24731	-1.00000	4.61279	80
chr1	27109180	27109420	.	1000	.	51.88751	-1.00000	3.87618	120
chr1	27112147	27112387	.	1000	.	37.98822	-1.00000	3.42997	120
chr1	27155145	27155271	.	1000	.	140.81286	-1.00000	4.61279	86
chr1	27198059	27198122	.	1000	.	100.71651	-1.00000	4.61279	49
chr1	27284805	27284918	.	1000	.	132.62356	-1.00000	4.61279	59
chr1	27296737	27296977	.	1000	.	69.60674	-1.00000	4.16012	120
chr1	27300891	27301040	.	1000	.	185.51836	-1.00000	4.61279	82
chr1	27306880	27307120	.	991	.	31.10597	-1.00000	3.24222	120
chr1	27332840	27333080	.	1000	.	86.65867	-1.00000	4.61279	120
chr1	27357609	27357731	.	1000	.	133.03487	-1.00000	4.61279	70
chr1	27366582	27366649	.	1000	.	77.40494	-1.00000	4.61279	9
chr1	27368967	27369207	.	1000	.	37.39728	-1.00000	3.43332	120
chr1	27372943	27373183	.	1000	.	43.66408	-1.00000	3.80700	120
chr1	27388558	27388647	.	1000	.	120.62181	-1.00000	4.61279	31
chr1	27392309	27392549	.	1000	.	72.77077	-1.00000	4.14537	120
chr1	27392884	27393124	.	1000	.	39.45883	-1.00000	3.55283	120
chr1	27395465	27395646	.	1000	.	172.18567	-1.00000	4.61279	98
chr1	27402391	27402631	.	1000	.	32.08291	-1.00000	3.23587	120
chr1	27402998	27403238	.	1000	.	25.41884	-1.00000	3.14861	120
chr1	27416575	27416815	.	1000	.	71.25799	-1.00000	4.15246	120
chr1	27496860	27497100	.	1000	.	38.06074	-1.00000	3.42952	120
chr1	27508312	27508552	.	640	.	14.92871	-1.00000	2.61277	120
chr1	27523156	27523396	.	1000	.	31.94873	-1.00000	3.23697	120
chr1	27542651	27542891	.	573	.	13.34987	-1.00000	2.22489	120
chr1	27547302	27547542	.	1000	.	30.95436	-1.00000	3.24322	120
chr1	27556842	27556985	.	1000	.	125.92893	-1.00000	4.61279	74
chr1	27568661	27568725	.	1000	.	89.41669	-1.00000	4.61279	50
chr1	27575386	27575626	.	1000	.	33.36673	-1.00000	3.25053	120
chr1	27606485	27606611	.	1000	.	158.73829	-1.00000	4.61279	50
chr1	27608737	27608834	.	1000	.	93.08943	-1.00000	4.61279	57
chr1	27616532	27616772	.	781	.	16.65157	-1.00000	2.81057	120
chr1	27644024	27644146	.	1000	.	116.15884	-1.00000	4.61279	46
chr1	27663280	27663434	.	1000	.	153.84158	-1.00000	4.61279	64
chr1	27669205	27669445	.	1000	.	99.49054	-1.00000	4.61279	120
chr1	27672286	27672526	.	1000	.	33.62159	-1.00000	3.24895	120
chr1	27719643	27719883	.	989	.	24.73257	-1.00000	3.13771	120
chr1	27725671	27725911	.	1000	.	50.45501	-1.00000	3.88296	120
chr1	27858139	27858292	.	1000	.	180.89214	-1.00000	4.61279	81
chr1	27934857	27935097	.	634	.	18.15417	-1.00000	2.95957	120
chr1	27940384	27940624	.	1000	.	39.01117	-1.00000	3.50721	120
chr1	27960081	27960321	.	1000	.	40.43752	-1.00000	3.54778	120
chr1	27979747	27979847	.	1000	.	103.63876	-1.00000	4.61279	62
chr1	28091316	28091465	.	1000	.	145.23380	-1.00000	4.61279	69
chr1	28208968	28209119	.	1000	.	148.87373	-1.00000	4.61279	83
chr1	28248602	28248702	.	1000	.	129.95308	-1.00000	4.61279	55
chr1	28359726	28359966	.	1000	.	70.55739	-1.00000	4.15555	120
chr1	28368202	28368442	.	1000	.	42.02096	-1.00000	3.53911	120
chr1	28409795	28410035	.	1000	.	52.68565	-1.00000	4.01843	120
chr1	28436285	28436525	.	1000	.	22.92253	-1.00000	3.06675	120
chr1	28471518	28471758	.	652	.	17.01643	-1.00000	2.83897	120
chr1	28518128	28518255	.	1000	.	129.20449	-1.00000	4.61279	41
chr1	28540764	28541004	.	773	.	16.96087	-1.00000	2.83292	120
chr1	28602902	28603142	.	1000	.	109.32652	-1.00000	4.61279	120
chr1	28640894	28641134	.	882	.	18.05845	-1.00000	2.94291	120
chr1	28643079	28643319	.	1000	.	33.46554	-1.00000	3.24983	120
chr1	28653948	28654188	.	1000	.	37.43461	-1.00000	3.43302	120
chr1	28736696	28736757	.	1000	.	108.85954	-1.00000	4.61279	60
chr1	28756939	28757179	.	661	.	16.78662	-1.00000	2.82163	120
chr1	28785134	28785374	.	1000	.	114.48721	-1.00000	4.61279	120
chr1	28846303	28846543	.	1000	.	28.08155	-1.00000	3.16316	120
chr1	28877284	28877414	.	1000	.	155.86540	-1.00000	4.61279	73
chr1	28882131	28882344	.	1000	.	219.74774	-1.00000	4.61279	111
chr1	28893787	28894027	.	1000	.	38.55148	-1.00000	3.50993	120
chr1	29033987	29034090	.	1000	.	118.21631	-1.00000	4.61279	52
chr1	29121296	29121452	.	1000	.	176.93748	-1.00000	4.61279	75
chr1	29124525	29124765	.	1000	.	85.63820	-1.00000	4.61279	120
chr1	29181909	29182149	.	1000	.	83.00455	-1.00000	4.61279	120
chr1	29197593	29197833	.	1000	.	54.41031	-1.00000	4.00977	120
chr1	29202961	29203096	.	1000	.	163.11650	-1.00000	4.61279	82
chr1	29236384	29236497	.	1000	.	111.45351	-1.00000	4.61279	59
chr1	29245911	29246019	.	1000	.	125.27324	-1.00000	4.61279	65
chr1	29332263	29332503	.	1000	.	44.96061	-1.00000	3.80028	120
chr1	29340976	29341216	.	1000	.	55.57907	-1.00000	4.00404	120
chr1	29379520	29379760	.	1000	.	86.01755	-1.00000	4.61279	120
chr1	29411971	29412211	.	658	.	18.75228	-1.00000	2.98163	120
chr1	29415517	29415757	.	1000	.	27.81308	-1.00000	3.16509	120
chr1	29453576	29453816	.	1000	.	30.40104	-1.00000	3.24712	120
chr1	29513349	29513589	.	1000	.	68.67999	-1.00000	4.16462	120
chr1	29656537	29656777	.	1000	.	27.92644	-1.00000	3.16414	120
chr1	29698112	29698226	.	1000	.	93.37714	-1.00000	4.61279	59
chr1	29703604	29703844	.	1000	.	77.75437	-1.00000	4.61279	120
chr1	29707096	29707336	.	1000	.	75.60299	-1.00000	4.61279	120
chr1	29793181	29793252	.	1000	.	96.93176	-1.00000	4.61279	23
chr1	29849144	29849384	.	1000	.	35.69814	-1.00000	3.28676	120
chr1	29912504	29912744	.	1000	.	31.61882	-1.00000	3.23924	120
chr1	30086117	30086178	.	1000	.	89.01991	-1.00000	4.61279	18
chr1	30087550	30087790	.	691	.	20.41536	-1.00000	3.01726	120
chr1	30106186	30106426	.	1000	.	54.84815	-1.00000	4.00767	120
chr1	30111533	30111773	.	1000	.	74.63248	-1.00000	4.13631	120
chr1	30232372	30232612	.	1000	.	30.58503	-1.00000	3.24592	120
chr1	30380507	30380633	.	1000	.	115.55000	-1.00000	4.61279	69
chr1	30572274	30572514	.	674	.	17.02008	-1.00000	2.83893	120
chr1	30601536	30601776	.	606	.	13.22902	-1.00000	2.17456	120
chr1	30708226	30708377	.	1000	.	143.36385	-1.00000	4.61279	80
chr1	30715271	30715511	.	947	.	26.40261	-1.00000	3.14147	120
chr1	30719378	30719475	.	1000	.	128.35582	-1.00000	4.61279	19
chr1	30724267	30724507	.	907	.	17.75410	-1.00000	2.94581	120
chr1	30777909	30778149	.	710	.	26.28836	-1.00000	3.14230	120
chr1	30779707	30779853	.	1000	.	130.80209	-1.00000	4.61279	77
chr1	30782388	30782628	.	1000	.	90.94336	-1.00000	4.61279	120
chr1	30801848	30801983	.	1000	.	144.44728	-1.00000	4.61279	64
chr1	30911453	30911635	.	1000	.	183.87454	-1.00000	4.61279	88
chr1	30929460	30929700	.	1000	.	66.73658	-1.00000	4.17360	120
chr1	31162812	31162920	.	1000	.	105.93385	-1.00000	4.61279	53
chr1	31181500	31181740	.	1000	.	74.37464	-1.00000	4.13747	120
chr1	31182532	31182772	.	1000	.	30.55913	-1.00000	3.24605	120
chr1	31184078	31184178	.	1000	.	120.57341	-1.00000	4.61279	71
chr1	31185736	31185976	.	1000	.	88.18745	-1.00000	4.61279	120
chr1	31335088	31335328	.	1000	.	70.35040	-1.00000	4.15648	120
chr1	31394738	31394897	.	1000	.	143.83363	-1.00000	4.61279	65
chr1	31396667	31396907	.	1000	.	28.82311	-1.00000	3.21467	120
chr1	31421482	31421722	.	1000	.	73.05177	-1.00000	4.14421	120
chr1	31422833	31423004	.	1000	.	184.70697	-1.00000	4.61279	85
chr1	31548994	31549156	.	1000	.	134.26699	-1.00000	4.61279	65
chr1	31564183	31564311	.	1000	.	141.09579	-1.00000	4.61279	59
chr1	31587837	31588077	.	1000	.	81.72586	-1.00000	4.61279	120
chr1	31594107	31594224	.	1000	.	129.76784	-1.00000	4.61279	60
chr1	31618279	31618349	.	1000	.	74.08922	-1.00000	4.13882	39
chr1	31633195	31633435	.	1000	.	48.10734	-1.00000	3.89442	120
chr1	31663934	31664103	.	1000	.	192.26471	-1.00000	4.61279	83
chr1	31670150	31670390	.	856	.	23.66010	-1.00000	3.10123	120
chr1	31684071	31684311	.	1000	.	42.52425	-1.00000	3.72546	120
chr1	31707821	31708061	.	1000	.	36.47802	-1.00000	3.28194	120
chr1	31714417	31714657	.	1000	.	52.98394	-1.00000	4.01694	120
chr1	31715779	31715864	.	1000	.	110.31451	-1.00000	4.61279	36
chr1	31745765	31745833	.	1000	.	113.67659	-1.00000	4.61279	34
chr1	31757338	31757578	.	1000	.	21.04483	-1.00000	3.03401	120
chr1	31762762	31762861	.	1000	.	102.94957	-1.00000	4.61279	41
chr1	31764399	31764639	.	544	.	12.86746	-1.00000	2.05506	120
chr1	31765260	31765500	.	1000	.	35.95119	-1.00000	3.28509	120
chr1	31789296	31789464	.	1000	.	190.62198	-1.00000	4.61279	99
chr1	31816051	31816156	.	1000	.	143.03663	-1.00000	4.61279	75
chr1	31938286	31938526	.	1000	.	68.20677	-1.00000	4.16672	120
chr1	31939880	31940120	.	1000	.	96.80620	-1.00000	4.61279	120
chr1	31956122	31956362	.	1000	.	66.56728	-1.00000	4.17428	120
chr1	31964184	31964369	.	1000	.	208.80125	-1.00000	4.61279	87
chr1	31977812	31978052	.	1000	.	67.01153	-1.00000	4.17218	120
chr1	32003653	32003893	.	1000	.	63.10195	-1.00000	4.19034	120
chr1	32063459	32063699	.	1000	.	62.18900	-1.00000	4.19410	120
chr1	32109402	32109642	.	1000	.	53.41414	-1.00000	4.01466	120
chr1	32215748	32215866	.	1000	.	123.27501	-1.00000	4.61279	42
chr1	32240421	32240661	.	1000	.	43.97868	-1.00000	3.80554	120
chr1	32248232	32248472	.	1000	.	99.27682	-1.00000	4.61279	120
chr1	32316537	32316777	.	1000	.	76.20797	-1.00000	4.61279	120
chr1	32335164	32335404	.	1000	.	64.37625	-1.00000	4.18432	120
chr1	32351921	32352161	.	659	.	15.10835	-1.00000	2.63379	120
chr1	32400962	32401054	.	1000	.	125.84797	-1.00000	4.61279	42
chr1	32414028	32414268	.	1000	.	105.34513	-1.00000	4.61279	120
chr1	32448368	32448608	.	1000	.	62.60433	-1.00000	4.19235	120
chr1	32449194	32449434	.	1000	.	57.64924	-1.00000	4.21626	120
chr1	32520515	32520675	.	1000	.	170.98660	-1.00000	4.61279	90
chr1	32620154	32620394	.	1000	.	22.46933	-1.00000	3.07074	120
chr1	32712253	32712470	.	1000	.	305.17466	-1.00000	4.61279	101
chr1	32741462	32741702	.	1000	.	48.60562	-1.00000	3.89213	120
chr1	32773099	32773282	.	1000	.	188.39531	-1.00000	4.61279	80
chr1	32786970	32787210	.	791	.	25.09179	-1.00000	3.15100	120
chr1	32828432	32828672	.	1000	.	68.88602	-1.00000	4.16373	120
chr1	32872693	32872933	.	1000	.	76.30438	-1.00000	4.61279	120
chr1	32876707	32876947	.	1000	.	69.29199	-1.00000	4.16150	120
chr1	32886691	32886778	.	1000	.	101.44372	-1.00000	4.61279	62
chr1	32892962	32893144	.	1000	.	177.26881	-1.00000	4.61279	83
chr1	32933494	32933734	.	1000	.	91.55537	-1.00000	4.61279	120
chr1	33001349	33001589	.	970	.	27.30150	-1.00000	3.16879	120
chr1	33007350	33007426	.	1000	.	98.79836	-1.00000	4.61279	51
chr1	33050645	33050885	.	1000	.	72.82111	-1.00000	4.14514	120
chr1	33055198	33055438	.	1000	.	110.56101	-1.00000	4.61279	120
chr1	33055715	33055955	.	1000	.	25.40459	-1.00000	3.14871	120
chr1	33086520	33086611	.	1000	.	94.66037	-1.00000	4.61279	22
chr1	33095126	33095270	.	1000	.	141.09497	-1.00000	4.61279	57
chr1	33112021	33112261	.	899	.	22.79277	-1.00000	3.06796	120
chr1	33127322	33127409	.	1000	.	147.13366	-1.00000	4.61279	34
chr1	33137914	33138154	.	1000	.	31.19563	-1.00000	3.24183	120
chr1	33147975	33148215	.	1000	.	37.92421	-1.00000	3.43036	120
chr1	33218738	33218978	.	1000	.	78.96363	-1.00000	4.61279	120
chr1	33295597	33295722	.	1000	.	126.66471	-1.00000	4.61279	67
chr1	33298810	33298881	.	1000	.	81.25987	-1.00000	4.61279	41
chr1	33367856	33368031	.	1000	.	191.38893	-1.00000	4.61279	87
chr1	33430926	33431166	.	885	.	18.59927	-1.00000	2.95493	120
chr1	33455971	33456059	.	1000	.	115.55865	-1.00000	4.61279	30
chr1	33470617	33470729	.	1000	.	118.18083	-1.00000	4.61279	54
chr1	33612957	33613197	.	1000	.	85.27087	-1.00000	4.61279	120
chr1	33625001	33625241	.	1000	.	26.88515	-1.00000	3.13772	120
chr1	33633100	33633328	.	1000	.	316.63377	-1.00000	4.61279	107
chr1	33634909	33635149	.	1000	.	67.55697	-1.00000	4.17000	120
chr1	33641150	33641390	.	1000	.	35.16059	-1.00000	3.28987	120
chr1	34014036	34014276	.	1000	.	24.76476	-1.00000	3.13743	120
chr1	34163240	34163480	.	1000	.	65.79947	-1.00000	4.17768	120
chr1	34460309	34460549	.	646	.	34.98146	-1.00000	3.29117	120
chr1	34592285	34592525	.	935	.	17.15169	-1.00000	2.86539	120
chr1	34598020	34598115	.	1000	.	109.55651	-1.00000	4.61279	71
chr1	34681542	34681782	.	1000	.	45.39223	-1.00000	3.79809	120
chr1	34696309	34696549	.	570	.	12.63085	-1.00000	1.98021	120
chr1	34742798	34742936	.	1000	.	142.30966	-1.00000	4.61279	63
chr1	34786565	34786720	.	1000	.	145.21592	-1.00000	4.61279	73
chr1	34788204	34788444	.	809	.	19.31975	-1.00000	2.99601	120
chr1	34852733	34852959	.	1000	.	219.25216	-1.00000	4.61279	102
chr1	34859844	34859946	.	1000	.	106.56025	-1.00000	4.61279	55
chr1	34866449	34866587	.	1000	.	123.41189	-1.00000	4.61279	75
chr1	34896667	34896907	.	637	.	12.94997	-1.00000	2.08947	120
chr1	35112715	35112955	.	1000	.	21.28341	-1.00000	3.03198	120
chr1	35202162	35202402	.	1000	.	116.09181	-1.00000	4.61279	120
chr1	35221085	35221325	.	1000	.	39.76824	-1.00000	3.55120	120
chr1	35298605	35298845	.	1000	.	63.87940	-1.00000	4.18644	120
chr1	35451217	35451281	.	1000	.	88.47849	-1.00000	4.61279	11
chr1	35545103	35545343	.	1000	.	47.04493	-1.00000	3.89920	120
chr1	35564787	35564862	.	1000	.	91.26950	-1.00000	4.61279	52
chr1	35569060	35569184	.	1000	.	131.01236	-1.00000	4.61279	52
chr1	35715556	35715796	.	1000	.	89.42870	-1.00000	4.61279	120
chr1	35726955	35727070	.	1000	.	113.23298	-1.00000	4.61279	69
chr1	35769290	35769530	.	599	.	14.49098	-1.00000	2.54997	120
chr1	35774801	35774925	.	1000	.	124.88219	-1.00000	4.61279	57
chr1	35883032	35883133	.	1000	.	124.88517	-1.00000	4.61279	60
chr1	36088720	36088882	.	1000	.	154.89374	-1.00000	4.61279	71
chr1	36097072	36097312	.	1000	.	37.46473	-1.00000	3.43292	120
chr1	36099701	36099832	.	1000	.	129.88729	-1.00000	4.61279	84
chr1	36100143	36100232	.	1000	.	83.53661	-1.00000	4.61279	25
chr1	36134859	36134936	.	1000	.	84.67214	-1.00000	4.61279	54
chr1	36149608	36149790	.	1000	.	199.85184	-1.00000	4.61279	82
chr1	36161184	36161424	.	1000	.	40.98755	-1.00000	3.54491	120
chr1	36169604	36169844	.	1000	.	23.21165	-1.00000	3.09116	120
chr1	36188256	36188381	.	1000	.	144.40457	-1.00000	4.61279	80
chr1	36217697	36217937	.	1000	.	32.90889	-1.00000	3.25333	120
chr1	36224851	36225091	.	1000	.	37.82143	-1.00000	3.43098	120
chr1	36285605	36285694	.	1000	.	103.99496	-1.00000	4.61279	49
chr1	36300024	36300116	.	1000	.	109.16245	-1.00000	4.61279	48
chr1	36306235	36306475	.	548	.	8.67224	-1.00000	0.64811	120
chr1	36342802	36342977	.	1000	.	171.63581	-1.00000	4.61279	90
chr1	36369135	36369249	.	1000	.	121.75203	-1.00000	4.61279	57
chr1	36420919	36421050	.	1000	.	158.70369	-1.00000	4.61279	64
chr1	36446401	36446641	.	1000	.	45.17517	-1.00000	3.79918	120
chr1	36449890	36450130	.	571	.	12.35001	-1.00000	1.88030	120
chr1	36516407	36516647	.	1000	.	91.88722	-1.00000	4.61279	120
chr1	36543033	36543273	.	1000	.	19.80719	-1.00000	3.00144	120
chr1	36553887	36554127	.	1000	.	85.64793	-1.00000	4.61279	120
chr1	36576206	36576302	.	1000	.	101.27052	-1.00000	4.61279	49
chr1	36609318	36609558	.	1000	.	98.54268	-1.00000	4.61279	120
chr1	36650627	36650705	.	1000	.	101.68021	-1.00000	4.61279	9
chr1	36703818	36703885	.	1000	.	108.04348	-1.00000	4.61279	66
chr1	36705739	36705979	.	1000	.	22.79794	-1.00000	3.06790	120
chr1	37038311	37038551	.	1000	.	50.11861	-1.00000	3.88474	120
chr1	37085488	37085728	.	783	.	16.31692	-1.00000	2.77879	120
chr1	37177339	37177579	.	1000	.	42.47292	-1.00000	3.72579	120
chr1	37323837	37324077	.	1000	.	69.81423	-1.00000	4.15900	120
chr1	37434414	37434536	.	1000	.	117.36575	-1.00000	4.61279	56
chr1	37454946	37455102	.	1000	.	165.55856	-1.00000	4.61279	77
chr1	37473713	37473953	.	996	.	19.86015	-1.00000	3.00085	120
chr1	37487500	37487624	.	1000	.	125.28472	-1.00000	4.61279	48
chr1	37509255	37509495	.	682	.	16.01934	-1.00000	2.75479	120
chr1	37514685	37514925	.	1000	.	80.84923	-1.00000	4.61279	120
chr1	37561853	37562093	.	1000	.	58.18622	-1.00000	4.21319	120
chr1	37603181	37603421	.	1000	.	82.35109	-1.00000	4.61279	120
chr1	37622173	37622413	.	981	.	22.26779	-1.00000	3.07233	120
chr1	37682497	37682645	.	1000	.	144.97656	-1.00000	4.61279	76
chr1	37692284	37692524	.	1000	.	86.35292	-1.00000	4.61279	120
chr1	37766117	37766357	.	686	.	15.36935	-1.00000	2.65833	120
chr1	37794905	37795145	.	817	.	17.53319	-1.00000	2.90655	120
chr1	37811192	37811314	.	1000	.	125.92466	-1.00000	4.61279	45
chr1	37860162	37860402	.	1000	.	86.58422	-1.00000	4.61279	120
chr1	37875937	37876177	.	1000	.	26.18754	-1.00000	3.14307	120
chr1	37890452	37890692	.	1000	.	67.63429	-1.00000	4.16965	120
chr1	37919355	37919595	.	1000	.	45.05753	-1.00000	3.79978	120
chr1	37975150	37975221	.	1000	.	86.65639	-1.00000	4.61279	51
chr1	37990062	37990268	.	1000	.	215.86154	-1.00000	4.61279	104
chr1	38018967	38019207	.	1000	.	86.22649	-1.00000	4.61279	120
chr1	38026689	38026929	.	1000	.	73.71827	-1.00000	4.14108	120
chr1	38037732	38037972	.	1000	.	30.13049	-1.00000	3.22701	120
chr1	38040568	38040808	.	1000	.	41.47136	-1.00000	3.54210	120
chr1	38071912	38072152	.	1000	.	30.65891	-1.00000	3.24529	120
chr1	38129558	38129798	.	635	.	14.13174	-1.00000	2.44879	120
chr1	38489870	38490110	.	1000	.	59.20104	-1.00000	4.20845	120
chr1	38587124	38587364	.	1000	.	81.08484	-1.00000	4.61279	120
chr1	38608320	38608560	.	1000	.	22.97328	-1.00000	3.06624	120
chr1	38615757	38615997	.	585	.	16.36788	-1.00000	2.78972	120
chr1	38818222	38818462	.	1000	.	67.93940	-1.00000	4.16823	120
chr1	38835391	38835475	.	1000	.	108.20459	-1.00000	4.61279	22
chr1	38964221	38964461	.	690	.	23.79341	-1.00000	3.10014	120
chr1	39092428	39092668	.	1000	.	106.36395	-1.00000	4.61279	120
chr1	39098749	39098880	.	1000	.	143.80973	-1.00000	4.61279	86
chr1	39102664	39102769	.	1000	.	127.19472	-1.00000	4.61279	36
chr1	39129557	39129797	.	1000	.	50.55220	-1.00000	3.88239	120
chr1	39133129	39133369	.	605	.	16.65331	-1.00000	2.81055	120
chr1	39136718	39136958	.	1000	.	26.40504	-1.00000	3.14145	120
chr1	39183761	39184001	.	1000	.	50.86531	-1.00000	3.88084	120
chr1	39191661	39191901	.	1000	.	75.53352	-1.00000	4.61279	120
chr1	39192560	39192800	.	1000	.	69.25501	-1.00000	4.16172	120
chr1	39204421	39204661	.	1000	.	48.39914	-1.00000	3.89331	120
chr1	39258752	39258912	.	1000	.	158.73955	-1.00000	4.61279	88
chr1	39266359	39266599	.	1000	.	20.49659	-1.00000	3.02761	120
chr1	39378355	39378595	.	1000	.	54.20757	-1.00000	4.01080	120
chr1	39387609	39387849	.	702	.	38.72723	-1.00000	3.50883	120
chr1	39410971	39411211	.	1000	.	109.17929	-1.00000	4.61279	120
chr1	39507253	39507493	.	941	.	19.82518	-1.00000	3.00125	120
chr1	39539325	39539456	.	1000	.	124.59857	-1.00000	4.61279	59
chr1	39576844	39577084	.	1000	.	83.30090	-1.00000	4.61279	120
chr1	39606298	39606426	.	1000	.	118.91847	-1.00000	4.61279	62
chr1	39609742	39609804	.	1000	.	111.75425	-1.00000	4.61279	55
chr1	39639960	39640100	.	1000	.	134.14019	-1.00000	4.61279	76
chr1	39653624	39653759	.	1000	.	136.84300	-1.00000	4.61279	73
chr1	39658104	39658344	.	1000	.	79.50848	-1.00000	4.61279	120
chr1	39701928	39702168	.	1000	.	63.53016	-1.00000	4.18841	120
chr1	39720167	39720233	.	1000	.	106.79869	-1.00000	4.61279	38
chr1	39799305	39799545	.	1000	.	25.56895	-1.00000	3.14745	120
chr1	39799725	39799965	.	1000	.	72.79398	-1.00000	4.14521	120
chr1	39816860	39817100	.	1000	.	78.40959	-1.00000	4.61279	120
chr1	39902305	39902545	.	1000	.	74.38404	-1.00000	4.13743	120
chr1	39919636	39919759	.	1000	.	132.63892	-1.00000	4.61279	54
chr1	39973617	39973778	.	1000	.	187.80908	-1.00000	4.61279	79
chr1	40032338	40032578	.	1000	.	65.14559	-1.00000	4.18058	120
chr1	40078594	40078834	.	1000	.	81.47085	-1.00000	4.61279	120
chr1	40144122	40144228	.	1000	.	118.76425	-1.00000	4.61279	62
chr1	40153084	40153324	.	1000	.	78.29801	-1.00000	4.61279	120
chr1	40161913	40162153	.	588	.	10.31677	-1.00000	1.16652	120
chr1	40183072	40183312	.	1000	.	41.72154	-1.00000	3.54076	120
chr1	40197772	40198012	.	1000	.	24.93610	-1.00000	3.15221	120
chr1	40315340	40315580	.	1000	.	102.12381	-1.00000	4.61279	120
chr1	40338812	40338974	.	1000	.	190.17072	-1.00000	4.61279	74
chr1	40404895	40405135	.	1000	.	109.54806	-1.00000	4.61279	120
chr1	40438440	40438680	.	1000	.	27.94157	-1.00000	3.16407	120
chr1	40449906	40450146	.	851	.	13.47779	-1.00000	2.26656	120
chr1	40532896	40533136	.	1000	.	35.72746	-1.00000	3.28648	120
chr1	40592260	40592500	.	1000	.	59.99095	-1.00000	4.20464	120
chr1	40612414	40612517	.	1000	.	111.21169	-1.00000	4.61279	38
chr1	40625146	40625386	.	1000	.	41.43470	-1.00000	3.54236	120
chr1	40630555	40630795	.	1000	.	32.13057	-1.00000	3.23542	120
chr1	40650104	40650344	.	744	.	21.61011	-1.00000	3.04073	120
chr1	40665897	40666137	.	1000	.	26.45754	-1.00000	3.14094	120
chr1	40669005	40669139	.	1000	.	136.37012	-1.00000	4.61279	74
chr1	40769860	40770100	.	839	.	19.55556	-1.00000	3.00383	120
chr1	40774244	40774484	.	1000	.	84.39522	-1.00000	4.61279	120
chr1	40848634	40848800	.	1000	.	172.08070	-1.00000	4.61279	86
chr1	40850130	40850203	.	1000	.	108.14567	-1.00000	4.61279	53
chr1	40855580	40855820	.	738	.	16.67948	-1.00000	2.81645	120
chr1	40862530	40862770	.	1000	.	68.09448	-1.00000	4.16747	120
chr1	40948967	40949207	.	1000	.	98.18513	-1.00000	4.61279	120
chr1	40952612	40952742	.	1000	.	154.85961	-1.00000	4.61279	60
chr1	40979235	40979475	.	1000	.	32.99972	-1.00000	3.25264	120
chr1	41003794	41004034	.	1000	.	40.37077	-1.00000	3.54810	120
chr1	41023325	41023565	.	1000	.	34.81739	-1.00000	3.29197	120
chr1	41038192	41038432	.	668	.	20.16090	-1.00000	3.01968	120
chr1	41240313	41240553	.	1000	.	43.69814	-1.00000	3.80684	120
chr1	41268282	41268426	.	1000	.	167.56425	-1.00000	4.61279	68
chr1	41282763	41283003	.	1000	.	108.44193	-1.00000	4.61279	120
chr1	41313688	41313928	.	1000	.	29.48724	-1.00000	3.21052	120
chr1	41322938	41323178	.	1000	.	103.03606	-1.00000	4.61279	120
chr1	41331322	41331562	.	967	.	18.34427	-1.00000	2.95743	120
chr1	41361130	41361370	.	1000	.	60.19795	-1.00000	4.20375	120
chr1	41417193	41417333	.	1000	.	159.87874	-1.00000	4.61279	71
chr1	41432816	41432973	.	1000	.	178.24761	-1.00000	4.61279	83
chr1	41444281	41444521	.	1000	.	23.14662	-1.00000	3.07805	120
chr1	41484335	41484575	.	1000	.	39.39538	-1.00000	3.55316	120
chr1	41492341	41492581	.	1000	.	67.68907	-1.00000	4.16943	120
chr1	41495631	41495871	.	1000	.	36.90715	-1.00000	3.39996	120
chr1	41503835	41504075	.	724	.	16.95502	-1.00000	2.82643	120
chr1	41513445	41513685	.	731	.	13.14776	-1.00000	2.15125	120
chr1	41516205	41516352	.	1000	.	157.27705	-1.00000	4.61279	73
chr1	41574195	41574349	.	1000	.	152.55008	-1.00000	4.61279	80
chr1	41579017	41579257	.	1000	.	69.34763	-1.00000	4.16124	120
chr1	41599996	41600236	.	1000	.	52.57315	-1.00000	4.01899	120
chr1	41795465	41795705	.	1000	.	30.79986	-1.00000	3.24444	120
chr1	41812047	41812287	.	1000	.	86.36356	-1.00000	4.61279	120
chr1	41918805	41919045	.	1000	.	33.71505	-1.00000	3.24834	120
chr1	42035583	42035823	.	643	.	23.71737	-1.00000	3.10070	120
chr1	42146981	42147115	.	1000	.	137.17020	-1.00000	4.61279	59
chr1	42173389	42173629	.	1000	.	118.40956	-1.00000	4.61279	120
chr1	42176997	42177237	.	1000	.	67.04876	-1.00000	4.17203	120
chr1	42314540	42314780	.	1000	.	41.61078	-1.00000	3.54129	120
chr1	42344323	42344563	.	1000	.	65.75414	-1.00000	4.17783	120
chr1	42404112	42404352	.	637	.	17.65738	-1.00000	2.92120	120
chr1	42479616	42479856	.	599	.	13.09110	-1.00000	2.13909	120
chr1	42511648	42511888	.	540	.	14.79954	-1.00000	2.59261	120
chr1	42578078	42578139	.	1000	.	84.39968	-1.00000	4.61279	14
chr1	42690884	42691124	.	785	.	17.54717	-1.00000	2.91445	120
chr1	42731118	42731358	.	933	.	28.91681	-1.00000	3.21412	120
chr1	42736169	42736409	.	1000	.	39.41580	-1.00000	3.55302	120
chr1	42747217	42747457	.	1000	.	40.91877	-1.00000	3.54536	120
chr1	42757045	42757285	.	1000	.	80.14232	-1.00000	4.61279	120
chr1	42765914	42766154	.	1000	.	41.21109	-1.00000	3.54386	120
chr1	42777925	42778165	.	1000	.	101.81079	-1.00000	4.61279	120
chr1	42846498	42846738	.	1000	.	41.08681	-1.00000	3.54444	120
chr1	42913507	42913622	.	1000	.	120.44781	-1.00000	4.61279	54
chr1	42922995	42923235	.	1000	.	110.52903	-1.00000	4.61279	120
chr1	42924461	42924701	.	1000	.	33.60718	-1.00000	3.24901	120
chr1	42931091	42931331	.	1000	.	43.47038	-1.00000	3.80798	120
chr1	43073750	43073869	.	1000	.	126.54611	-1.00000	4.61279	61
chr1	43074321	43074561	.	1000	.	43.36286	-1.00000	3.80852	120
chr1	43143676	43143916	.	1000	.	39.26077	-1.00000	3.50557	120
chr1	43227378	43227492	.	1000	.	125.17928	-1.00000	4.61279	48
chr1	43238244	43238327	.	1000	.	110.79207	-1.00000	4.61279	41
chr1	43358117	43358357	.	1000	.	61.45436	-1.00000	4.19773	120
chr1	43368274	43368514	.	551	.	13.87863	-1.00000	2.36692	120
chr1	43383544	43383784	.	1000	.	35.88618	-1.00000	3.28536	120
chr1	43414688	43414928	.	1000	.	62.55986	-1.00000	4.19248	120
chr1	43529280	43529370	.	1000	.	141.01578	-1.00000	4.61279	16
chr1	43554468	43554708	.	1000	.	47.60938	-1.00000	3.89653	120
chr1	43653443	43653683	.	1000	.	65.97576	-1.00000	4.17662	120
chr1	43704945	43705185	.	1000	.	21.39949	-1.00000	3.04272	120
chr1	43707577	43707817	.	547	.	10.97903	-1.00000	1.39873	120
chr1	43763534	43763696	.	1000	.	182.76845	-1.00000	4.61279	88
chr1	43783687	43783927	.	646	.	11.61173	-1.00000	1.60795	120
chr1	43930518	43930758	.	1000	.	39.20027	-1.00000	3.50590	120
chr1	43934256	43934496	.	1000	.	46.09203	-1.00000	3.90383	120
chr1	43934900	43935016	.	1000	.	130.07064	-1.00000	4.61279	56
chr1	43946436	43946676	.	1000	.	93.57804	-1.00000	4.61279	120
chr1	43994834	43995074	.	1000	.	53.83228	-1.00000	4.01268	120
chr1	44005743	44005915	.	1000	.	215.16115	-1.00000	4.61279	93
chr1	44030765	44031005	.	1000	.	37.64398	-1.00000	3.43182	120
chr1	44036687	44036826	.	1000	.	151.15903	-1.00000	4.61279	60
chr1	44047851	44047928	.	1000	.	135.37906	-1.00000	4.61279	18
chr1	44092279	44092519	.	1000	.	55.90508	-1.00000	4.00254	120
chr1	44103488	44103728	.	778	.	15.63129	-1.00000	2.68063	120
chr1	44217847	44217969	.	1000	.	139.13761	-1.00000	4.61279	59
chr1	44238211	44238451	.	803	.	19.91206	-1.00000	3.00049	120
chr1	44294853	44294917	.	1000	.	98.57806	-1.00000	4.61279	61
chr1	44314491	44314731	.	560	.	18.65324	-1.00000	2.96361	120
chr1	44318302	44318542	.	1000	.	98.64442	-1.00000	4.61279	120
chr1	44361576	44361816	.	1000	.	27.45866	-1.00000	3.16782	120
chr1	44378326	44378430	.	1000	.	98.17208	-1.00000	4.61279	55
chr1	44572119	44572359	.	1000	.	58.21075	-1.00000	4.21301	120
chr1	44595242	44595393	.	1000	.	169.23328	-1.00000	4.61279	81
chr1	44608255	44608495	.	878	.	19.00793	-1.00000	2.99895	120
chr1	44609502	44609742	.	1000	.	35.89544	-1.00000	3.28533	120
chr1	44652982	44653126	.	1000	.	157.23009	-1.00000	4.61279	53
chr1	44655611	44655851	.	1000	.	90.48151	-1.00000	4.61279	120
chr1	44677213	44677453	.	1000	.	88.36670	-1.00000	4.61279	120
chr1	44707955	44708195	.	1000	.	76.60446	-1.00000	4.61279	120
chr1	44715094	44715215	.	1000	.	121.46023	-1.00000	4.61279	54
chr1	44729398	44729476	.	1000	.	97.11656	-1.00000	4.61279	39
chr1	44731379	44731529	.	1000	.	144.95964	-1.00000	4.61279	75
chr1	44786214	44786363	.	1000	.	173.17624	-1.00000	4.61279	64
chr1	44793810	44793883	.	1000	.	103.75304	-1.00000	4.61279	41
chr1	44799828	44799892	.	1000	.	111.82921	-1.00000	4.61279	20
chr1	44835975	44836083	.	1000	.	126.25859	-1.00000	4.61279	58
chr1	44925145	44925385	.	1000	.	42.71947	-1.00000	3.72457	120
chr1	45014581	45014721	.	1000	.	158.68523	-1.00000	4.61279	71
chr1	45018692	45018932	.	1000	.	66.92768	-1.00000	4.17265	120
chr1	45230605	45230845	.	1000	.	24.49081	-1.00000	3.12399	120
chr1	45300401	45300507	.	1000	.	104.98780	-1.00000	4.61279	58
chr1	45304083	45304174	.	1000	.	110.85962	-1.00000	4.61279	40
chr1	45359938	45360032	.	1000	.	117.46684	-1.00000	4.61279	38
chr1	45493236	45493340	.	1000	.	103.02238	-1.00000	4.61279	67
chr1	45512645	45512885	.	1000	.	79.48297	-1.00000	4.61279	120
chr1	45521677	45521917	.	626	.	13.82302	-1.00000	2.35557	120
chr1	45570163	45570316	.	1000	.	156.41893	-1.00000	4.61279	78
chr1	45644101	45644341	.	1000	.	20.61131	-1.00000	3.02650	120
chr1	45686847	45687087	.	556	.	11.28941	-1.00000	1.49812	120
chr1	45750744	45750984	.	1000	.	29.60444	-1.00000	3.20953	120
chr1	45824688	45824928	.	585	.	13.40618	-1.00000	2.24142	120
chr1	45881745	45881823	.	1000	.	100.02614	-1.00000	4.61279	37
chr1	46037142	46037317	.	1000	.	178.78461	-1.00000	4.61279	86
chr1	46179638	46179798	.	1000	.	170.83330	-1.00000	4.61279	84
chr1	46188402	46188642	.	1000	.	26.02441	-1.00000	3.14420	120
chr1	46198061	46198301	.	860	.	18.10529	-1.00000	2.94230	120
chr1	46223589	46223743	.	1000	.	141.69201	-1.00000	4.61279	85
chr1	46244956	46245196	.	1000	.	50.03699	-1.00000	3.88509	120
chr1	46333559	46333799	.	1000	.	66.71942	-1.00000	4.17376	120
chr1	46339594	46339834	.	1000	.	29.04836	-1.00000	3.21313	120
chr1	46340645	46340885	.	1000	.	81.66621	-1.00000	4.61279	120
chr1	46342149	46342389	.	1000	.	31.59909	-1.00000	3.23934	120
chr1	46348196	46348390	.	1000	.	271.06091	-1.00000	4.61279	92
chr1	46406494	46406574	.	1000	.	97.10977	-1.00000	4.61279	14
chr1	46411082	46411322	.	589	.	13.53526	-1.00000	2.28190	120
chr1	46412044	46412284	.	1000	.	23.74727	-1.00000	3.10049	120
chr1	46442337	46442577	.	1000	.	25.23598	-1.00000	3.14996	120
chr1	46442702	46442942	.	1000	.	97.68312	-1.00000	4.61279	120
chr1	46446961	46447069	.	1000	.	127.37769	-1.00000	4.61279	62
chr1	46477512	46477682	.	1000	.	190.46862	-1.00000	4.61279	86
chr1	46487836	46488076	.	1000	.	49.13141	-1.00000	3.88921	120
chr1	46528110	46528291	.	1000	.	219.50924	-1.00000	4.61279	98
chr1	46528568	46528808	.	1000	.	22.45503	-1.00000	3.07086	120
chr1	46530817	46531057	.	1000	.	18.38387	-1.00000	2.95699	120
chr1	46532858	46533098	.	1000	.	79.55777	-1.00000	4.61279	120
chr1	46535149	46535389	.	1000	.	68.94100	-1.00000	4.16335	120
chr1	46548056	46548296	.	1000	.	48.75237	-1.00000	3.89139	120
chr1	46622540	46622780	.	1000	.	66.80201	-1.00000	4.17333	120
chr1	46692470	46692710	.	753	.	16.17194	-1.00000	2.76366	120
chr1	46725305	46725545	.	1000	.	110.22952	-1.00000	4.61279	120
chr1	46735811	46736051	.	1000	.	30.65561	-1.00000	3.24534	120
chr1	46747772	46748012	.	1000	.	63.55613	-1.00000	4.18824	120
chr1	46934895	46935135	.	673	.	28.15059	-1.00000	3.16272	120
chr1	46969301	46969541	.	1000	.	29.89712	-1.00000	3.22856	120
chr1	46991109	46991349	.	1000	.	45.98767	-1.00000	3.90414	120
chr1	47002311	47002551	.	783	.	23.38286	-1.00000	3.08961	120
chr1	47089483	47089723	.	600	.	6.83830	-1.00000	0.25231	120
chr1	47173905	47174145	.	1000	.	35.58554	-1.00000	3.28740	120
chr1	47175441	47175598	.	1000	.	158.91820	-1.00000	4.61279	84
chr1	47179218	47179397	.	1000	.	186.89906	-1.00000	4.61279	92
chr1	47193042	47193114	.	1000	.	97.30404	-1.00000	4.61279	22
chr1	47262884	47263124	.	1000	.	79.64272	-1.00000	4.61279	120
chr1	47334211	47334451	.	1000	.	24.12001	-1.00000	3.11193	120
chr1	47339506	47339746	.	1000	.	43.14571	-1.00000	3.72246	120
chr1	47388877	47389007	.	1000	.	122.79131	-1.00000	4.61279	71
chr1	47424503	47424696	.	1000	.	145.53345	-1.00000	4.61279	101
chr1	47432484	47432616	.	1000	.	124.41104	-1.00000	4.61279	75
chr1	47436559	47436665	.	1000	.	136.52162	-1.00000	4.61279	77
chr1	47437903	47437965	.	1000	.	103.63241	-1.00000	4.61279	58
chr1	47449977	47450217	.	1000	.	98.55366	-1.00000	4.61279	120
chr1	47503911	47504151	.	1000	.	34.32738	-1.00000	3.26916	120
chr1	47527735	47527975	.	1000	.	38.53808	-1.00000	3.51003	120
chr1	47529558	47529798	.	1000	.	41.22942	-1.00000	3.54370	120
chr1	47549652	47549892	.	588	.	14.07695	-1.00000	2.42780	120
chr1	47569919	47570159	.	1000	.	84.95684	-1.00000	4.61279	120
chr1	47709590	47709830	.	1000	.	39.01508	-1.00000	3.50712	120
chr1	47710603	47710739	.	1000	.	154.72838	-1.00000	4.61279	66
chr1	47725046	47725286	.	552	.	18.98348	-1.00000	2.99924	120
chr1	47726354	47726511	.	1000	.	144.70295	-1.00000	4.61279	83
chr1	47738651	47738891	.	1000	.	69.98536	-1.00000	4.15817	120
chr1	47755480	47755720	.	1000	.	59.41381	-1.00000	4.20746	120
chr1	47785616	47785856	.	813	.	17.74562	-1.00000	2.94591	120
chr1	47931492	47931732	.	1000	.	27.98354	-1.00000	3.16370	120
chr1	47948156	47948396	.	1000	.	31.65750	-1.00000	3.23893	120
chr1	47973110	47973350	.	791	.	24.94504	-1.00000	3.15216	120
chr1	47997767	47997850	.	1000	.	110.71985	-1.00000	4.61279	18
chr1	48061304	48061392	.	1000	.	92.36066	-1.00000	4.61279	64
chr1	48093739	48093979	.	1000	.	99.24798	-1.00000	4.61279	120
chr1	48109523	48109667	.	1000	.	129.55919	-1.00000	4.61279	67
chr1	48202283	48202438	.	1000	.	148.16304	-1.00000	4.61279	72
chr1	48203386	48203626	.	1000	.	66.02408	-1.00000	4.17647	120
chr1	48237004	48237109	.	1000	.	110.25368	-1.00000	4.61279	47
chr1	48498160	48498400	.	1000	.	97.81917	-1.00000	4.61279	120
chr1	48498552	48498792	.	1000	.	59.27768	-1.00000	4.20797	120
chr1	48530821	48531061	.	1000	.	77.22364	-1.00000	4.61279	120
chr1	48552499	48552739	.	1000	.	26.40640	-1.00000	3.14141	120
chr1	48572721	48572961	.	1000	.	77.36630	-1.00000	4.61279	120
chr1	48677381	48677621	.	1000	.	75.60696	-1.00000	4.61279	120
chr1	48688417	48688657	.	1000	.	19.42546	-1.00000	3.00529	120
chr1	48697169	48697409	.	1000	.	83.99623	-1.00000	4.61279	120
chr1	48817600	48817840	.	1000	.	65.63151	-1.00000	4.17841	120
chr1	48870687	48870927	.	1000	.	39.13354	-1.00000	3.50628	120
chr1	48916183	48916423	.	1000	.	45.29406	-1.00000	3.79857	120
chr1	48916607	48916847	.	1000	.	70.04221	-1.00000	4.15789	120
chr1	50080985	50081225	.	904	.	18.65050	-1.00000	2.96362	120
chr1	50272045	50272285	.	1000	.	60.87717	-1.00000	4.20028	120
chr1	50333115	50333223	.	1000	.	101.78830	-1.00000	4.61279	56
chr1	50333714	50333800	.	1000	.	93.45942	-1.00000	4.61279	40
chr1	50348836	50348897	.	1000	.	109.46076	-1.00000	4.61279	54
chr1	50368515	50368755	.	1000	.	70.16660	-1.00000	4.15739	120
chr1	50369873	50370113	.	1000	.	21.51066	-1.00000	3.04166	120
chr1	50605576	50605816	.	1000	.	61.14610	-1.00000	4.19896	120
chr1	50620635	50620875	.	1000	.	34.77279	-1.00000	3.26676	120
chr1	50704118	50704358	.	1000	.	51.16754	-1.00000	3.87942	120
chr1	50735441	50735681	.	1000	.	45.44894	-1.00000	3.79781	120
chr1	50750051	50750291	.	1000	.	74.78712	-1.00000	4.61279	120
chr1	50774848	50775088	.	1000	.	78.43337	-1.00000	4.61279	120
chr1	50873580	50873820	.	1000	.	47.19665	-1.00000	3.89845	120
chr1	50929467	50929707	.	1000	.	55.91857	-1.00000	4.22423	120
chr1	50960342	50960582	.	1000	.	38.58603	-1.00000	3.50969	120
chr1	50968089	50968329	.	1000	.	33.20646	-1.00000	3.25140	120
chr1	50986733	50986973	.	716	.	16.69792	-1.00000	2.82259	120
chr1	51044917	51045157	.	1000	.	25.91600	-1.00000	3.14504	120
chr1	51058814	51059054	.	1000	.	52.32380	-1.00000	4.02019	120
chr1	51088552	51088792	.	1000	.	29.83503	-1.00000	3.22892	120
chr1	51189539	51189686	.	1000	.	157.47351	-1.00000	4.61279	82
chr1	51192262	51192502	.	1000	.	87.81545	-1.00000	4.61279	120
chr1	51296983	51297071	.	1000	.	115.03527	-1.00000	4.61279	27
chr1	51313587	51313827	.	1000	.	32.15690	-1.00000	3.23530	120
chr1	51535156	51535228	.	1000	.	85.37099	-1.00000	4.61279	39
chr1	51569279	51569519	.	1000	.	22.13538	-1.00000	3.07349	120
chr1	51627743	51627983	.	1000	.	62.27065	-1.00000	4.19378	120
chr1	51769120	51769229	.	1000	.	120.45211	-1.00000	4.61279	40
chr1	51896964	51897107	.	1000	.	131.38448	-1.00000	4.61279	64
chr1	51926250	51926490	.	1000	.	29.41899	-1.00000	3.21105	120
chr1	52002408	52002554	.	1000	.	156.93461	-1.00000	4.61279	59
chr1	52127589	52127690	.	1000	.	111.88983	-1.00000	4.61279	43
chr1	52141939	52142179	.	1000	.	97.36681	-1.00000	4.61279	120
chr1	52296389	52296487	.	1000	.	91.98781	-1.00000	4.61279	71
chr1	52348677	52348917	.	880	.	15.24610	-1.00000	2.64381	120
chr1	52368383	52368623	.	595	.	17.51287	-1.00000	2.90681	120
chr1	52404814	52405054	.	1000	.	81.91303	-1.00000	4.61279	120
chr1	52666417	52666657	.	1000	.	36.19154	-1.00000	3.28358	120
chr1	52686282	52686522	.	1000	.	77.28261	-1.00000	4.61279	120
chr1	52690441	52690681	.	771	.	17.52740	-1.00000	2.90662	120
chr1	52700949	52701189	.	1000	.	85.00958	-1.00000	4.61279	120
chr1	52748186	52748426	.	1000	.	32.16105	-1.00000	3.23525	120
chr1	52825916	52826156	.	1000	.	23.86160	-1.00000	3.09961	120
chr1	52904907	52905147	.	1000	.	49.66330	-1.00000	3.88664	120
chr1	52913643	52913883	.	912	.	17.17939	-1.00000	2.87967	120
chr1	52921663	52921903	.	1000	.	80.04073	-1.00000	4.61279	120
chr1	53137808	53138048	.	1000	.	38.31506	-1.00000	3.46773	120
chr1	53172782	53173022	.	1000	.	80.15596	-1.00000	4.61279	120
chr1	53176830	53177070	.	1000	.	32.92164	-1.00000	3.25319	120
chr1	53182077	53182317	.	1000	.	92.88313	-1.00000	4.61279	120
chr1	53266108	53266348	.	1000	.	40.35270	-1.00000	3.54823	120
chr1	53278380	53278456	.	1000	.	105.44404	-1.00000	4.61279	45
chr1	53321467	53321707	.	1000	.	27.58936	-1.00000	3.16672	120
chr1	53393413	53393575	.	1000	.	166.20130	-1.00000	4.61279	80
chr1	53444629	53444869	.	1000	.	36.03589	-1.00000	3.28454	120
chr1	53450324	53450564	.	1000	.	34.02389	-1.00000	3.27077	120
chr1	53470133	53470373	.	1000	.	108.57002	-1.00000	4.61279	120
chr1	53473513	53473753	.	683	.	13.95166	-1.00000	2.39113	120
chr1	53485566	53485723	.	1000	.	164.75470	-1.00000	4.61279	73
chr1	53525621	53525861	.	668	.	15.43353	-1.00000	2.66157	120
chr1	53541822	53542062	.	1000	.	53.53854	-1.00000	4.01408	120
chr1	53594155	53594395	.	1000	.	33.03038	-1.00000	3.25241	120
chr1	53682183	53682423	.	1000	.	63.18795	-1.00000	4.18989	120
chr1	53688776	53689016	.	1000	.	26.33051	-1.00000	3.14191	120
chr1	53715521	53715761	.	1000	.	41.65194	-1.00000	3.54113	120
chr1	53725488	53725728	.	1000	.	26.46339	-1.00000	3.14086	120
chr1	53754776	53755016	.	1000	.	100.50925	-1.00000	4.61279	120
chr1	53811662	53811902	.	575	.	12.73726	-1.00000	2.01227	120
chr1	53838380	53838620	.	1000	.	25.12643	-1.00000	3.15077	120
chr1	53861027	53861129	.	1000	.	119.96705	-1.00000	4.61279	45
chr1	53878576	53878816	.	1000	.	71.68443	-1.00000	4.15032	120
chr1	53949101	53949341	.	1000	.	84.16243	-1.00000	4.61279	120
chr1	53959785	53959876	.	1000	.	117.84292	-1.00000	4.61279	55
chr1	53992147	53992387	.	1000	.	38.42610	-1.00000	3.46716	120
chr1	54070160	54070381	.	1000	.	294.98992	-1.00000	4.61279	105
chr1	54081730	54081970	.	1000	.	90.61689	-1.00000	4.61279	120
chr1	54121684	54121745	.	1000	.	102.38422	-1.00000	4.61279	57
chr1	54181770	54182010	.	988	.	21.23489	-1.00000	3.03245	120
chr1	54311067	54311307	.	1000	.	60.74037	-1.00000	4.20099	120
chr1	54489495	54489644	.	1000	.	139.68522	-1.00000	4.61279	78
chr1	54499489	54499729	.	1000	.	32.10275	-1.00000	3.23566	120
chr1	54672127	54672274	.	1000	.	136.37898	-1.00000	4.61279	76
chr1	54768143	54768383	.	1000	.	19.02624	-1.00000	2.99874	120
chr1	54791984	54792224	.	1000	.	68.64276	-1.00000	4.16484	120
chr1	54808509	54808749	.	1000	.	45.24915	-1.00000	3.79886	120
chr1	54810588	54810724	.	1000	.	133.64653	-1.00000	4.61279	65
chr1	54872012	54872252	.	767	.	14.87392	-1.00000	2.60231	120
chr1	54945209	54945331	.	1000	.	107.03118	-1.00000	4.61279	68
chr1	54950784	54950884	.	1000	.	123.81864	-1.00000	4.61279	58
chr1	54973192	54973432	.	826	.	30.84082	-1.00000	3.24416	120
chr1	54996502	54996645	.	1000	.	131.93292	-1.00000	4.61279	77
chr1	55022179	55022334	.	1000	.	158.50462	-1.00000	4.61279	75
chr1	55071560	55071800	.	1000	.	32.16658	-1.00000	3.23520	120
chr1	55140673	55140777	.	1000	.	96.88286	-1.00000	4.61279	48
chr1	55143748	55143988	.	1000	.	65.29288	-1.00000	4.17996	120
chr1	55277600	55277840	.	1000	.	124.12362	-1.00000	4.61279	120
chr1	55284835	55285075	.	1000	.	97.93267	-1.00000	4.61279	120
chr1	55289749	55289989	.	1000	.	32.93238	-1.00000	3.25312	120
chr1	55338204	55338444	.	1000	.	35.51676	-1.00000	3.28790	120
chr1	55375744	55375984	.	1000	.	57.64237	-1.00000	4.21628	120
chr1	55478809	55479049	.	565	.	15.53234	-1.00000	2.66889	120
chr1	55483593	55483833	.	646	.	14.46787	-1.00000	2.54400	120
chr1	55507114	55507354	.	725	.	18.88262	-1.00000	3.00029	120
chr1	55584566	55584806	.	677	.	13.51760	-1.00000	2.27894	120
chr1	55702121	55702361	.	1000	.	43.04260	-1.00000	3.72303	120
chr1	55893236	55893476	.	1000	.	25.45166	-1.00000	3.14835	120
chr1	56409140	56409380	.	1000	.	24.42121	-1.00000	3.12445	120
chr1	56416589	56416829	.	924	.	17.27835	-1.00000	2.89364	120
chr1	56577196	56577436	.	691	.	33.77238	-1.00000	3.24806	120
chr1	56579666	56579906	.	1000	.	59.90683	-1.00000	4.20501	120
chr1	56585050	56585153	.	1000	.	113.54315	-1.00000	4.61279	53
chr1	56709352	56709592	.	1000	.	41.73186	-1.00000	3.54073	120
chr1	56803717	56803789	.	1000	.	89.18655	-1.00000	4.61279	44
chr1	56821187	56821265	.	1000	.	117.01517	-1.00000	4.61279	37
chr1	56831943	56832183	.	1000	.	140.68479	-1.00000	4.61279	120
chr1	56968311	56968551	.	1000	.	37.13010	-1.00000	3.43477	120
chr1	57079826	57080066	.	847	.	15.88011	-1.00000	2.74580	120
chr1	57424576	57424816	.	1000	.	28.91610	-1.00000	3.21415	120
chr1	58047327	58047567	.	989	.	21.18841	-1.00000	3.03274	120
chr1	58163059	58163299	.	1000	.	62.40356	-1.00000	4.19323	120
chr1	58515927	58516024	.	1000	.	108.03008	-1.00000	4.61279	71
chr1	58546834	58546927	.	1000	.	123.74818	-1.00000	4.61279	56
chr1	58652734	58652864	.	1000	.	121.87083	-1.00000	4.61279	60
chr1	58700075	58700315	.	1000	.	19.74773	-1.00000	3.00201	120
chr1	58739996	58740110	.	1000	.	127.89133	-1.00000	4.61279	56
chr1	58769426	58769508	.	1000	.	114.95123	-1.00000	4.61279	14
chr1	58781809	58782049	.	847	.	32.12334	-1.00000	3.23552	120
chr1	58785149	58785389	.	1000	.	103.57697	-1.00000	4.61279	120
chr1	58841536	58841776	.	846	.	24.25590	-1.00000	3.11090	120
chr1	59046727	59046967	.	745	.	19.43842	-1.00000	3.00512	120
chr1	59076601	59076841	.	703	.	14.67739	-1.00000	2.57706	120
chr1	59147158	59147398	.	747	.	23.70641	-1.00000	3.10078	120
chr1	59290240	59290480	.	1000	.	30.88717	-1.00000	3.24381	120
chr1	59699370	59699450	.	1000	.	115.56396	-1.00000	4.61279	59
chr1	59718158	59718398	.	750	.	14.65154	-1.00000	2.57057	120
chr1	59759562	59759697	.	1000	.	165.92006	-1.00000	4.61279	79
chr1	59879619	59879859	.	1000	.	56.50174	-1.00000	4.22187	120
chr1	59903233	59903473	.	1000	.	49.89278	-1.00000	3.88582	120
chr1	59947457	59947547	.	1000	.	108.72046	-1.00000	4.61279	54
chr1	59971521	59971616	.	1000	.	109.28369	-1.00000	4.61279	37
chr1	59976867	59977107	.	1000	.	65.82148	-1.00000	4.17755	120
chr1	60156945	60157185	.	1000	.	39.36253	-1.00000	3.55333	120
chr1	60281420	60281660	.	1000	.	95.88367	-1.00000	4.61279	120
chr1	60765248	60765488	.	1000	.	43.68649	-1.00000	3.80690	120
chr1	60848659	60848899	.	1000	.	64.89088	-1.00000	4.18176	120
chr1	60970118	60970358	.	1000	.	37.97959	-1.00000	3.43001	120
chr1	60979026	60979266	.	1000	.	93.62572	-1.00000	4.61279	120
chr1	61043100	61043164	.	1000	.	105.82977	-1.00000	4.61279	30
chr1	61050009	61050107	.	1000	.	127.90353	-1.00000	4.61279	55
chr1	61080055	61080295	.	700	.	16.44706	-1.00000	2.79457	120
chr1	61210715	61210955	.	799	.	16.74696	-1.00000	2.82200	120
chr1	61337132	61337372	.	1000	.	40.85498	-1.00000	3.54556	120
chr1	61338274	61338514	.	1000	.	96.80531	-1.00000	4.61279	120
chr1	61453501	61453599	.	1000	.	113.00852	-1.00000	4.61279	60
chr1	61588786	61588915	.	1000	.	134.33479	-1.00000	4.61279	63
chr1	61641801	61642041	.	1000	.	89.87192	-1.00000	4.61279	120
chr1	61852253	61852358	.	1000	.	100.89506	-1.00000	4.61279	67
chr1	61853622	61853862	.	861	.	18.76112	-1.00000	2.98155	120
chr1	61950462	61950702	.	1000	.	33.42559	-1.00000	3.25018	120
chr1	62038983	62039223	.	725	.	12.46750	-1.00000	1.92032	120
chr1	62070493	62070733	.	1000	.	60.45143	-1.00000	4.20255	120
chr1	62082855	62082918	.	1000	.	89.91001	-1.00000	4.61279	56
chr1	62131260	62131376	.	1000	.	106.18697	-1.00000	4.61279	59
chr1	62135883	62135968	.	1000	.	90.88069	-1.00000	4.61279	49
chr1	62144301	62144541	.	1000	.	68.14517	-1.00000	4.16721	120
chr1	62175703	62175827	.	1000	.	133.07885	-1.00000	4.61279	47
chr1	62294251	62294491	.	1000	.	43.90309	-1.00000	3.80581	120
chr1	62391425	62391665	.	998	.	26.27954	-1.00000	3.14238	120
chr1	62407592	62407652	.	1000	.	103.12589	-1.00000	4.61279	9
chr1	62508233	62508473	.	1000	.	49.07454	-1.00000	3.88958	120
chr1	62530583	62530823	.	1000	.	111.87665	-1.00000	4.61279	120
chr1	62746669	62746765	.	1000	.	84.13656	-1.00000	4.61279	42
chr1	62841640	62841880	.	1000	.	74.88710	-1.00000	4.61279	120
chr1	62849139	62849379	.	1000	.	25.17502	-1.00000	3.15037	120
chr1	62906460	62906700	.	1000	.	52.21186	-1.00000	4.02067	120
chr1	62912076	62912316	.	1000	.	51.03583	-1.00000	3.87999	120
chr1	62963263	62963503	.	1000	.	63.39952	-1.00000	4.18896	120
chr1	62989621	62989861	.	1000	.	25.84566	-1.00000	3.14550	120
chr1	63004953	63005193	.	964	.	29.10458	-1.00000	3.21275	120
chr1	63149111	63149351	.	1000	.	60.00785	-1.00000	4.20447	120
chr1	63189828	63190068	.	1000	.	26.64433	-1.00000	3.13941	120
chr1	63317089	63317177	.	1000	.	95.88726	-1.00000	4.61279	32
chr1	63323676	63323916	.	567	.	10.80121	-1.00000	1.32020	120
chr1	63327706	63327812	.	1000	.	111.83437	-1.00000	4.61279	48
chr1	63441747	63441868	.	1000	.	127.56413	-1.00000	4.61279	54
chr1	63454346	63454586	.	564	.	21.47413	-1.00000	3.04201	120
chr1	63538021	63538261	.	1000	.	52.00533	-1.00000	3.87570	120
chr1	63557459	63557699	.	1000	.	66.72885	-1.00000	4.17374	120
chr1	63575317	63575557	.	1000	.	70.45921	-1.00000	4.15593	120
chr1	63615895	63616135	.	1000	.	89.18884	-1.00000	4.61279	120
chr1	63674549	63674654	.	1000	.	116.56139	-1.00000	4.61279	39
chr1	63692035	63692189	.	1000	.	162.83038	-1.00000	4.61279	71
chr1	63701409	63701649	.	614	.	14.47763	-1.00000	2.54377	120
chr1	63773808	63774048	.	1000	.	90.92247	-1.00000	4.61279	120
chr1	63802228	63802468	.	765	.	24.25610	-1.00000	3.11089	120
chr1	63915211	63915451	.	1000	.	34.28935	-1.00000	3.26937	120
chr1	63920873	63921113	.	1000	.	35.78879	-1.00000	3.28604	120
chr1	63935235	63935475	.	1000	.	39.78169	-1.00000	3.55110	120
chr1	64137219	64137337	.	1000	.	112.75159	-1.00000	4.61279	63
chr1	64164063	64164303	.	1000	.	34.61242	-1.00000	3.26771	120
chr1	64243056	64243296	.	1000	.	70.38175	-1.00000	4.15628	120
chr1	64246497	64246572	.	1000	.	104.35213	-1.00000	4.61279	36
chr1	64269132	64269372	.	1000	.	94.53672	-1.00000	4.61279	120
chr1	64487128	64487368	.	850	.	20.30073	-1.00000	3.01839	120
chr1	64584563	64584803	.	826	.	19.13315	-1.00000	2.99788	120
chr1	64675817	64676057	.	1000	.	55.16835	-1.00000	4.00620	120
chr1	64686819	64687059	.	1000	.	112.07905	-1.00000	4.61279	120
chr1	64719642	64719882	.	1000	.	21.25093	-1.00000	3.03225	120
chr1	64744430	64744670	.	1000	.	63.48793	-1.00000	4.18860	120
chr1	64824251	64824491	.	1000	.	97.28961	-1.00000	4.61279	120
chr1	64861656	64861896	.	1000	.	46.70272	-1.00000	3.90089	120
chr1	64894891	64895131	.	597	.	18.17293	-1.00000	2.95936	120
chr1	65020860	65021100	.	1000	.	38.34551	-1.00000	3.46766	120
chr1	65041519	65041759	.	874	.	29.50408	-1.00000	3.21036	120
chr1	65059979	65060219	.	1000	.	74.94702	-1.00000	4.61279	120
chr1	65075503	65075625	.	1000	.	107.33997	-1.00000	4.61279	69
chr1	65209344	65209584	.	1000	.	78.74395	-1.00000	4.61279	120
chr1	65215635	65215875	.	1000	.	50.36638	-1.00000	3.88349	120
chr1	65235949	65236189	.	1000	.	56.08697	-1.00000	4.22357	120
chr1	65431180	65431420	.	1000	.	70.55059	-1.00000	4.15559	120
chr1	65459470	65459710	.	1000	.	41.03758	-1.00000	3.54469	120
chr1	65528253	65528493	.	714	.	12.44825	-1.00000	1.91403	120
chr1	65687784	65687917	.	1000	.	143.84418	-1.00000	4.61279	80
chr1	65949007	65949247	.	889	.	16.76324	-1.00000	2.82183	120
chr1	65959036	65959107	.	1000	.	119.92840	-1.00000	4.61279	7
chr1	65992520	65992760	.	1000	.	56.26296	-1.00000	4.22281	120
chr1	66239968	66240208	.	845	.	16.76554	-1.00000	2.82180	120
chr1	66241934	66242174	.	578	.	12.84229	-1.00000	2.03963	120
chr1	66242717	66242967	.	1000	.	388.89806	-1.00000	4.61279	128
chr1	66253390	66253630	.	1000	.	116.28184	-1.00000	4.61279	120
chr1	66282372	66282612	.	1000	.	19.42116	-1.00000	3.00536	120
chr1	66332214	66332454	.	647	.	25.53234	-1.00000	3.14780	120
chr1	66344016	66344256	.	761	.	16.07221	-1.00000	2.75956	120
chr1	66360473	66360713	.	1000	.	26.52908	-1.00000	3.14036	120
chr1	66436413	66436653	.	1000	.	33.41632	-1.00000	3.25022	120
chr1	66446537	66446669	.	1000	.	138.18842	-1.00000	4.61279	70
chr1	66452292	66452532	.	776	.	18.92633	-1.00000	2.99985	120
chr1	66503921	66504161	.	1000	.	85.39043	-1.00000	4.61279	120
chr1	66726199	66726313	.	1000	.	127.40192	-1.00000	4.61279	53
chr1	66765170	66765235	.	1000	.	92.05540	-1.00000	4.61279	11
chr1	66996180	66996297	.	1000	.	122.24019	-1.00000	4.61279	56
chr1	67144803	67145043	.	1000	.	41.66429	-1.00000	3.54109	120
chr1	67149267	67149437	.	1000	.	189.72102	-1.00000	4.61279	82
chr1	67211645	67211885	.	1000	.	38.75094	-1.00000	3.50860	120
chr1	67213258	67213498	.	1000	.	51.66440	-1.00000	3.87738	120
chr1	67214459	67214699	.	931	.	19.28059	-1.00000	2.99637	120
chr1	67234066	67234306	.	1000	.	41.40568	-1.00000	3.54254	120
chr1	67261784	67262024	.	706	.	13.00123	-1.00000	2.09916	120
chr1	67347755	67347995	.	1000	.	89.51371	-1.00000	4.61279	120
chr1	67367798	67368038	.	638	.	15.46339	-1.00000	2.66538	120
chr1	67500541	67500706	.	1000	.	197.59644	-1.00000	4.61279	82
chr1	67532446	67532686	.	1000	.	55.85747	-1.00000	4.00280	120
chr1	67535488	67535661	.	1000	.	188.73152	-1.00000	4.61279	93
chr1	67552448	67552688	.	704	.	14.92256	-1.00000	2.60540	120
chr1	67561758	67561821	.	1000	.	133.07308	-1.00000	4.61279	56
chr1	67700886	67701126	.	1000	.	44.03861	-1.00000	3.80521	120
chr1	67760377	67760487	.	1000	.	105.75985	-1.00000	4.61279	66
chr1	67766168	67766408	.	1000	.	102.18678	-1.00000	4.61279	120
chr1	67771315	67771555	.	1000	.	31.97058	-1.00000	3.23685	120
chr1	67850114	67850354	.	1000	.	66.99460	-1.00000	4.17226	120
chr1	67853751	67853864	.	1000	.	167.59760	-1.00000	4.61279	71
chr1	68010180	68010420	.	974	.	25.04467	-1.00000	3.15146	120
chr1	68111917	68112056	.	1000	.	154.22243	-1.00000	4.61279	78
chr1	68116796	68116904	.	1000	.	132.06030	-1.00000	4.61279	45
chr1	68120303	68120403	.	1000	.	127.39153	-1.00000	4.61279	56
chr1	68321207	68321289	.	1000	.	106.60697	-1.00000	4.61279	57
chr1	68342849	68342998	.	1000	.	137.73887	-1.00000	4.61279	86
chr1	68346260	68346500	.	1000	.	40.22500	-1.00000	3.54895	120
chr1	68384561	68384801	.	1000	.	53.85879	-1.00000	4.01251	120
chr1	68443146	68443386	.	1000	.	44.27329	-1.00000	3.80406	120
chr1	68470424	68470664	.	1000	.	56.95497	-1.00000	4.21989	120
chr1	68570889	68571129	.	669	.	13.22870	-1.00000	2.17457	120
chr1	68600106	68600346	.	622	.	14.00388	-1.00000	2.41028	120
chr1	68819509	68819749	.	1000	.	26.70569	-1.00000	3.13899	120
chr1	69305672	69305912	.	712	.	15.13078	-1.00000	2.63749	120
chr1	69700912	69701152	.	814	.	22.28182	-1.00000	3.07210	120
chr1	69737658	69737898	.	1000	.	67.62563	-1.00000	4.16968	120
chr1	70133097	70133165	.	1000	.	87.88476	-1.00000	4.61279	29
chr1	70354358	70354598	.	812	.	22.64947	-1.00000	3.06915	120
chr1	70487963	70488203	.	1000	.	66.83237	-1.00000	4.17318	120
chr1	70510164	70510404	.	1000	.	80.86657	-1.00000	4.61279	120
chr1	70528821	70529061	.	1000	.	61.16452	-1.00000	4.19887	120
chr1	70685363	70685603	.	1000	.	67.89954	-1.00000	4.16849	120
chr1	70745221	70745461	.	1000	.	23.75772	-1.00000	3.10040	120
chr1	70966081	70966321	.	623	.	12.63379	-1.00000	1.98091	120
chr1	71050076	71050316	.	1000	.	89.20211	-1.00000	4.61279	120
chr1	71081285	71081345	.	1000	.	104.88228	-1.00000	4.61279	3
chr1	71094006	71094246	.	1000	.	41.93418	-1.00000	3.53957	120
chr1	71521744	71521984	.	1000	.	25.57993	-1.00000	3.14740	120
chr1	72037831	72038071	.	1000	.	23.77769	-1.00000	3.10025	120
chr1	72623285	72623525	.	860	.	18.06114	-1.00000	2.94287	120
chr1	73675020	73675260	.	739	.	19.01821	-1.00000	2.99884	120
chr1	73840002	73840242	.	1000	.	36.95849	-1.00000	3.43587	120
chr1	73998449	73998689	.	1000	.	37.88605	-1.00000	3.43064	120
chr1	74469079	74469319	.	1000	.	56.03563	-1.00000	4.22385	120
chr1	74504204	74504444	.	1000	.	76.29722	-1.00000	4.61279	120
chr1	74689949	74690043	.	1000	.	115.29104	-1.00000	4.61279	57
chr1	74733843	74733923	.	1000	.	115.97383	-1.00000	4.61279	38
chr1	74767585	74767825	.	1000	.	32.99862	-1.00000	3.25265	120
chr1	74771996	74772236	.	1000	.	75.23759	-1.00000	4.61279	120
chr1	75053285	75053525	.	1000	.	47.82741	-1.00000	3.89559	120
chr1	75203801	75203973	.	1000	.	200.92805	-1.00000	4.61279	85
chr1	75233406	75233646	.	1000	.	52.08519	-1.00000	3.87527	120
chr1	75265769	75266009	.	1000	.	36.98108	-1.00000	3.43573	120
chr1	75614764	75615004	.	1000	.	50.91049	-1.00000	3.88050	120
chr1	75632414	75632654	.	1000	.	87.98476	-1.00000	4.61279	120
chr1	75908681	75908921	.	1000	.	69.66039	-1.00000	4.15976	120
chr1	75991685	75991747	.	1000	.	118.07973	-1.00000	4.61279	17
chr1	76035132	76035372	.	1000	.	48.18014	-1.00000	3.89409	120
chr1	76154224	76154379	.	1000	.	135.69479	-1.00000	4.61279	93
chr1	76154702	76154942	.	617	.	12.75347	-1.00000	2.01537	120
chr1	76331141	76331213	.	1000	.	101.83320	-1.00000	4.61279	58
chr1	76868169	76868409	.	738	.	13.68648	-1.00000	2.33070	120
chr1	76901223	76901463	.	1000	.	46.62064	-1.00000	3.90137	120
chr1	77031318	77031558	.	1000	.	24.47501	-1.00000	3.12414	120
chr1	77126374	77126464	.	1000	.	93.63196	-1.00000	4.61279	54
chr1	77143614	77143854	.	1000	.	40.98497	-1.00000	3.54492	120
chr1	77148279	77148519	.	1000	.	56.18298	-1.00000	4.22318	120
chr1	77313555	77313795	.	1000	.	30.43257	-1.00000	3.24685	120
chr1	77417134	77417374	.	1000	.	26.13708	-1.00000	3.14337	120
chr1	77533760	77534000	.	1000	.	85.05004	-1.00000	4.61279	120
chr1	77683442	77683682	.	1000	.	100.01494	-1.00000	4.61279	120
chr1	77687646	77687886	.	1000	.	30.48202	-1.00000	3.24661	120
chr1	77825335	77825575	.	928	.	22.49176	-1.00000	3.07059	120
chr1	77900774	77901014	.	1000	.	68.60961	-1.00000	4.16504	120
chr1	77949158	77949398	.	1000	.	25.64991	-1.00000	3.14691	120
chr1	77979410	77979650	.	1000	.	46.34438	-1.00000	3.90260	120
chr1	78114452	78114692	.	1000	.	337.59381	-1.00000	4.61279	127
chr1	78130877	78130963	.	1000	.	110.72330	-1.00000	4.61279	62
chr1	78145197	78145285	.	1000	.	128.35322	-1.00000	4.61279	29
chr1	78333482	78333722	.	1000	.	60.45096	-1.00000	4.20257	120
chr1	78607408	78607648	.	1000	.	71.71547	-1.00000	4.15013	120
chr1	78617687	78617778	.	1000	.	119.38231	-1.00000	4.61279	23
chr1	78676481	78676593	.	1000	.	108.79089	-1.00000	4.61279	76
chr1	78839758	78839998	.	1000	.	75.47718	-1.00000	4.61279	120
chr1	79197513	79197753	.	1000	.	50.85937	-1.00000	3.88087	120
chr1	79259824	79260064	.	1000	.	57.46417	-1.00000	4.21737	120
chr1	79353308	79353548	.	1000	.	53.00055	-1.00000	4.01679	120
chr1	79497250	79497490	.	1000	.	85.28932	-1.00000	4.61279	120
chr1	80217426	80217666	.	1000	.	62.71247	-1.00000	4.19183	120
chr1	80218189	80218429	.	1000	.	46.46768	-1.00000	3.90204	120
chr1	80656117	80656357	.	1000	.	35.41248	-1.00000	3.28855	120
chr1	81305991	81306231	.	1000	.	30.50697	-1.00000	3.24645	120
chr1	81414492	81414732	.	563	.	37.92114	-1.00000	3.43043	120
chr1	81549603	81549843	.	1000	.	64.41020	-1.00000	4.18417	120
chr1	81760547	81760787	.	1000	.	24.25820	-1.00000	3.11087	120
chr1	81802941	81803181	.	559	.	11.05049	-1.00000	1.42304	120
chr1	81812138	81812378	.	1000	.	20.78829	-1.00000	3.03639	120
chr1	82775470	82775710	.	1000	.	42.52135	-1.00000	3.72550	120
chr1	83860499	83860739	.	1000	.	63.77158	-1.00000	4.18698	120
chr1	83905367	83905607	.	1000	.	58.92540	-1.00000	4.20974	120
chr1	83931815	83931914	.	1000	.	115.02625	-1.00000	4.61279	55
chr1	84122901	84123054	.	1000	.	139.26285	-1.00000	4.61279	88
chr1	84141254	84141494	.	1000	.	65.77612	-1.00000	4.17780	120
chr1	84433957	84434017	.	1000	.	112.24189	-1.00000	4.61279	37
chr1	84442284	84442524	.	1000	.	80.00114	-1.00000	4.61279	120
chr1	84541771	84542011	.	1000	.	26.03837	-1.00000	3.14407	120
chr1	84604651	84604891	.	939	.	28.28701	-1.00000	3.17978	120
chr1	84620986	84621078	.	1000	.	72.54359	-1.00000	4.14655	85
chr1	84668252	84668492	.	718	.	22.74041	-1.00000	3.06836	120
chr1	84689769	84690009	.	1000	.	31.46336	-1.00000	3.24012	120
chr1	84724425	84724665	.	1000	.	42.61421	-1.00000	3.72504	120
chr1	84753635	84753804	.	1000	.	201.55304	-1.00000	4.61279	99
chr1	84757410	84757650	.	901	.	17.25112	-1.00000	2.88637	120
chr1	84772483	84772574	.	1000	.	119.68662	-1.00000	4.61279	49
chr1	84782603	84782701	.	1000	.	104.03965	-1.00000	4.61279	35
chr1	84936363	84936484	.	1000	.	135.94618	-1.00000	4.61279	54
chr1	84944788	84944940	.	1000	.	80.27545	-1.00000	4.61279	68
chr1	84945046	84945199	.	1000	.	70.98912	-1.00000	4.15385	73
chr1	85027789	85028029	.	680	.	25.77320	-1.00000	3.14610	120
chr1	85109513	85109620	.	1000	.	129.71879	-1.00000	4.61279	76
chr1	85147149	85147389	.	845	.	18.17561	-1.00000	2.95932	120
chr1	85230698	85230938	.	1000	.	32.12509	-1.00000	3.23551	120
chr1	85240418	85240658	.	1000	.	28.66691	-1.00000	3.19614	120
chr1	85254884	85255003	.	1000	.	112.49065	-1.00000	4.61279	66
chr1	85259759	85259821	.	1000	.	98.29299	-1.00000	4.61279	10
chr1	85282513	85282753	.	1000	.	33.74435	-1.00000	3.24817	120
chr1	85308215	85308462	.	1000	.	328.92662	-1.00000	4.61279	123
chr1	85344303	85344543	.	1000	.	99.36858	-1.00000	4.61279	120
chr1	85398776	85399016	.	1000	.	47.28008	-1.00000	3.89803	120
chr1	85494926	85495166	.	895	.	26.83348	-1.00000	3.13809	120
chr1	85502863	85503103	.	1000	.	61.55445	-1.00000	4.19718	120
chr1	85576995	85577235	.	1000	.	58.20621	-1.00000	4.21307	120
chr1	85580638	85580878	.	982	.	21.43462	-1.00000	3.04233	120
chr1	85581300	85581540	.	1000	.	88.10309	-1.00000	4.61279	120
chr1	85582460	85582700	.	1000	.	41.80280	-1.00000	3.54045	120
chr1	85606104	85606344	.	1000	.	35.37303	-1.00000	3.28882	120
chr1	85613134	85613374	.	1000	.	99.68068	-1.00000	4.61279	120
chr1	85692805	85693045	.	1000	.	54.01542	-1.00000	4.01185	120
chr1	85708521	85708761	.	1000	.	49.02480	-1.00000	3.88984	120
chr1	85850409	85850649	.	1000	.	56.92608	-1.00000	4.21999	120
chr1	85894720	85894960	.	1000	.	50.63447	-1.00000	3.88188	120
chr1	85911827	85912067	.	1000	.	29.55979	-1.00000	3.20996	120
chr1	86018374	86018614	.	1000	.	86.40208	-1.00000	4.61279	120
chr1	86082302	86082542	.	1000	.	22.78233	-1.00000	3.06803	120
chr1	86380337	86380577	.	1000	.	88.32296	-1.00000	4.61279	120
chr1	86419342	86419582	.	836	.	18.03561	-1.00000	2.94322	120
chr1	86474166	86474259	.	1000	.	99.74503	-1.00000	4.61279	61
chr1	86500080	86500315	.	1000	.	332.18008	-1.00000	4.61279	125
chr1	86502182	86502422	.	1000	.	48.04624	-1.00000	3.89474	120
chr1	86508079	86508319	.	1000	.	35.03000	-1.00000	3.29078	120
chr1	86515667	86515907	.	1000	.	57.53662	-1.00000	4.21686	120
chr1	86687679	86687919	.	757	.	19.71707	-1.00000	3.00228	120
chr1	86704476	86704550	.	1000	.	121.01130	-1.00000	4.61279	44
chr1	86742033	86742273	.	1000	.	80.69340	-1.00000	4.61279	120
chr1	86753793	86754033	.	828	.	16.77272	-1.00000	2.82174	120
chr1	86780988	86781228	.	1000	.	59.99079	-1.00000	4.20465	120
chr1	86833732	86833829	.	1000	.	84.79995	-1.00000	4.61279	53
chr1	86965322	86965562	.	1000	.	94.01581	-1.00000	4.61279	120
chr1	87025287	87025527	.	1000	.	53.44055	-1.00000	4.01455	120
chr1	87084333	87084573	.	1000	.	40.16005	-1.00000	3.54920	120
chr1	87131866	87131998	.	1000	.	126.74217	-1.00000	4.61279	58
chr1	87280219	87280459	.	1000	.	30.74424	-1.00000	3.24471	120
chr1	87293078	87293185	.	1000	.	108.11944	-1.00000	4.61279	58
chr1	87326123	87326189	.	1000	.	99.34218	-1.00000	4.61279	32
chr1	87335340	87335580	.	1000	.	28.16308	-1.00000	3.16258	120
chr1	87953817	87954057	.	1000	.	78.76903	-1.00000	4.61279	120
chr1	87986240	87986480	.	740	.	15.56887	-1.00000	2.67276	120
chr1	88029215	88029455	.	907	.	20.52604	-1.00000	3.02723	120
chr1	88061587	88061780	.	1000	.	235.40096	-1.00000	4.61279	105
chr1	88079105	88079345	.	730	.	16.54051	-1.00000	2.80573	120
chr1	88180667	88180746	.	1000	.	109.52771	-1.00000	4.61279	33
chr1	88228277	88228517	.	978	.	23.13726	-1.00000	3.07809	120
chr1	88303198	88303438	.	1000	.	73.84615	-1.00000	4.14020	120
chr1	88549607	88549847	.	1000	.	24.65639	-1.00000	3.13837	120
chr1	88595453	88595693	.	1000	.	46.30605	-1.00000	3.90277	120
chr1	88608210	88608450	.	1000	.	47.68009	-1.00000	3.89623	120
chr1	88655750	88655990	.	1000	.	32.84323	-1.00000	3.25371	120
chr1	88684236	88684476	.	756	.	18.77262	-1.00000	2.98139	120
chr1	88736701	88736941	.	1000	.	55.35939	-1.00000	4.00522	120
chr1	88800467	88800707	.	1000	.	57.73992	-1.00000	4.21561	120
chr1	88877441	88877681	.	1000	.	35.01352	-1.00000	3.29092	120
chr1	88936007	88936247	.	1000	.	59.43564	-1.00000	4.20734	120
chr1	88973598	88973838	.	1000	.	59.24806	-1.00000	4.20816	120
chr1	88983931	88984171	.	1000	.	58.11284	-1.00000	4.21372	120
chr1	88998746	88998986	.	1000	.	62.06142	-1.00000	4.19482	120
chr1	89149346	89149586	.	538	.	12.14382	-1.00000	1.81822	120
chr1	89358358	89358598	.	1000	.	80.94634	-1.00000	4.61279	120
chr1	89455328	89455413	.	1000	.	103.06413	-1.00000	4.61279	22
chr1	89483386	89483502	.	1000	.	109.15575	-1.00000	4.61279	71
chr1	89519873	89520113	.	1000	.	42.56481	-1.00000	3.72527	120
chr1	89599108	89599348	.	1000	.	65.16709	-1.00000	4.18042	120
chr1	89616033	89616273	.	1000	.	52.53465	-1.00000	4.01909	120
chr1	89632907	89633147	.	1000	.	68.67998	-1.00000	4.16464	120
chr1	89763094	89763214	.	1000	.	147.33276	-1.00000	4.61279	45
chr1	89780724	89780964	.	1000	.	56.46812	-1.00000	4.22201	120
chr1	89804800	89804891	.	1000	.	130.22723	-1.00000	4.61279	35
chr1	89843310	89843550	.	1000	.	64.73914	-1.00000	4.18269	120
chr1	89953276	89953516	.	1000	.	36.13011	-1.00000	3.28388	120
chr1	89987322	89987442	.	1000	.	127.59135	-1.00000	4.61279	77
chr1	90001061	90001301	.	1000	.	22.10616	-1.00000	3.07374	120
chr1	90046027	90046267	.	1000	.	69.47865	-1.00000	4.16068	120
chr1	90114599	90114839	.	1000	.	74.72249	-1.00000	4.13591	120
chr1	90133102	90133342	.	1000	.	58.99047	-1.00000	4.20931	120
chr1	90579291	90579531	.	1000	.	49.91606	-1.00000	3.88569	120
chr1	90614912	90615152	.	815	.	31.23719	-1.00000	3.24151	120
chr1	90721543	90721647	.	1000	.	99.12856	-1.00000	4.61279	73
chr1	90851518	90851758	.	1000	.	41.81452	-1.00000	3.54040	120
chr1	90964514	90964754	.	1000	.	39.47826	-1.00000	3.55275	120
chr1	91026827	91027067	.	1000	.	21.95266	-1.00000	3.06220	120
chr1	91165404	91165536	.	1000	.	139.77992	-1.00000	4.61279	45
chr1	91166226	91166406	.	1000	.	184.93180	-1.00000	4.61279	88
chr1	91278851	91279091	.	1000	.	52.05787	-1.00000	3.87547	120
chr1	91282824	91282956	.	1000	.	137.38917	-1.00000	4.61279	64
chr1	91402049	91402289	.	1000	.	33.45762	-1.00000	3.24993	120
chr1	91406869	91407109	.	1000	.	30.47473	-1.00000	3.24662	120
chr1	91440923	91441163	.	1000	.	20.10645	-1.00000	3.02028	120
chr1	91501371	91501611	.	1000	.	49.14601	-1.00000	3.88918	120
chr1	91511551	91511616	.	1000	.	83.39909	-1.00000	4.61279	46
chr1	91529951	91530191	.	1000	.	54.34000	-1.00000	4.01012	120
chr1	91546990	91547230	.	1000	.	40.94910	-1.00000	3.54513	120
chr1	91611536	91611776	.	595	.	19.23867	-1.00000	2.99678	120
chr1	91830284	91830524	.	1000	.	76.74389	-1.00000	4.61279	120
chr1	91883468	91883708	.	1000	.	35.24563	-1.00000	3.28946	120
chr1	91885883	91886123	.	1000	.	36.68279	-1.00000	3.33667	120
chr1	91886744	91886984	.	848	.	15.43290	-1.00000	2.66158	120
chr1	91927344	91927584	.	1000	.	79.50597	-1.00000	4.61279	120
chr1	91997693	91997933	.	1000	.	101.15885	-1.00000	4.61279	120
chr1	92291452	92291692	.	1000	.	92.21662	-1.00000	4.61279	120
chr1	92298589	92298829	.	732	.	12.95698	-1.00000	2.09033	120
chr1	92310176	92310416	.	1000	.	63.71594	-1.00000	4.18730	120
chr1	92485869	92486109	.	1000	.	26.45359	-1.00000	3.14104	120
chr1	92599234	92599474	.	1000	.	38.55255	-1.00000	3.50992	120
chr1	92623260	92623500	.	1000	.	50.43435	-1.00000	3.88307	120
chr1	92749165	92749225	.	1000	.	106.89064	-1.00000	4.61279	33
chr1	92818437	92818677	.	1000	.	72.46190	-1.00000	4.14684	120
chr1	92831870	92832017	.	1000	.	159.93956	-1.00000	4.61279	61
chr1	92858937	92859170	.	1000	.	311.58144	-1.00000	4.61279	120
chr1	92960482	92960577	.	1000	.	104.08998	-1.00000	4.61279	49
chr1	92961136	92961376	.	1000	.	33.68480	-1.00000	3.24859	120
chr1	92968522	92968762	.	1000	.	75.30913	-1.00000	4.61279	120
chr1	92994234	92994362	.	1000	.	138.86341	-1.00000	4.61279	74
chr1	93001989	93002229	.	801	.	13.50613	-1.00000	2.27746	120
chr1	93021620	93021860	.	1000	.	99.95136	-1.00000	4.61279	120
chr1	93062258	93062498	.	1000	.	76.66002	-1.00000	4.61279	120
chr1	93080463	93080703	.	1000	.	49.67424	-1.00000	3.88660	120
chr1	93304771	93304883	.	1000	.	136.31157	-1.00000	4.61279	40
chr1	93438038	93438278	.	1000	.	90.62787	-1.00000	4.61279	120
chr1	93449233	93449473	.	913	.	18.04792	-1.00000	2.94301	120
chr1	93629618	93629686	.	1000	.	113.92838	-1.00000	4.61279	48
chr1	93631709	93631949	.	1000	.	24.16595	-1.00000	3.11155	120
chr1	93680756	93680996	.	1000	.	74.05611	-1.00000	4.13903	120
chr1	93681723	93681963	.	1000	.	20.48012	-1.00000	3.02783	120
chr1	93732587	93732827	.	852	.	24.35873	-1.00000	3.12498	120
chr1	93735058	93735298	.	1000	.	40.85214	-1.00000	3.54561	120
chr1	93750082	93750322	.	1000	.	25.65757	-1.00000	3.14687	120
chr1	93814078	93814264	.	1000	.	254.73456	-1.00000	4.61279	99
chr1	93844356	93844501	.	1000	.	130.39160	-1.00000	4.61279	83
chr1	93846207	93846447	.	618	.	14.98967	-1.00000	2.61196	120
chr1	93874151	93874391	.	1000	.	86.28491	-1.00000	4.61279	120
chr1	93909584	93909784	.	1000	.	202.75803	-1.00000	4.61279	98
chr1	93980522	93980762	.	1000	.	27.94446	-1.00000	3.16404	120
chr1	94025981	94026111	.	1000	.	123.09689	-1.00000	4.61279	74
chr1	94039569	94039809	.	1000	.	88.15298	-1.00000	4.61279	120
chr1	94045853	94045927	.	1000	.	94.89558	-1.00000	4.61279	57
chr1	94061533	94061684	.	1000	.	152.30581	-1.00000	4.61279	73
chr1	94063396	94063636	.	1000	.	48.83243	-1.00000	3.89089	120
chr1	94236860	94237100	.	1000	.	34.06033	-1.00000	3.27065	120
chr1	94240917	94241157	.	1000	.	47.94455	-1.00000	3.89518	120
chr1	94330023	94330263	.	1000	.	54.14193	-1.00000	4.01114	120
chr1	94335930	94336171	.	1000	.	355.59932	-1.00000	4.61279	107
chr1	94463854	94463975	.	1000	.	121.12662	-1.00000	4.61279	49
chr1	94481625	94481685	.	1000	.	105.33013	-1.00000	4.61279	23
chr1	94514177	94514417	.	1000	.	81.84625	-1.00000	4.61279	120
chr1	94522368	94522608	.	1000	.	37.84551	-1.00000	3.43088	120
chr1	94528309	94528549	.	678	.	14.50839	-1.00000	2.54971	120
chr1	94532108	94532348	.	1000	.	38.31178	-1.00000	3.46778	120
chr1	94599525	94599765	.	1000	.	64.83282	-1.00000	4.18218	120
chr1	94635166	94635406	.	540	.	14.15937	-1.00000	2.45584	120
chr1	94792497	94792737	.	1000	.	28.10200	-1.00000	3.16306	120
chr1	94802114	94802209	.	1000	.	89.34179	-1.00000	4.61279	61
chr1	94805942	94806071	.	1000	.	149.06608	-1.00000	4.61279	61
chr1	94820144	94820384	.	1000	.	24.88577	-1.00000	3.15266	120
chr1	94852832	94853072	.	698	.	18.78575	-1.00000	2.99114	120
chr1	94854513	94854656	.	1000	.	168.12238	-1.00000	4.61279	56
chr1	94926373	94926613	.	1000	.	59.62901	-1.00000	4.20637	120
chr1	95041642	95041882	.	1000	.	113.85772	-1.00000	4.61279	120
chr1	95043451	95043692	.	1000	.	319.30705	-1.00000	4.61279	125
chr1	95084657	95084897	.	1000	.	54.96316	-1.00000	4.00711	120
chr1	95116850	95116913	.	1000	.	105.37184	-1.00000	4.61279	18
chr1	95234023	95234263	.	1000	.	100.96810	-1.00000	4.61279	120
chr1	95287181	95287421	.	776	.	16.87317	-1.00000	2.82721	120
chr1	95309050	95309290	.	1000	.	53.33951	-1.00000	4.01507	120
chr1	95451075	95451315	.	1000	.	25.80386	-1.00000	3.14581	120
chr1	95916676	95916916	.	1000	.	22.83829	-1.00000	3.06754	120
chr1	96236210	96236450	.	1000	.	77.03309	-1.00000	4.61279	120
chr1	96358117	96358357	.	1000	.	45.30874	-1.00000	3.79849	120
chr1	96596291	96596531	.	1000	.	41.63159	-1.00000	3.54122	120
chr1	96842261	96842501	.	1000	.	19.54617	-1.00000	3.00392	120
chr1	96845535	96845775	.	1000	.	71.62120	-1.00000	4.15062	120
chr1	96966709	96966807	.	1000	.	118.82720	-1.00000	4.61279	40
chr1	97047939	97048179	.	781	.	17.50888	-1.00000	2.89895	120
chr1	97050503	97050743	.	690	.	14.47719	-1.00000	2.54379	120
chr1	97138339	97138579	.	1000	.	56.60059	-1.00000	4.22137	120
chr1	97192813	97193053	.	606	.	11.23269	-1.00000	1.48147	120
chr1	97244056	97244296	.	1000	.	36.07019	-1.00000	3.28431	120
chr1	97271640	97271880	.	671	.	13.77356	-1.00000	2.34645	120
chr1	97525704	97525771	.	1000	.	79.06484	-1.00000	4.61279	23
chr1	97820525	97820765	.	1000	.	59.96596	-1.00000	4.20476	120
chr1	98001869	98002109	.	1000	.	54.75776	-1.00000	4.00813	120
chr1	98051185	98051344	.	1000	.	167.51163	-1.00000	4.61279	70
chr1	98054200	98054440	.	1000	.	73.97267	-1.00000	4.13951	120
chr1	98468258	98468389	.	1000	.	137.60749	-1.00000	4.61279	59
chr1	98661680	98661920	.	847	.	14.98220	-1.00000	2.61211	120
chr1	98749223	98749463	.	1000	.	31.74917	-1.00000	3.23839	120
chr1	98794351	98794591	.	1000	.	72.72504	-1.00000	4.14556	120
chr1	98991205	98991445	.	1000	.	33.29243	-1.00000	3.25093	120
chr1	99180349	99180589	.	1000	.	102.45855	-1.00000	4.61279	120
chr1	99326260	99326500	.	1000	.	29.44854	-1.00000	3.21078	120
chr1	99481553	99481631	.	1000	.	88.53661	-1.00000	4.61279	29
chr1	99648145	99648385	.	1000	.	36.26782	-1.00000	3.28317	120
chr1	99685791	99686031	.	1000	.	39.82647	-1.00000	3.55090	120
chr1	99707687	99707815	.	1000	.	136.54322	-1.00000	4.61279	60
chr1	99728888	99729078	.	1000	.	158.40275	-1.00000	4.61279	100
chr1	99737090	99737330	.	1000	.	88.02626	-1.00000	4.61279	120
chr1	99808718	99808958	.	1000	.	74.70614	-1.00000	4.13605	120
chr1	100034566	100034806	.	1000	.	65.82341	-1.00000	4.17753	120
chr1	100132984	100133224	.	603	.	6.12776	-1.00000	0.15531	120
chr1	100351168	100351408	.	1000	.	54.61819	-1.00000	4.00885	120
chr1	100358264	100358504	.	1000	.	29.32923	-1.00000	3.21162	120
chr1	100455539	100455779	.	1000	.	22.38097	-1.00000	3.07135	120
chr1	100459644	100459772	.	1000	.	139.10303	-1.00000	4.61279	67
chr1	100463784	100464024	.	1000	.	98.32187	-1.00000	4.61279	120
chr1	100543727	100543967	.	1000	.	27.22905	-1.00000	3.16937	120
chr1	100606512	100606752	.	1000	.	109.08229	-1.00000	4.61279	120
chr1	100835088	100835328	.	1000	.	40.20927	-1.00000	3.54902	120
chr1	100866478	100866718	.	1000	.	63.28308	-1.00000	4.18952	120
chr1	100868435	100868675	.	1000	.	99.63180	-1.00000	4.61279	120
chr1	100921170	100921410	.	1000	.	67.51399	-1.00000	4.17017	120
chr1	101136875	101137115	.	579	.	14.57125	-1.00000	2.56494	120
chr1	101238791	101239031	.	1000	.	75.94395	-1.00000	4.61279	120
chr1	101288528	101288669	.	1000	.	133.29460	-1.00000	4.61279	89
chr1	101309353	101309459	.	1000	.	110.77500	-1.00000	4.61279	68
chr1	101357450	101357690	.	1000	.	81.60985	-1.00000	4.61279	120
chr1	101474112	101474352	.	1000	.	22.47785	-1.00000	3.07066	120
chr1	101506623	101506863	.	1000	.	40.32611	-1.00000	3.54840	120
chr1	101520305	101520545	.	1000	.	69.12796	-1.00000	4.16238	120
chr1	101567654	101567894	.	1000	.	72.76301	-1.00000	4.14550	120
chr1	101769618	101769858	.	582	.	15.31548	-1.00000	2.65080	120
chr1	101820196	101820436	.	1000	.	21.42281	-1.00000	3.04248	120
chr1	101971367	101971607	.	723	.	15.75237	-1.00000	2.71187	120
chr1	102191766	102192006	.	851	.	15.63540	-1.00000	2.68055	120
chr1	102772859	102773099	.	584	.	10.72663	-1.00000	1.29676	120
chr1	102970571	102970811	.	1000	.	45.31530	-1.00000	3.79847	120
chr1	103106391	103106631	.	1000	.	35.39771	-1.00000	3.28866	120
chr1	103461278	103461518	.	1000	.	57.31076	-1.00000	4.21807	120
chr1	103515006	103515246	.	1000	.	70.82462	-1.00000	4.15437	120
chr1	103788451	103788691	.	1000	.	32.55476	-1.00000	3.23270	120
chr1	103948583	103948823	.	1000	.	27.32612	-1.00000	3.16861	120
chr1	104132452	104132692	.	748	.	15.36912	-1.00000	2.65834	120
chr1	104648229	104648469	.	1000	.	23.58695	-1.00000	3.10190	120
chr1	104780569	104780809	.	1000	.	49.68960	-1.00000	3.88653	120
chr1	105793623	105793863	.	1000	.	32.74617	-1.00000	3.23144	120
chr1	107142166	107142406	.	1000	.	48.79839	-1.00000	3.89115	120
chr1	107277012	107277252	.	1000	.	35.47746	-1.00000	3.28813	120
chr1	107430795	107430871	.	1000	.	86.62799	-1.00000	4.61279	46
chr1	107529617	107529857	.	1000	.	73.10523	-1.00000	4.14380	120
chr1	107748624	107748864	.	1000	.	62.91310	-1.00000	4.19114	120
chr1	107750499	107750623	.	1000	.	119.10909	-1.00000	4.61279	78
chr1	107782271	107782511	.	1000	.	73.73930	-1.00000	4.14087	120
chr1	108125604	108125844	.	1000	.	118.38411	-1.00000	4.61279	120
chr1	108200845	108201085	.	1000	.	43.37322	-1.00000	3.80846	120
chr1	108214715	108214955	.	634	.	13.13828	-1.00000	2.14893	120
chr1	108316626	108316866	.	1000	.	44.61295	-1.00000	3.80231	120
chr1	108327780	108328020	.	629	.	21.83832	-1.00000	3.05091	120
chr1	108512599	108512743	.	1000	.	157.83447	-1.00000	4.61279	84
chr1	108559919	108560159	.	1000	.	86.74395	-1.00000	4.61279	120
chr1	108561072	108561312	.	1000	.	18.04108	-1.00000	2.94314	120
chr1	108561864	108562003	.	1000	.	139.62701	-1.00000	4.61279	71
chr1	108570204	108570444	.	1000	.	36.00658	-1.00000	3.28476	120
chr1	108643603	108643843	.	1000	.	96.23999	-1.00000	4.61279	120
chr1	108692721	108692961	.	699	.	23.10452	-1.00000	3.07836	120
chr1	108709118	108709358	.	1000	.	30.15842	-1.00000	3.22676	120
chr1	108746384	108746624	.	1000	.	122.37315	-1.00000	4.61279	120
chr1	108828172	108828412	.	1000	.	95.24706	-1.00000	4.61279	120
chr1	108898247	108898356	.	1000	.	120.78467	-1.00000	4.61279	53
chr1	109089318	109089475	.	1000	.	167.16816	-1.00000	4.61279	74
chr1	109099996	109100080	.	1000	.	114.89543	-1.00000	4.61279	50
chr1	109112112	109112352	.	1000	.	56.81929	-1.00000	4.22048	120
chr1	109112764	109112920	.	1000	.	163.62270	-1.00000	4.61279	85
chr1	109193773	109193905	.	1000	.	129.53188	-1.00000	4.61279	63
chr1	109201171	109201411	.	1000	.	58.64451	-1.00000	4.21111	120
chr1	109239492	109239732	.	1000	.	61.26293	-1.00000	4.19839	120
chr1	109263658	109263937	.	1000	.	331.58699	-1.00000	4.61279	118
chr1	109277551	109277687	.	1000	.	119.55170	-1.00000	4.61279	62
chr1	109399431	109399671	.	1000	.	109.32279	-1.00000	4.61279	120
chr1	109490736	109490820	.	1000	.	95.16807	-1.00000	4.61279	59
chr1	109493942	109494046	.	1000	.	143.65613	-1.00000	4.61279	67
chr1	109498369	109498609	.	1000	.	71.96887	-1.00000	4.14925	120
chr1	109499978	109500218	.	1000	.	56.47278	-1.00000	4.22194	120
chr1	109532397	109532554	.	1000	.	183.31227	-1.00000	4.61279	77
chr1	109532928	109533168	.	1000	.	81.04908	-1.00000	4.61279	120
chr1	109546358	109546504	.	1000	.	162.57498	-1.00000	4.61279	92
chr1	109598732	109598972	.	584	.	17.70654	-1.00000	2.92907	120
chr1	109640284	109640524	.	1000	.	80.09464	-1.00000	4.61279	120
chr1	109643455	109643577	.	1000	.	118.67493	-1.00000	4.61279	57
chr1	109649704	109649944	.	1000	.	46.16058	-1.00000	3.90339	120
chr1	109704285	109704525	.	649	.	17.63222	-1.00000	2.91326	120
chr1	109773765	109773922	.	1000	.	186.66746	-1.00000	4.61279	88
chr1	109776925	109777098	.	1000	.	193.97351	-1.00000	4.61279	90
chr1	109789183	109789423	.	1000	.	36.97116	-1.00000	3.43582	120
chr1	109792103	109792343	.	1000	.	48.81261	-1.00000	3.89107	120
chr1	109830893	109831133	.	796	.	15.87659	-1.00000	2.74584	120
chr1	109877479	109877719	.	1000	.	22.91064	-1.00000	3.06687	120
chr1	109923469	109923709	.	1000	.	49.89961	-1.00000	3.88579	120
chr1	109960445	109960685	.	1000	.	60.62864	-1.00000	4.20168	120
chr1	109980791	109980919	.	1000	.	140.09021	-1.00000	4.61279	53
chr1	109984512	109984651	.	1000	.	151.34442	-1.00000	4.61279	79
chr1	110011671	110011911	.	1000	.	70.93680	-1.00000	4.15405	120
chr1	110029696	110029821	.	1000	.	116.77364	-1.00000	4.61279	56
chr1	110047595	110047835	.	635	.	13.22918	-1.00000	2.17454	120
chr1	110053949	110054063	.	1000	.	122.63909	-1.00000	4.61279	62
chr1	110060162	110060402	.	1000	.	84.40477	-1.00000	4.61279	120
chr1	110088207	110088297	.	1000	.	91.97501	-1.00000	4.61279	40
chr1	110106241	110106372	.	1000	.	120.06676	-1.00000	4.61279	65
chr1	110116509	110116749	.	1000	.	73.64855	-1.00000	4.14140	120
chr1	110149048	110149288	.	1000	.	32.49822	-1.00000	3.23298	120
chr1	110197027	110197139	.	1000	.	116.49709	-1.00000	4.61279	60
chr1	110203104	110203217	.	1000	.	146.50108	-1.00000	4.61279	72
chr1	110207866	110207982	.	1000	.	134.80997	-1.00000	4.61279	81
chr1	110312668	110312864	.	1000	.	207.72689	-1.00000	4.61279	98
chr1	110338401	110338641	.	1000	.	50.97693	-1.00000	3.88015	120
chr1	110407698	110407938	.	1000	.	19.19339	-1.00000	2.99731	120
chr1	110412617	110412751	.	1000	.	142.60260	-1.00000	4.61279	62
chr1	110433885	110434125	.	1000	.	46.69010	-1.00000	3.90091	120
chr1	110455259	110455499	.	884	.	19.14479	-1.00000	2.99774	120
chr1	110460343	110460530	.	1000	.	213.44459	-1.00000	4.61279	98
chr1	110463052	110463292	.	1000	.	27.35245	-1.00000	3.16837	120
chr1	110467763	110468003	.	1000	.	29.08271	-1.00000	3.21286	120
chr1	110471212	110471452	.	634	.	12.89611	-1.00000	2.07217	120
chr1	110477747	110477987	.	1000	.	61.20658	-1.00000	4.19872	120
chr1	110496086	110496259	.	1000	.	190.21191	-1.00000	4.61279	97
chr1	110524582	110524723	.	1000	.	122.86494	-1.00000	4.61279	66
chr1	110548452	110548692	.	1000	.	54.90438	-1.00000	4.00741	120
chr1	110555304	110555544	.	1000	.	35.66975	-1.00000	3.28695	120
chr1	110615884	110616006	.	1000	.	129.50754	-1.00000	4.61279	60
chr1	110619450	110619576	.	1000	.	131.77307	-1.00000	4.61279	70
chr1	110630833	110631073	.	1000	.	92.53766	-1.00000	4.61279	120
chr1	110766214	110766294	.	1000	.	115.99208	-1.00000	4.61279	26
chr1	110781033	110781093	.	1000	.	92.03938	-1.00000	4.61279	34
chr1	110783415	110783565	.	1000	.	152.56469	-1.00000	4.61279	75
chr1	110830068	110830308	.	1000	.	58.95674	-1.00000	4.20949	120
chr1	110963783	110964023	.	807	.	16.90940	-1.00000	2.82684	120
chr1	110992424	110992664	.	968	.	19.57325	-1.00000	3.00367	120
chr1	111030562	111030802	.	1000	.	50.81201	-1.00000	3.88107	120
chr1	111032365	111032605	.	1000	.	53.93933	-1.00000	4.01217	120
chr1	111197599	111197839	.	1000	.	36.48142	-1.00000	3.28192	120
chr1	111222988	111223096	.	1000	.	105.26499	-1.00000	4.61279	59
chr1	111334239	111334479	.	1000	.	59.20711	-1.00000	4.20838	120
chr1	111346059	111346299	.	861	.	21.06811	-1.00000	3.03379	120
chr1	111399947	111400015	.	1000	.	80.69114	-1.00000	4.61279	53
chr1	111441630	111441870	.	1000	.	38.87942	-1.00000	3.50788	120
chr1	111481691	111481931	.	1000	.	89.62370	-1.00000	4.61279	120
chr1	111508328	111508446	.	1000	.	142.48679	-1.00000	4.61279	64
chr1	111570777	111571017	.	1000	.	23.42837	-1.00000	3.08915	120
chr1	111656479	111656719	.	1000	.	91.82834	-1.00000	4.61279	120
chr1	111715016	111715080	.	1000	.	91.34893	-1.00000	4.61279	25
chr1	111747357	111747519	.	1000	.	181.90263	-1.00000	4.61279	79
chr1	111755556	111755796	.	1000	.	96.77447	-1.00000	4.61279	120
chr1	111758473	111758713	.	975	.	20.54384	-1.00000	3.02712	120
chr1	111769670	111769807	.	1000	.	132.15317	-1.00000	4.61279	62
chr1	111790002	111790242	.	549	.	8.99541	-1.00000	0.76176	120
chr1	112298661	112298901	.	1000	.	52.00500	-1.00000	3.87573	120
chr1	112337022	112337262	.	1000	.	45.54234	-1.00000	3.79743	120
chr1	112337313	112337553	.	622	.	17.25245	-1.00000	2.88635	120
chr1	112358852	112359092	.	1000	.	76.56120	-1.00000	4.61279	120
chr1	112369759	112369956	.	1000	.	231.75653	-1.00000	4.61279	92
chr1	112390915	112391088	.	1000	.	168.74749	-1.00000	4.61279	93
chr1	112394563	112394803	.	1000	.	44.49793	-1.00000	3.80280	120
chr1	112466270	112466374	.	1000	.	115.03455	-1.00000	4.61279	37
chr1	112501866	112502106	.	1000	.	73.45485	-1.00000	4.14221	120
chr1	112614525	112614765	.	1000	.	83.24179	-1.00000	4.61279	120
chr1	112673679	112673919	.	1000	.	39.38400	-1.00000	3.55323	120
chr1	112707405	112707529	.	1000	.	146.30754	-1.00000	4.61279	70
chr1	112716378	112716517	.	1000	.	170.49634	-1.00000	4.61279	69
chr1	112718797	112718912	.	1000	.	129.89693	-1.00000	4.61279	58
chr1	112727823	112728063	.	633	.	13.94928	-1.00000	2.39117	120
chr1	112804283	112804434	.	1000	.	177.68978	-1.00000	4.61279	80
chr1	112809364	112809454	.	1000	.	112.41382	-1.00000	4.61279	36
chr1	112881052	112881197	.	1000	.	142.91553	-1.00000	4.61279	71
chr1	112955803	112956043	.	790	.	28.16554	-1.00000	3.16257	120
chr1	112956202	112956442	.	853	.	16.05377	-1.00000	2.75982	120
chr1	113042790	113042863	.	1000	.	96.95478	-1.00000	4.61279	3
chr1	113072942	113073090	.	1000	.	102.58834	-1.00000	4.61279	60
chr1	113073510	113073750	.	1000	.	38.60049	-1.00000	3.50959	120
chr1	113110210	113110450	.	557	.	13.67797	-1.00000	2.32896	120
chr1	113140647	113140767	.	1000	.	135.53261	-1.00000	4.61279	48
chr1	113219443	113219683	.	1000	.	23.91317	-1.00000	3.11368	120
chr1	113388593	113388833	.	1000	.	36.78247	-1.00000	3.33605	120
chr1	113452971	113453211	.	1000	.	49.07814	-1.00000	3.88957	120
chr1	113677949	113678189	.	1000	.	59.50817	-1.00000	4.20696	120
chr1	113835758	113835998	.	1000	.	54.66960	-1.00000	4.00864	120
chr1	113874641	113874881	.	905	.	18.36661	-1.00000	2.95718	120
chr1	113905144	113905384	.	1000	.	104.04629	-1.00000	4.61279	120
chr1	113929915	113930155	.	676	.	15.08369	-1.00000	2.63395	120
chr1	113949203	113949443	.	1000	.	27.79077	-1.00000	3.16524	120
chr1	113978866	113979001	.	1000	.	137.63941	-1.00000	4.61279	79
chr1	114033340	114033580	.	1000	.	55.77399	-1.00000	4.00321	120
chr1	114093622	114093862	.	675	.	14.14329	-1.00000	2.44852	120
[truncated: 44,883 more rows]
