# Supplementary material for: GRAFIMO: Variant and haplotype aware motif scanning on pangenome graphs
Source: PLoS Comput Biol. 2021 Sep 27;17(9):e1009444. doi: 10.1371/journal.pcbi.1009444 (PMC8519448; doi:10.1371/journal.pcbi.1009444)
Supplement: S1 Code — (ZIP) [file pcbi.1009444.s002.zip › S1_code/test_data/tf_motifs/CTCF/Cell_line_K562/ENCFF895HAG_3000.bed]

chrX	55343167	55343319	.	1000	.	83.02314	-1.00000	4.63505	99
chrX	47751790	47752011	.	1000	.	108.09991	-1.00000	4.63505	99
chrX	16123299	16123456	.	1000	.	108.51631	-1.00000	4.63505	99
chrX	136162915	136163131	.	1000	.	106.84897	-1.00000	4.63505	99
chrX	135596654	135596866	.	1000	.	115.34528	-1.00000	4.63505	99
chr9	35481462	35481658	.	1000	.	94.61223	-1.00000	4.63505	99
chr9	19926057	19926293	.	1000	.	133.98932	-1.00000	4.63505	99
chr9	136143344	136143530	.	1000	.	106.96814	-1.00000	4.63505	99
chr9	100700689	100700846	.	1000	.	92.24443	-1.00000	4.63505	99
chr8	72155262	72155499	.	1000	.	121.58165	-1.00000	4.63505	99
chr8	61244054	61244256	.	1000	.	97.70232	-1.00000	4.63505	99
chr8	56079183	56079398	.	1000	.	95.11139	-1.00000	4.63505	99
chr8	53492430	53492620	.	1000	.	81.19005	-1.00000	4.63505	99
chr8	41146426	41146648	.	1000	.	108.20336	-1.00000	4.63505	99
chr8	22887946	22888161	.	1000	.	74.47691	-1.00000	4.63505	99
chr8	126603941	126604101	.	1000	.	74.94750	-1.00000	4.63505	99
chr8	124538450	124538624	.	1000	.	97.21005	-1.00000	4.63505	99
chr8	102585865	102586023	.	1000	.	64.17547	-1.00000	4.63505	99
chr7	98433389	98433615	.	1000	.	130.71800	-1.00000	4.63505	99
chr7	91636200	91636419	.	1000	.	125.17541	-1.00000	4.63505	99
chr7	35975984	35976145	.	1000	.	76.54501	-1.00000	4.63505	99
chr7	26377114	26377340	.	1000	.	98.12511	-1.00000	4.63505	99
chr7	22109776	22110049	.	1000	.	97.96232	-1.00000	4.63505	99
chr7	142485693	142485904	.	1000	.	103.86679	-1.00000	4.63505	99
chr7	106793096	106793311	.	1000	.	116.31545	-1.00000	4.63505	99
chr6	72624678	72624875	.	1000	.	82.18939	-1.00000	4.63505	99
chr6	53718940	53719159	.	1000	.	99.27310	-1.00000	4.63505	99
chr6	5135863	5136070	.	1000	.	109.85337	-1.00000	4.63505	99
chr6	32967595	32967845	.	1000	.	125.72878	-1.00000	4.63505	99
chr6	148177700	148177915	.	1000	.	112.96265	-1.00000	4.63505	99
chr5	149775914	149776091	.	1000	.	90.96026	-1.00000	4.63505	99
chr5	139251345	139251497	.	1000	.	79.19737	-1.00000	4.63505	99
chr5	130871567	130871756	.	1000	.	89.46818	-1.00000	4.63505	99
chr5	112691764	112691974	.	1000	.	104.65948	-1.00000	4.63505	99
chr5	108521920	108522144	.	1000	.	103.84146	-1.00000	4.63505	99
chr4	79042192	79042327	.	1000	.	69.31561	-1.00000	4.63505	99
chr4	4384922	4385145	.	1000	.	115.13584	-1.00000	4.63505	99
chr4	158170641	158170814	.	1000	.	88.12248	-1.00000	4.63505	99
chr3	43155810	43156009	.	1000	.	87.43813	-1.00000	4.63505	99
chr3	28317530	28317727	.	1000	.	83.16126	-1.00000	4.63505	99
chr3	194671542	194671732	.	1000	.	70.79342	-1.00000	4.63505	99
chr3	182714153	182714342	.	1000	.	76.72965	-1.00000	4.63505	99
chr3	158795048	158795264	.	1000	.	88.96717	-1.00000	4.63505	99
chr3	13354252	13354448	.	1000	.	74.31495	-1.00000	4.63505	99
chr3	129399660	129399854	.	1000	.	102.95056	-1.00000	4.63505	99
chr3	124550523	124550716	.	1000	.	74.15573	-1.00000	4.63505	99
chr3	118628820	118628998	.	1000	.	92.87861	-1.00000	4.63505	99
chr3	11774362	11774572	.	1000	.	99.79660	-1.00000	4.63505	99
chr3	112111903	112112110	.	1000	.	101.49480	-1.00000	4.63505	99
chr22	37661159	37661337	.	1000	.	74.15252	-1.00000	4.63505	99
chr22	36977427	36977656	.	1000	.	112.39764	-1.00000	4.63505	99
chr22	36757679	36757892	.	1000	.	96.19913	-1.00000	4.63505	99
chr22	29701342	29701504	.	1000	.	73.82372	-1.00000	4.63505	99
chr22	27405995	27406192	.	1000	.	100.58291	-1.00000	4.63505	99
chr22	26756675	26756857	.	1000	.	87.16081	-1.00000	4.63505	99
chr22	18024548	18024769	.	1000	.	108.40923	-1.00000	4.63505	99
chr20	50464330	50464532	.	1000	.	106.71679	-1.00000	4.63505	99
chr20	3716317	3716553	.	1000	.	121.16451	-1.00000	4.63505	99
chr2	98488023	98488215	.	1000	.	85.60986	-1.00000	4.63505	99
chr2	72325937	72326135	.	1000	.	97.17683	-1.00000	4.63505	99
chr2	70301272	70301427	.	1000	.	90.78149	-1.00000	4.63505	99
chr2	7014447	7014642	.	1000	.	109.55965	-1.00000	4.63505	99
chr2	42196787	42196985	.	1000	.	80.84525	-1.00000	4.63505	99
chr2	216682523	216682731	.	1000	.	103.55158	-1.00000	4.63505	99
chr2	202831620	202831776	.	1000	.	71.29999	-1.00000	4.63505	99
chr2	192162522	192162710	.	1000	.	80.59086	-1.00000	4.63505	99
chr2	166539453	166539667	.	1000	.	121.27095	-1.00000	4.63505	99
chr2	15939761	15939970	.	1000	.	101.27940	-1.00000	4.63505	99
chr2	149313522	149313768	.	1000	.	134.29958	-1.00000	4.63505	99
chr2	120343439	120343638	.	1000	.	81.51179	-1.00000	4.63505	99
chr2	120177358	120177527	.	1000	.	70.39586	-1.00000	4.63505	99
chr2	109002020	109002221	.	1000	.	63.97312	-1.00000	4.63505	99
chr19	863907	864159	.	1000	.	116.19550	-1.00000	4.63505	99
chr19	7970841	7971082	.	1000	.	123.49353	-1.00000	4.63505	99
chr19	56076510	56076740	.	1000	.	149.51776	-1.00000	4.63505	99
chr19	46280865	46281045	.	1000	.	75.64299	-1.00000	4.63505	99
chr19	35476271	35476498	.	1000	.	104.59404	-1.00000	4.63505	99
chr19	3250799	3251012	.	1000	.	111.22171	-1.00000	4.63505	99
chr19	14467902	14468097	.	1000	.	83.15130	-1.00000	4.63505	99
chr18	48664349	48664513	.	1000	.	89.62578	-1.00000	4.63505	99
chr18	11163699	11163890	.	1000	.	95.50668	-1.00000	4.63505	99
chr17	9924797	9924969	.	1000	.	81.33473	-1.00000	4.63505	99
chr17	63990489	63990728	.	1000	.	119.45306	-1.00000	4.63505	99
chr17	54754566	54754766	.	1000	.	94.53247	-1.00000	4.63505	99
chr17	4074932	4075136	.	1000	.	103.26767	-1.00000	4.63505	99
chr17	1533310	1533499	.	1000	.	93.01427	-1.00000	4.63505	99
chr17	13114586	13114802	.	1000	.	85.76043	-1.00000	4.63505	99
chr17	1276245	1276399	.	1000	.	74.59417	-1.00000	4.63505	99
chr16	88816085	88816297	.	1000	.	111.26121	-1.00000	4.63505	99
chr16	74309876	74310063	.	1000	.	102.25675	-1.00000	4.63505	99
chr16	71645580	71645781	.	1000	.	72.72146	-1.00000	4.63505	99
chr16	69124066	69124252	.	1000	.	92.85208	-1.00000	4.63505	99
chr16	49921934	49922132	.	1000	.	92.66147	-1.00000	4.63505	99
chr15	57861144	57861335	.	1000	.	81.24161	-1.00000	4.63505	99
chr15	51403362	51403548	.	1000	.	80.61793	-1.00000	4.63505	99
chr15	45179221	45179403	.	1000	.	93.72677	-1.00000	4.63505	99
chr15	100627878	100628094	.	1000	.	121.25456	-1.00000	4.63505	99
chr14	95774412	95774619	.	1000	.	104.79505	-1.00000	4.63505	99
chr14	93804738	93804939	.	1000	.	85.56515	-1.00000	4.63505	99
chr14	74303000	74303233	.	1000	.	106.08162	-1.00000	4.63505	99
chr14	36069575	36069774	.	1000	.	103.52288	-1.00000	4.63505	99
chr14	24333697	24333944	.	1000	.	139.27756	-1.00000	4.63505	99
chr14	22865587	22865843	.	1000	.	141.18365	-1.00000	4.63505	99
chr14	105086837	105087057	.	1000	.	106.83401	-1.00000	4.63505	99
chr13	30802970	30803175	.	1000	.	127.07133	-1.00000	4.63505	99
chr12	751317	751523	.	1000	.	125.87914	-1.00000	4.63505	99
chr12	51678174	51678408	.	1000	.	127.37511	-1.00000	4.63505	99
chr12	3803959	3804182	.	1000	.	110.59208	-1.00000	4.63505	99
chr12	132768457	132768673	.	1000	.	108.72752	-1.00000	4.63505	99
chr12	120314322	120314521	.	1000	.	75.21074	-1.00000	4.63505	99
chr12	105420724	105420963	.	1000	.	141.24689	-1.00000	4.63505	99
chr11	84564693	84564870	.	1000	.	79.50141	-1.00000	4.63505	99
chr11	83293037	83293239	.	1000	.	108.22047	-1.00000	4.63505	99
chr11	74488002	74488156	.	1000	.	78.58311	-1.00000	4.63505	99
chr11	64100460	64100630	.	1000	.	84.71203	-1.00000	4.63505	99
chr11	43567506	43567660	.	1000	.	83.95194	-1.00000	4.63505	99
chr11	37946265	37946473	.	1000	.	89.30947	-1.00000	4.63505	99
chr11	34492911	34493122	.	1000	.	98.73152	-1.00000	4.63505	99
chr11	16935911	16936120	.	1000	.	94.93451	-1.00000	4.63505	99
chr11	129117681	129117860	.	1000	.	72.38575	-1.00000	4.63505	99
chr11	120929700	120929912	.	1000	.	109.81973	-1.00000	4.63505	99
chr10	99612344	99612548	.	1000	.	85.80825	-1.00000	4.63505	99
chr10	61024812	61025040	.	1000	.	112.40125	-1.00000	4.63505	99
chr10	60114860	60115064	.	1000	.	108.64422	-1.00000	4.63505	99
chr10	5949439	5949693	.	1000	.	151.52170	-1.00000	4.63505	99
chr10	43198033	43198211	.	1000	.	94.82013	-1.00000	4.63505	99
chr10	42753250	42753445	.	1000	.	88.23774	-1.00000	4.63505	99
chr10	132142568	132142756	.	1000	.	89.08967	-1.00000	4.63505	99
chr10	12847656	12847875	.	1000	.	106.66096	-1.00000	4.63505	99
chr10	113799679	113799889	.	1000	.	79.35397	-1.00000	4.63505	99
chr10	112307944	112308201	.	1000	.	120.03078	-1.00000	4.63505	99
chr1	904682	904936	.	1000	.	109.01155	-1.00000	4.63505	99
chr1	66765090	66765270	.	1000	.	85.80588	-1.00000	4.63505	99
chr1	41579037	41579240	.	1000	.	108.84296	-1.00000	4.63505	99
chr1	3869972	3870144	.	1000	.	94.46576	-1.00000	4.63505	99
chr1	241834857	241835079	.	1000	.	120.02157	-1.00000	4.63505	99
chr1	22674232	22674338	.	1000	.	105.83616	-1.00000	4.63505	99
chr1	224457596	224457815	.	1000	.	114.35838	-1.00000	4.63505	99
chr1	219416716	219416938	.	1000	.	117.56110	-1.00000	4.63505	99
chr1	207579420	207579628	.	1000	.	132.37985	-1.00000	4.63505	99
chr1	20216727	20216920	.	1000	.	71.86023	-1.00000	4.63505	99
chr1	19487806	19488034	.	1000	.	107.45358	-1.00000	4.63505	99
chr1	179121206	179121413	.	1000	.	107.60380	-1.00000	4.63505	99
chr1	157963723	157963971	.	1000	.	97.19844	-1.00000	4.63505	99
chr1	11572242	11572441	.	1000	.	96.98321	-1.00000	4.63505	99
chr1	113976987	113977169	.	1000	.	86.62135	-1.00000	4.63505	99
chr1	111516190	111516404	.	1000	.	100.71063	-1.00000	4.63505	99
chrX	40411416	40411625	.	1000	.	101.57245	-1.00000	4.63505	98
chrX	154051318	154051541	.	1000	.	114.76550	-1.00000	4.63505	98
chrX	11559064	11559233	.	1000	.	85.45478	-1.00000	4.63505	98
chrX	109886223	109886423	.	1000	.	119.43670	-1.00000	4.63505	98
chr9	71628349	71628523	.	1000	.	81.77293	-1.00000	4.63505	98
chr9	18255149	18255353	.	1000	.	79.17110	-1.00000	4.63505	98
chr9	127825694	127825888	.	1000	.	71.93363	-1.00000	4.63505	98
chr9	127764167	127764379	.	1000	.	114.82133	-1.00000	4.63505	98
chr9	121684450	121684609	.	1000	.	89.72516	-1.00000	4.63505	98
chr8	94713467	94713664	.	1000	.	78.74474	-1.00000	4.63505	98
chr8	89995661	89995821	.	1000	.	85.79775	-1.00000	4.63505	98
chr8	139023200	139023426	.	1000	.	102.62554	-1.00000	4.63505	98
chr8	132051950	132052128	.	1000	.	82.11540	-1.00000	4.63505	98
chr8	120951275	120951488	.	1000	.	107.34346	-1.00000	4.63505	98
chr7	97972335	97972552	.	1000	.	87.24477	-1.00000	4.63505	98
chr7	43954619	43954816	.	1000	.	91.33976	-1.00000	4.63505	98
chr7	142300764	142300979	.	1000	.	106.96760	-1.00000	4.63505	98
chr7	121547605	121547801	.	1000	.	116.68737	-1.00000	4.63505	98
chr7	104643696	104643880	.	1000	.	88.00121	-1.00000	4.63505	98
chr6	7992096	7992272	.	1000	.	79.51885	-1.00000	4.63505	98
chr6	6131582	6131779	.	1000	.	80.58582	-1.00000	4.63505	98
chr6	29603058	29603183	.	1000	.	70.87276	-1.00000	4.63505	98
chr6	158132015	158132256	.	1000	.	118.00337	-1.00000	4.63505	98
chr6	157034583	157034703	.	1000	.	93.53961	-1.00000	4.63505	98
chr6	137641599	137641794	.	1000	.	94.52608	-1.00000	4.63505	98
chr6	127516774	127516968	.	1000	.	86.70721	-1.00000	4.63505	98
chr6	118551206	118551346	.	1000	.	78.96875	-1.00000	4.63505	98
chr5	82793897	82794092	.	1000	.	90.72297	-1.00000	4.63505	98
chr5	36729053	36729252	.	1000	.	96.95828	-1.00000	4.63505	98
chr5	1763675	1763919	.	1000	.	164.18875	-1.00000	4.63505	98
chr5	173451127	173451323	.	1000	.	106.66038	-1.00000	4.63505	98
chr5	169581715	169581874	.	1000	.	102.89900	-1.00000	4.63505	98
chr5	148179329	148179505	.	1000	.	78.22240	-1.00000	4.63505	98
chr5	138065188	138065405	.	1000	.	115.79885	-1.00000	4.63505	98
chr5	112551503	112551709	.	1000	.	98.12410	-1.00000	4.63505	98
chr4	78612515	78612697	.	1000	.	83.92555	-1.00000	4.63505	98
chr4	74671206	74671389	.	1000	.	98.89989	-1.00000	4.63505	98
chr4	1910755	1911002	.	1000	.	111.64225	-1.00000	4.63505	98
chr4	183261953	183262206	.	1000	.	101.98096	-1.00000	4.63505	98
chr4	163332836	163333048	.	1000	.	128.79348	-1.00000	4.63505	98
chr4	153083524	153083678	.	1000	.	81.96842	-1.00000	4.63505	98
chr4	121900455	121900696	.	1000	.	124.50107	-1.00000	4.63505	98
chr4	112031829	112032002	.	1000	.	92.93927	-1.00000	4.63505	98
chr3	99789486	99789653	.	1000	.	72.13398	-1.00000	4.63505	98
chr3	64030736	64030942	.	1000	.	103.43916	-1.00000	4.63505	98
chr3	53427066	53427225	.	1000	.	64.82957	-1.00000	4.63505	98
chr3	49703503	49703738	.	1000	.	107.93603	-1.00000	4.63505	98
chr3	197749643	197749799	.	1000	.	69.14802	-1.00000	4.63505	98
chr3	187430703	187430913	.	1000	.	102.68712	-1.00000	4.63505	98
chr3	183122445	183122630	.	1000	.	97.00556	-1.00000	4.63505	98
chr3	179768111	179768266	.	1000	.	68.59744	-1.00000	4.63505	98
chr3	158845854	158846025	.	1000	.	97.04047	-1.00000	4.63505	98
chr3	141279367	141279567	.	1000	.	116.70109	-1.00000	4.63505	98
chr3	138961333	138961506	.	1000	.	72.43324	-1.00000	4.63505	98
chr3	10950908	10951082	.	1000	.	98.01577	-1.00000	4.63505	98
chr3	10744161	10744271	.	1000	.	72.88741	-1.00000	4.63505	98
chr3	10322392	10322616	.	1000	.	91.71892	-1.00000	4.63505	98
chr3	100254281	100254438	.	1000	.	87.18903	-1.00000	4.63505	98
chr22	44697461	44697657	.	1000	.	104.54476	-1.00000	4.63505	98
chr22	40899165	40899331	.	1000	.	64.73629	-1.00000	4.63505	98
chr22	29040756	29040987	.	1000	.	134.21580	-1.00000	4.63505	98
chr22	23402770	23402937	.	1000	.	71.32364	-1.00000	4.63505	98
chr22	19073844	19074097	.	1000	.	126.64249	-1.00000	4.63505	98
chr21	20443642	20443839	.	1000	.	84.92042	-1.00000	4.63505	98
chr20	9617149	9617314	.	1000	.	73.90574	-1.00000	4.63505	98
chr20	3753116	3753283	.	1000	.	96.96354	-1.00000	4.63505	98
chr20	31852769	31853003	.	1000	.	108.84839	-1.00000	4.63505	98
chr20	23178995	23179156	.	1000	.	96.50277	-1.00000	4.63505	98
chr20	1466899	1467081	.	1000	.	76.88306	-1.00000	4.63505	98
chr20	13262146	13262349	.	1000	.	108.53934	-1.00000	4.63505	98
chr2	95207164	95207276	.	1000	.	88.00681	-1.00000	4.63505	98
chr2	74587742	74587989	.	1000	.	122.20131	-1.00000	4.63505	98
chr2	238573419	238573589	.	1000	.	98.90782	-1.00000	4.63505	98
chr2	230902225	230902448	.	1000	.	134.10793	-1.00000	4.63505	98
chr2	208466446	208466644	.	1000	.	99.50725	-1.00000	4.63505	98
chr2	208395340	208395514	.	1000	.	67.39970	-1.00000	4.63505	98
chr2	205776165	205776352	.	1000	.	81.71259	-1.00000	4.63505	98
chr2	179936764	179936956	.	1000	.	89.66789	-1.00000	4.63505	98
chr2	17148403	17148615	.	1000	.	105.32114	-1.00000	4.63505	98
chr2	168494524	168494717	.	1000	.	71.74130	-1.00000	4.63505	98
chr2	158034326	158034524	.	1000	.	108.98001	-1.00000	4.63505	98
chr2	108607845	108607965	.	1000	.	82.33166	-1.00000	4.63505	98
chr19	52464914	52465087	.	1000	.	77.60882	-1.00000	4.63505	98
chr19	5154261	5154485	.	1000	.	84.12114	-1.00000	4.63505	98
chr19	49478899	49479107	.	1000	.	82.17565	-1.00000	4.63505	98
chr19	3986274	3986496	.	1000	.	122.87348	-1.00000	4.63505	98
chr19	10820322	10820516	.	1000	.	88.29573	-1.00000	4.63505	98
chr18	46555816	46556047	.	1000	.	107.40368	-1.00000	4.63505	98
chr18	26383783	26383992	.	1000	.	106.28860	-1.00000	4.63505	98
chr17	80101301	80101407	.	1000	.	70.97470	-1.00000	4.63505	98
chr17	77501149	77501320	.	1000	.	84.54127	-1.00000	4.63505	98
chr17	77266912	77267098	.	1000	.	132.95762	-1.00000	4.63505	98
chr17	57747630	57747860	.	1000	.	121.57982	-1.00000	4.63505	98
chr17	45425859	45426059	.	1000	.	84.14680	-1.00000	4.63505	98
chr17	29145428	29145643	.	1000	.	107.99738	-1.00000	4.63505	98
chr17	13003192	13003319	.	1000	.	100.31137	-1.00000	4.63505	98
chr16	88812294	88812517	.	1000	.	75.89335	-1.00000	4.63505	98
chr16	88416016	88416169	.	1000	.	72.85360	-1.00000	4.63505	98
chr16	82456695	82456871	.	1000	.	100.22230	-1.00000	4.63505	98
chr16	67494061	67494318	.	1000	.	140.91413	-1.00000	4.63505	98
chr16	48687526	48687752	.	1000	.	103.29550	-1.00000	4.63505	98
chr16	27109713	27109918	.	1000	.	95.00403	-1.00000	4.63505	98
chr15	99755878	99756085	.	1000	.	92.38109	-1.00000	4.63505	98
chr15	92714892	92715124	.	1000	.	159.46629	-1.00000	4.63505	98
chr15	81400738	81400935	.	1000	.	89.09256	-1.00000	4.63505	98
chr15	73127405	73127607	.	1000	.	113.96561	-1.00000	4.63505	98
chr15	68539133	68539333	.	1000	.	81.53199	-1.00000	4.63505	98
chr15	66603675	66603925	.	1000	.	113.51071	-1.00000	4.63505	98
chr15	51777084	51777315	.	1000	.	109.82466	-1.00000	4.63505	98
chr15	41772821	41773044	.	1000	.	96.05320	-1.00000	4.63505	98
chr14	99682811	99683017	.	1000	.	110.72176	-1.00000	4.63505	98
chr14	77094769	77094989	.	1000	.	120.09708	-1.00000	4.63505	98
chr14	74945319	74945540	.	1000	.	108.43809	-1.00000	4.63505	98
chr14	65824794	65825004	.	1000	.	109.22936	-1.00000	4.63505	98
chr14	64294937	64295139	.	1000	.	102.32566	-1.00000	4.63505	98
chr14	51979171	51979396	.	1000	.	136.80044	-1.00000	4.63505	98
chr14	23346100	23346282	.	1000	.	97.30868	-1.00000	4.63505	98
chr13	75695881	75696095	.	1000	.	91.76038	-1.00000	4.63505	98
chr13	50801418	50801653	.	1000	.	99.52169	-1.00000	4.63505	98
chr13	23741990	23742166	.	1000	.	66.81721	-1.00000	4.63505	98
chr12	69583316	69583488	.	1000	.	102.55261	-1.00000	4.63505	98
chr12	64273836	64274036	.	1000	.	117.24933	-1.00000	4.63505	98
chr12	39807136	39807346	.	1000	.	91.12743	-1.00000	4.63505	98
chr12	29552414	29552599	.	1000	.	102.11767	-1.00000	4.63505	98
chr12	29317862	29318100	.	1000	.	114.38401	-1.00000	4.63505	98
chr11	96341784	96342011	.	1000	.	94.89671	-1.00000	4.63505	98
chr11	32448291	32448522	.	1000	.	95.66273	-1.00000	4.63505	98
chr11	123054392	123054536	.	1000	.	80.33248	-1.00000	4.63505	98
chr11	120335888	120336145	.	1000	.	117.60051	-1.00000	4.63505	98
chr11	119094923	119095108	.	1000	.	101.92081	-1.00000	4.63505	98
chr11	108735081	108735228	.	1000	.	88.40013	-1.00000	4.63505	98
chr10	49519068	49519304	.	1000	.	129.87238	-1.00000	4.63505	98
chr10	36889080	36889274	.	1000	.	103.78466	-1.00000	4.63505	98
chr10	27223967	27224167	.	1000	.	85.09493	-1.00000	4.63505	98
chr10	16809426	16809624	.	1000	.	94.70815	-1.00000	4.63505	98
chr10	106705689	106705881	.	1000	.	101.91858	-1.00000	4.63505	98
chr10	103884772	103884942	.	1000	.	81.14465	-1.00000	4.63505	98
chr1	67213253	67213426	.	1000	.	87.78233	-1.00000	4.63505	98
chr1	58785181	58785399	.	1000	.	94.88702	-1.00000	4.63505	98
chr1	53949129	53949347	.	1000	.	123.14846	-1.00000	4.63505	98
chr1	245797689	245797886	.	1000	.	102.14446	-1.00000	4.63505	98
chr1	234111588	234111760	.	1000	.	70.04203	-1.00000	4.63505	98
chr1	224333424	224333667	.	1000	.	123.47926	-1.00000	4.63505	98
chr1	218259866	218260042	.	1000	.	90.14312	-1.00000	4.63505	98
chr1	202656170	202656368	.	1000	.	92.65038	-1.00000	4.63505	98
chr1	169348551	169348746	.	1000	.	90.85239	-1.00000	4.63505	98
chr1	167220613	167220791	.	1000	.	73.50724	-1.00000	4.63505	98
chr1	161763599	161763811	.	1000	.	107.40154	-1.00000	4.63505	98
chr1	151399340	151399550	.	1000	.	95.47954	-1.00000	4.63505	98
chr1	114033386	114033540	.	1000	.	84.72305	-1.00000	4.63505	98
chr1	111441663	111441874	.	1000	.	115.19194	-1.00000	4.63505	98
chrX	9709109	9709273	.	1000	.	99.48768	-1.00000	4.63505	97
chrX	8743239	8743391	.	1000	.	78.09569	-1.00000	4.63505	97
chrX	7132513	7132711	.	1000	.	89.19350	-1.00000	4.63505	97
chrX	151505910	151506122	.	1000	.	94.20372	-1.00000	4.63505	97
chr9	89318887	89319120	.	1000	.	101.40264	-1.00000	4.63505	97
chr9	38334340	38334474	.	1000	.	75.91282	-1.00000	4.63505	97
chr9	2859905	2860105	.	1000	.	102.50035	-1.00000	4.63505	97
chr9	19493179	19493397	.	1000	.	112.02939	-1.00000	4.63505	97
chr8	6958157	6958388	.	1000	.	145.91073	-1.00000	4.63505	97
chr8	29647385	29647599	.	1000	.	99.19594	-1.00000	4.63505	97
chr8	17912661	17912909	.	1000	.	82.02337	-1.00000	4.63505	97
chr8	139037762	139037933	.	1000	.	95.73532	-1.00000	4.63505	97
chr8	102682633	102682840	.	1000	.	100.62490	-1.00000	4.63505	97
chr8	100574068	100574258	.	1000	.	80.74476	-1.00000	4.63505	97
chr7	2567723	2567847	.	1000	.	76.81568	-1.00000	4.63505	97
chr7	139618961	139619170	.	1000	.	105.47911	-1.00000	4.63505	97
chr7	107463212	107463452	.	1000	.	137.55636	-1.00000	4.63505	97
chr7	100633946	100634146	.	1000	.	72.34078	-1.00000	4.63505	97
chr6	86706566	86706734	.	1000	.	76.76015	-1.00000	4.63505	97
chr6	52416620	52416842	.	1000	.	121.89697	-1.00000	4.63505	97
chr6	44096783	44097017	.	1000	.	132.59047	-1.00000	4.63505	97
chr6	20056483	20056672	.	1000	.	89.48281	-1.00000	4.63505	97
chr6	137094439	137094629	.	1000	.	92.66150	-1.00000	4.63505	97
chr6	130365395	130365534	.	561	.	70.47529	-1.00000	4.63505	97
chr6	129936637	129936844	.	1000	.	103.23988	-1.00000	4.63505	97
chr6	12504453	12504654	.	1000	.	86.01666	-1.00000	4.63505	97
chr6	110879223	110879449	.	1000	.	122.16431	-1.00000	4.63505	97
chr6	106223423	106223547	.	1000	.	69.07791	-1.00000	4.63505	97
chr5	37837460	37837679	.	1000	.	128.74506	-1.00000	4.63505	97
chr5	28014863	28015055	.	1000	.	97.82498	-1.00000	4.63505	97
chr5	17216197	17216403	.	1000	.	99.26227	-1.00000	4.63505	97
chr5	150458860	150459071	.	1000	.	85.15801	-1.00000	4.63505	97
chr5	141863663	141863816	.	1000	.	72.26102	-1.00000	4.63505	97
chr5	140822134	140822369	.	1000	.	80.61266	-1.00000	4.63505	97
chr5	123545615	123545835	.	1000	.	105.24469	-1.00000	4.63505	97
chr4	77052372	77052586	.	1000	.	111.23329	-1.00000	4.63505	97
chr4	74320553	74320733	.	1000	.	90.54289	-1.00000	4.63505	97
chr4	20773487	20773699	.	1000	.	97.96092	-1.00000	4.63505	97
chr4	169810397	169810642	.	1000	.	103.44256	-1.00000	4.63505	97
chr4	169619579	169619713	.	1000	.	78.36663	-1.00000	4.63505	97
chr4	103091724	103091913	.	1000	.	95.04033	-1.00000	4.63505	97
chr3	57100191	57100368	.	1000	.	90.34725	-1.00000	4.63505	97
chr3	4670435	4670655	.	1000	.	115.59743	-1.00000	4.63505	97
chr3	19885466	19885676	.	1000	.	119.06885	-1.00000	4.63505	97
chr3	179811730	179811914	.	1000	.	89.80001	-1.00000	4.63505	97
chr3	159322424	159322579	.	1000	.	80.65125	-1.00000	4.63505	97
chr3	151918358	151918540	.	1000	.	64.49888	-1.00000	4.63505	97
chr3	128591038	128591251	.	1000	.	90.37416	-1.00000	4.63505	97
chr3	126679303	126679523	.	1000	.	124.40249	-1.00000	4.63505	97
chr22	25202414	25202640	.	1000	.	114.57750	-1.00000	4.63505	97
chr22	24175268	24175445	.	1000	.	94.69187	-1.00000	4.63505	97
chr21	21164011	21164230	.	1000	.	99.16553	-1.00000	4.63505	97
chr20	49508692	49508891	.	1000	.	93.47144	-1.00000	4.63505	97
chr20	20837568	20837740	.	1000	.	77.36762	-1.00000	4.63505	97
chr20	17431862	17432086	.	1000	.	100.26344	-1.00000	4.63505	97
chr2	86088051	86088231	.	1000	.	88.99355	-1.00000	4.63505	97
chr2	75404034	75404208	.	1000	.	85.08556	-1.00000	4.63505	97
chr2	74267149	74267332	.	1000	.	91.17303	-1.00000	4.63505	97
chr2	46185304	46185465	.	1000	.	83.30317	-1.00000	4.63505	97
chr2	39513743	39513938	.	1000	.	100.25069	-1.00000	4.63505	97
chr2	25522195	25522391	.	1000	.	86.38144	-1.00000	4.63505	97
chr2	236309630	236309816	.	1000	.	85.53713	-1.00000	4.63505	97
chr2	215920226	215920437	.	1000	.	112.47681	-1.00000	4.63505	97
chr2	191691047	191691233	.	1000	.	86.35123	-1.00000	4.63505	97
chr2	172226430	172226588	.	1000	.	85.10111	-1.00000	4.63505	97
chr2	105287823	105288019	.	1000	.	112.97046	-1.00000	4.63505	97
chr19	54030030	54030229	.	1000	.	83.87561	-1.00000	4.63505	97
chr19	49805187	49805349	.	1000	.	83.47403	-1.00000	4.63505	97
chr19	46431973	46432176	.	1000	.	80.19279	-1.00000	4.63505	97
chr19	36051349	36051516	.	1000	.	87.23732	-1.00000	4.63505	97
chr19	2316051	2316289	.	1000	.	118.93182	-1.00000	4.63505	97
chr19	12522101	12522314	.	1000	.	96.01865	-1.00000	4.63505	97
chr19	12090905	12091110	.	1000	.	103.99853	-1.00000	4.63505	97
chr19	10219712	10219908	.	1000	.	79.30665	-1.00000	4.63505	97
chr18	74476246	74476352	.	1000	.	77.13478	-1.00000	4.63505	97
chr18	70491839	70491975	.	1000	.	85.88527	-1.00000	4.63505	97
chr18	63016336	63016537	.	1000	.	79.59814	-1.00000	4.63505	97
chr18	616483	616679	.	1000	.	118.06203	-1.00000	4.63505	97
chr18	55234708	55234919	.	1000	.	117.18441	-1.00000	4.63505	97
chr18	33232124	33232322	.	1000	.	94.98834	-1.00000	4.63505	97
chr17	79391853	79392095	.	1000	.	138.06466	-1.00000	4.63505	97
chr17	19338180	19338358	.	1000	.	79.61113	-1.00000	4.63505	97
chr16	87420704	87420932	.	1000	.	110.23466	-1.00000	4.63505	97
chr16	7025680	7025927	.	1000	.	123.68346	-1.00000	4.63505	97
chr16	53159946	53160177	.	1000	.	102.40185	-1.00000	4.63505	97
chr16	27355748	27355944	.	1000	.	95.72646	-1.00000	4.63505	97
chr16	19389237	19389472	.	1000	.	105.71737	-1.00000	4.63505	97
chr15	90233274	90233458	.	1000	.	93.14643	-1.00000	4.63505	97
chr15	82047225	82047398	.	1000	.	76.18725	-1.00000	4.63505	97
chr15	66234159	66234379	.	1000	.	105.09683	-1.00000	4.63505	97
chr15	57340747	57340944	.	1000	.	95.09160	-1.00000	4.63505	97
chr15	44853420	44853624	.	1000	.	68.65165	-1.00000	4.63505	97
chr15	26838842	26839105	.	1000	.	128.47719	-1.00000	4.63505	97
chr14	95994431	95994617	.	1000	.	73.57573	-1.00000	4.63505	97
chr14	74804301	74804492	.	1000	.	63.81691	-1.00000	4.63505	97
chr14	67420205	67420395	.	1000	.	106.23763	-1.00000	4.63505	97
chr14	54366827	54367023	.	1000	.	82.22161	-1.00000	4.63505	97
chr14	50342808	50343037	.	1000	.	101.95057	-1.00000	4.63505	97
chr14	106586236	106586448	.	1000	.	106.03217	-1.00000	4.63505	97
chr14	104896767	104896972	.	1000	.	64.19071	-1.00000	4.63505	97
chr12	96061938	96062165	.	1000	.	91.69251	-1.00000	4.63505	97
chr12	6684757	6684931	.	1000	.	97.47180	-1.00000	4.63505	97
chr12	5745366	5745594	.	1000	.	109.85437	-1.00000	4.63505	97
chr12	52121891	52122090	.	1000	.	97.50101	-1.00000	4.63505	97
chr12	48903992	48904186	.	1000	.	92.69574	-1.00000	4.63505	97
chr12	34293328	34293504	.	1000	.	72.60856	-1.00000	4.63505	97
chr12	122131086	122131307	.	1000	.	115.43038	-1.00000	4.63505	97
chr12	112170435	112170664	.	1000	.	148.80125	-1.00000	4.63505	97
chr11	67576808	67576992	.	1000	.	82.89485	-1.00000	4.63505	97
chr11	65571988	65572223	.	1000	.	133.35431	-1.00000	4.63505	97
chr11	19564109	19564352	.	1000	.	116.39094	-1.00000	4.63505	97
chr11	18802720	18802893	.	1000	.	82.51060	-1.00000	4.63505	97
chr11	14969920	14970077	.	1000	.	89.17118	-1.00000	4.63505	97
chr11	128884793	128885030	.	1000	.	92.18035	-1.00000	4.63505	97
chr11	122505841	122506051	.	1000	.	103.90624	-1.00000	4.63505	97
chr11	114892674	114892848	.	1000	.	86.96634	-1.00000	4.63505	97
chr10	97676779	97676984	.	1000	.	89.39440	-1.00000	4.63505	97
chr10	96719889	96720054	.	1000	.	81.33110	-1.00000	4.63505	97
chr10	27558601	27558840	.	1000	.	102.33194	-1.00000	4.63505	97
chr10	15434164	15434353	.	1000	.	72.33923	-1.00000	4.63505	97
chr1	9942438	9942628	.	1000	.	98.10569	-1.00000	4.63505	97
chr1	88800493	88800726	.	1000	.	122.20387	-1.00000	4.63505	97
chr1	42913457	42913668	.	1000	.	89.05597	-1.00000	4.63505	97
chr1	39191673	39191886	.	1000	.	82.80992	-1.00000	4.63505	97
chr1	25487669	25487911	.	1000	.	107.16794	-1.00000	4.63505	97
chr1	241847752	241847922	.	1000	.	98.51817	-1.00000	4.63505	97
chr1	237386711	237386897	.	1000	.	74.58697	-1.00000	4.63505	97
chr1	179292435	179292633	.	1000	.	105.35750	-1.00000	4.63505	97
chr1	159089289	159089502	.	1000	.	94.87501	-1.00000	4.63505	97
chr1	154961796	154962031	.	1000	.	87.86626	-1.00000	4.63505	97
chr1	149888493	149888731	.	1000	.	113.87623	-1.00000	4.63505	97
chr1	119613859	119614076	.	1000	.	80.76903	-1.00000	4.63505	97
chr1	111656503	111656705	.	1000	.	108.94488	-1.00000	4.63505	97
chr1	110149055	110149235	.	1000	.	80.60873	-1.00000	4.63505	97
chr1	109790908	109791123	.	1000	.	105.03045	-1.00000	4.63505	97
chrX	74015503	74015702	.	1000	.	95.05918	-1.00000	4.63505	96
chrX	40543976	40544212	.	1000	.	93.75356	-1.00000	4.63505	96
chrX	17788515	17788747	.	1000	.	124.22670	-1.00000	4.63505	96
chrX	136268537	136268731	.	1000	.	99.08105	-1.00000	4.63505	96
chrX	120498127	120498356	.	1000	.	115.79987	-1.00000	4.63505	96
chrX	112642452	112642583	.	1000	.	66.46968	-1.00000	4.63505	96
chrX	104271031	104271186	.	1000	.	70.39864	-1.00000	4.63505	96
chrX	103176440	103176679	.	1000	.	123.17701	-1.00000	4.63505	96
chr9	95336408	95336521	.	1000	.	83.83798	-1.00000	4.63505	96
chr9	134449604	134449848	.	1000	.	101.77116	-1.00000	4.63505	96
chr8	22095592	22095843	.	1000	.	107.39130	-1.00000	4.63505	96
chr8	143446698	143446911	.	1000	.	111.30762	-1.00000	4.63505	96
chr8	133696717	133696895	.	1000	.	88.56834	-1.00000	4.63505	96
chr8	125230743	125230956	.	1000	.	116.57265	-1.00000	4.63505	96
chr7	5827856	5828068	.	1000	.	89.67872	-1.00000	4.63505	96
chr7	4973774	4974135	.	1000	.	139.67791	-1.00000	4.63505	96
chr7	44214421	44214635	.	1000	.	99.77522	-1.00000	4.63505	96
chr7	38070747	38070903	.	1000	.	96.34408	-1.00000	4.63505	96
chr7	22001472	22001654	.	1000	.	81.05460	-1.00000	4.63505	96
chr7	16564992	16565187	.	1000	.	76.97447	-1.00000	4.63505	96
chr7	140343224	140343411	.	1000	.	103.77065	-1.00000	4.63505	96
chr7	138886529	138886794	.	1000	.	122.21861	-1.00000	4.63505	96
chr7	108181145	108181355	.	1000	.	105.90574	-1.00000	4.63505	96
chr6	815465	815650	.	1000	.	97.97303	-1.00000	4.63505	96
chr6	46990989	46991159	.	1000	.	78.65837	-1.00000	4.63505	96
chr6	31042842	31043053	.	1000	.	92.31399	-1.00000	4.63505	96
chr6	29685844	29686011	.	1000	.	76.19634	-1.00000	4.63505	96
chr6	21935668	21935820	.	1000	.	99.00772	-1.00000	4.63505	96
chr6	158506728	158506908	.	1000	.	88.82185	-1.00000	4.63505	96
chr6	151764409	151764618	.	1000	.	110.02546	-1.00000	4.63505	96
chr6	112337297	112337463	.	1000	.	83.37875	-1.00000	4.63505	96
chr6	108115821	108116046	.	1000	.	101.45835	-1.00000	4.63505	96
chr5	179975292	179975474	.	1000	.	76.86663	-1.00000	4.63505	96
chr5	179870614	179870848	.	1000	.	106.68267	-1.00000	4.63505	96
chr5	173984325	173984517	.	1000	.	91.48009	-1.00000	4.63505	96
chr5	171337047	171337243	.	1000	.	94.00124	-1.00000	4.63505	96
chr5	167723371	167723569	.	1000	.	112.35470	-1.00000	4.63505	96
chr5	137743125	137743329	.	1000	.	75.53561	-1.00000	4.63505	96
chr5	112848343	112848536	.	1000	.	98.01982	-1.00000	4.63505	96
chr4	8410707	8410891	.	1000	.	107.27659	-1.00000	4.63505	96
chr4	78954163	78954368	.	1000	.	104.52629	-1.00000	4.63505	96
chr4	54322906	54323116	.	1000	.	111.73405	-1.00000	4.63505	96
chr4	52588186	52588379	.	1000	.	95.42718	-1.00000	4.63505	96
chr4	181143347	181143553	.	1000	.	100.41185	-1.00000	4.63505	96
chr4	153634841	153635052	.	1000	.	112.02993	-1.00000	4.63505	96
chr3	49449200	49449407	.	1000	.	121.95802	-1.00000	4.63505	96
chr3	196524596	196524782	.	1000	.	72.30324	-1.00000	4.63505	96
chr3	165206799	165207011	.	1000	.	105.51700	-1.00000	4.63505	96
chr3	150184248	150184469	.	1000	.	113.39273	-1.00000	4.63505	96
chr3	141303480	141303689	.	1000	.	95.05148	-1.00000	4.63505	96
chr3	13283614	13283889	.	1000	.	89.07219	-1.00000	4.63505	96
chr22	45269029	45269231	.	1000	.	74.72827	-1.00000	4.63505	96
chr22	26364511	26364720	.	1000	.	94.78137	-1.00000	4.63505	96
chr22	20028044	20028297	.	1000	.	103.82788	-1.00000	4.63505	96
chr21	17679108	17679310	.	1000	.	80.86715	-1.00000	4.63505	96
chr20	38291419	38291593	.	1000	.	87.28538	-1.00000	4.63505	96
chr20	28602801	28602976	.	1000	.	68.83727	-1.00000	4.63505	96
chr2	854531	854718	.	1000	.	119.92552	-1.00000	4.63505	96
chr2	28621181	28621405	.	1000	.	115.63781	-1.00000	4.63505	96
chr2	24791152	24791355	.	1000	.	75.17715	-1.00000	4.63505	96
chr2	227766395	227766607	.	1000	.	112.57323	-1.00000	4.63505	96
chr2	219003151	219003345	.	1000	.	67.09762	-1.00000	4.63505	96
chr2	197378502	197378700	.	1000	.	80.70117	-1.00000	4.63505	96
chr2	191869357	191869577	.	1000	.	95.52787	-1.00000	4.63505	96
chr2	162221060	162221282	.	1000	.	100.39321	-1.00000	4.63505	96
chr19	9847163	9847374	.	1000	.	116.49945	-1.00000	4.63505	96
chr19	7380671	7380877	.	1000	.	93.81145	-1.00000	4.63505	96
chr19	6048897	6049132	.	1000	.	120.99453	-1.00000	4.63505	96
chr19	55135795	55136004	.	1000	.	84.35869	-1.00000	4.63505	96
chr19	48506235	48506453	.	1000	.	98.77510	-1.00000	4.63505	96
chr19	19997774	19997963	.	1000	.	85.75892	-1.00000	4.63505	96
chr18	35122956	35123176	.	1000	.	117.79175	-1.00000	4.63505	96
chr17	981129	981313	.	1000	.	95.13008	-1.00000	4.63505	96
chr17	7045856	7046046	.	1000	.	72.29720	-1.00000	4.63505	96
chr17	27388452	27388645	.	1000	.	81.57745	-1.00000	4.63505	96
chr17	12742355	12742541	.	1000	.	91.36630	-1.00000	4.63505	96
chr16	86517765	86517963	.	1000	.	121.86241	-1.00000	4.63505	96
chr16	66909842	66910015	.	1000	.	76.88244	-1.00000	4.63505	96
chr15	84023756	84023964	.	1000	.	76.26578	-1.00000	4.63505	96
chr15	71730645	71730886	.	1000	.	116.29399	-1.00000	4.63505	96
chr15	25934000	25934176	.	1000	.	69.60009	-1.00000	4.63505	96
chr15	25783608	25783771	.	1000	.	107.55192	-1.00000	4.63505	96
chr14	87888226	87888446	.	1000	.	93.64934	-1.00000	4.63505	96
chr14	56474537	56474705	.	1000	.	76.87583	-1.00000	4.63505	96
chr14	22387487	22387689	.	1000	.	84.24921	-1.00000	4.63505	96
chr14	104094704	104094943	.	1000	.	108.45488	-1.00000	4.63505	96
chr14	103075618	103075834	.	1000	.	99.26401	-1.00000	4.63505	96
chr14	102438086	102438305	.	1000	.	111.72429	-1.00000	4.63505	96
chr13	92355309	92355506	.	1000	.	86.40356	-1.00000	4.63505	96
chr13	46289119	46289293	.	1000	.	80.68113	-1.00000	4.63505	96
chr13	40974735	40974959	.	1000	.	99.80394	-1.00000	4.63505	96
chr13	30335189	30335334	.	1000	.	88.72155	-1.00000	4.63505	96
chr13	27830010	27830253	.	1000	.	102.57110	-1.00000	4.63505	96
chr12	7162717	7162894	.	1000	.	77.88212	-1.00000	4.63505	96
chr12	32060671	32060828	.	1000	.	70.11781	-1.00000	4.63505	96
chr12	124053950	124054152	.	1000	.	106.94231	-1.00000	4.63505	96
chr12	109853164	109853396	.	1000	.	112.18673	-1.00000	4.63505	96
chr11	94325771	94325989	.	1000	.	129.55213	-1.00000	4.63505	96
chr11	8099388	8099568	.	1000	.	110.84049	-1.00000	4.63505	96
chr11	76810297	76810504	.	1000	.	122.12416	-1.00000	4.63505	96
chr11	35305886	35306049	.	1000	.	76.28129	-1.00000	4.63505	96
chr11	17973138	17973322	.	1000	.	97.68065	-1.00000	4.63505	96
chr11	120300054	120300261	.	1000	.	86.32501	-1.00000	4.63505	96
chr10	29130199	29130409	.	1000	.	85.14343	-1.00000	4.63505	96
chr10	11515668	11515926	.	1000	.	151.47066	-1.00000	4.63505	96
chr10	103598840	103599102	.	1000	.	123.74335	-1.00000	4.63505	96
chr10	101066610	101066760	.	1000	.	74.24741	-1.00000	4.63505	96
chr1	65020892	65021028	.	1000	.	81.57353	-1.00000	4.63505	96
chr1	5830858	5831029	.	1000	.	94.29272	-1.00000	4.63505	96
chr1	35444153	35444315	.	1000	.	80.61310	-1.00000	4.63505	96
chr1	32109409	32109653	.	1000	.	89.78163	-1.00000	4.63505	96
chr1	32003625	32003827	.	1000	.	113.48952	-1.00000	4.63505	96
chr1	241408308	241408470	.	1000	.	67.63576	-1.00000	4.63505	96
chr1	240004199	240004414	.	1000	.	107.28563	-1.00000	4.63505	96
chr1	225987613	225987719	.	1000	.	85.95387	-1.00000	4.63505	96
chr1	222167108	222167293	.	1000	.	87.46825	-1.00000	4.63505	96
chr1	21574143	21574350	.	1000	.	106.69903	-1.00000	4.63505	96
chr1	206808718	206808931	.	1000	.	108.13860	-1.00000	4.63505	96
chr1	192998620	192998831	.	1000	.	104.76574	-1.00000	4.63505	96
chr1	158117925	158118091	.	934	.	84.20900	-1.00000	4.63505	96
chr1	157969851	157970026	.	1000	.	83.65755	-1.00000	4.63505	96
chr1	152185657	152185826	.	1000	.	77.50998	-1.00000	4.63505	96
chr1	113949227	113949438	.	1000	.	97.98746	-1.00000	4.63505	96
chrX	43349526	43349688	.	1000	.	71.53981	-1.00000	4.63505	95
chrX	17046613	17046814	.	1000	.	97.92786	-1.00000	4.63505	95
chrX	149504323	149504567	.	1000	.	98.27475	-1.00000	4.63505	95
chrX	139759779	139759965	.	1000	.	86.49610	-1.00000	4.63505	95
chrX	131677761	131677960	.	1000	.	103.65068	-1.00000	4.63505	95
chrX	101260519	101260731	.	1000	.	97.63736	-1.00000	4.63505	95
chr9	87684669	87684905	.	1000	.	124.92808	-1.00000	4.63505	95
chr9	85698407	85698589	.	1000	.	65.80087	-1.00000	4.63505	95
chr9	77456937	77457142	.	1000	.	106.72387	-1.00000	4.63505	95
chr9	2857690	2857890	.	1000	.	85.26918	-1.00000	4.63505	95
chr9	101711420	101711597	.	1000	.	89.55074	-1.00000	4.63505	95
chr8	69663827	69664043	.	1000	.	104.22441	-1.00000	4.63505	95
chr8	6331355	6331556	.	1000	.	100.53081	-1.00000	4.63505	95
chr8	48318788	48318995	.	1000	.	118.29079	-1.00000	4.63505	95
chr8	30912896	30913061	.	1000	.	89.46958	-1.00000	4.63505	95
chr8	18912289	18912487	.	1000	.	76.34099	-1.00000	4.63505	95
chr7	33807866	33808054	.	1000	.	91.53364	-1.00000	4.63505	95
chr7	154584727	154584924	.	1000	.	100.06752	-1.00000	4.63505	95
chr7	150754240	150754441	.	1000	.	108.78221	-1.00000	4.63505	95
chr7	134646770	134646980	.	1000	.	95.75529	-1.00000	4.63505	95
chr7	105153005	105153233	.	1000	.	101.93473	-1.00000	4.63505	95
chr6	99334613	99334825	.	1000	.	86.56559	-1.00000	4.63505	95
chr6	16316736	16317009	.	1000	.	155.10018	-1.00000	4.63505	95
chr6	16183198	16183377	.	1000	.	89.27973	-1.00000	4.63505	95
chr6	149929495	149929728	.	1000	.	98.57419	-1.00000	4.63505	95
chr6	121400866	121401037	.	1000	.	67.67393	-1.00000	4.63505	95
chr5	43631385	43631635	.	1000	.	171.48631	-1.00000	4.63505	95
chr5	41925114	41925319	.	1000	.	104.68429	-1.00000	4.63505	95
chr5	177455386	177455554	.	1000	.	98.30801	-1.00000	4.63505	95
chr5	141417511	141417704	.	1000	.	72.43355	-1.00000	4.63505	95
chr5	140145883	140146019	.	1000	.	72.13836	-1.00000	4.63505	95
chr4	87058783	87058933	.	1000	.	89.53123	-1.00000	4.63505	95
chr4	75432785	75432955	.	1000	.	85.51677	-1.00000	4.63505	95
chr4	75048312	75048506	.	1000	.	76.40615	-1.00000	4.63505	95
chr4	5050517	5050718	.	1000	.	103.50604	-1.00000	4.63505	95
chr4	47122792	47123026	.	1000	.	104.95539	-1.00000	4.63505	95
chr4	40916993	40917204	.	1000	.	104.34391	-1.00000	4.63505	95
chr4	2978500	2978698	.	1000	.	103.98488	-1.00000	4.63505	95
chr4	186201924	186202160	.	1000	.	106.85918	-1.00000	4.63505	95
chr4	17447778	17447959	.	1000	.	96.50053	-1.00000	4.63505	95
chr4	154503722	154503919	.	1000	.	87.30962	-1.00000	4.63505	95
chr3	98344008	98344201	.	1000	.	84.12132	-1.00000	4.63505	95
chr3	87771360	87771550	.	1000	.	71.47702	-1.00000	4.63505	95
chr3	32399106	32399298	.	1000	.	87.72421	-1.00000	4.63505	95
chr3	186930137	186930358	.	1000	.	88.62593	-1.00000	4.63505	95
chr3	184345760	184345960	.	1000	.	120.21446	-1.00000	4.63505	95
chr3	171868070	171868259	.	1000	.	84.28589	-1.00000	4.63505	95
chr3	151839095	151839283	.	1000	.	90.87042	-1.00000	4.63505	95
chr3	149808327	149808507	.	1000	.	99.18385	-1.00000	4.63505	95
chr22	39117995	39118183	.	1000	.	88.38954	-1.00000	4.63505	95
chr22	35921836	35922016	.	1000	.	81.56146	-1.00000	4.63505	95
chr22	33018349	33018546	.	1000	.	117.03659	-1.00000	4.63505	95
chr22	19801078	19801228	.	1000	.	100.12875	-1.00000	4.63505	95
chr21	44444538	44444737	.	1000	.	84.99843	-1.00000	4.63505	95
chr20	8853870	8854060	.	1000	.	87.63584	-1.00000	4.63505	95
chr20	56400104	56400306	.	1000	.	108.68920	-1.00000	4.63505	95
chr20	49246561	49246797	.	1000	.	127.93235	-1.00000	4.63505	95
chr20	43102497	43102672	.	1000	.	83.75255	-1.00000	4.63505	95
chr20	21767713	21767898	.	1000	.	87.49216	-1.00000	4.63505	95
chr20	13458934	13459136	.	1000	.	82.91392	-1.00000	4.63505	95
chr2	88060448	88060694	.	1000	.	91.32183	-1.00000	4.63505	95
chr2	79982580	79982768	.	1000	.	78.00029	-1.00000	4.63505	95
chr2	72770962	72771169	.	1000	.	84.20443	-1.00000	4.63505	95
chr2	64522865	64523070	.	1000	.	99.24599	-1.00000	4.63505	95
chr2	33033647	33033826	.	1000	.	72.67579	-1.00000	4.63505	95
chr2	236353134	236353324	.	1000	.	95.95728	-1.00000	4.63505	95
chr2	231530417	231530630	.	1000	.	106.57401	-1.00000	4.63505	95
chr2	230712660	230712844	.	1000	.	76.70542	-1.00000	4.63505	95
chr2	218272746	218272972	.	1000	.	125.62804	-1.00000	4.63505	95
chr2	205925923	205926143	.	1000	.	123.57419	-1.00000	4.63505	95
chr2	191812223	191812429	.	1000	.	92.10128	-1.00000	4.63505	95
chr2	191555176	191555391	.	1000	.	79.42979	-1.00000	4.63505	95
chr2	18378140	18378315	.	1000	.	73.07845	-1.00000	4.63505	95
chr2	181466740	181466897	.	1000	.	80.23699	-1.00000	4.63505	95
chr2	177604523	177604766	.	1000	.	119.05616	-1.00000	4.63505	95
chr2	177168445	177168646	.	1000	.	80.90253	-1.00000	4.63505	95
chr2	161273216	161273409	.	986	.	69.41299	-1.00000	4.63505	95
chr2	111619610	111619795	.	1000	.	87.01728	-1.00000	4.63505	95
chr19	42683971	42684159	.	1000	.	73.58337	-1.00000	4.63505	95
chr19	41998557	41998779	.	1000	.	115.58483	-1.00000	4.63505	95
chr19	33398201	33398394	.	1000	.	90.59018	-1.00000	4.63505	95
chr19	1945998	1946230	.	1000	.	105.01774	-1.00000	4.63505	95
chr19	1240380	1240627	.	1000	.	101.30206	-1.00000	4.63505	95
chr18	76169867	76170072	.	1000	.	84.65055	-1.00000	4.63505	95
chr18	63155475	63155686	.	1000	.	110.63996	-1.00000	4.63505	95
chr17	59853297	59853481	.	1000	.	81.01908	-1.00000	4.63505	95
chr17	40038987	40039178	.	1000	.	88.10217	-1.00000	4.63505	95
chr17	1669411	1669641	.	1000	.	80.56569	-1.00000	4.63505	95
chr17	10845247	10845472	.	1000	.	101.07370	-1.00000	4.63505	95
chr16	9134875	9135051	.	1000	.	117.19060	-1.00000	4.63505	95
chr16	89948599	89948808	.	1000	.	78.15829	-1.00000	4.63505	95
chr16	67246246	67246471	.	1000	.	110.46685	-1.00000	4.63505	95
chr16	55712347	55712550	.	1000	.	85.84761	-1.00000	4.63505	95
chr16	3021500	3021640	.	1000	.	85.53212	-1.00000	4.63505	95
chr16	29807671	29807883	.	1000	.	89.40367	-1.00000	4.63505	95
chr15	90362110	90362327	.	1000	.	108.81784	-1.00000	4.63505	95
chr15	84845639	84845831	.	1000	.	82.88880	-1.00000	4.63505	95
chr15	63420345	63420500	.	1000	.	78.47851	-1.00000	4.63505	95
chr15	56869655	56869866	.	1000	.	94.26691	-1.00000	4.63505	95
chr14	77603997	77604196	.	1000	.	89.70800	-1.00000	4.63505	95
chr14	64760258	64760504	.	1000	.	125.84397	-1.00000	4.63505	95
chr14	45253212	45253407	.	1000	.	90.58640	-1.00000	4.63505	95
chr14	36070532	36070769	.	1000	.	120.41634	-1.00000	4.63505	95
chr14	24216005	24216210	.	1000	.	111.49982	-1.00000	4.63505	95
chr13	51286503	51286695	.	1000	.	106.04339	-1.00000	4.63505	95
chr13	35826729	35826947	.	1000	.	94.31784	-1.00000	4.63505	95
chr13	32650841	32651021	.	1000	.	94.48195	-1.00000	4.63505	95
chr13	27375818	27376034	.	1000	.	111.72526	-1.00000	4.63505	95
chr12	98698947	98699155	.	1000	.	86.61436	-1.00000	4.63505	95
chr12	98566914	98567082	.	1000	.	80.73935	-1.00000	4.63505	95
chr12	53211879	53212072	.	1000	.	121.79051	-1.00000	4.63505	95
chr12	14256611	14256850	.	1000	.	128.59414	-1.00000	4.63505	95
chr12	128976153	128976345	.	1000	.	87.74127	-1.00000	4.63505	95
chr12	110932169	110932356	.	1000	.	87.23977	-1.00000	4.63505	95
chr12	110512506	110512694	.	1000	.	78.18773	-1.00000	4.63505	95
chr12	107929542	107929739	.	1000	.	124.95084	-1.00000	4.63505	95
chr12	102702627	102702806	.	1000	.	92.78111	-1.00000	4.63505	95
chr12	100741210	100741413	.	1000	.	94.94848	-1.00000	4.63505	95
chr11	110478491	110478706	.	1000	.	126.84993	-1.00000	4.63505	95
chr10	91251555	91251737	.	1000	.	92.88290	-1.00000	4.63505	95
chr10	84214687	84214898	.	1000	.	110.63787	-1.00000	4.63505	95
chr10	71978523	71978732	.	1000	.	103.55615	-1.00000	4.63505	95
chr10	60032889	60033070	.	1000	.	102.41943	-1.00000	4.63505	95
chr10	50291591	50291825	.	1000	.	113.84713	-1.00000	4.63505	95
chr1	94514222	94514385	.	1000	.	97.71611	-1.00000	4.63505	95
chr1	94463809	94463986	.	1000	.	86.94493	-1.00000	4.63505	95
chr1	8918178	8918394	.	1000	.	92.53442	-1.00000	4.63505	95
chr1	8764053	8764253	.	1000	.	99.16239	-1.00000	4.63505	95
chr1	41263098	41263280	.	1000	.	72.55278	-1.00000	4.63505	95
chr1	38026704	38026956	.	1000	.	111.66550	-1.00000	4.63505	95
chr1	3284063	3284293	.	1000	.	115.81673	-1.00000	4.63505	95
chr1	24635305	24635497	.	1000	.	92.07344	-1.00000	4.63505	95
chr1	230797949	230798200	.	1000	.	122.68670	-1.00000	4.63505	95
chr1	226457520	226457728	.	1000	.	114.64333	-1.00000	4.63505	95
chr1	211258974	211259192	.	1000	.	92.52706	-1.00000	4.63505	95
chr1	211135447	211135630	.	1000	.	90.19502	-1.00000	4.63505	95
chr1	206739056	206739221	.	1000	.	102.03135	-1.00000	4.63505	95
chr1	199684766	199684918	.	1000	.	102.35734	-1.00000	4.63505	95
chr1	19661820	19662037	.	1000	.	113.12414	-1.00000	4.63505	95
chr1	162392187	162392417	.	1000	.	147.15685	-1.00000	4.63505	95
chr1	159790411	159790546	.	1000	.	100.51334	-1.00000	4.63505	95
chr1	159072083	159072252	.	1000	.	82.38467	-1.00000	4.63505	95
chr1	156619400	156619611	.	1000	.	105.08993	-1.00000	4.63505	95
chr1	155071034	155071159	.	1000	.	76.12278	-1.00000	4.63505	95
chr1	119827157	119827359	.	1000	.	101.02851	-1.00000	4.63505	95
chrX	48025726	48025926	.	1000	.	90.25119	-1.00000	4.63505	94
chrX	107718151	107718376	.	1000	.	114.96778	-1.00000	4.63505	94
chrX	10722872	10723038	.	1000	.	88.04931	-1.00000	4.63505	94
chr9	37262527	37262697	.	1000	.	75.56921	-1.00000	4.63505	94
chr9	136630487	136630674	.	1000	.	89.73725	-1.00000	4.63505	94
chr9	132166768	132166956	.	1000	.	87.68910	-1.00000	4.63505	94
chr9	125558538	125558752	.	1000	.	101.24168	-1.00000	4.63505	94
chr9	113355283	113355479	.	1000	.	94.03920	-1.00000	4.63505	94
chr9	109411965	109412155	.	1000	.	80.13330	-1.00000	4.63505	94
chr9	108125653	108125831	.	1000	.	94.43866	-1.00000	4.63505	94
chr8	65834645	65834853	.	1000	.	90.26540	-1.00000	4.63505	94
chr8	64575156	64575304	.	1000	.	77.35930	-1.00000	4.63505	94
chr8	37996357	37996565	.	1000	.	100.01591	-1.00000	4.63505	94
chr8	19754741	19754925	.	1000	.	85.13827	-1.00000	4.63505	94
chr8	144151710	144151924	.	1000	.	126.16977	-1.00000	4.63505	94
chr8	104678729	104678939	.	1000	.	101.09911	-1.00000	4.63505	94
chr7	94087846	94088036	.	1000	.	110.50065	-1.00000	4.63505	94
chr7	8190451	8190647	.	1000	.	71.30569	-1.00000	4.63505	94
chr7	77651645	77651828	.	1000	.	95.77596	-1.00000	4.63505	94
chr7	126803161	126803354	.	1000	.	87.17779	-1.00000	4.63505	94
chr6	89311775	89312067	.	1000	.	121.81438	-1.00000	4.63505	94
chr6	37637868	37638058	.	1000	.	88.92958	-1.00000	4.63505	94
chr6	150151203	150151414	.	1000	.	102.37373	-1.00000	4.63505	94
chr6	149746412	149746630	.	1000	.	103.66448	-1.00000	4.63505	94
chr6	144482202	144482379	.	1000	.	69.20680	-1.00000	4.63505	94
chr5	31186770	31186971	.	1000	.	104.18929	-1.00000	4.63505	94
chr5	30040609	30040825	.	1000	.	115.43269	-1.00000	4.63505	94
chr5	171342470	171342651	.	1000	.	112.50104	-1.00000	4.63505	94
chr5	170216357	170216549	.	1000	.	88.68257	-1.00000	4.63505	94
chr5	128213358	128213554	.	1000	.	93.22559	-1.00000	4.63505	94
chr5	112175079	112175269	.	1000	.	83.64267	-1.00000	4.63505	94
chr4	87270252	87270455	.	1000	.	93.88615	-1.00000	4.63505	94
chr4	24473094	24473258	.	1000	.	81.57150	-1.00000	4.63505	94
chr4	15650037	15650285	.	1000	.	141.43377	-1.00000	4.63505	94
chr4	152846802	152846991	.	1000	.	83.11432	-1.00000	4.63505	94
chr4	138090570	138090790	.	1000	.	104.64831	-1.00000	4.63505	94
chr3	184875125	184875290	.	1000	.	75.65072	-1.00000	4.63505	94
chr3	141474342	141474567	.	1000	.	91.12699	-1.00000	4.63505	94
chr3	141235644	141235837	.	1000	.	82.75426	-1.00000	4.63505	94
chr3	134474029	134474180	.	1000	.	70.55226	-1.00000	4.63505	94
chr3	133818908	133819082	.	1000	.	86.87165	-1.00000	4.63505	94
chr22	23768376	23768558	.	1000	.	84.05385	-1.00000	4.63505	94
chr21	31933776	31933976	.	1000	.	67.39725	-1.00000	4.63505	94
chr20	57622582	57622757	.	1000	.	78.02410	-1.00000	4.63505	94
chr20	35884319	35884521	.	1000	.	100.60212	-1.00000	4.63505	94
chr20	35617716	35617917	.	1000	.	91.78421	-1.00000	4.63505	94
chr20	1764510	1764713	.	1000	.	94.40243	-1.00000	4.63505	94
chr2	85011879	85012009	.	1000	.	80.42685	-1.00000	4.63505	94
chr2	55168676	55168831	.	1000	.	81.26010	-1.00000	4.63505	94
chr2	24421741	24421937	.	1000	.	109.29089	-1.00000	4.63505	94
chr2	24021464	24021681	.	1000	.	118.65135	-1.00000	4.63505	94
chr2	168948743	168948872	.	1000	.	90.82961	-1.00000	4.63505	94
chr2	166181631	166181821	.	1000	.	92.21640	-1.00000	4.63505	94
chr2	161250922	161251140	.	1000	.	96.54836	-1.00000	4.63505	94
chr2	113136988	113137173	.	1000	.	93.75341	-1.00000	4.63505	94
chr19	46515888	46516115	.	1000	.	86.37343	-1.00000	4.63505	94
chr19	41836053	41836257	.	1000	.	96.68422	-1.00000	4.63505	94
chr19	38478624	38478808	.	1000	.	92.92913	-1.00000	4.63505	94
chr19	16969265	16969449	.	1000	.	79.11971	-1.00000	4.63505	94
chr19	13872686	13872873	.	1000	.	77.37090	-1.00000	4.63505	94
chr18	48446685	48446915	.	1000	.	114.51081	-1.00000	4.63505	94
chr18	48230576	48230799	.	1000	.	89.37741	-1.00000	4.63505	94
chr18	26621530	26621720	.	1000	.	86.33121	-1.00000	4.63505	94
chr17	8080012	8080238	.	1000	.	101.89144	-1.00000	4.63505	94
chr17	69526075	69526273	.	1000	.	101.68727	-1.00000	4.63505	94
chr17	38761714	38761948	.	1000	.	116.29138	-1.00000	4.63505	94
chr17	29572936	29573093	.	1000	.	71.80155	-1.00000	4.63505	94
chr17	22513198	22513402	.	1000	.	85.27635	-1.00000	4.63505	94
chr17	17496868	17497087	.	1000	.	95.65824	-1.00000	4.63505	94
chr16	81896001	81896199	.	1000	.	114.30867	-1.00000	4.63505	94
chr15	89495031	89495262	.	1000	.	118.39445	-1.00000	4.63505	94
chr15	89399320	89399552	.	1000	.	107.62310	-1.00000	4.63505	94
chr15	80418999	80419205	.	1000	.	100.96632	-1.00000	4.63505	94
chr15	74489878	74490032	.	1000	.	83.13005	-1.00000	4.63505	94
chr15	71448681	71448825	.	1000	.	96.46625	-1.00000	4.63505	94
chr15	57865393	57865596	.	1000	.	88.58949	-1.00000	4.63505	94
chr15	45614327	45614534	.	1000	.	81.50583	-1.00000	4.63505	94
chr14	78022076	78022294	.	1000	.	109.33727	-1.00000	4.63505	94
chr14	77459230	77459421	.	1000	.	89.59400	-1.00000	4.63505	94
chr14	77151417	77151570	.	1000	.	73.04114	-1.00000	4.63505	94
chr14	74294359	74294561	.	1000	.	68.58043	-1.00000	4.63505	94
chr14	64344233	64344444	.	1000	.	74.33993	-1.00000	4.63505	94
chr14	55416974	55417096	.	1000	.	74.82655	-1.00000	4.63505	94
chr14	53306308	53306463	.	1000	.	94.73025	-1.00000	4.63505	94
chr14	24271507	24271697	.	1000	.	97.86272	-1.00000	4.63505	94
chr14	20415843	20416022	.	1000	.	89.63834	-1.00000	4.63505	94
chr13	94674962	94675179	.	1000	.	111.78783	-1.00000	4.63505	94
chr13	94362491	94362711	.	1000	.	112.19616	-1.00000	4.63505	94
chr13	27953941	27954124	.	1000	.	90.37008	-1.00000	4.63505	94
chr13	23715908	23716014	.	804	.	67.85885	-1.00000	4.63505	94
chr12	9814307	9814456	.	1000	.	84.48695	-1.00000	4.63505	94
chr12	82527278	82527491	.	1000	.	95.68631	-1.00000	4.63505	94
chr12	108967881	108968082	.	1000	.	100.61643	-1.00000	4.63505	94
chr11	8219380	8219602	.	1000	.	113.28885	-1.00000	4.63505	94
chr11	60618820	60618982	.	1000	.	80.04944	-1.00000	4.63505	94
chr11	34586316	34586483	.	1000	.	79.22297	-1.00000	4.63505	94
chr11	33543071	33543267	.	1000	.	95.67366	-1.00000	4.63505	94
chr11	17230177	17230410	.	1000	.	113.52351	-1.00000	4.63505	94
chr11	134262108	134262315	.	1000	.	113.82999	-1.00000	4.63505	94
chr11	120115744	120115921	.	1000	.	95.99460	-1.00000	4.63505	94
chr11	116742882	116743105	.	1000	.	116.66092	-1.00000	4.63505	94
chr11	115170315	115170501	.	1000	.	82.86108	-1.00000	4.63505	94
chr10	97426026	97426203	.	1000	.	67.56324	-1.00000	4.63505	94
chr10	86966644	86966851	.	1000	.	116.70799	-1.00000	4.63505	94
chr10	50552911	50553017	.	1000	.	79.59416	-1.00000	4.63505	94
chr10	44990451	44990690	.	1000	.	110.75946	-1.00000	4.63505	94
chr10	127854115	127854297	.	1000	.	89.80191	-1.00000	4.63505	94
chr10	122565774	122565951	.	1000	.	81.01900	-1.00000	4.63505	94
chr1	57079851	57080012	.	1000	.	79.21371	-1.00000	4.63505	94
chr1	38019023	38019210	.	1000	.	96.06892	-1.00000	4.63505	94
chr1	33148003	33148204	.	1000	.	112.99919	-1.00000	4.63505	94
chr1	32063468	32063674	.	1000	.	107.71639	-1.00000	4.63505	94
chr1	242019941	242020114	.	1000	.	82.79899	-1.00000	4.63505	94
chr1	200916252	200916455	.	1000	.	101.82916	-1.00000	4.63505	94
chr1	197400123	197400304	.	1000	.	90.90319	-1.00000	4.63505	94
chr1	186722787	186722905	.	1000	.	67.80527	-1.00000	4.63505	94
chr1	164617926	164618108	.	1000	.	77.94293	-1.00000	4.63505	94
chr1	156360066	156360240	.	1000	.	82.19997	-1.00000	4.63505	94
chr1	100543759	100543907	.	1000	.	86.08050	-1.00000	4.63505	94
chrX	7171050	7171199	.	1000	.	77.46603	-1.00000	4.63505	93
chrX	39652440	39652629	.	1000	.	90.23335	-1.00000	4.63505	93
chrX	23756254	23756481	.	1000	.	94.66374	-1.00000	4.63505	93
chrX	108139428	108139588	.	1000	.	79.43688	-1.00000	4.63505	93
chr9	95168024	95168265	.	1000	.	110.41472	-1.00000	4.63505	93
chr9	92706591	92706727	.	1000	.	93.90183	-1.00000	4.63505	93
chr9	69422267	69422472	.	1000	.	90.34131	-1.00000	4.63505	93
chr9	127505920	127506102	.	1000	.	84.58592	-1.00000	4.63505	93
chr8	9074850	9075002	.	1000	.	71.75674	-1.00000	4.63505	93
chr8	71775115	71775327	.	1000	.	103.45252	-1.00000	4.63505	93
chr8	3585041	3585209	.	1000	.	100.81685	-1.00000	4.63505	93
chr8	30991438	30991648	.	1000	.	107.09822	-1.00000	4.63505	93
chr8	30919018	30919243	.	1000	.	133.10527	-1.00000	4.63505	93
chr7	7653685	7653886	.	1000	.	103.85649	-1.00000	4.63505	93
chr7	66837094	66837296	.	1000	.	82.19618	-1.00000	4.63505	93
chr7	38318933	38319105	.	1000	.	77.15434	-1.00000	4.63505	93
chr7	32062259	32062453	.	1000	.	93.69491	-1.00000	4.63505	93
chr7	145848807	145848913	.	1000	.	66.76547	-1.00000	4.63505	93
chr7	135662257	135662500	.	1000	.	103.42491	-1.00000	4.63505	93
chr7	133051130	133051307	.	1000	.	84.61547	-1.00000	4.63505	93
chr7	1223262	1223424	.	1000	.	76.02337	-1.00000	4.63505	93
chr7	103061997	103062229	.	1000	.	91.17119	-1.00000	4.63505	93
chr7	101743255	101743444	.	1000	.	98.77701	-1.00000	4.63505	93
chr6	97497837	97497976	.	1000	.	72.03918	-1.00000	4.63505	93
chr6	90476641	90476832	.	1000	.	89.04557	-1.00000	4.63505	93
chr6	35569032	35569215	.	1000	.	94.97733	-1.00000	4.63505	93
chr6	31115104	31115257	.	1000	.	64.66623	-1.00000	4.63505	93
chr6	28383646	28383814	.	1000	.	97.14391	-1.00000	4.63505	93
chr6	25153164	25153355	.	1000	.	85.17276	-1.00000	4.63505	93
chr6	18990463	18990613	.	1000	.	83.32341	-1.00000	4.63505	93
chr6	131694932	131695152	.	1000	.	93.50028	-1.00000	4.63505	93
chr6	122839588	122839755	.	1000	.	72.78158	-1.00000	4.63505	93
chr6	117449937	117450100	.	1000	.	74.14328	-1.00000	4.63505	93
chr5	91101856	91102044	.	1000	.	79.12160	-1.00000	4.63505	93
chr5	79256069	79256175	.	1000	.	82.13482	-1.00000	4.63505	93
chr5	178062081	178062289	.	1000	.	87.69884	-1.00000	4.63505	93
chr5	170225918	170226157	.	1000	.	115.35641	-1.00000	4.63505	93
chr5	16690335	16690519	.	1000	.	100.20629	-1.00000	4.63505	93
chr4	987240	987425	.	1000	.	80.90637	-1.00000	4.63505	93
chr4	83013020	83013196	.	1000	.	85.07068	-1.00000	4.63505	93
chr4	37383741	37383917	.	1000	.	76.26042	-1.00000	4.63505	93
chr4	24687442	24687676	.	1000	.	134.41569	-1.00000	4.63505	93
chr4	20760165	20760322	.	1000	.	71.28383	-1.00000	4.63505	93
chr4	133146751	133146931	.	1000	.	88.05354	-1.00000	4.63505	93
chr3	63351268	63351451	.	1000	.	90.94238	-1.00000	4.63505	93
chr3	46208395	46208609	.	1000	.	110.52611	-1.00000	4.63505	93
chr3	150865401	150865622	.	1000	.	135.20019	-1.00000	4.63505	93
chr3	149393457	149393669	.	1000	.	112.47245	-1.00000	4.63505	93
chr3	149352564	149352722	.	1000	.	82.34736	-1.00000	4.63505	93
chr3	140216348	140216496	.	1000	.	76.85741	-1.00000	4.63505	93
chr3	123365863	123366055	.	1000	.	93.46559	-1.00000	4.63505	93
chr3	113745221	113745393	.	1000	.	68.84381	-1.00000	4.63505	93
chr3	112013645	112013811	.	1000	.	66.94791	-1.00000	4.63505	93
chr22	39622982	39623207	.	1000	.	113.71694	-1.00000	4.63505	93
chr22	39384894	39385075	.	1000	.	78.03673	-1.00000	4.63505	93
chr22	39003194	39003389	.	1000	.	85.10414	-1.00000	4.63505	93
chr22	36277745	36277913	.	1000	.	93.95001	-1.00000	4.63505	93
chr21	44012672	44012850	.	1000	.	69.26972	-1.00000	4.63505	93
chr21	40121040	40121227	.	1000	.	97.44445	-1.00000	4.63505	93
chr21	32562458	32562629	.	1000	.	77.87549	-1.00000	4.63505	93
chr20	53208167	53208361	.	1000	.	90.69880	-1.00000	4.63505	93
chr20	16802026	16802223	.	1000	.	94.72052	-1.00000	4.63505	93
chr2	9768544	9768731	.	1000	.	98.50050	-1.00000	4.63505	93
chr2	95323475	95323650	.	1000	.	74.90413	-1.00000	4.63505	93
chr2	94986489	94986678	.	1000	.	88.06049	-1.00000	4.63505	93
chr2	74139064	74139306	.	1000	.	107.77745	-1.00000	4.63505	93
chr2	70977463	70977623	.	1000	.	66.66720	-1.00000	4.63505	93
chr2	68943576	68943787	.	1000	.	134.69725	-1.00000	4.63505	93
chr2	42386745	42386936	.	1000	.	73.34386	-1.00000	4.63505	93
chr2	23824799	23824951	.	1000	.	92.04840	-1.00000	4.63505	93
chr2	217510854	217511003	.	1000	.	73.35459	-1.00000	4.63505	93
chr2	150487736	150487914	.	1000	.	106.57328	-1.00000	4.63505	93
chr2	143259494	143259642	.	1000	.	90.27900	-1.00000	4.63505	93
chr2	130873807	130873995	.	1000	.	87.85075	-1.00000	4.63505	93
chr2	121811341	121811497	.	1000	.	89.46438	-1.00000	4.63505	93
chr2	121596252	121596469	.	1000	.	111.66772	-1.00000	4.63505	93
chr2	105787803	105787988	.	1000	.	95.83557	-1.00000	4.63505	93
chr2	10188308	10188508	.	1000	.	87.37883	-1.00000	4.63505	93
chr19	6504876	6505072	.	1000	.	82.11783	-1.00000	4.63505	93
chr19	53308540	53308760	.	1000	.	95.16175	-1.00000	4.63505	93
chr19	29084384	29084561	.	1000	.	78.22810	-1.00000	4.63505	93
chr18	78986256	78986439	.	1000	.	79.57685	-1.00000	4.63505	93
chr18	51110411	51110617	.	1000	.	90.23371	-1.00000	4.63505	93
chr18	34661590	34661781	.	1000	.	86.03560	-1.00000	4.63505	93
chr18	12247003	12247239	.	1000	.	150.13875	-1.00000	4.63505	93
chr17	82244385	82244532	.	1000	.	80.48528	-1.00000	4.63505	93
chr17	7913000	7913196	.	1000	.	101.64234	-1.00000	4.63505	93
chr17	32461800	32462045	.	1000	.	103.51928	-1.00000	4.63505	93
chr17	29243806	29244002	.	1000	.	83.67519	-1.00000	4.63505	93
chr16	66344640	66344851	.	1000	.	98.20696	-1.00000	4.63505	93
chr16	57906544	57906673	.	1000	.	87.28006	-1.00000	4.63505	93
chr16	56674037	56674228	.	1000	.	100.21751	-1.00000	4.63505	93
chr16	53946016	53946236	.	1000	.	98.62250	-1.00000	4.63505	93
chr15	92521628	92521859	.	1000	.	116.30409	-1.00000	4.63505	93
chr15	82139880	82140089	.	1000	.	82.45531	-1.00000	4.63505	93
chr15	75928742	75928955	.	1000	.	107.92385	-1.00000	4.63505	93
chr15	40567245	40567433	.	1000	.	102.76704	-1.00000	4.63505	93
chr15	35751678	35751892	.	1000	.	108.12794	-1.00000	4.63505	93
chr14	67943968	67944162	.	1000	.	72.52507	-1.00000	4.63505	93
chr12	98424888	98425102	.	1000	.	118.03191	-1.00000	4.63505	93
chr12	66409364	66409559	.	1000	.	103.61452	-1.00000	4.63505	93
chr12	56573487	56573697	.	1000	.	65.47481	-1.00000	4.63505	93
chr12	120454039	120454225	.	1000	.	93.99471	-1.00000	4.63505	93
chr12	106841826	106842013	.	1000	.	91.13268	-1.00000	4.63505	93
chr11	94521810	94521999	.	1000	.	80.69742	-1.00000	4.63505	93
chr11	7098336	7098511	.	1000	.	78.41829	-1.00000	4.63505	93
chr11	66265105	66265319	.	1000	.	99.15135	-1.00000	4.63505	93
chr11	59206710	59206888	.	1000	.	94.31005	-1.00000	4.63505	93
chr11	57340356	57340586	.	1000	.	120.43218	-1.00000	4.63505	93
chr11	123021067	123021260	.	1000	.	76.94710	-1.00000	4.63505	93
chr11	118295945	118296102	.	1000	.	64.42205	-1.00000	4.63505	93
chr10	77005027	77005238	.	1000	.	133.97981	-1.00000	4.63505	93
chr10	68302307	68302455	.	1000	.	84.08375	-1.00000	4.63505	93
chr10	49512306	49512520	.	1000	.	102.57606	-1.00000	4.63505	93
chr10	26335174	26335358	.	1000	.	105.54859	-1.00000	4.63505	93
chr10	116765672	116765842	.	1000	.	75.55390	-1.00000	4.63505	93
chr10	100637873	100638070	.	1000	.	77.51155	-1.00000	4.63505	93
chr10	100342428	100342646	.	1000	.	109.70522	-1.00000	4.63505	93
chr1	60765296	60765503	.	1000	.	94.85419	-1.00000	4.63505	93
chr1	54945183	54945350	.	1000	.	106.93620	-1.00000	4.63505	93
chr1	39183771	39183988	.	1000	.	122.23517	-1.00000	4.63505	93
chr1	37096614	37096760	.	1000	.	83.54872	-1.00000	4.63505	93
chr1	25692683	25692920	.	1000	.	145.71789	-1.00000	4.63505	93
chr1	205325457	205325748	.	1000	.	128.72671	-1.00000	4.63505	93
chr1	17046175	17046365	.	1000	.	96.25553	-1.00000	4.63505	93
chr1	169546504	169546722	.	1000	.	91.37471	-1.00000	4.63505	93
chr1	154760529	154760706	.	991	.	97.54829	-1.00000	4.63505	93
chrX	68822733	68822872	.	1000	.	70.23855	-1.00000	4.63505	92
chrX	55718080	55718299	.	1000	.	98.56516	-1.00000	4.63505	92
chrX	135484733	135484933	.	1000	.	92.33271	-1.00000	4.63505	92
chrX	119981776	119981960	.	1000	.	66.30442	-1.00000	4.63505	92
chr9	94014166	94014336	.	1000	.	64.07333	-1.00000	4.63505	92
chr8	99358636	99358839	.	1000	.	95.03854	-1.00000	4.63505	92
chr8	47738981	47739169	.	1000	.	93.14185	-1.00000	4.63505	92
chr8	40253173	40253409	.	1000	.	123.80230	-1.00000	4.63505	92
chr8	29320434	29320618	.	1000	.	72.49329	-1.00000	4.63505	92
chr8	29004401	29004611	.	1000	.	107.32238	-1.00000	4.63505	92
chr8	18868471	18868669	.	1000	.	84.24764	-1.00000	4.63505	92
chr8	132055511	132055695	.	1000	.	99.04777	-1.00000	4.63505	92
chr8	131036999	131037202	.	1000	.	107.45206	-1.00000	4.63505	92
chr8	106765330	106765527	.	1000	.	90.11551	-1.00000	4.63505	92
chr7	91852473	91852617	.	1000	.	90.64527	-1.00000	4.63505	92
chr7	31373424	31373649	.	1000	.	121.76494	-1.00000	4.63505	92
chr7	29297321	29297488	.	1000	.	78.69920	-1.00000	4.63505	92
chr7	16432210	16432421	.	1000	.	96.67580	-1.00000	4.63505	92
chr7	152030210	152030379	.	1000	.	70.03673	-1.00000	4.63505	92
chr7	151705695	151705926	.	1000	.	110.45738	-1.00000	4.63505	92
chr7	142445106	142445291	.	1000	.	91.98723	-1.00000	4.63505	92
chr7	116802936	116803166	.	1000	.	143.29473	-1.00000	4.63505	92
chr7	105990736	105990895	.	1000	.	71.67667	-1.00000	4.63505	92
chr6	40824404	40824638	.	1000	.	88.32129	-1.00000	4.63505	92
chr6	3849248	3849372	.	1000	.	80.66709	-1.00000	4.63505	92
chr6	131460056	131460224	.	1000	.	83.99700	-1.00000	4.63505	92
chr6	12893963	12894194	.	1000	.	133.19484	-1.00000	4.63505	92
chr6	127187005	127187230	.	1000	.	93.84738	-1.00000	4.63505	92
chr5	82349774	82349958	.	1000	.	88.03680	-1.00000	4.63505	92
chr5	180201322	180201558	.	1000	.	120.60169	-1.00000	4.63505	92
chr5	173166346	173166545	.	1000	.	85.41538	-1.00000	4.63505	92
chr5	157668994	157669216	.	1000	.	95.10980	-1.00000	4.63505	92
chr5	149269060	149269283	.	1000	.	105.78914	-1.00000	4.63505	92
chr5	143016871	143017010	.	1000	.	89.46324	-1.00000	4.63505	92
chr5	141135109	141135288	.	1000	.	94.71499	-1.00000	4.63505	92
chr5	138180276	138180488	.	1000	.	96.30592	-1.00000	4.63505	92
chr4	187606588	187606787	.	1000	.	89.25155	-1.00000	4.63505	92
chr4	186889228	186889429	.	1000	.	94.72571	-1.00000	4.63505	92
chr4	165464896	165465086	.	1000	.	96.78678	-1.00000	4.63505	92
chr4	164779844	164780061	.	1000	.	96.13229	-1.00000	4.63505	92
chr4	158172614	158172768	.	1000	.	75.28175	-1.00000	4.63505	92
chr4	141307262	141307471	.	1000	.	92.01002	-1.00000	4.63505	92
chr4	10186770	10186992	.	1000	.	119.26303	-1.00000	4.63505	92
chr3	66822371	66822564	.	1000	.	90.94526	-1.00000	4.63505	92
chr3	64484513	64484725	.	1000	.	102.11672	-1.00000	4.63505	92
chr3	53710296	53710474	.	1000	.	84.32982	-1.00000	4.63505	92
chr3	39208571	39208730	.	1000	.	98.57363	-1.00000	4.63505	92
chr3	36904752	36904973	.	1000	.	94.72067	-1.00000	4.63505	92
chr3	191417090	191417291	.	1000	.	85.80287	-1.00000	4.63505	92
chr3	150303882	150304037	.	1000	.	70.35645	-1.00000	4.63505	92
chr3	124565035	124565250	.	1000	.	118.37268	-1.00000	4.63505	92
chr3	111717629	111717816	.	1000	.	94.39459	-1.00000	4.63505	92
chr22	49767389	49767601	.	1000	.	122.36903	-1.00000	4.63505	92
chr22	33923797	33923938	.	1000	.	64.30664	-1.00000	4.63505	92
chr22	31272940	31273096	.	1000	.	85.40912	-1.00000	4.63505	92
chr22	26672954	26673186	.	1000	.	112.02267	-1.00000	4.63505	92
chr21	43829575	43829753	.	1000	.	88.02099	-1.00000	4.63505	92
chr21	36331002	36331195	.	1000	.	97.71868	-1.00000	4.63505	92
chr20	956553	956704	.	1000	.	81.84444	-1.00000	4.63505	92
chr20	4607329	4607552	.	1000	.	95.62012	-1.00000	4.63505	92
chr20	44800507	44800670	.	1000	.	88.92549	-1.00000	4.63505	92
chr20	41693254	41693437	.	1000	.	95.89570	-1.00000	4.63505	92
chr20	31662231	31662428	.	1000	.	91.01015	-1.00000	4.63505	92
chr2	46364972	46365150	.	1000	.	105.24792	-1.00000	4.63505	92
chr2	3959380	3959561	.	1000	.	86.60112	-1.00000	4.63505	92
chr2	28396875	28397038	.	1000	.	69.44064	-1.00000	4.63505	92
chr2	24613151	24613308	.	1000	.	92.73216	-1.00000	4.63505	92
chr2	218852917	218853148	.	1000	.	109.25432	-1.00000	4.63505	92
chr2	198054414	198054524	.	1000	.	69.13097	-1.00000	4.63505	92
chr2	190680386	190680574	.	1000	.	100.89733	-1.00000	4.63505	92
chr2	181058738	181058926	.	1000	.	107.46763	-1.00000	4.63505	92
chr2	149561415	149561554	.	999	.	88.07242	-1.00000	4.63505	92
chr2	102841330	102841513	.	1000	.	107.01213	-1.00000	4.63505	92
chr19	49036805	49037083	.	1000	.	133.43601	-1.00000	4.63505	92
chr19	47125288	47125508	.	1000	.	109.74030	-1.00000	4.63505	92
chr19	41352554	41352780	.	1000	.	117.31042	-1.00000	4.63505	92
chr19	18401821	18402020	.	1000	.	93.97443	-1.00000	4.63505	92
chr18	35006080	35006261	.	1000	.	94.21557	-1.00000	4.63505	92
chr18	26649811	26650030	.	1000	.	111.75082	-1.00000	4.63505	92
chr17	8060325	8060491	.	1000	.	87.69894	-1.00000	4.63505	92
chr17	58277235	58277418	.	1000	.	74.61898	-1.00000	4.63505	92
chr17	40303092	40303242	.	1000	.	90.46058	-1.00000	4.63505	92
chr17	38864981	38865158	.	1000	.	84.12130	-1.00000	4.63505	92
chr17	34527969	34528085	.	1000	.	71.77883	-1.00000	4.63505	92
chr16	85172641	85172826	.	1000	.	99.54372	-1.00000	4.63505	92
chr16	77171848	77172033	.	1000	.	77.10791	-1.00000	4.63505	92
chr16	72995246	72995430	.	1000	.	79.96219	-1.00000	4.63505	92
chr15	71802793	71803013	.	1000	.	110.45820	-1.00000	4.63505	92
chr15	35289128	35289312	.	1000	.	99.16261	-1.00000	4.63505	92
chr15	100869635	100869828	.	1000	.	103.16056	-1.00000	4.63505	92
chr14	70027878	70028089	.	1000	.	108.30153	-1.00000	4.63505	92
chr14	100025324	100025516	.	1000	.	79.29315	-1.00000	4.63505	92
chr13	91576717	91576867	.	1000	.	93.25119	-1.00000	4.63505	92
chr12	91109143	91109313	.	1000	.	91.60127	-1.00000	4.63505	92
chr12	68358929	68359122	.	1000	.	81.31385	-1.00000	4.63505	92
chr12	52976336	52976523	.	1000	.	79.32759	-1.00000	4.63505	92
chr12	52692349	52692541	.	1000	.	87.66866	-1.00000	4.63505	92
chr12	49763091	49763337	.	1000	.	134.88756	-1.00000	4.63505	92
chr12	2395473	2395634	.	1000	.	81.72318	-1.00000	4.63505	92
chr12	124273752	124273979	.	1000	.	124.23561	-1.00000	4.63505	92
chr12	118182328	118182554	.	1000	.	106.40624	-1.00000	4.63505	92
chr12	110355162	110355368	.	1000	.	98.99387	-1.00000	4.63505	92
chr11	86291892	86292141	.	1000	.	145.51414	-1.00000	4.63505	92
chr11	839986	840107	.	1000	.	83.32721	-1.00000	4.63505	92
chr11	7657449	7657641	.	1000	.	95.94546	-1.00000	4.63505	92
chr11	61482590	61482822	.	1000	.	147.00630	-1.00000	4.63505	92
chr11	2892918	2893049	.	1000	.	86.34073	-1.00000	4.63505	92
chr11	27184057	27184236	.	1000	.	84.15093	-1.00000	4.63505	92
chr11	2294069	2294280	.	1000	.	91.75145	-1.00000	4.63505	92
chr11	19905363	19905469	.	1000	.	68.81293	-1.00000	4.63505	92
chr11	17978798	17978962	.	1000	.	89.51926	-1.00000	4.63505	92
chr10	97731841	97732036	.	1000	.	89.65024	-1.00000	4.63505	92
chr10	96340404	96340606	.	1000	.	110.69339	-1.00000	4.63505	92
chr10	88835714	88835904	.	1000	.	98.05383	-1.00000	4.63505	92
chr10	52215839	52216035	.	1000	.	82.40252	-1.00000	4.63505	92
chr10	17607611	17607774	.	1000	.	106.89762	-1.00000	4.63505	92
chr10	118544181	118544378	.	1000	.	88.35441	-1.00000	4.63505	92
chr10	116444640	116444811	.	1000	.	82.76813	-1.00000	4.63505	92
chr10	113679071	113679243	.	1000	.	75.92848	-1.00000	4.63505	92
chr10	110192580	110192733	.	1000	.	95.44779	-1.00000	4.63505	92
chr10	104350286	104350430	.	1000	.	73.63024	-1.00000	4.63505	92
chr1	98051165	98051357	.	1000	.	80.77363	-1.00000	4.63505	92
chr1	89483348	89483570	.	1000	.	116.20128	-1.00000	4.63505	92
chr1	6052994	6053192	.	1000	.	111.66601	-1.00000	4.63505	92
chr1	231207021	231207222	.	1000	.	73.57831	-1.00000	4.63505	92
chr1	230632392	230632507	.	1000	.	78.30411	-1.00000	4.63505	92
chr1	197615246	197615449	.	1000	.	87.46300	-1.00000	4.63505	92
chr1	176466635	176466836	.	1000	.	97.74765	-1.00000	4.63505	92
chr1	157505749	157505964	.	1000	.	111.80694	-1.00000	4.63505	92
chr1	100835063	100835272	.	1000	.	88.56895	-1.00000	4.63505	92
chrX	38652926	38653137	.	1000	.	96.54886	-1.00000	4.63505	91
chrX	134520976	134521171	.	1000	.	94.74150	-1.00000	4.63505	91
chrX	119610192	119610398	.	1000	.	63.91479	-1.00000	4.63505	91
chr9	94783121	94783316	.	1000	.	104.57513	-1.00000	4.63505	91
chr9	78121616	78121803	.	1000	.	71.19039	-1.00000	4.63505	91
chr9	73200011	73200203	.	1000	.	103.70529	-1.00000	4.63505	91
chr9	34562250	34562469	.	1000	.	110.40736	-1.00000	4.63505	91
chr9	133396998	133397220	.	1000	.	105.91652	-1.00000	4.63505	91
chr9	113274513	113274643	.	1000	.	96.69811	-1.00000	4.63505	91
chr8	41701790	41702034	.	1000	.	131.99586	-1.00000	4.63505	91
chr8	125118435	125118641	.	1000	.	81.76438	-1.00000	4.63505	91
chr8	100527001	100527222	.	1000	.	88.64793	-1.00000	4.63505	91
chr7	88546819	88547055	.	1000	.	126.57667	-1.00000	4.63505	91
chr7	1767617	1767843	.	1000	.	119.97966	-1.00000	4.63505	91
chr7	140475853	140476013	.	1000	.	85.51080	-1.00000	4.63505	91
chr7	140079107	140079307	.	1000	.	127.59879	-1.00000	4.63505	91
chr7	135645412	135645615	.	1000	.	98.08060	-1.00000	4.63505	91
chr7	105429811	105430052	.	1000	.	127.10167	-1.00000	4.63505	91
chr6	2911791	2912003	.	1000	.	108.69674	-1.00000	4.63505	91
chr6	2505737	2505933	.	1000	.	100.33253	-1.00000	4.63505	91
chr6	161393904	161394073	.	1000	.	98.48144	-1.00000	4.63505	91
chr6	138004543	138004741	.	1000	.	92.91015	-1.00000	4.63505	91
chr6	136846117	136846331	.	1000	.	93.99216	-1.00000	4.63505	91
chr6	111210391	111210622	.	1000	.	103.46145	-1.00000	4.63505	91
chr5	76544407	76544569	.	1000	.	95.81785	-1.00000	4.63505	91
chr5	71475893	71476070	.	1000	.	81.18630	-1.00000	4.63505	91
chr5	36459619	36459832	.	1000	.	104.14109	-1.00000	4.63505	91
chr5	164504254	164504444	.	1000	.	113.51895	-1.00000	4.63505	91
chr5	164475450	164475616	.	1000	.	71.45370	-1.00000	4.63505	91
chr5	139385422	139385587	.	1000	.	92.46628	-1.00000	4.63505	91
chr5	131110062	131110235	.	1000	.	76.18056	-1.00000	4.63505	91
chr5	113679039	113679244	.	1000	.	91.45119	-1.00000	4.63505	91
chr4	87235905	87236091	.	1000	.	68.84000	-1.00000	4.63505	91
chr4	83282127	83282323	.	1000	.	90.83310	-1.00000	4.63505	91
chr4	7719671	7719895	.	1000	.	109.78287	-1.00000	4.63505	91
chr4	7296062	7296222	.	1000	.	88.51927	-1.00000	4.63505	91
chr4	47836697	47836806	.	1000	.	67.46194	-1.00000	4.63505	91
chr4	128379962	128380136	.	1000	.	112.52679	-1.00000	4.63505	91
chr4	114807884	114808092	.	1000	.	104.60240	-1.00000	4.63505	91
chr3	99687106	99687299	.	1000	.	81.45644	-1.00000	4.63505	91
chr3	69161691	69161899	.	1000	.	88.07839	-1.00000	4.63505	91
chr3	58529608	58529814	.	1000	.	93.52633	-1.00000	4.63505	91
chr3	51819821	51820033	.	1000	.	104.71241	-1.00000	4.63505	91
chr3	42582329	42582541	.	1000	.	101.85079	-1.00000	4.63505	91
chr3	176939104	176939316	.	1000	.	104.62702	-1.00000	4.63505	91
chr3	172836507	172836694	.	1000	.	86.32500	-1.00000	4.63505	91
chr3	171328815	171329012	.	1000	.	97.62524	-1.00000	4.63505	91
chr3	160921118	160921341	.	1000	.	115.25052	-1.00000	4.63505	91
chr3	14461816	14462029	.	1000	.	105.32949	-1.00000	4.63505	91
chr3	139937787	139937958	.	1000	.	65.01381	-1.00000	4.63505	91
chr3	138118971	138119133	.	1000	.	85.86173	-1.00000	4.63505	91
chr3	129942331	129942478	.	1000	.	102.06114	-1.00000	4.63505	91
chr3	129650350	129650562	.	1000	.	90.60187	-1.00000	4.63505	91
chr3	125150610	125150815	.	1000	.	94.10416	-1.00000	4.63505	91
chr22	48943885	48944087	.	1000	.	83.66597	-1.00000	4.63505	91
chr22	39927677	39927832	.	1000	.	81.38176	-1.00000	4.63505	91
chr22	30890694	30890894	.	1000	.	104.20528	-1.00000	4.63505	91
chr22	30387476	30387665	.	1000	.	86.46988	-1.00000	4.63505	91
chr21	34890102	34890257	.	1000	.	80.57136	-1.00000	4.63505	91
chr21	29164443	29164625	.	1000	.	71.14523	-1.00000	4.63505	91
chr20	8790552	8790746	.	1000	.	88.11429	-1.00000	4.63505	91
chr20	62026092	62026335	.	1000	.	139.42169	-1.00000	4.63505	91
chr20	61560504	61560679	.	1000	.	107.44748	-1.00000	4.63505	91
chr20	46022951	46023204	.	1000	.	147.99466	-1.00000	4.63505	91
chr2	54665478	54665673	.	1000	.	109.45988	-1.00000	4.63505	91
chr2	45643738	45643974	.	1000	.	156.08757	-1.00000	4.63505	91
chr2	43577376	43577575	.	1000	.	100.04195	-1.00000	4.63505	91
chr2	31079771	31079921	.	1000	.	79.86516	-1.00000	4.63505	91
chr2	216283639	216283824	.	1000	.	103.98791	-1.00000	4.63505	91
chr2	199471544	199471755	.	1000	.	91.42389	-1.00000	4.63505	91
chr2	164842122	164842288	.	1000	.	83.69769	-1.00000	4.63505	91
chr2	110811828	110812013	.	1000	.	97.09280	-1.00000	4.63505	91
chr19	9586783	9586983	.	1000	.	97.67832	-1.00000	4.63505	91
chr19	58407090	58407267	.	1000	.	105.51002	-1.00000	4.63505	91
chr19	35045813	35045978	.	1000	.	73.50370	-1.00000	4.63505	91
chr19	34241518	34241737	.	1000	.	102.26751	-1.00000	4.63505	91
chr19	16528184	16528374	.	1000	.	93.45187	-1.00000	4.63505	91
chr19	13089279	13089457	.	1000	.	77.59256	-1.00000	4.63505	91
chr18	79380924	79381141	.	1000	.	103.60540	-1.00000	4.63505	91
chr18	51668201	51668399	.	1000	.	89.96101	-1.00000	4.63505	91
chr17	64420263	64420453	.	1000	.	102.36541	-1.00000	4.63505	91
chr17	63919277	63919514	.	1000	.	119.50249	-1.00000	4.63505	91
chr17	63827568	63827762	.	1000	.	86.01517	-1.00000	4.63505	91
chr17	41930369	41930573	.	1000	.	95.31840	-1.00000	4.63505	91
chr17	4017531	4017696	.	1000	.	83.28389	-1.00000	4.63505	91
chr16	77584319	77584522	.	1000	.	88.55171	-1.00000	4.63505	91
chr15	78638835	78639008	.	1000	.	88.72654	-1.00000	4.63505	91
chr15	72722180	72722410	.	1000	.	143.43307	-1.00000	4.63505	91
chr15	52183666	52183864	.	1000	.	90.32081	-1.00000	4.63505	91
chr15	43882033	43882226	.	1000	.	96.15350	-1.00000	4.63505	91
chr15	28021665	28021844	.	1000	.	71.05903	-1.00000	4.63505	91
chr14	91177452	91177638	.	1000	.	91.33255	-1.00000	4.63505	91
chr14	81164210	81164442	.	1000	.	113.35880	-1.00000	4.63505	91
chr14	76645029	76645219	.	1000	.	100.98658	-1.00000	4.63505	91
chr14	34228095	34228309	.	1000	.	109.73743	-1.00000	4.63505	91
chr14	25032542	25032717	.	1000	.	89.14005	-1.00000	4.63505	91
chr14	24605493	24605659	.	1000	.	113.18078	-1.00000	4.63505	91
chr14	21768243	21768365	.	1000	.	67.93954	-1.00000	4.63505	91
chr14	100076244	100076436	.	1000	.	107.54065	-1.00000	4.63505	91
chr13	99442372	99442563	.	1000	.	95.14433	-1.00000	4.63505	91
chr13	97028807	97029000	.	1000	.	76.21271	-1.00000	4.63505	91
chr13	42969691	42969811	.	1000	.	80.17882	-1.00000	4.63505	91
chr12	99043418	99043630	.	1000	.	94.85038	-1.00000	4.63505	91
chr12	95336547	95336653	.	1000	.	76.91893	-1.00000	4.63505	91
chr12	94075395	94075560	.	1000	.	87.19567	-1.00000	4.63505	91
chr12	63420212	63420404	.	1000	.	81.92139	-1.00000	4.63505	91
chr12	5003113	5003325	.	1000	.	113.35814	-1.00000	4.63505	91
chr12	13534861	13535077	.	1000	.	101.51587	-1.00000	4.63505	91
chr11	46897077	46897268	.	1000	.	74.86331	-1.00000	4.63505	91
chr11	305024	305216	.	1000	.	75.92613	-1.00000	4.63505	91
chr11	14537139	14537327	.	1000	.	98.16188	-1.00000	4.63505	91
chr11	125942129	125942350	.	1000	.	123.13321	-1.00000	4.63505	91
chr11	10304527	10304689	.	1000	.	84.44041	-1.00000	4.63505	91
chr10	94320393	94320506	.	1000	.	76.43334	-1.00000	4.63505	91
chr10	80203514	80203721	.	1000	.	130.31794	-1.00000	4.63505	91
chr10	6843452	6843647	.	1000	.	102.35538	-1.00000	4.63505	91
chr10	15744360	15744573	.	1000	.	131.72507	-1.00000	4.63505	91
chr10	130341416	130341589	.	1000	.	96.19584	-1.00000	4.63505	91
chr10	128069459	128069651	.	1000	.	98.16316	-1.00000	4.63505	91
chr10	117176018	117176208	.	1000	.	104.02784	-1.00000	4.63505	91
chr10	104121743	104121948	.	1000	.	78.81927	-1.00000	4.63505	91
chr1	84122926	84123078	.	1000	.	82.58973	-1.00000	4.63505	91
chr1	64269140	64269348	.	1000	.	76.42268	-1.00000	4.63505	91
chr1	48572727	48572945	.	1000	.	92.38103	-1.00000	4.63505	91
chr1	205907902	205908116	.	1000	.	99.58911	-1.00000	4.63505	91
chr1	185733907	185734137	.	1000	.	126.44163	-1.00000	4.63505	91
chr1	168343707	168343864	.	1000	.	88.29066	-1.00000	4.63505	91
chr1	165408615	165408806	.	1000	.	85.37941	-1.00000	4.63505	91
chr1	152142075	152142261	.	1000	.	113.67385	-1.00000	4.63505	91
chr1	151196343	151196530	.	1000	.	71.32741	-1.00000	4.63505	91
chr1	151176025	151176256	.	1000	.	108.47802	-1.00000	4.63505	91
chrX	68711005	68711181	.	1000	.	84.63438	-1.00000	4.63505	90
chrX	15471090	15471318	.	1000	.	123.93757	-1.00000	4.63505	90
chrX	152817207	152817359	.	1000	.	78.79579	-1.00000	4.63505	90
chrX	107659833	107659967	.	1000	.	76.07878	-1.00000	4.63505	90
chr9	97901073	97901271	.	1000	.	101.34657	-1.00000	4.63505	90
chr9	86948552	86948703	.	1000	.	81.98687	-1.00000	4.63505	90
chr9	120348964	120349125	.	1000	.	93.65587	-1.00000	4.63505	90
chr8	94574239	94574418	.	1000	.	85.19454	-1.00000	4.63505	90
chr8	86619072	86619283	.	1000	.	122.34004	-1.00000	4.63505	90
chr8	38171653	38171853	.	1000	.	88.82319	-1.00000	4.63505	90
chr8	144997719	144997908	.	1000	.	76.45031	-1.00000	4.63505	90
chr7	76201767	76201964	.	1000	.	66.93134	-1.00000	4.63505	90
chr7	5450783	5450971	.	1000	.	99.78891	-1.00000	4.63505	90
chr7	38434058	38434213	.	1000	.	67.70272	-1.00000	4.63505	90
chr7	322087	322285	.	1000	.	83.55859	-1.00000	4.63505	90
chr7	142712447	142712621	.	1000	.	116.86089	-1.00000	4.63505	90
chr6	73134612	73134787	.	1000	.	119.66157	-1.00000	4.63505	90
chr6	31442635	31442793	.	1000	.	64.44406	-1.00000	4.63505	90
chr6	1524042	1524249	.	1000	.	121.76685	-1.00000	4.63505	90
chr6	119110836	119111046	.	1000	.	87.42275	-1.00000	4.63505	90
chr6	10759457	10759687	.	1000	.	112.56372	-1.00000	4.63505	90
chr5	88680522	88680718	.	1000	.	116.29511	-1.00000	4.63505	90
chr5	44808670	44808824	.	1000	.	73.11832	-1.00000	4.63505	90
chr5	154868778	154868923	.	1000	.	69.51925	-1.00000	4.63505	90
chr5	139575155	139575331	.	1000	.	80.54912	-1.00000	4.63505	90
chr5	111550638	111550849	.	1000	.	92.29567	-1.00000	4.63505	90
chr5	102562263	102562392	.	1000	.	65.79780	-1.00000	4.63505	90
chr4	86895840	86896023	.	1000	.	92.53910	-1.00000	4.63505	90
chr4	80366014	80366201	.	1000	.	108.71370	-1.00000	4.63505	90
chr4	174222373	174222516	.	1000	.	80.72946	-1.00000	4.63505	90
chr4	158253443	158253637	.	1000	.	75.29754	-1.00000	4.63505	90
chr4	15396299	15396491	.	1000	.	113.78247	-1.00000	4.63505	90
chr4	111283156	111283350	.	1000	.	110.84569	-1.00000	4.63505	90
chr3	99808284	99808495	.	1000	.	94.18645	-1.00000	4.63505	90
chr3	89099072	89099256	.	1000	.	84.75132	-1.00000	4.63505	90
chr3	65751222	65751384	.	1000	.	82.95147	-1.00000	4.63505	90
chr3	44915018	44915211	.	1000	.	103.37008	-1.00000	4.63505	90
chr3	34260699	34260859	.	1000	.	69.44150	-1.00000	4.63505	90
chr3	186255741	186255876	.	1000	.	68.25621	-1.00000	4.63505	90
chr3	158659781	158659998	.	1000	.	90.61920	-1.00000	4.63505	90
chr3	123328898	123329117	.	1000	.	107.79029	-1.00000	4.63505	90
chr3	108915144	108915322	.	1000	.	93.54155	-1.00000	4.63505	90
chr22	44820699	44820942	.	1000	.	122.79591	-1.00000	4.63505	90
chr22	40646326	40646557	.	1000	.	105.50370	-1.00000	4.63505	90
chr22	24758278	24758421	.	1000	.	77.75787	-1.00000	4.63505	90
chr21	44761446	44761645	.	1000	.	78.01772	-1.00000	4.63505	90
chr21	42537487	42537660	.	1000	.	87.45927	-1.00000	4.63505	90
chr21	37460267	37460429	.	1000	.	98.74408	-1.00000	4.63505	90
chr21	34688301	34688412	.	1000	.	95.17325	-1.00000	4.63505	90
chr20	49846315	49846477	.	1000	.	72.30186	-1.00000	4.63505	90
chr20	45236181	45236384	.	1000	.	101.07854	-1.00000	4.63505	90
chr20	32336989	32337182	.	1000	.	101.63085	-1.00000	4.63505	90
chr2	85186268	85186513	.	1000	.	92.30507	-1.00000	4.63505	90
chr2	240150273	240150461	.	1000	.	96.81620	-1.00000	4.63505	90
chr2	218074021	218074184	.	1000	.	90.78019	-1.00000	4.63505	90
chr2	200905782	200906000	.	1000	.	114.48197	-1.00000	4.63505	90
chr2	195660390	195660564	.	1000	.	81.35713	-1.00000	4.63505	90
chr19	9431559	9431736	.	1000	.	81.32346	-1.00000	4.63505	90
chr19	55292064	55292269	.	1000	.	75.28336	-1.00000	4.63505	90
chr19	3879750	3879929	.	1000	.	65.03516	-1.00000	4.63505	90
chr19	34663038	34663240	.	1000	.	78.24945	-1.00000	4.63505	90
chr19	10483637	10483848	.	1000	.	68.98704	-1.00000	4.63505	90
chr18	62183698	62183869	.	1000	.	75.58316	-1.00000	4.63505	90
chr18	14086673	14086890	.	1000	.	105.65110	-1.00000	4.63505	90
chr17	74862358	74862554	.	1000	.	100.36075	-1.00000	4.63505	90
chr17	49557488	49557739	.	1000	.	136.01119	-1.00000	4.63505	90
chr17	43983451	43983710	.	1000	.	113.43958	-1.00000	4.63505	90
chr17	3827260	3827393	.	1000	.	93.84508	-1.00000	4.63505	90
chr16	68902492	68902689	.	1000	.	97.29417	-1.00000	4.63505	90
chr16	29729291	29729534	.	1000	.	131.09073	-1.00000	4.63505	90
chr16	21001396	21001597	.	1000	.	109.82450	-1.00000	4.63505	90
chr16	12271226	12271420	.	1000	.	88.14095	-1.00000	4.63505	90
chr15	85730323	85730509	.	1000	.	92.91573	-1.00000	4.63505	90
chr15	43371539	43371711	.	1000	.	97.87045	-1.00000	4.63505	90
chr15	38707917	38708104	.	1000	.	97.97627	-1.00000	4.63505	90
chr15	37764779	37764914	.	1000	.	70.33463	-1.00000	4.63505	90
chr15	101501965	101502132	.	1000	.	91.85647	-1.00000	4.63505	90
chr14	74501257	74501409	.	1000	.	80.03175	-1.00000	4.63505	90
chr14	69346828	69347010	.	1000	.	130.70137	-1.00000	4.63505	90
chr14	24412185	24412392	.	1000	.	100.06573	-1.00000	4.63505	90
chr12	57006646	57006814	.	1000	.	71.43052	-1.00000	4.63505	90
chr12	56590334	56590557	.	1000	.	135.95155	-1.00000	4.63505	90
chr12	56266728	56266916	.	1000	.	122.09221	-1.00000	4.63505	90
chr12	124399749	124399979	.	1000	.	111.95409	-1.00000	4.63505	90
chr12	12033425	12033616	.	1000	.	102.99135	-1.00000	4.63505	90
chr11	90204936	90205133	.	1000	.	78.70685	-1.00000	4.63505	90
chr11	86939168	86939360	.	1000	.	89.58556	-1.00000	4.63505	90
chr11	43852149	43852363	.	1000	.	100.33312	-1.00000	4.63505	90
chr11	2930670	2931023	.	1000	.	125.23723	-1.00000	4.63505	90
chr11	27296516	27296688	.	1000	.	73.05034	-1.00000	4.63505	90
chr11	14232770	14232883	.	1000	.	90.01487	-1.00000	4.63505	90
chr11	13834550	13834757	.	1000	.	101.99450	-1.00000	4.63505	90
chr11	116879909	116880101	.	1000	.	90.40291	-1.00000	4.63505	90
chr10	7408593	7408760	.	1000	.	86.63320	-1.00000	4.63505	90
chr10	58291672	58291827	.	1000	.	84.63241	-1.00000	4.63505	90
chr10	47260592	47260763	.	1000	.	88.34007	-1.00000	4.63505	90
chr1	91282804	91283035	.	1000	.	100.65485	-1.00000	4.63505	90
chr1	6646611	6646809	.	1000	.	90.21048	-1.00000	4.63505	90
chr1	6208712	6208909	.	1000	.	75.39311	-1.00000	4.63505	90
chr1	22731937	22732115	.	1000	.	75.38604	-1.00000	4.63505	90
chr1	201184994	201185215	.	1000	.	117.81761	-1.00000	4.63505	90
chr1	19439910	19440113	.	1000	.	93.12783	-1.00000	4.63505	90
chr1	162357767	162357984	.	1000	.	114.45104	-1.00000	4.63505	90
chr1	157626195	157626407	.	1000	.	97.11458	-1.00000	4.63505	90
chr1	112614563	112614715	.	1000	.	93.59583	-1.00000	4.63505	90
chr4	1318756	1318862	.	1000	.	89.61053	-1.00000	4.63505	9
chrX	48494169	48494341	.	1000	.	86.28064	-1.00000	4.63505	89
chrX	30246944	30247138	.	1000	.	90.96059	-1.00000	4.63505	89
chrX	19334213	19334388	.	1000	.	64.59869	-1.00000	4.63505	89
chrX	12901585	12901753	.	1000	.	84.71832	-1.00000	4.63505	89
chr9	84397144	84397351	.	1000	.	112.67350	-1.00000	4.63505	89
chr9	34548072	34548326	.	1000	.	111.94691	-1.00000	4.63505	89
chr9	34437446	34437682	.	1000	.	114.45072	-1.00000	4.63505	89
chr9	19049039	19049284	.	1000	.	127.22777	-1.00000	4.63505	89
chr9	121992699	121992892	.	1000	.	105.25019	-1.00000	4.63505	89
chr9	111299448	111299617	.	1000	.	68.62887	-1.00000	4.63505	89
chr9	108272663	108272793	.	1000	.	86.43940	-1.00000	4.63505	89
chr8	17864638	17864839	.	1000	.	102.45427	-1.00000	4.63505	89
chr8	143949958	143950107	.	1000	.	78.58317	-1.00000	4.63505	89
chr8	125729351	125729559	.	1000	.	94.03004	-1.00000	4.63505	89
chr8	106591846	106592082	.	1000	.	136.62194	-1.00000	4.63505	89
chr8	101756392	101756503	.	1000	.	78.45300	-1.00000	4.63505	89
chr8	100540888	100541074	.	1000	.	94.55766	-1.00000	4.63505	89
chr7	95246945	95247164	.	1000	.	96.39612	-1.00000	4.63505	89
chr7	50230062	50230255	.	1000	.	79.50998	-1.00000	4.63505	89
chr7	40052584	40052722	.	1000	.	78.68102	-1.00000	4.63505	89
chr7	128697700	128697903	.	1000	.	112.61078	-1.00000	4.63505	89
chr7	103524418	103524633	.	1000	.	113.81954	-1.00000	4.63505	89
chr6	87391420	87391637	.	1000	.	98.33116	-1.00000	4.63505	89
chr6	71012948	71013102	.	1000	.	96.30074	-1.00000	4.63505	89
chr6	41334796	41334997	.	1000	.	98.07931	-1.00000	4.63505	89
chr6	33822675	33822861	.	1000	.	68.03059	-1.00000	4.63505	89
chr6	27188918	27189147	.	1000	.	124.39294	-1.00000	4.63505	89
chr6	140105998	140106155	.	1000	.	80.01496	-1.00000	4.63505	89
chr6	139369579	139369782	.	1000	.	113.69434	-1.00000	4.63505	89
chr5	78537912	78538108	.	1000	.	102.87250	-1.00000	4.63505	89
chr5	62143745	62143851	.	1000	.	77.34225	-1.00000	4.63505	89
chr5	57499494	57499634	.	1000	.	86.62885	-1.00000	4.63505	89
chr5	175464733	175464930	.	1000	.	100.35878	-1.00000	4.63505	89
chr5	157762087	157762264	.	1000	.	90.24823	-1.00000	4.63505	89
chr5	150175630	150175866	.	1000	.	103.25783	-1.00000	4.63505	89
chr5	129126766	129126876	.	1000	.	68.74268	-1.00000	4.63505	89
chr4	6548642	6548835	.	1000	.	85.58945	-1.00000	4.63505	89
chr4	158672294	158672486	.	1000	.	113.06221	-1.00000	4.63505	89
chr4	153143030	153143241	.	1000	.	116.59706	-1.00000	4.63505	89
chr4	149980950	149981100	.	1000	.	88.55510	-1.00000	4.63505	89
chr4	138035861	138036043	.	1000	.	70.81672	-1.00000	4.63505	89
chr3	8442101	8442321	.	1000	.	89.29839	-1.00000	4.63505	89
chr3	59313470	59313624	.	1000	.	82.19997	-1.00000	4.63505	89
chr3	49158219	49158392	.	1000	.	88.07497	-1.00000	4.63505	89
chr3	179321694	179321895	.	1000	.	97.33287	-1.00000	4.63505	89
chr3	156450099	156450274	.	1000	.	90.37746	-1.00000	4.63505	89
chr3	139427632	139427855	.	1000	.	108.61861	-1.00000	4.63505	89
chr3	133041310	133041473	.	1000	.	89.52164	-1.00000	4.63505	89
chr3	118817777	118817968	.	1000	.	88.19814	-1.00000	4.63505	89
chr3	100463021	100463199	.	1000	.	76.87614	-1.00000	4.63505	89
chr22	20604897	20605158	.	1000	.	145.71863	-1.00000	4.63505	89
chr22	17788616	17788799	.	1000	.	101.98251	-1.00000	4.63505	89
chr21	37759045	37759250	.	1000	.	88.20198	-1.00000	4.63505	89
chr21	21003790	21003918	.	1000	.	92.63820	-1.00000	4.63505	89
chr20	63215168	63215341	.	1000	.	111.94160	-1.00000	4.63505	89
chr20	577488	577671	.	1000	.	72.63112	-1.00000	4.63505	89
chr20	52150765	52150925	.	1000	.	89.44050	-1.00000	4.63505	89
chr20	37392531	37392714	.	1000	.	77.63666	-1.00000	4.63505	89
chr20	34872857	34873046	.	995	.	89.40067	-1.00000	4.63505	89
chr20	21809178	21809299	.	1000	.	87.98007	-1.00000	4.63505	89
chr2	38465871	38466028	.	1000	.	72.00018	-1.00000	4.63505	89
chr2	241659408	241659561	.	1000	.	75.72774	-1.00000	4.63505	89
chr2	234289010	234289233	.	1000	.	90.09440	-1.00000	4.63505	89
chr2	233404326	233404541	.	1000	.	101.10316	-1.00000	4.63505	89
chr2	231925320	231925484	.	1000	.	83.68157	-1.00000	4.63505	89
chr2	223101852	223101978	.	1000	.	100.25269	-1.00000	4.63505	89
chr2	207627243	207627432	.	1000	.	72.59842	-1.00000	4.63505	89
chr2	200481522	200481673	.	1000	.	72.68830	-1.00000	4.63505	89
chr2	17646176	17646400	.	1000	.	112.03517	-1.00000	4.63505	89
chr2	175329159	175329364	.	1000	.	97.94909	-1.00000	4.63505	89
chr2	175251556	175251717	.	1000	.	72.99647	-1.00000	4.63505	89
chr2	175031107	175031283	.	1000	.	86.66975	-1.00000	4.63505	89
chr2	112048887	112049060	.	1000	.	67.27969	-1.00000	4.63505	89
chr19	55777658	55777803	.	1000	.	105.75701	-1.00000	4.63505	89
chr19	5547926	5548150	.	1000	.	104.09453	-1.00000	4.63505	89
chr19	50906323	50906487	.	1000	.	85.53183	-1.00000	4.63505	89
chr19	50264569	50264755	.	1000	.	94.32606	-1.00000	4.63505	89
chr19	50255222	50255425	.	1000	.	112.11280	-1.00000	4.63505	89
chr19	49761867	49762055	.	1000	.	104.21539	-1.00000	4.63505	89
chr19	3852765	3852992	.	1000	.	124.55264	-1.00000	4.63505	89
chr18	54119577	54119764	.	1000	.	66.15040	-1.00000	4.63505	89
chr18	5073364	5073528	.	1000	.	68.08806	-1.00000	4.63505	89
chr18	35756609	35756805	.	1000	.	105.16641	-1.00000	4.63505	89
chr17	79658970	79659140	.	1000	.	80.53011	-1.00000	4.63505	89
chr17	75783429	75783620	.	1000	.	90.83412	-1.00000	4.63505	89
chr17	42428508	42428706	.	1000	.	101.52087	-1.00000	4.63505	89
chr17	3602624	3602824	.	1000	.	99.43161	-1.00000	4.63505	89
chr17	21457126	21457303	.	1000	.	78.02561	-1.00000	4.63505	89
chr16	87909443	87909661	.	1000	.	115.82573	-1.00000	4.63505	89
chr16	745893	746105	.	1000	.	87.70293	-1.00000	4.63505	89
chr16	27639878	27640072	.	1000	.	109.09481	-1.00000	4.63505	89
chr16	25708068	25708258	.	1000	.	89.64239	-1.00000	4.63505	89
chr15	78873592	78873800	.	1000	.	90.55560	-1.00000	4.63505	89
chr15	77107769	77107954	.	1000	.	95.93457	-1.00000	4.63505	89
chr15	59174941	59175108	.	1000	.	88.20120	-1.00000	4.63505	89
chr15	48861919	48862141	.	1000	.	107.80526	-1.00000	4.63505	89
chr15	101152926	101153101	.	1000	.	75.06314	-1.00000	4.63505	89
chr14	60562254	60562411	.	1000	.	68.69369	-1.00000	4.63505	89
chr13	32246483	32246662	.	1000	.	107.61334	-1.00000	4.63505	89
chr13	27984366	27984549	.	1000	.	77.87132	-1.00000	4.63505	89
chr12	98532811	98532984	.	1000	.	87.63644	-1.00000	4.63505	89
chr12	66087478	66087660	.	1000	.	106.44702	-1.00000	4.63505	89
chr12	5200618	5200825	.	1000	.	108.07500	-1.00000	4.63505	89
chr12	30807521	30807716	.	1000	.	95.30837	-1.00000	4.63505	89
chr12	132460698	132460850	.	1000	.	70.55415	-1.00000	4.63505	89
chr12	127363503	127363710	.	1000	.	80.63326	-1.00000	4.63505	89
chr12	107892069	107892241	.	1000	.	103.42759	-1.00000	4.63505	89
chr11	72103534	72103734	.	1000	.	101.07430	-1.00000	4.63505	89
chr11	65570102	65570330	.	1000	.	133.16511	-1.00000	4.63505	89
chr11	62909194	62909415	.	1000	.	114.21577	-1.00000	4.63505	89
chr11	62196055	62196267	.	1000	.	98.36812	-1.00000	4.63505	89
chr11	5380850	5381018	.	1000	.	106.49683	-1.00000	4.63505	89
chr11	36564470	36564624	.	1000	.	83.11206	-1.00000	4.63505	89
chr11	134726081	134726251	.	1000	.	78.31542	-1.00000	4.63505	89
chr11	114739033	114739207	.	1000	.	76.66037	-1.00000	4.63505	89
chr10	58531206	58531377	.	1000	.	83.72536	-1.00000	4.63505	89
chr10	58065358	58065540	.	1000	.	67.18406	-1.00000	4.63505	89
chr10	1715824	1715964	.	1000	.	76.11495	-1.00000	4.63505	89
chr10	125934375	125934524	.	1000	.	72.18734	-1.00000	4.63505	89
chr10	120423431	120423596	.	1000	.	84.69984	-1.00000	4.63505	89
chr1	90046053	90046274	.	1000	.	120.89600	-1.00000	4.63505	89
chr1	218361443	218361607	.	1000	.	80.35925	-1.00000	4.63505	89
chr1	210400686	210400909	.	1000	.	118.80656	-1.00000	4.63505	89
chr1	166017516	166017658	.	1000	.	95.33352	-1.00000	4.63505	89
chr1	150255439	150255669	.	1000	.	81.15170	-1.00000	4.63505	89
chr1	115807831	115808044	.	1000	.	102.88549	-1.00000	4.63505	89
chrX	67555687	67555863	.	1000	.	84.93219	-1.00000	4.63505	88
chrX	47683288	47683507	.	1000	.	115.73084	-1.00000	4.63505	88
chrX	154527214	154527418	.	1000	.	95.91900	-1.00000	4.63505	88
chrX	10189680	10189909	.	1000	.	111.27951	-1.00000	4.63505	88
chr9	69672934	69673155	.	1000	.	105.70098	-1.00000	4.63505	88
chr9	69412718	69412932	.	1000	.	90.40579	-1.00000	4.63505	88
chr9	14465558	14465764	.	1000	.	89.60090	-1.00000	4.63505	88
chr9	130327137	130327355	.	1000	.	109.76526	-1.00000	4.63505	88
chr8	142943646	142943846	.	1000	.	103.17946	-1.00000	4.63505	88
chr8	132875548	132875724	.	1000	.	93.45557	-1.00000	4.63505	88
chr7	5997303	5997508	.	1000	.	89.33672	-1.00000	4.63505	88
chr7	42745453	42745647	.	1000	.	100.72485	-1.00000	4.63505	88
chr7	26365204	26365410	.	1000	.	97.28220	-1.00000	4.63505	88
chr7	20440812	20441024	.	1000	.	100.95105	-1.00000	4.63505	88
chr7	113289259	113289460	.	1000	.	107.77903	-1.00000	4.63505	88
chr7	100190146	100190292	.	1000	.	69.18586	-1.00000	4.63505	88
chr6	36139509	36139730	.	1000	.	113.07855	-1.00000	4.63505	88
chr6	31102452	31102620	.	1000	.	104.74709	-1.00000	4.63505	88
chr6	30238526	30238693	.	1000	.	99.94441	-1.00000	4.63505	88
chr6	26493399	26493561	.	1000	.	83.26423	-1.00000	4.63505	88
chr6	161695125	161695303	.	1000	.	91.14404	-1.00000	4.63505	88
chr6	154615761	154615923	.	1000	.	101.44337	-1.00000	4.63505	88
chr6	152863957	152864167	.	1000	.	104.50679	-1.00000	4.63505	88
chr6	151406149	151406352	.	1000	.	87.37489	-1.00000	4.63505	88
chr6	116010876	116011088	.	1000	.	112.64314	-1.00000	4.63505	88
chr6	106360408	106360596	.	1000	.	87.96028	-1.00000	4.63505	88
chr5	79703013	79703221	.	1000	.	104.39244	-1.00000	4.63505	88
chr5	69266060	69266225	.	1000	.	85.40256	-1.00000	4.63505	88
chr5	159316878	159317054	.	1000	.	89.38947	-1.00000	4.63505	88
chr4	84503951	84504140	.	1000	.	101.36552	-1.00000	4.63505	88
chr4	77358426	77358574	.	1000	.	78.25800	-1.00000	4.63505	88
chr4	15479050	15479259	.	1000	.	104.37414	-1.00000	4.63505	88
chr4	153207667	153207864	.	1000	.	89.63215	-1.00000	4.63505	88
chr3	58824303	58824491	.	1000	.	87.84165	-1.00000	4.63505	88
chr3	47789175	47789382	.	1000	.	73.64869	-1.00000	4.63505	88
chr3	42118853	42119047	.	1000	.	88.74886	-1.00000	4.63505	88
chr3	128617691	128617853	.	1000	.	69.04473	-1.00000	4.63505	88
chr3	128584505	128584668	.	1000	.	85.63868	-1.00000	4.63505	88
chr3	124995539	124995659	.	1000	.	66.30099	-1.00000	4.63505	88
chr22	44003839	44003988	.	1000	.	82.04559	-1.00000	4.63505	88
chr22	30089044	30089193	.	1000	.	63.95285	-1.00000	4.63505	88
chr21	39715916	39716105	.	1000	.	78.41740	-1.00000	4.63505	88
chr20	47150720	47150964	.	1000	.	138.11151	-1.00000	4.63505	88
chr20	40251416	40251606	.	1000	.	85.13253	-1.00000	4.63505	88
chr20	38304948	38305176	.	1000	.	107.49743	-1.00000	4.63505	88
chr20	36384170	36384332	.	1000	.	86.07469	-1.00000	4.63505	88
chr20	31661597	31661767	.	1000	.	73.34608	-1.00000	4.63505	88
chr2	76197933	76198106	.	1000	.	66.26296	-1.00000	4.63505	88
chr2	38926088	38926257	.	1000	.	107.20479	-1.00000	4.63505	88
chr2	3379820	3379987	.	1000	.	84.71145	-1.00000	4.63505	88
chr2	239934592	239934741	.	1000	.	75.88146	-1.00000	4.63505	88
chr2	236180965	236181151	.	1000	.	76.06106	-1.00000	4.63505	88
chr2	16218767	16218925	.	1000	.	72.90615	-1.00000	4.63505	88
chr2	118865224	118865443	.	1000	.	121.33075	-1.00000	4.63505	88
chr19	6018936	6019117	.	1000	.	107.64588	-1.00000	4.63505	88
chr19	51511467	51511668	.	1000	.	82.68391	-1.00000	4.63505	88
chr19	11923694	11923944	.	1000	.	145.03636	-1.00000	4.63505	88
chr18	31819710	31819938	.	1000	.	103.16820	-1.00000	4.63505	88
chr17	82321550	82321804	.	1000	.	112.71694	-1.00000	4.63505	88
chr17	80361565	80361713	.	1000	.	81.67623	-1.00000	4.63505	88
chr17	68463042	68463235	.	1000	.	96.49732	-1.00000	4.63505	88
chr17	40791910	40792076	.	1000	.	85.23336	-1.00000	4.63505	88
chr16	85759934	85760102	.	1000	.	76.72093	-1.00000	4.63505	88
chr16	78925187	78925319	.	1000	.	80.25214	-1.00000	4.63505	88
chr16	68367114	68367348	.	1000	.	91.06490	-1.00000	4.63505	88
chr16	54633928	54634122	.	1000	.	86.12553	-1.00000	4.63505	88
chr16	31859481	31859588	.	1000	.	79.38586	-1.00000	4.63505	88
chr15	99704491	99704635	.	1000	.	104.78239	-1.00000	4.63505	88
chr15	88701691	88701851	.	1000	.	81.69392	-1.00000	4.63505	88
chr15	55799858	55800034	.	1000	.	83.07636	-1.00000	4.63505	88
chr15	50148441	50148649	.	1000	.	117.99891	-1.00000	4.63505	88
chr15	40354469	40354608	.	1000	.	84.07184	-1.00000	4.63505	88
chr15	23649032	23649192	.	1000	.	86.86323	-1.00000	4.63505	88
chr14	94549526	94549699	.	1000	.	89.84811	-1.00000	4.63505	88
chr14	76710211	76710360	.	1000	.	82.03384	-1.00000	4.63505	88
chr14	70257625	70257840	.	1000	.	79.70709	-1.00000	4.63505	88
chr14	56556036	56556211	.	1000	.	78.73878	-1.00000	4.63505	88
chr14	105489760	105489951	.	1000	.	81.53619	-1.00000	4.63505	88
chr12	97149040	97149183	.	1000	.	84.93240	-1.00000	4.63505	88
chr12	93025550	93025735	.	1000	.	83.68326	-1.00000	4.63505	88
chr12	71780323	71780511	.	1000	.	96.16488	-1.00000	4.63505	88
chr12	55143361	55143540	.	1000	.	85.87674	-1.00000	4.63505	88
chr12	39273287	39273454	.	1000	.	79.89683	-1.00000	4.63505	88
chr11	88016507	88016707	.	1000	.	91.28174	-1.00000	4.63505	88
chr11	1876484	1876684	.	1000	.	98.73468	-1.00000	4.63505	88
chr11	13344233	13344429	.	1000	.	112.35595	-1.00000	4.63505	88
chr11	116605700	116605877	.	1000	.	85.43158	-1.00000	4.63505	88
chr11	111604525	111604705	.	1000	.	92.62273	-1.00000	4.63505	88
chr10	97914846	97915051	.	1000	.	113.05590	-1.00000	4.63505	88
chr10	91635510	91635662	.	1000	.	77.10685	-1.00000	4.63505	88
chr10	80924458	80924642	.	1000	.	101.65409	-1.00000	4.63505	88
chr10	6050925	6051054	.	1000	.	82.82461	-1.00000	4.63505	88
chr10	50660263	50660442	.	1000	.	80.89202	-1.00000	4.63505	88
chr10	15419410	15419579	.	1000	.	86.32773	-1.00000	4.63505	88
chr10	119608399	119608567	.	1000	.	91.36725	-1.00000	4.63505	88
chr1	21703401	21703554	.	1000	.	96.59507	-1.00000	4.63505	88
chr1	202122690	202122866	.	1000	.	86.62437	-1.00000	4.63505	88
chr1	182444548	182444743	.	1000	.	78.74244	-1.00000	4.63505	88
chr1	17755183	17755346	.	1000	.	95.82816	-1.00000	4.63505	88
chr1	171245552	171245752	.	1000	.	97.33920	-1.00000	4.63505	88
chr1	162627830	162627984	.	1000	.	87.67418	-1.00000	4.63505	88
chr1	161440398	161440566	.	1000	.	86.48147	-1.00000	4.63505	88
chr1	152182562	152182705	.	1000	.	74.83848	-1.00000	4.63505	88
chr1	150281345	150281514	.	1000	.	89.40511	-1.00000	4.63505	88
chrX	30215326	30215555	.	1000	.	131.39480	-1.00000	4.63505	87
chrX	154715026	154715255	.	1000	.	96.11498	-1.00000	4.63505	87
chr9	72271986	72272178	.	1000	.	87.40223	-1.00000	4.63505	87
chr9	35826084	35826300	.	1000	.	104.37280	-1.00000	4.63505	87
chr9	35611353	35611543	.	1000	.	97.13116	-1.00000	4.63505	87
chr8	86703446	86703606	.	1000	.	81.62033	-1.00000	4.63505	87
chr8	72847250	72847424	.	1000	.	94.98101	-1.00000	4.63505	87
chr8	53863389	53863594	.	1000	.	91.53376	-1.00000	4.63505	87
chr8	127400751	127400964	.	1000	.	95.31523	-1.00000	4.63505	87
chr8	120605794	120605931	.	1000	.	86.20402	-1.00000	4.63505	87
chr8	10850514	10850680	.	1000	.	100.47260	-1.00000	4.63505	87
chr7	38368255	38368441	.	1000	.	68.16686	-1.00000	4.63505	87
chr7	28096735	28096944	.	1000	.	82.98524	-1.00000	4.63505	87
chr7	139321073	139321234	.	1000	.	121.68499	-1.00000	4.63505	87
chr6	56359350	56359496	.	1000	.	82.15323	-1.00000	4.63505	87
chr6	151648081	151648233	.	1000	.	92.51570	-1.00000	4.63505	87
chr6	138692233	138692412	.	1000	.	78.95710	-1.00000	4.63505	87
chr6	119966610	119966822	.	1000	.	87.59335	-1.00000	4.63505	87
chr6	110528120	110528337	.	1000	.	109.88578	-1.00000	4.63505	87
chr5	80083611	80083777	.	1000	.	96.44806	-1.00000	4.63505	87
chr5	7805477	7805670	.	1000	.	87.63032	-1.00000	4.63505	87
chr5	150272618	150272803	.	1000	.	81.23601	-1.00000	4.63505	87
chr5	141370075	141370248	.	1000	.	87.92184	-1.00000	4.63505	87
chr4	72702313	72702461	.	1000	.	75.08562	-1.00000	4.63505	87
chr4	6907847	6908040	.	1000	.	91.73108	-1.00000	4.63505	87
chr4	5399907	5400074	.	1000	.	85.20920	-1.00000	4.63505	87
chr4	4678322	4678463	.	1000	.	85.91541	-1.00000	4.63505	87
chr4	185305095	185305253	.	1000	.	84.19353	-1.00000	4.63505	87
chr4	154024224	154024415	.	1000	.	70.43723	-1.00000	4.63505	87
chr3	53299626	53299852	.	1000	.	88.77301	-1.00000	4.63505	87
chr3	31768870	31769061	.	1000	.	94.27227	-1.00000	4.63505	87
chr3	30199205	30199365	.	1000	.	79.88547	-1.00000	4.63505	87
chr3	197187078	197187216	.	1000	.	86.25145	-1.00000	4.63505	87
chr3	160413744	160413954	.	1000	.	115.23677	-1.00000	4.63505	87
chr3	158917999	158918175	.	1000	.	96.46323	-1.00000	4.63505	87
chr22	49930974	49931202	.	1000	.	110.72591	-1.00000	4.63505	87
chr22	40683195	40683382	.	1000	.	86.89224	-1.00000	4.63505	87
chr22	39493412	39493568	.	1000	.	77.01311	-1.00000	4.63505	87
chr22	35631692	35631904	.	1000	.	114.61374	-1.00000	4.63505	87
chr22	31082763	31082919	.	1000	.	87.88407	-1.00000	4.63505	87
chr22	27682483	27682658	.	1000	.	106.57090	-1.00000	4.63505	87
chr21	42850892	42851081	.	1000	.	93.61647	-1.00000	4.63505	87
chr20	62496602	62496799	.	1000	.	83.48588	-1.00000	4.63505	87
chr20	49982521	49982714	.	1000	.	84.22793	-1.00000	4.63505	87
chr20	31260447	31260629	.	1000	.	94.54301	-1.00000	4.63505	87
chr2	71548719	71548953	.	1000	.	123.20432	-1.00000	4.63505	87
chr2	55175701	55175868	.	1000	.	69.21614	-1.00000	4.63505	87
chr2	54522777	54522948	.	1000	.	80.83456	-1.00000	4.63505	87
chr2	46555115	46555287	.	1000	.	87.28485	-1.00000	4.63505	87
chr2	26922815	26922986	.	1000	.	75.68248	-1.00000	4.63505	87
chr2	230067089	230067258	.	1000	.	81.37242	-1.00000	4.63505	87
chr2	227033465	227033687	.	1000	.	110.91712	-1.00000	4.63505	87
chr2	197075882	197076005	.	1000	.	75.11363	-1.00000	4.63505	87
chr2	144441235	144441403	.	1000	.	95.96317	-1.00000	4.63505	87
chr19	8268992	8269169	.	1000	.	102.66026	-1.00000	4.63505	87
chr19	55945920	55946088	.	1000	.	63.94372	-1.00000	4.63505	87
chr19	49430870	49431119	.	1000	.	132.61338	-1.00000	4.63505	87
chr19	4660510	4660749	.	1000	.	118.89652	-1.00000	4.63505	87
chr19	18675872	18676013	.	1000	.	87.77201	-1.00000	4.63505	87
chr18	58781659	58781879	.	1000	.	116.62143	-1.00000	4.63505	87
chr18	23622313	23622555	.	1000	.	138.57037	-1.00000	4.63505	87
chr17	44041535	44041732	.	1000	.	97.83653	-1.00000	4.63505	87
chr16	72066791	72066980	.	1000	.	85.61334	-1.00000	4.63505	87
chr16	71358582	71358766	.	1000	.	90.27646	-1.00000	4.63505	87
chr16	22186639	22186823	.	1000	.	79.94394	-1.00000	4.63505	87
chr16	13454064	13454247	.	1000	.	88.24862	-1.00000	4.63505	87
chr16	10579995	10580191	.	1000	.	90.58164	-1.00000	4.63505	87
chr15	92694084	92694271	.	1000	.	98.65825	-1.00000	4.63505	87
chr15	55408273	55408493	.	1000	.	98.85232	-1.00000	4.63505	87
chr15	43514579	43514775	.	1000	.	107.64631	-1.00000	4.63505	87
chr15	43219071	43219201	.	1000	.	70.32224	-1.00000	4.63505	87
chr15	101289008	101289230	.	1000	.	110.72804	-1.00000	4.63505	87
chr14	96584263	96584524	.	1000	.	143.10238	-1.00000	4.63505	87
chr14	78164338	78164519	.	1000	.	103.26586	-1.00000	4.63505	87
chr14	75088679	75088829	.	1000	.	96.47273	-1.00000	4.63505	87
chr14	74459663	74459833	.	1000	.	79.79950	-1.00000	4.63505	87
chr14	20531073	20531273	.	1000	.	75.01953	-1.00000	4.63505	87
chr13	20136845	20137013	.	1000	.	91.43521	-1.00000	4.63505	87
chr13	112617073	112617253	.	1000	.	73.61155	-1.00000	4.63505	87
chr12	87995720	87995834	.	1000	.	86.01227	-1.00000	4.63505	87
chr12	7933305	7933492	.	1000	.	64.34998	-1.00000	4.63505	87
chr12	62935185	62935358	.	1000	.	85.07429	-1.00000	4.63505	87
chr12	56079010	56079197	.	1000	.	80.72299	-1.00000	4.63505	87
chr12	25436399	25436616	.	1000	.	112.42730	-1.00000	4.63505	87
chr11	8092750	8092958	.	1000	.	119.32531	-1.00000	4.63505	87
chr11	73931411	73931584	.	1000	.	95.97553	-1.00000	4.63505	87
chr11	64656874	64657060	.	1000	.	92.29723	-1.00000	4.63505	87
chr11	5004550	5004733	.	1000	.	91.63860	-1.00000	4.63505	87
chr11	46669992	46670152	.	1000	.	73.36465	-1.00000	4.63505	87
chr11	111931857	111932041	.	1000	.	78.07675	-1.00000	4.63505	87
chr10	96335018	96335183	.	1000	.	78.43919	-1.00000	4.63505	87
chr10	86693849	86694055	.	1000	.	117.37999	-1.00000	4.63505	87
chr10	45308890	45309038	.	1000	.	95.69382	-1.00000	4.63505	87
chr10	110547278	110547400	.	1000	.	86.30878	-1.00000	4.63505	87
chr1	87450964	87451124	.	1000	.	82.93292	-1.00000	4.63505	87
chr1	56803676	56803792	.	1000	.	81.82212	-1.00000	4.63505	87
chr1	246971467	246971676	.	1000	.	107.24807	-1.00000	4.63505	87
chr1	229849179	229849391	.	1000	.	136.66031	-1.00000	4.63505	87
chr1	204366859	204367051	.	1000	.	87.67093	-1.00000	4.63505	87
chr1	180416134	180416290	.	1000	.	73.67014	-1.00000	4.63505	87
chr1	165073497	165073662	.	1000	.	72.27107	-1.00000	4.63505	87
chr1	158506472	158506666	.	1000	.	83.70413	-1.00000	4.63505	87
chrX	65986363	65986535	.	1000	.	87.49574	-1.00000	4.63505	86
chrX	130192364	130192554	.	1000	.	95.75082	-1.00000	4.63505	86
chrX	106863150	106863325	.	1000	.	86.40040	-1.00000	4.63505	86
chrX	104565882	104566073	.	1000	.	81.16070	-1.00000	4.63505	86
chr9	68560137	68560261	.	1000	.	64.58847	-1.00000	4.63505	86
chr9	37511106	37511322	.	1000	.	85.14826	-1.00000	4.63505	86
chr9	36328936	36329066	.	1000	.	72.33230	-1.00000	4.63505	86
chr9	129617370	129617554	.	1000	.	78.70234	-1.00000	4.63505	86
chr9	126773099	126773279	.	1000	.	80.20154	-1.00000	4.63505	86
chr8	85022084	85022241	.	1000	.	84.44860	-1.00000	4.63505	86
chr8	61810058	61810274	.	1000	.	99.43726	-1.00000	4.63505	86
chr8	127496512	127496724	.	1000	.	107.50915	-1.00000	4.63505	86
chr7	90298276	90298445	.	1000	.	96.30311	-1.00000	4.63505	86
chr7	77657880	77658055	.	1000	.	82.77345	-1.00000	4.63505	86
chr7	74545275	74545434	.	1000	.	93.07541	-1.00000	4.63505	86
chr7	5487944	5488137	.	1000	.	100.30309	-1.00000	4.63505	86
chr7	49852751	49852929	.	1000	.	96.03630	-1.00000	4.63505	86
chr7	4845952	4846118	.	1000	.	86.60695	-1.00000	4.63505	86
chr7	41696543	41696696	.	1000	.	73.92530	-1.00000	4.63505	86
chr7	26285132	26285340	.	1000	.	102.39628	-1.00000	4.63505	86
chr7	23430401	23430622	.	1000	.	117.88540	-1.00000	4.63505	86
chr6	83615091	83615252	.	1000	.	67.86057	-1.00000	4.63505	86
chr6	53544665	53544810	.	1000	.	70.24984	-1.00000	4.63505	86
chr6	51855367	51855562	.	1000	.	96.13552	-1.00000	4.63505	86
chr6	47780862	47781043	.	1000	.	105.47248	-1.00000	4.63505	86
chr6	46410436	46410614	.	1000	.	105.93271	-1.00000	4.63505	86
chr6	161748895	161749127	.	1000	.	97.62075	-1.00000	4.63505	86
chr6	149028937	149029117	.	1000	.	93.95510	-1.00000	4.63505	86
chr5	16585379	16585587	.	1000	.	80.58896	-1.00000	4.63505	86
chr5	148741323	148741526	.	1000	.	94.63298	-1.00000	4.63505	86
chr5	126339284	126339483	.	1000	.	92.30207	-1.00000	4.63505	86
chr4	99462961	99463185	.	1000	.	127.00409	-1.00000	4.63505	86
chr4	71184305	71184486	.	1000	.	92.81978	-1.00000	4.63505	86
chr4	173288407	173288629	.	1000	.	88.91454	-1.00000	4.63505	86
chr3	179322747	179322945	.	1000	.	92.26444	-1.00000	4.63505	86
chr3	15305354	15305516	.	1000	.	104.70288	-1.00000	4.63505	86
chr3	127652258	127652448	.	1000	.	108.24690	-1.00000	4.63505	86
chr3	126522371	126522555	.	1000	.	101.03704	-1.00000	4.63505	86
chr3	119559588	119559735	.	1000	.	69.86294	-1.00000	4.63505	86
chr3	102673610	102673796	.	1000	.	81.63597	-1.00000	4.63505	86
chr22	38681806	38681996	.	1000	.	107.33212	-1.00000	4.63505	86
chr22	24938879	24939040	.	1000	.	78.90213	-1.00000	4.63505	86
chr22	21644061	21644258	.	1000	.	122.99061	-1.00000	4.63505	86
chr21	43645638	43645789	.	1000	.	93.28660	-1.00000	4.63505	86
chr2	88307955	88308126	.	1000	.	94.30438	-1.00000	4.63505	86
chr2	70303991	70304176	.	1000	.	70.39912	-1.00000	4.63505	86
chr2	42096017	42096141	.	1000	.	89.42713	-1.00000	4.63505	86
chr2	38523827	38524023	.	1000	.	113.04438	-1.00000	4.63505	86
chr2	33395755	33395952	.	1000	.	115.47854	-1.00000	4.63505	86
chr2	239267527	239267696	.	1000	.	81.92096	-1.00000	4.63505	86
chr2	236343651	236343813	.	1000	.	69.38139	-1.00000	4.63505	86
chr2	224357501	224357662	.	1000	.	69.67264	-1.00000	4.63505	86
chr2	205766859	205767046	.	1000	.	80.50576	-1.00000	4.63505	86
chr2	205716254	205716374	.	1000	.	90.57266	-1.00000	4.63505	86
chr2	187581481	187581702	.	1000	.	108.39169	-1.00000	4.63505	86
chr2	179219065	179219262	.	1000	.	115.99439	-1.00000	4.63505	86
chr2	177332423	177332658	.	1000	.	120.95859	-1.00000	4.63505	86
chr2	148020350	148020509	.	1000	.	92.22982	-1.00000	4.63505	86
chr2	132547190	132547388	.	1000	.	78.15035	-1.00000	4.63505	86
chr19	5523174	5523395	.	1000	.	108.04772	-1.00000	4.63505	86
chr19	54354034	54354224	.	1000	.	67.70408	-1.00000	4.63505	86
chr19	33246034	33246251	.	1000	.	92.53186	-1.00000	4.63505	86
chr19	18995844	18996062	.	1000	.	95.80012	-1.00000	4.63505	86
chr18	77900117	77900318	.	1000	.	91.35326	-1.00000	4.63505	86
chr18	59084270	59084457	.	1000	.	103.18851	-1.00000	4.63505	86
chr17	50596833	50597041	.	1000	.	99.57625	-1.00000	4.63505	86
chr17	3043829	3043987	.	1000	.	70.11186	-1.00000	4.63505	86
chr16	72099442	72099582	.	1000	.	95.70394	-1.00000	4.63505	86
chr16	667906	668135	.	1000	.	107.42135	-1.00000	4.63505	86
chr16	15046877	15047020	.	1000	.	70.08851	-1.00000	4.63505	86
chr15	62306967	62307154	.	1000	.	84.16321	-1.00000	4.63505	86
chr15	55108998	55109233	.	1000	.	126.38552	-1.00000	4.63505	86
chr15	51917601	51917795	.	1000	.	92.42165	-1.00000	4.63505	86
chr15	40336867	40337056	.	1000	.	82.90737	-1.00000	4.63505	86
chr15	31490101	31490209	.	1000	.	89.69204	-1.00000	4.63505	86
chr14	95566248	95566465	.	1000	.	95.64802	-1.00000	4.63505	86
chr14	77213501	77213693	.	1000	.	90.11923	-1.00000	4.63505	86
chr14	68863316	68863517	.	1000	.	109.48729	-1.00000	4.63505	86
chr14	58501339	58501487	.	1000	.	71.57682	-1.00000	4.63505	86
chr13	98673110	98673328	.	1000	.	132.27395	-1.00000	4.63505	86
chr13	40069283	40069452	.	1000	.	70.93729	-1.00000	4.63505	86
chr13	27998026	27998226	.	1000	.	80.41988	-1.00000	4.63505	86
chr12	82685788	82685985	.	1000	.	93.16532	-1.00000	4.63505	86
chr12	6735760	6735991	.	1000	.	113.00218	-1.00000	4.63505	86
chr12	52143596	52143811	.	1000	.	96.92203	-1.00000	4.63505	86
chr12	50734734	50734957	.	1000	.	119.07755	-1.00000	4.63505	86
chr12	119649298	119649531	.	1000	.	104.76443	-1.00000	4.63505	86
chr12	115983337	115983521	.	1000	.	89.50275	-1.00000	4.63505	86
chr12	106920012	106920212	.	1000	.	80.92152	-1.00000	4.63505	86
chr11	73182852	73183025	.	1000	.	107.08470	-1.00000	4.63505	86
chr11	62881285	62881524	.	1000	.	89.63881	-1.00000	4.63505	86
chr11	440260	440475	.	1000	.	96.78209	-1.00000	4.63505	86
chr11	33329822	33330027	.	1000	.	89.10267	-1.00000	4.63505	86
chr11	111777388	111777583	.	1000	.	98.05198	-1.00000	4.63505	86
chr11	111283341	111283532	.	1000	.	75.47861	-1.00000	4.63505	86
chr10	34305250	34305433	.	1000	.	83.81244	-1.00000	4.63505	86
chr10	22586333	22586475	.	1000	.	72.87729	-1.00000	4.63505	86
chr10	128178457	128178600	.	1000	.	75.91818	-1.00000	4.63505	86
chr10	123582210	123582424	.	1000	.	111.59190	-1.00000	4.63505	86
chr10	114304029	114304182	.	1000	.	84.88117	-1.00000	4.63505	86
chr10	102835037	102835229	.	1000	.	111.70577	-1.00000	4.63505	86
chr1	94481554	94481736	.	1000	.	87.07894	-1.00000	4.63505	86
chr1	45493226	45493376	.	1000	.	81.87329	-1.00000	4.63505	86
chr1	29453599	29453755	.	1000	.	74.54486	-1.00000	4.63505	86
chr1	228166506	228166663	.	1000	.	106.25973	-1.00000	4.63505	86
chr1	218299486	218299672	.	1000	.	91.51473	-1.00000	4.63505	86
chr1	163071909	163072078	.	1000	.	74.71229	-1.00000	4.63505	86
chr1	14571955	14572150	.	1000	.	98.29635	-1.00000	4.63505	86
chrX	74382782	74382965	.	1000	.	99.17495	-1.00000	4.63505	85
chrX	153649757	153649929	.	1000	.	85.55234	-1.00000	4.63505	85
chrX	152632591	152632804	.	1000	.	111.43560	-1.00000	4.63505	85
chrX	123514470	123514650	.	1000	.	70.37272	-1.00000	4.63505	85
chrX	119887691	119887884	.	1000	.	71.51282	-1.00000	4.63505	85
chrX	11787603	11787788	.	1000	.	84.21084	-1.00000	4.63505	85
chrX	104195596	104195756	.	1000	.	66.16896	-1.00000	4.63505	85
chrX	101596204	101596361	.	1000	.	66.26592	-1.00000	4.63505	85
chr9	83583267	83583419	.	1000	.	66.62664	-1.00000	4.63505	85
chr9	5799363	5799523	.	1000	.	84.37743	-1.00000	4.63505	85
chr9	385890	386076	.	1000	.	96.11150	-1.00000	4.63505	85
chr9	136769970	136770146	.	1000	.	75.93129	-1.00000	4.63505	85
chr9	134739239	134739424	.	1000	.	106.72039	-1.00000	4.63505	85
chr9	124754435	124754619	.	1000	.	83.91911	-1.00000	4.63505	85
chr9	124133786	124133998	.	1000	.	97.06936	-1.00000	4.63505	85
chr9	100602450	100602636	.	1000	.	87.42942	-1.00000	4.63505	85
chr8	94612986	94613178	.	1000	.	87.59553	-1.00000	4.63505	85
chr8	125432092	125432247	.	1000	.	90.61980	-1.00000	4.63505	85
chr7	18064359	18064533	.	1000	.	108.68655	-1.00000	4.63505	85
chr7	142320068	142320280	.	1000	.	99.48666	-1.00000	4.63505	85
chr6	87393148	87393287	.	1000	.	67.84249	-1.00000	4.63505	85
chr6	83884558	83884735	.	1000	.	75.88506	-1.00000	4.63505	85
chr6	34858782	34858989	.	1000	.	105.45036	-1.00000	4.63505	85
chr6	154733288	154733459	.	1000	.	81.35249	-1.00000	4.63505	85
chr6	144581911	144582079	.	1000	.	85.38821	-1.00000	4.63505	85
chr6	129671861	129672043	.	1000	.	78.47773	-1.00000	4.63505	85
chr6	127464965	127465139	.	1000	.	94.39503	-1.00000	4.63505	85
chr5	88729694	88729825	.	1000	.	78.91756	-1.00000	4.63505	85
chr5	73902658	73902839	.	1000	.	82.81257	-1.00000	4.63505	85
chr5	64612452	64612627	.	1000	.	74.86536	-1.00000	4.63505	85
chr5	2415787	2415928	.	1000	.	96.87047	-1.00000	4.63505	85
chr5	173204345	173204523	.	1000	.	72.97555	-1.00000	4.63505	85
chr5	172707263	172707456	.	1000	.	96.59861	-1.00000	4.63505	85
chr5	148733686	148733884	.	1000	.	103.76030	-1.00000	4.63505	85
chr5	145888096	145888265	.	1000	.	116.43349	-1.00000	4.63505	85
chr5	1053229	1053376	.	1000	.	86.06690	-1.00000	4.63505	85
chr4	78592510	78592688	.	1000	.	96.55648	-1.00000	4.63505	85
chr4	77044650	77044777	.	1000	.	76.20090	-1.00000	4.63505	85
chr4	76758409	76758622	.	1000	.	101.61381	-1.00000	4.63505	85
chr4	53015733	53015902	.	1000	.	89.13838	-1.00000	4.63505	85
chr4	121307870	121308049	.	1000	.	81.77488	-1.00000	4.63505	85
chr3	71955574	71955735	.	1000	.	79.03006	-1.00000	4.63505	85
chr3	51390967	51391188	.	1000	.	93.79180	-1.00000	4.63505	85
chr3	50347332	50347496	.	1000	.	82.45112	-1.00000	4.63505	85
chr3	45344098	45344220	.	1000	.	75.92553	-1.00000	4.63505	85
chr3	36843748	36843952	.	1000	.	105.32063	-1.00000	4.63505	85
chr3	195558617	195558785	.	1000	.	90.54454	-1.00000	4.63505	85
chr3	153595318	153595458	.	1000	.	76.39110	-1.00000	4.63505	85
chr22	19912658	19912771	.	1000	.	80.91263	-1.00000	4.63505	85
chr20	45095918	45096070	.	1000	.	63.72509	-1.00000	4.63505	85
chr20	23937418	23937555	.	1000	.	72.10302	-1.00000	4.63505	85
chr2	73290327	73290473	.	1000	.	105.26045	-1.00000	4.63505	85
chr2	72859837	72860047	.	1000	.	96.46466	-1.00000	4.63505	85
chr2	71802087	71802309	.	1000	.	87.02875	-1.00000	4.63505	85
chr2	43224204	43224339	.	1000	.	97.89132	-1.00000	4.63505	85
chr2	33583364	33583488	.	1000	.	79.56470	-1.00000	4.63505	85
chr2	196751102	196751284	.	1000	.	90.27592	-1.00000	4.63505	85
chr2	185738976	185739174	.	1000	.	91.10291	-1.00000	4.63505	85
chr2	168119612	168119775	.	1000	.	70.83833	-1.00000	4.63505	85
chr2	15058151	15058320	.	1000	.	67.20653	-1.00000	4.63505	85
chr2	134412107	134412246	.	1000	.	79.50183	-1.00000	4.63505	85
chr2	133886739	133886936	.	1000	.	96.27438	-1.00000	4.63505	85
chr19	56071217	56071351	.	1000	.	72.30718	-1.00000	4.63505	85
chr19	3473098	3473310	.	1000	.	85.25966	-1.00000	4.63505	85
chr18	76802092	76802298	.	955	.	80.69240	-1.00000	4.63505	85
chr18	62423217	62423389	.	1000	.	78.27926	-1.00000	4.63505	85
chr18	477674	477869	.	1000	.	102.86799	-1.00000	4.63505	85
chr18	26103696	26103881	.	1000	.	86.22468	-1.00000	4.63505	85
chr17	7586796	7587006	.	1000	.	104.19489	-1.00000	4.63505	85
chr17	69058290	69058466	.	1000	.	64.69137	-1.00000	4.63505	85
chr17	63857132	63857344	.	1000	.	89.66055	-1.00000	4.63505	85
chr17	58200147	58200328	.	1000	.	115.00582	-1.00000	4.63505	85
chr17	44345814	44346002	.	1000	.	75.63219	-1.00000	4.63505	85
chr17	36755698	36755923	.	1000	.	102.82398	-1.00000	4.63505	85
chr17	29617204	29617380	.	1000	.	93.63118	-1.00000	4.63505	85
chr16	78503603	78503811	.	1000	.	99.92470	-1.00000	4.63505	85
chr16	53546996	53547158	.	1000	.	87.24804	-1.00000	4.63505	85
chr16	10256894	10257100	.	1000	.	100.88426	-1.00000	4.63505	85
chr15	91033223	91033451	.	1000	.	128.67067	-1.00000	4.63505	85
chr15	69035751	69035969	.	1000	.	122.73784	-1.00000	4.63505	85
chr15	52735579	52735774	.	1000	.	111.22089	-1.00000	4.63505	85
chr15	39686120	39686322	.	1000	.	95.26125	-1.00000	4.63505	85
chr14	74763145	74763322	.	1000	.	89.44017	-1.00000	4.63505	85
chr14	50321094	50321319	.	1000	.	120.57876	-1.00000	4.63505	85
chr13	30979456	30979635	.	1000	.	97.62717	-1.00000	4.63505	85
chr12	93767303	93767432	.	1000	.	69.20748	-1.00000	4.63505	85
chr12	56118175	56118345	.	1000	.	97.33252	-1.00000	4.63505	85
chr12	31653254	31653453	.	1000	.	87.13457	-1.00000	4.63505	85
chr12	3135560	3135735	.	1000	.	96.86358	-1.00000	4.63505	85
chr12	113461791	113462049	.	1000	.	101.39408	-1.00000	4.63505	85
chr12	107134751	107134904	.	1000	.	85.13601	-1.00000	4.63505	85
chr11	61173603	61173786	.	1000	.	76.69266	-1.00000	4.63505	85
chr11	32052234	32052445	.	1000	.	96.59973	-1.00000	4.63505	85
chr11	27486024	27486174	.	1000	.	65.72272	-1.00000	4.63505	85
chr11	129696176	129696355	.	1000	.	92.89819	-1.00000	4.63505	85
chr11	125423377	125423576	.	1000	.	98.88490	-1.00000	4.63505	85
chr11	124962083	124962296	.	1000	.	103.37814	-1.00000	4.63505	85
chr10	96017305	96017503	.	1000	.	82.53839	-1.00000	4.63505	85
chr10	80143814	80144067	.	1000	.	123.03179	-1.00000	4.63505	85
chr10	7260491	7260687	.	1000	.	94.19851	-1.00000	4.63505	85
chr10	71548520	71548732	.	1000	.	93.48321	-1.00000	4.63505	85
chr10	48510062	48510245	.	1000	.	95.86875	-1.00000	4.63505	85
chr10	31083805	31083951	.	1000	.	82.07606	-1.00000	4.63505	85
chr10	25227185	25227352	.	1000	.	83.98440	-1.00000	4.63505	85
chr1	65236012	65236222	.	1000	.	96.68630	-1.00000	4.63505	85
chr1	28893800	28894028	.	1000	.	101.97359	-1.00000	4.63505	85
chr1	248858613	248858791	.	1000	.	77.13007	-1.00000	4.63505	85
chr1	24849775	24849975	.	1000	.	77.10401	-1.00000	4.63505	85
chr1	242467661	242467811	.	1000	.	65.90216	-1.00000	4.63505	85
chr1	226201159	226201307	.	1000	.	77.64562	-1.00000	4.63505	85
chr1	214214027	214214239	.	1000	.	94.53597	-1.00000	4.63505	85
chr1	212669236	212669390	.	1000	.	71.52162	-1.00000	4.63505	85
chr1	201025816	201025999	.	1000	.	90.63043	-1.00000	4.63505	85
chr1	180482549	180482749	.	1000	.	108.13508	-1.00000	4.63505	85
chr1	153353656	153353823	.	1000	.	66.81047	-1.00000	4.63505	85
chr1	147724018	147724198	.	1000	.	77.71155	-1.00000	4.63505	85
chrX	56764519	56764674	.	1000	.	74.36998	-1.00000	4.63505	84
chrX	46408920	46409076	.	1000	.	82.80877	-1.00000	4.63505	84
chrX	41253772	41253951	.	777	.	75.53032	-1.00000	4.63505	84
chrX	152926362	152926480	.	1000	.	67.81796	-1.00000	4.63505	84
chrX	133921934	133922092	.	1000	.	81.39317	-1.00000	4.63505	84
chrX	123777859	123778052	.	1000	.	94.69581	-1.00000	4.63505	84
chrX	119469106	119469331	.	1000	.	104.05226	-1.00000	4.63505	84
chrX	101415602	101415759	.	1000	.	84.69903	-1.00000	4.63505	84
chr9	97896013	97896151	.	1000	.	67.34050	-1.00000	4.63505	84
chr9	96566858	96567041	.	1000	.	99.07169	-1.00000	4.63505	84
chr9	72808217	72808389	.	1000	.	96.31603	-1.00000	4.63505	84
chr9	4762646	4762854	.	1000	.	85.49445	-1.00000	4.63505	84
chr9	4366815	4367038	.	1000	.	94.92639	-1.00000	4.63505	84
chr9	37411367	37411596	.	1000	.	78.90475	-1.00000	4.63505	84
chr9	131747475	131747679	.	1000	.	87.65981	-1.00000	4.63505	84
chr8	8273281	8273504	.	1000	.	107.67243	-1.00000	4.63505	84
chr8	54166265	54166476	.	1000	.	68.97384	-1.00000	4.63505	84
chr8	39327491	39327661	.	1000	.	86.99838	-1.00000	4.63505	84
chr8	28787862	28788032	.	1000	.	84.00315	-1.00000	4.63505	84
chr8	27588267	27588480	.	1000	.	87.55947	-1.00000	4.63505	84
chr8	23589631	23589806	.	1000	.	77.87249	-1.00000	4.63505	84
chr8	118415045	118415219	.	1000	.	82.30106	-1.00000	4.63505	84
chr8	105022327	105022470	.	1000	.	66.31703	-1.00000	4.63505	84
chr7	74203279	74203495	.	1000	.	103.42814	-1.00000	4.63505	84
chr7	70698335	70698535	.	1000	.	103.69426	-1.00000	4.63505	84
chr7	41977200	41977377	.	1000	.	92.86311	-1.00000	4.63505	84
chr7	38660606	38660803	.	1000	.	103.46056	-1.00000	4.63505	84
chr7	17640839	17641001	.	1000	.	66.51132	-1.00000	4.63505	84
chr7	1507020	1507193	.	1000	.	74.26065	-1.00000	4.63505	84
chr7	103614423	103614562	.	1000	.	82.48012	-1.00000	4.63505	84
chr6	26204365	26204515	.	1000	.	100.82002	-1.00000	4.63505	84
chr6	168071728	168071834	.	1000	.	80.95165	-1.00000	4.63505	84
chr6	161618927	161619033	.	1000	.	65.45589	-1.00000	4.63505	84
chr6	158870053	158870182	.	1000	.	73.05809	-1.00000	4.63505	84
chr6	14397255	14397397	.	1000	.	73.30174	-1.00000	4.63505	84
chr6	138509500	138509666	.	1000	.	75.05913	-1.00000	4.63505	84
chr6	135423756	135423913	.	1000	.	92.69942	-1.00000	4.63505	84
chr5	81299627	81299783	.	1000	.	76.92327	-1.00000	4.63505	84
chr5	79200685	79200874	.	1000	.	91.89646	-1.00000	4.63505	84
chr5	176744770	176744911	.	1000	.	72.11336	-1.00000	4.63505	84
chr5	16934147	16934350	.	1000	.	107.35354	-1.00000	4.63505	84
chr5	155004447	155004574	.	1000	.	64.22879	-1.00000	4.63505	84
chr5	107248191	107248297	.	1000	.	83.29118	-1.00000	4.63505	84
chr4	6674797	6674966	.	1000	.	84.92859	-1.00000	4.63505	84
chr4	16794951	16795162	.	1000	.	116.31732	-1.00000	4.63505	84
chr4	109998883	109999050	.	1000	.	79.32931	-1.00000	4.63505	84
chr4	107734280	107734408	.	1000	.	76.84390	-1.00000	4.63505	84
chr3	68876224	68876390	.	1000	.	78.50540	-1.00000	4.63505	84
chr3	58994846	58995018	.	1000	.	81.91538	-1.00000	4.63505	84
chr3	4943686	4943851	.	1000	.	87.76177	-1.00000	4.63505	84
chr3	39152883	39153053	.	1000	.	85.39389	-1.00000	4.63505	84
chr3	15241456	15241648	.	1000	.	81.90351	-1.00000	4.63505	84
chr3	149291298	149291448	.	1000	.	87.07745	-1.00000	4.63505	84
chr3	13880631	13880841	.	1000	.	97.63910	-1.00000	4.63505	84
chr3	12891171	12891354	.	1000	.	77.89353	-1.00000	4.63505	84
chr3	127544344	127544522	.	1000	.	79.45364	-1.00000	4.63505	84
chr3	12541727	12541921	.	1000	.	81.10148	-1.00000	4.63505	84
chr22	17214074	17214252	.	1000	.	79.50799	-1.00000	4.63505	84
chr21	29376670	29376853	.	1000	.	91.85130	-1.00000	4.63505	84
chr20	51800248	51800459	.	1000	.	126.97995	-1.00000	4.63505	84
chr20	48698990	48699182	.	1000	.	85.83410	-1.00000	4.63505	84
chr2	84631219	84631359	.	1000	.	84.69220	-1.00000	4.63505	84
chr2	69012910	69013080	.	1000	.	73.24941	-1.00000	4.63505	84
chr2	58762300	58762493	.	1000	.	78.58440	-1.00000	4.63505	84
chr2	42513343	42513551	.	1000	.	95.40310	-1.00000	4.63505	84
chr2	38315831	38315982	.	1000	.	73.00555	-1.00000	4.63505	84
chr2	28958723	28958895	.	1000	.	89.58177	-1.00000	4.63505	84
chr2	238513478	238513648	.	1000	.	77.63620	-1.00000	4.63505	84
chr2	215828670	215828820	.	1000	.	85.16605	-1.00000	4.63505	84
chr2	176653978	176654190	.	1000	.	117.83438	-1.00000	4.63505	84
chr2	176086302	176086503	.	1000	.	115.41314	-1.00000	4.63505	84
chr2	143513170	143513372	.	1000	.	94.59729	-1.00000	4.63505	84
chr2	117785817	117785966	.	1000	.	71.83042	-1.00000	4.63505	84
chr2	105919978	105920179	.	1000	.	114.51461	-1.00000	4.63505	84
chr19	35820077	35820229	.	1000	.	87.14028	-1.00000	4.63505	84
chr18	76709875	76710070	.	1000	.	103.56729	-1.00000	4.63505	84
chr17	82300855	82301047	.	1000	.	88.16485	-1.00000	4.63505	84
chr17	5706954	5707155	.	1000	.	94.47717	-1.00000	4.63505	84
chr17	37650508	37650704	.	1000	.	73.56726	-1.00000	4.63505	84
chr17	19646020	19646186	.	1000	.	63.63468	-1.00000	4.63505	84
chr17	13030519	13030663	.	1000	.	73.32103	-1.00000	4.63505	84
chr16	9225635	9225803	.	1000	.	72.79896	-1.00000	4.63505	84
chr16	81205172	81205392	.	1000	.	115.18305	-1.00000	4.63505	84
chr16	50884167	50884314	.	1000	.	70.41010	-1.00000	4.63505	84
chr16	3095968	3096138	.	1000	.	76.71902	-1.00000	4.63505	84
chr16	3087256	3087425	.	1000	.	100.76813	-1.00000	4.63505	84
chr16	19601434	19601640	.	1000	.	100.58115	-1.00000	4.63505	84
chr16	1330627	1330849	.	1000	.	104.22692	-1.00000	4.63505	84
chr15	71801259	71801445	.	1000	.	109.16702	-1.00000	4.63505	84
chr15	28922021	28922127	.	1000	.	73.07272	-1.00000	4.63505	84
chr15	100918055	100918283	.	1000	.	147.30525	-1.00000	4.63505	84
chr14	67166457	67166640	.	1000	.	84.60284	-1.00000	4.63505	84
chr14	21987995	21988190	.	1000	.	78.64296	-1.00000	4.63505	84
chr13	46974023	46974174	.	1000	.	66.99201	-1.00000	4.63505	84
chr12	9708273	9708484	.	1000	.	88.75363	-1.00000	4.63505	84
chr12	5965948	5966150	.	1000	.	95.22634	-1.00000	4.63505	84
chr12	56513831	56514009	.	1000	.	77.16219	-1.00000	4.63505	84
chr12	47705538	47705651	.	1000	.	70.46464	-1.00000	4.63505	84
chr12	3299965	3300196	.	1000	.	93.05751	-1.00000	4.63505	84
chr12	126069639	126069848	.	1000	.	81.68400	-1.00000	4.63505	84
chr12	122471763	122471936	.	1000	.	66.09060	-1.00000	4.63505	84
chr11	96463928	96464090	.	1000	.	78.58537	-1.00000	4.63505	84
chr11	76734013	76734218	.	1000	.	71.31569	-1.00000	4.63505	84
chr11	73530262	73530460	.	1000	.	99.37078	-1.00000	4.63505	84
chr11	67659531	67659706	.	1000	.	72.73017	-1.00000	4.63505	84
chr11	34899146	34899311	.	1000	.	65.12587	-1.00000	4.63505	84
chr11	131748264	131748457	.	1000	.	94.16076	-1.00000	4.63505	84
chr10	45155902	45156019	.	1000	.	67.54843	-1.00000	4.63505	84
chr10	12729996	12730180	.	1000	.	94.44051	-1.00000	4.63505	84
chr1	95041665	95041771	.	1000	.	69.99059	-1.00000	4.63505	84
chr1	8374927	8375061	.	1000	.	89.47332	-1.00000	4.63505	84
chr1	34460315	34460503	.	1000	.	105.90960	-1.00000	4.63505	84
chr1	29415551	29415717	.	1000	.	87.80082	-1.00000	4.63505	84
chr1	215710456	215710629	.	1000	.	81.60994	-1.00000	4.63505	84
chr1	172719728	172719961	.	1000	.	92.00894	-1.00000	4.63505	84
chrX	49695321	49695482	.	1000	.	69.69827	-1.00000	4.63505	83
chrX	48083336	48083524	.	1000	.	89.45590	-1.00000	4.63505	83
chrX	47831902	47832087	.	1000	.	86.69049	-1.00000	4.63505	83
chr9	96327830	96328042	.	1000	.	81.99944	-1.00000	4.63505	83
chr9	122356745	122356887	.	1000	.	75.42901	-1.00000	4.63505	83
chr8	79684697	79684864	.	1000	.	84.10909	-1.00000	4.63505	83
chr8	57420660	57420854	.	1000	.	87.85895	-1.00000	4.63505	83
chr8	19267713	19267901	.	1000	.	88.49723	-1.00000	4.63505	83
chr8	125696832	125697015	.	1000	.	82.26824	-1.00000	4.63505	83
chr7	85750484	85750636	.	1000	.	76.96823	-1.00000	4.63505	83
chr7	27136495	27136662	.	1000	.	67.55084	-1.00000	4.63505	83
chr7	112546816	112546972	.	1000	.	92.22892	-1.00000	4.63505	83
chr7	106780053	106780223	.	1000	.	88.45291	-1.00000	4.63505	83
chr6	42563699	42563878	.	1000	.	86.03745	-1.00000	4.63505	83
chr6	40894984	40895184	.	1000	.	111.69540	-1.00000	4.63505	83
[truncated: 1,000 more rows]
