# Supplementary material for: GRAFIMO: Variant and haplotype aware motif scanning on pangenome graphs
Source: PLoS Comput Biol. 2021 Sep 27;17(9):e1009444. doi: 10.1371/journal.pcbi.1009444 (PMC8519448; doi:10.1371/journal.pcbi.1009444)
Supplement: S1 Code — (ZIP) [file pcbi.1009444.s002.zip › S1_code/test_data/tf_motifs/CTCF/Cell_line_K562/ENCFF895HAG.bed]

chr1	778662	779086	.	900	.	47.28627	-1.00000	4.02489	212
chr1	778872	779296	.	853	.	11.69967	-1.00000	3.70986	212
chr1	869791	870030	.	1000	.	112.31834	-1.00000	4.63505	114
chr1	904682	904936	.	1000	.	109.01155	-1.00000	4.63505	99
chr1	912808	913232	.	1000	.	48.97003	-1.00000	4.01513	212
chr1	919601	920025	.	847	.	22.67141	-1.00000	3.95592	212
chr1	921022	921446	.	892	.	51.16854	-1.00000	4.00274	212
chr1	923084	923508	.	993	.	31.61545	-1.00000	3.98334	212
chr1	931556	931980	.	608	.	19.21101	-1.00000	3.90833	212
chr1	938183	938380	.	1000	.	77.21394	-1.00000	4.63505	116
chr1	939023	939447	.	1000	.	41.42565	-1.00000	4.05999	212
chr1	951414	951838	.	577	.	25.69944	-1.00000	4.03439	212
chr1	976019	976443	.	1000	.	76.07154	-1.00000	4.63505	212
chr1	984117	984541	.	711	.	57.13416	-1.00000	4.19213	212
chr1	1001867	1002190	.	1000	.	161.57776	-1.00000	4.63505	158
chr1	1015326	1015750	.	914	.	47.00447	-1.00000	4.02638	212
chr1	1019160	1019584	.	929	.	34.71295	-1.00000	3.95984	212
chr1	1032991	1033282	.	1000	.	139.56957	-1.00000	4.63505	108
chr1	1035171	1035595	.	625	.	18.89043	-1.00000	3.84013	212
chr1	1063783	1064153	.	1000	.	246.10660	-1.00000	4.63505	203
chr1	1063979	1064403	.	1000	.	32.70237	-1.00000	3.97502	212
chr1	1122140	1122396	.	1000	.	145.42344	-1.00000	4.63505	137
chr1	1123078	1123502	.	682	.	18.10399	-1.00000	3.85058	212
chr1	1230643	1231067	.	997	.	32.20590	-1.00000	3.97867	212
chr1	1244197	1244621	.	639	.	16.63459	-1.00000	3.87069	212
chr1	1264987	1265411	.	1000	.	67.00752	-1.00000	4.63505	212
chr1	1283760	1284184	.	603	.	15.12929	-1.00000	3.77761	212
chr1	1290215	1290510	.	1000	.	151.03449	-1.00000	4.63505	137
chr1	1291868	1292231	.	1000	.	194.81720	-1.00000	4.63505	169
chr1	1292025	1292449	.	1000	.	46.70731	-1.00000	4.02812	212
chr1	1300129	1300333	.	1000	.	95.05639	-1.00000	4.63505	74
chr1	1300199	1300623	.	785	.	36.28712	-1.00000	3.94817	212
chr1	1301999	1302190	.	994	.	92.14525	-1.00000	4.63505	114
chr1	1302113	1302537	.	706	.	18.02444	-1.00000	3.85154	212
chr1	1306091	1306515	.	977	.	40.34308	-1.00000	4.06723	212
chr1	1344701	1344892	.	1000	.	58.57363	-1.00000	4.18425	69
chr1	1349674	1350098	.	885	.	43.46283	-1.00000	4.04722	212
chr1	1372062	1372472	.	1000	.	242.53152	-1.00000	4.63505	191
chr1	1372062	1372472	.	1000	.	26.51708	-1.00000	4.02661	401
chr1	1375092	1375516	.	1000	.	54.89519	-1.00000	4.20460	212
chr1	1376375	1376617	.	1000	.	128.48914	-1.00000	4.63505	110
chr1	1399491	1399612	.	1000	.	85.27032	-1.00000	4.63505	73
chr1	1399556	1399980	.	832	.	9.21865	-1.00000	2.98783	212
chr1	1402015	1402327	.	1000	.	234.33301	-1.00000	4.63505	153
chr1	1440908	1441325	.	1000	.	333.88086	-1.00000	4.63505	188
chr1	1504941	1505155	.	1000	.	98.44570	-1.00000	4.63505	145
chr1	1505102	1505526	.	1000	.	43.92457	-1.00000	4.04459	212
chr1	1550945	1551369	.	1000	.	81.93755	-1.00000	4.63505	212
chr1	1573936	1574053	.	1000	.	72.46828	-1.00000	4.63505	78
chr1	1574011	1574435	.	1000	.	11.49706	-1.00000	3.67794	212
chr1	1597631	1598055	.	878	.	26.64881	-1.00000	4.02542	212
chr1	1620194	1620332	.	1000	.	101.08045	-1.00000	4.63505	81
chr1	1659152	1659576	.	860	.	36.04278	-1.00000	3.95005	212
chr1	1665705	1666046	.	1000	.	165.18269	-1.00000	4.63505	200
chr1	1678860	1679284	.	866	.	53.45401	-1.00000	4.21191	212
chr1	1679059	1679483	.	866	.	6.56365	-1.00000	1.77535	212
chr1	1724440	1724864	.	960	.	43.99669	-1.00000	4.04409	212
chr1	1779082	1779248	.	1000	.	76.43583	-1.00000	4.63505	71
chr1	1789169	1789296	.	1000	.	96.24709	-1.00000	4.63505	3
chr1	1796449	1796873	.	1000	.	49.24554	-1.00000	4.01379	212
chr1	1858687	1858863	.	1000	.	87.79662	-1.00000	4.63505	64
chr1	1899175	1899599	.	1000	.	40.95393	-1.00000	4.06297	212
chr1	1906176	1906603	.	1000	.	365.97095	-1.00000	4.63505	236
chr1	1909046	1909165	.	854	.	58.86259	-1.00000	4.18265	49
chr1	1918924	1919348	.	664	.	26.22876	-1.00000	4.02934	212
chr1	1943912	1944283	.	1000	.	222.45751	-1.00000	4.63505	262
chr1	1944237	1944406	.	1000	.	112.79911	-1.00000	4.63505	136
chr1	1954796	1955220	.	1000	.	75.42792	-1.00000	4.63505	212
chr1	1954999	1955423	.	1000	.	23.08078	-1.00000	3.95156	212
chr1	1960042	1960375	.	1000	.	241.76888	-1.00000	4.63505	186
chr1	1974300	1974724	.	652	.	22.61952	-1.00000	3.95650	212
chr1	2037583	2038007	.	881	.	30.14898	-1.00000	3.99537	212
chr1	2044934	2045149	.	1000	.	96.32210	-1.00000	4.63505	103
chr1	2045024	2045448	.	996	.	21.44831	-1.00000	3.96999	212
chr1	2046496	2046837	.	1000	.	204.85152	-1.00000	4.63505	144
chr1	2049391	2049815	.	567	.	21.07239	-1.00000	3.97356	212
chr1	2055870	2056294	.	1000	.	73.41353	-1.00000	4.63505	212
chr1	2091625	2091950	.	1000	.	227.01311	-1.00000	4.63505	163
chr1	2098362	2098786	.	731	.	17.16193	-1.00000	3.86355	212
chr1	2104576	2105000	.	770	.	21.55178	-1.00000	3.96886	212
chr1	2108677	2108901	.	1000	.	104.16674	-1.00000	4.63505	130
chr1	2114616	2115040	.	868	.	28.88229	-1.00000	4.00586	212
chr1	2132272	2132543	.	1000	.	162.96036	-1.00000	4.63505	128
chr1	2139799	2140219	.	1000	.	181.52521	-1.00000	4.63505	188
chr1	2139799	2140219	.	1000	.	7.23164	-1.00000	2.10993	395
chr1	2163210	2163634	.	573	.	19.18604	-1.00000	3.90872	212
chr1	2174252	2174683	.	1000	.	257.11234	-1.00000	4.63505	215
chr1	2174252	2174683	.	1000	.	28.54544	-1.00000	4.00883	426
chr1	2176116	2176231	.	1000	.	65.73899	-1.00000	4.63505	59
chr1	2195131	2195514	.	1000	.	240.03179	-1.00000	4.63505	199
chr1	2195317	2195741	.	630	.	10.29668	-1.00000	3.47145	212
chr1	2212627	2213051	.	1000	.	46.96157	-1.00000	4.02656	212
chr1	2229236	2229660	.	646	.	16.13061	-1.00000	3.87861	212
chr1	2237657	2238081	.	1000	.	65.10431	-1.00000	4.63505	212
chr1	2311435	2311859	.	1000	.	70.59348	-1.00000	4.63505	212
chr1	2311634	2312058	.	1000	.	5.93113	-1.00000	1.47241	212
chr1	2315332	2315489	.	909	.	68.27185	-1.00000	4.63505	83
chr1	2381791	2382109	.	1000	.	186.64911	-1.00000	4.63505	157
chr1	2382704	2382831	.	1000	.	69.89693	-1.00000	4.63505	81
chr1	2406676	2407100	.	887	.	33.23208	-1.00000	3.97119	212
chr1	2414339	2414735	.	1000	.	281.42989	-1.00000	4.63505	182
chr1	2430129	2430332	.	1000	.	77.32462	-1.00000	4.63505	101
chr1	2459614	2460038	.	880	.	27.39749	-1.00000	4.01872	212
chr1	2459821	2460245	.	880	.	3.06138	-1.00000	0.32460	212
chr1	2515143	2515567	.	833	.	29.93317	-1.00000	3.99671	212
chr1	2539437	2539661	.	1000	.	88.18614	-1.00000	4.63505	79
chr1	2548046	2548381	.	1000	.	251.11321	-1.00000	4.63505	148
chr1	2554927	2555175	.	1000	.	116.78714	-1.00000	4.63505	134
chr1	2557127	2557551	.	725	.	38.87508	-1.00000	4.07708	212
chr1	2557328	2557752	.	795	.	9.88439	-1.00000	3.29022	212
chr1	2561955	2562251	.	1000	.	116.99444	-1.00000	4.63505	128
chr1	2578433	2578857	.	792	.	24.94826	-1.00000	4.04183	212
chr1	2578642	2579066	.	792	.	8.91950	-1.00000	2.89917	212
chr1	2642489	2642913	.	601	.	11.81004	-1.00000	3.70756	212
chr1	2786648	2786933	.	1000	.	157.56015	-1.00000	4.63505	170
chr1	2801656	2801896	.	1000	.	122.91992	-1.00000	4.63505	132
chr1	2821968	2822392	.	989	.	56.80172	-1.00000	4.19401	212
chr1	2840380	2840804	.	795	.	32.43096	-1.00000	3.97708	212
chr1	2875888	2876312	.	1000	.	48.01044	-1.00000	4.02007	212
chr1	2922018	2922442	.	1000	.	69.71404	-1.00000	4.63505	212
chr1	3012485	3012909	.	772	.	51.93383	-1.00000	3.99853	212
chr1	3066116	3066540	.	1000	.	43.06338	-1.00000	4.04980	212
chr1	3066323	3066747	.	815	.	9.07799	-1.00000	2.93480	212
chr1	3172443	3172867	.	648	.	19.05514	-1.00000	3.91041	212
chr1	3172651	3173075	.	648	.	8.70351	-1.00000	2.79906	212
chr1	3284063	3284293	.	1000	.	115.81673	-1.00000	4.63505	95
chr1	3319990	3320262	.	1000	.	166.58588	-1.00000	4.63505	138
chr1	3349676	3350100	.	986	.	31.83170	-1.00000	3.98153	212
chr1	3356440	3356864	.	544	.	15.57107	-1.00000	3.82520	212
chr1	3410181	3410605	.	825	.	25.45208	-1.00000	4.03676	212
chr1	3414042	3414466	.	722	.	19.34429	-1.00000	3.90656	212
chr1	3417217	3417337	.	1000	.	83.26570	-1.00000	4.63505	61
chr1	3424725	3425052	.	1000	.	174.30892	-1.00000	4.63505	165
chr1	3431258	3431682	.	1000	.	48.89373	-1.00000	4.01560	212
chr1	3453096	3453488	.	1000	.	247.23311	-1.00000	4.63505	198
chr1	3454170	3454594	.	1000	.	62.04255	-1.00000	4.16630	212
chr1	3471799	3472223	.	1000	.	56.88359	-1.00000	4.19347	212
chr1	3482473	3482897	.	883	.	44.69328	-1.00000	4.03993	212
chr1	3483838	3484256	.	1000	.	217.31328	-1.00000	4.63505	193
chr1	3483838	3484256	.	1000	.	32.81730	-1.00000	3.97415	401
chr1	3491251	3491529	.	1000	.	166.32343	-1.00000	4.63505	119
chr1	3518234	3518522	.	1000	.	147.09991	-1.00000	4.63505	146
chr1	3533422	3533846	.	1000	.	79.55622	-1.00000	4.63505	212
chr1	3533622	3534046	.	1000	.	4.52211	-1.00000	0.87375	212
chr1	3565248	3565597	.	1000	.	210.25018	-1.00000	4.63505	168
chr1	3608889	3609313	.	539	.	11.06951	-1.00000	3.62323	212
chr1	3615100	3615524	.	1000	.	110.11351	-1.00000	4.63505	212
chr1	3615308	3615732	.	872	.	22.22889	-1.00000	3.96091	212
chr1	3619034	3619429	.	1000	.	197.87076	-1.00000	4.63505	170
chr1	3619034	3619429	.	1000	.	47.48638	-1.00000	4.02357	369
chr1	3621282	3621388	.	1000	.	70.60408	-1.00000	4.63505	106
chr1	3625613	3626037	.	856	.	24.42498	-1.00000	4.04667	212
chr1	3650006	3650127	.	1000	.	72.11795	-1.00000	4.63505	14
chr1	3695652	3695954	.	1000	.	125.50814	-1.00000	4.63505	143
chr1	3695785	3696209	.	1000	.	20.14085	-1.00000	3.89703	212
chr1	3702954	3703378	.	658	.	15.91701	-1.00000	3.88188	212
chr1	3724422	3724745	.	1000	.	249.68524	-1.00000	4.63505	178
chr1	3727347	3727597	.	1000	.	122.57778	-1.00000	4.63505	109
chr1	3727443	3727867	.	787	.	17.02959	-1.00000	3.86512	212
chr1	3756328	3756752	.	648	.	16.32752	-1.00000	3.87576	212
chr1	3775985	3776239	.	1000	.	124.39334	-1.00000	4.63505	106
chr1	3779556	3779980	.	724	.	21.54618	-1.00000	3.96894	212
chr1	3785481	3785780	.	1000	.	184.83916	-1.00000	4.63505	169
chr1	3801371	3801795	.	982	.	34.08323	-1.00000	3.96470	212
chr1	3810937	3811361	.	876	.	31.14920	-1.00000	3.98730	212
chr1	3811147	3811571	.	876	.	3.93049	-1.00000	0.64311	212
chr1	3857229	3857447	.	1000	.	96.65979	-1.00000	4.63505	112
chr1	3869972	3870144	.	1000	.	94.46576	-1.00000	4.63505	99
chr1	3870060	3870484	.	970	.	5.24453	-1.00000	1.16677	212
chr1	3899532	3899956	.	1000	.	55.81207	-1.00000	4.19987	212
chr1	3899742	3900166	.	691	.	6.23228	-1.00000	1.62531	212
chr1	3907245	3907509	.	1000	.	118.18662	-1.00000	4.63505	138
chr1	3910765	3911110	.	1000	.	215.55485	-1.00000	4.63505	193
chr1	4060805	4061229	.	963	.	34.78413	-1.00000	3.95912	212
chr1	4061006	4061430	.	963	.	6.05839	-1.00000	1.52216	212
chr1	4173108	4173532	.	666	.	28.72584	-1.00000	4.00734	212
chr1	4317216	4317640	.	543	.	17.36850	-1.00000	3.86050	212
chr1	4362596	4363020	.	881	.	35.26652	-1.00000	3.95565	212
chr1	4494552	4494976	.	710	.	18.34203	-1.00000	3.84733	212
chr1	4555529	4555953	.	984	.	37.79315	-1.00000	3.93788	212
chr1	4585272	4585517	.	1000	.	122.91789	-1.00000	4.63505	114
chr1	4585374	4585798	.	674	.	12.91445	-1.00000	3.81656	212
chr1	4652579	4652901	.	1000	.	159.07785	-1.00000	4.63505	166
chr1	4652734	4653158	.	1000	.	21.96593	-1.00000	3.96384	212
chr1	4656279	4656703	.	968	.	29.99397	-1.00000	3.99633	212
chr1	4741997	4742421	.	607	.	18.30974	-1.00000	3.84776	212
chr1	4768507	4768931	.	599	.	16.73934	-1.00000	3.86923	212
chr1	4777961	4778385	.	1000	.	53.00902	-1.00000	4.21415	212
chr1	4826083	4826507	.	758	.	18.27660	-1.00000	3.84832	212
chr1	5119496	5119920	.	752	.	28.59397	-1.00000	4.00831	212
chr1	5286225	5286649	.	824	.	28.42491	-1.00000	4.01008	212
chr1	5427268	5427692	.	655	.	16.35452	-1.00000	3.87532	212
chr1	5481889	5482313	.	1000	.	62.73237	-1.00000	4.16242	212
chr1	5509858	5510204	.	1000	.	217.31247	-1.00000	4.63505	190
chr1	5514528	5514936	.	1000	.	321.99917	-1.00000	4.63505	201
chr1	5598496	5598920	.	1000	.	60.16218	-1.00000	4.17591	212
chr1	5621136	5621303	.	1000	.	85.53343	-1.00000	4.63505	69
chr1	5637166	5637590	.	1000	.	48.20443	-1.00000	4.01899	212
chr1	5640862	5641286	.	935	.	27.58152	-1.00000	4.01727	212
chr1	5745794	5746193	.	1000	.	269.30076	-1.00000	4.63505	197
chr1	5752299	5752723	.	1000	.	56.68117	-1.00000	4.19493	212
chr1	5830858	5831029	.	1000	.	94.29272	-1.00000	4.63505	96
chr1	5888575	5888999	.	942	.	40.17980	-1.00000	4.06848	212
chr1	5916047	5916338	.	1000	.	152.83485	-1.00000	4.63505	155
chr1	5949418	5949842	.	1000	.	65.62979	-1.00000	4.63505	212
chr1	5949630	5950054	.	746	.	3.99913	-1.00000	0.65392	212
chr1	5975244	5975438	.	1000	.	80.71599	-1.00000	4.63505	102
chr1	5975334	5975758	.	1000	.	24.68428	-1.00000	4.04434	212
chr1	5980491	5980597	.	825	.	70.39236	-1.00000	4.63505	57
chr1	5995055	5995479	.	936	.	33.53958	-1.00000	3.96864	212
chr1	6028540	6028964	.	581	.	18.37442	-1.00000	3.84690	212
chr1	6034476	6034769	.	1000	.	155.77696	-1.00000	4.63505	152
chr1	6041452	6041774	.	1000	.	161.33837	-1.00000	4.63505	177
chr1	6041624	6042048	.	827	.	5.49124	-1.00000	1.25639	212
chr1	6052994	6053192	.	1000	.	111.66601	-1.00000	4.63505	92
chr1	6053078	6053502	.	1000	.	14.75301	-1.00000	3.78400	212
chr1	6080532	6080956	.	1000	.	40.94172	-1.00000	4.06306	212
chr1	6082284	6082708	.	1000	.	65.01714	-1.00000	4.63505	212
chr1	6082485	6082909	.	707	.	9.23288	-1.00000	2.99991	212
chr1	6105648	6106072	.	886	.	29.10534	-1.00000	4.00411	212
chr1	6108801	6109225	.	1000	.	55.95445	-1.00000	4.19894	212
chr1	6137737	6138161	.	716	.	24.71979	-1.00000	4.04397	212
chr1	6141587	6142011	.	1000	.	66.48772	-1.00000	4.63505	212
chr1	6171537	6171961	.	1000	.	55.84619	-1.00000	4.19962	212
chr1	6171736	6172160	.	823	.	7.67968	-1.00000	2.33200	212
chr1	6183495	6183919	.	1000	.	37.91963	-1.00000	3.93695	212
chr1	6185836	6186061	.	1000	.	124.96600	-1.00000	4.63505	124
chr1	6205151	6205493	.	1000	.	200.56163	-1.00000	4.63505	182
chr1	6208712	6208909	.	1000	.	75.39311	-1.00000	4.63505	90
chr1	6209595	6210019	.	964	.	43.20539	-1.00000	4.04882	212
chr1	6209795	6210219	.	964	.	6.03297	-1.00000	1.51238	212
chr1	6238677	6238960	.	1000	.	144.48218	-1.00000	4.63505	143
chr1	6245087	6245357	.	1000	.	171.90865	-1.00000	4.63505	144
chr1	6245220	6245644	.	1000	.	23.38912	-1.00000	3.94807	212
chr1	6246717	6247059	.	1000	.	204.73738	-1.00000	4.63505	174
chr1	6268385	6268809	.	1000	.	43.91657	-1.00000	4.04461	212
chr1	6272846	6273270	.	563	.	24.65354	-1.00000	4.04458	212
chr1	6280852	6281064	.	1000	.	104.78684	-1.00000	4.63505	151
chr1	6343428	6343848	.	1000	.	306.81357	-1.00000	4.63505	195
chr1	6347977	6348305	.	1000	.	199.64333	-1.00000	4.63505	135
chr1	6348101	6348525	.	723	.	52.61249	-1.00000	4.21668	212
chr1	6357260	6357591	.	1000	.	139.41686	-1.00000	4.63505	170
chr1	6357422	6357846	.	1000	.	3.17987	-1.00000	0.38349	212
chr1	6362812	6363236	.	864	.	36.36535	-1.00000	3.94740	212
chr1	6363174	6363334	.	864	.	33.27626	-1.00000	3.97087	66
chr1	6378252	6378378	.	1000	.	80.76994	-1.00000	4.63505	53
chr1	6393940	6394364	.	901	.	27.11044	-1.00000	4.02117	212
chr1	6397018	6397442	.	680	.	24.79374	-1.00000	4.04331	212
chr1	6397224	6397648	.	689	.	4.04632	-1.00000	0.66402	212
chr1	6404730	6405038	.	1000	.	221.92218	-1.00000	4.63505	152
chr1	6414319	6414630	.	1000	.	213.69206	-1.00000	4.63505	168
chr1	6423374	6423815	.	1000	.	329.28384	-1.00000	4.63505	236
chr1	6438005	6438377	.	1000	.	212.21109	-1.00000	4.63505	204
chr1	6438199	6438623	.	776	.	26.34046	-1.00000	4.02807	212
chr1	6445097	6445521	.	752	.	51.26481	-1.00000	4.00226	212
chr1	6472405	6472792	.	1000	.	280.47499	-1.00000	4.63505	193
chr1	6475441	6475895	.	1000	.	317.46853	-1.00000	4.63505	247
chr1	6480762	6481186	.	573	.	13.72901	-1.00000	3.80136	212
chr1	6486451	6486839	.	1000	.	294.96683	-1.00000	4.63505	198
chr1	6489817	6490190	.	1000	.	245.30709	-1.00000	4.63505	197
chr1	6490005	6490429	.	554	.	14.13879	-1.00000	3.79439	212
chr1	6523649	6523929	.	1000	.	205.00608	-1.00000	4.63505	151
chr1	6523791	6524215	.	1000	.	16.34729	-1.00000	3.87545	212
chr1	6547231	6547655	.	549	.	22.40693	-1.00000	3.95906	212
chr1	6554451	6554820	.	1000	.	271.30528	-1.00000	4.63505	168
chr1	6580722	6581146	.	947	.	62.30782	-1.00000	4.16468	212
chr1	6601606	6602030	.	798	.	23.42246	-1.00000	3.94771	212
chr1	6604001	6604266	.	1000	.	160.35235	-1.00000	4.63505	126
chr1	6609572	6609996	.	898	.	23.57598	-1.00000	3.94611	212
chr1	6612545	6612969	.	702	.	17.85512	-1.00000	3.85401	212
chr1	6624789	6625213	.	889	.	26.06894	-1.00000	4.03117	212
chr1	6624992	6625416	.	687	.	5.97507	-1.00000	1.49706	212
chr1	6634723	6634839	.	1000	.	90.97818	-1.00000	4.63505	66
chr1	6634776	6635200	.	1000	.	18.39518	-1.00000	3.84667	212
chr1	6646611	6646809	.	1000	.	90.21048	-1.00000	4.63505	90
chr1	6701715	6702105	.	757	.	196.83541	-1.00000	4.63505	183
chr1	6701715	6702105	.	757	.	22.98890	-1.00000	3.95258	387
chr1	6720022	6720334	.	1000	.	183.89968	-1.00000	4.63505	153
chr1	6727511	6727833	.	1000	.	260.43699	-1.00000	4.63505	148
chr1	6727647	6728071	.	1000	.	6.31600	-1.00000	1.67586	212
chr1	6785991	6786415	.	859	.	23.81178	-1.00000	4.05253	212
chr1	6794097	6794521	.	642	.	24.15129	-1.00000	4.04918	212
chr1	6889943	6890228	.	1000	.	198.65768	-1.00000	4.63505	147
chr1	6944351	6944775	.	541	.	13.65051	-1.00000	3.80272	212
chr1	6963234	6963658	.	742	.	32.61335	-1.00000	3.97565	212
chr1	6987938	6988362	.	1000	.	37.10273	-1.00000	3.94267	212
chr1	6998245	6998669	.	1000	.	35.45830	-1.00000	3.95437	212
chr1	7042783	7042970	.	1000	.	91.81826	-1.00000	4.63505	117
chr1	7070451	7070723	.	1000	.	181.45597	-1.00000	4.63505	137
chr1	7070577	7071001	.	953	.	28.45191	-1.00000	4.00982	212
chr1	7117446	7117870	.	910	.	28.68040	-1.00000	4.00767	212
chr1	7120877	7121301	.	785	.	48.01321	-1.00000	4.02005	212
chr1	7207929	7208223	.	1000	.	188.67234	-1.00000	4.63505	170
chr1	7218272	7218561	.	1000	.	175.65166	-1.00000	4.63505	141
chr1	7224716	7225140	.	901	.	27.63376	-1.00000	4.01685	212
chr1	7286994	7287418	.	1000	.	50.70825	-1.00000	4.00565	212
chr1	7410611	7411035	.	625	.	22.03804	-1.00000	3.96297	212
chr1	7454045	7454469	.	1000	.	52.66802	-1.00000	4.21635	212
chr1	7460743	7461167	.	875	.	25.58856	-1.00000	4.03548	212
chr1	7460962	7461386	.	875	.	6.15885	-1.00000	1.56997	212
chr1	7475061	7475485	.	1000	.	49.69389	-1.00000	4.01155	212
chr1	7539772	7540059	.	1000	.	116.09170	-1.00000	4.63505	134
chr1	7553276	7553700	.	570	.	19.19354	-1.00000	3.90863	212
chr1	7561505	7561709	.	1000	.	100.90473	-1.00000	4.63505	106
chr1	7577218	7577642	.	1000	.	72.55038	-1.00000	4.63505	212
chr1	7644083	7644507	.	794	.	17.87985	-1.00000	3.85370	212
chr1	7647262	7647568	.	1000	.	200.07474	-1.00000	4.63505	158
chr1	7652568	7652992	.	761	.	19.32542	-1.00000	3.90676	212
chr1	7667513	7667917	.	1000	.	298.19148	-1.00000	4.63505	199
chr1	7669476	7669776	.	1000	.	127.42046	-1.00000	4.63505	151
chr1	7752866	7753151	.	1000	.	158.48724	-1.00000	4.63505	140
chr1	7755434	7755858	.	1000	.	48.68586	-1.00000	4.01674	212
chr1	7761081	7761505	.	545	.	14.58271	-1.00000	3.78690	212
chr1	7761289	7761713	.	545	.	4.20108	-1.00000	0.70945	212
chr1	7798280	7798704	.	674	.	18.88330	-1.00000	3.84027	212
chr1	7808223	7808647	.	1000	.	63.65615	-1.00000	4.63505	212
chr1	7856535	7856673	.	1000	.	65.09800	-1.00000	4.63505	65
chr1	7902777	7903027	.	1000	.	111.60063	-1.00000	4.63505	140
chr1	7942251	7942675	.	1000	.	53.77467	-1.00000	4.21038	212
chr1	7961399	7961538	.	1000	.	81.57880	-1.00000	4.63505	34
chr1	7975229	7975648	.	1000	.	277.71650	-1.00000	4.63505	205
chr1	7982296	7982652	.	1000	.	252.42538	-1.00000	4.63505	198
chr1	8015045	8015320	.	1000	.	156.45523	-1.00000	4.63505	123
chr1	8016528	8016952	.	1000	.	52.61520	-1.00000	4.21665	212
chr1	8165642	8166066	.	971	.	30.92053	-1.00000	3.98902	212
chr1	8314332	8314622	.	1000	.	233.56762	-1.00000	4.63505	142
chr1	8314466	8314890	.	695	.	15.00162	-1.00000	3.77964	212
chr1	8315760	8316184	.	873	.	27.03880	-1.00000	4.02182	212
chr1	8316002	8316426	.	729	.	22.27341	-1.00000	3.96040	212
chr1	8348985	8349332	.	1000	.	199.11672	-1.00000	4.63505	186
chr1	8349165	8349589	.	943	.	35.77672	-1.00000	3.95220	212
chr1	8351706	8351950	.	1000	.	140.59337	-1.00000	4.63505	129
chr1	8374927	8375061	.	1000	.	89.47332	-1.00000	4.63505	84
chr1	8409313	8409466	.	1000	.	108.34850	-1.00000	4.63505	56
chr1	8439572	8439700	.	1000	.	51.27771	-1.00000	4.00223	77
chr1	8443537	8443961	.	726	.	20.62870	-1.00000	3.97852	212
chr1	8464957	8465381	.	795	.	22.00157	-1.00000	3.96349	212
chr1	8561095	8561387	.	1000	.	173.20193	-1.00000	4.63505	139
chr1	8671338	8671636	.	1000	.	180.96071	-1.00000	4.63505	160
chr1	8718874	8719298	.	982	.	35.98553	-1.00000	3.95044	212
chr1	8719075	8719499	.	982	.	10.42399	-1.00000	3.48879	212
chr1	8726629	8726748	.	1000	.	58.75658	-1.00000	4.18317	26
chr1	8739299	8739723	.	1000	.	39.56339	-1.00000	4.07246	212
chr1	8764053	8764253	.	1000	.	99.16239	-1.00000	4.63505	95
chr1	8794625	8795049	.	591	.	19.39041	-1.00000	3.90600	212
chr1	8814988	8815153	.	1000	.	81.91752	-1.00000	4.63505	72
chr1	8831358	8831782	.	927	.	29.80602	-1.00000	3.99787	212
chr1	8845469	8845893	.	1000	.	47.14610	-1.00000	4.02559	212
chr1	8848925	8849225	.	1000	.	213.73086	-1.00000	4.63505	151
chr1	8859464	8859720	.	1000	.	137.74139	-1.00000	4.63505	123
chr1	8862479	8862834	.	1000	.	160.86048	-1.00000	4.63505	162
chr1	8871482	8871906	.	943	.	32.04538	-1.00000	3.97998	212
chr1	8879398	8879555	.	1000	.	87.87117	-1.00000	4.63505	72
chr1	8910297	8910721	.	545	.	20.99531	-1.00000	3.97437	212
chr1	8918178	8918394	.	1000	.	92.53442	-1.00000	4.63505	95
chr1	8962965	8963224	.	1000	.	144.36328	-1.00000	4.63505	126
chr1	8988068	8988439	.	1000	.	256.83467	-1.00000	4.63505	158
chr1	9005120	9005459	.	1000	.	284.15280	-1.00000	4.63505	184
chr1	9010177	9010292	.	1000	.	87.09718	-1.00000	4.63505	16
chr1	9099557	9099981	.	807	.	26.10706	-1.00000	4.03072	212
chr1	9101636	9101881	.	1000	.	138.42069	-1.00000	4.63505	135
chr1	9110715	9111123	.	1000	.	294.89120	-1.00000	4.63505	224
chr1	9142267	9142584	.	1000	.	184.67513	-1.00000	4.63505	151
chr1	9181276	9181665	.	1000	.	210.43700	-1.00000	4.63505	156
chr1	9181276	9181665	.	1000	.	28.88996	-1.00000	4.00577	357
chr1	9196480	9196771	.	1000	.	186.92460	-1.00000	4.63505	148
chr1	9234416	9234681	.	1000	.	138.76314	-1.00000	4.63505	127
chr1	9250069	9250336	.	1000	.	134.31094	-1.00000	4.63505	143
chr1	9267135	9267457	.	1000	.	171.35502	-1.00000	4.63505	155
chr1	9267279	9267703	.	807	.	10.51643	-1.00000	3.50808	212
chr1	9273290	9273714	.	778	.	20.95635	-1.00000	3.97486	212
chr1	9289041	9289338	.	1000	.	243.39059	-1.00000	4.63505	145
chr1	9295057	9295481	.	581	.	16.40621	-1.00000	3.87435	212
chr1	9322892	9323316	.	1000	.	42.76362	-1.00000	4.05176	212
chr1	9345188	9345612	.	652	.	16.37794	-1.00000	3.87479	212
chr1	9455798	9456178	.	1000	.	13.54945	-1.00000	3.80470	380
chr1	9455798	9456178	.	1000	.	184.81148	-1.00000	4.63505	168
chr1	9465733	9466157	.	777	.	16.66119	-1.00000	3.87026	212
chr1	9491104	9491454	.	1000	.	189.68497	-1.00000	4.63505	153
chr1	9495197	9495605	.	1000	.	241.14634	-1.00000	4.63505	208
chr1	9495197	9495605	.	1000	.	9.64770	-1.00000	3.19359	407
chr1	9546602	9547026	.	652	.	23.10384	-1.00000	3.95132	212
chr1	9573700	9574124	.	986	.	40.98875	-1.00000	4.06275	212
chr1	9588481	9588678	.	1000	.	85.89744	-1.00000	4.63505	110
chr1	9615606	9615939	.	1000	.	247.96821	-1.00000	4.63505	158
chr1	9626916	9627358	.	1000	.	11.90332	-1.00000	3.70541	437
chr1	9626916	9627358	.	1000	.	423.50093	-1.00000	4.63505	225
chr1	9687057	9687481	.	1000	.	45.26169	-1.00000	4.03651	212
chr1	9690070	9690494	.	557	.	10.28806	-1.00000	3.47170	212
chr1	9702269	9702538	.	1000	.	133.69035	-1.00000	4.63505	146
chr1	9717300	9717724	.	1000	.	47.69169	-1.00000	4.02229	212
chr1	9720285	9720709	.	790	.	23.42567	-1.00000	3.94768	212
chr1	9721786	9722137	.	1000	.	176.57359	-1.00000	4.63505	163
chr1	9721937	9722361	.	1000	.	4.66354	-1.00000	0.90316	212
chr1	9725011	9725338	.	1000	.	237.84997	-1.00000	4.63505	190
chr1	9775433	9775857	.	727	.	17.97689	-1.00000	3.85233	212
chr1	9784583	9784871	.	1000	.	139.73839	-1.00000	4.63505	138
chr1	9827897	9828321	.	1000	.	65.79614	-1.00000	4.63505	212
chr1	9867479	9867850	.	1000	.	287.01982	-1.00000	4.63505	185
chr1	9874858	9875225	.	1000	.	284.62833	-1.00000	4.63505	195
chr1	9914387	9914811	.	978	.	35.39470	-1.00000	3.95490	212
chr1	9942438	9942628	.	1000	.	98.10569	-1.00000	4.63505	97
chr1	9942523	9942947	.	1000	.	4.75639	-1.00000	0.93636	212
chr1	9950351	9950660	.	1000	.	224.73885	-1.00000	4.63505	155
chr1	10032469	10032799	.	1000	.	183.10437	-1.00000	4.63505	172
chr1	10034529	10034672	.	1000	.	85.37788	-1.00000	4.63505	69
chr1	10153003	10153254	.	1000	.	155.46884	-1.00000	4.63505	106
chr1	10210137	10210533	.	1000	.	229.87862	-1.00000	4.63505	218
chr1	10338101	10338342	.	1000	.	140.40377	-1.00000	4.63505	129
chr1	10377433	10377701	.	1000	.	129.79941	-1.00000	4.63505	139
chr1	10428050	10428397	.	1000	.	214.13093	-1.00000	4.63505	196
chr1	10430163	10430554	.	1000	.	255.72698	-1.00000	4.63505	193
chr1	10494641	10495068	.	1000	.	254.31758	-1.00000	4.63505	228
chr1	10507430	10507771	.	1000	.	264.18187	-1.00000	4.63505	168
chr1	10514547	10514715	.	1000	.	81.30929	-1.00000	4.63505	64
chr1	10530376	10530490	.	1000	.	68.82938	-1.00000	4.63505	60
chr1	10561960	10562384	.	1000	.	69.14606	-1.00000	4.63505	212
chr1	10690463	10690887	.	1000	.	68.31774	-1.00000	4.63505	212
chr1	10690664	10691088	.	884	.	17.42484	-1.00000	3.85981	212
chr1	10692400	10692824	.	970	.	48.07350	-1.00000	4.01972	212
chr1	10751123	10751547	.	752	.	20.12450	-1.00000	3.89716	212
chr1	10788718	10789142	.	678	.	19.82196	-1.00000	3.90080	212
chr1	10867243	10867356	.	1000	.	59.65189	-1.00000	4.17864	60
chr1	10867291	10867715	.	913	.	29.56372	-1.00000	4.00007	212
chr1	10909857	10910281	.	929	.	53.63664	-1.00000	4.21115	212
chr1	10941948	10942330	.	1000	.	226.75782	-1.00000	4.63505	195
chr1	10961047	10961341	.	1000	.	201.13797	-1.00000	4.63505	156
chr1	10961203	10961627	.	867	.	37.64043	-1.00000	3.93877	212
chr1	10980228	10980652	.	953	.	28.99677	-1.00000	4.00494	212
chr1	11037584	11037959	.	1000	.	320.59877	-1.00000	4.63505	192
chr1	11052905	11053329	.	922	.	26.07868	-1.00000	4.03107	212
chr1	11061670	11062094	.	832	.	20.12068	-1.00000	3.89726	212
chr1	11063872	11064296	.	1000	.	37.86470	-1.00000	3.93738	212
chr1	11241781	11242004	.	1000	.	79.57859	-1.00000	4.63505	117
chr1	11262708	11263132	.	1000	.	67.28272	-1.00000	4.63505	212
chr1	11286190	11286614	.	797	.	25.04279	-1.00000	4.04097	212
chr1	11286440	11286864	.	677	.	7.82578	-1.00000	2.38044	212
chr1	11309411	11309835	.	949	.	30.55218	-1.00000	3.99212	212
chr1	11320183	11320454	.	1000	.	138.33297	-1.00000	4.63505	164
chr1	11320336	11320760	.	906	.	27.06825	-1.00000	4.02154	212
chr1	11337530	11337849	.	1000	.	208.08582	-1.00000	4.63505	157
chr1	11364198	11364482	.	1000	.	124.47706	-1.00000	4.63505	174
chr1	11398447	11398871	.	926	.	33.87264	-1.00000	3.96620	212
chr1	11415102	11415526	.	992	.	38.27608	-1.00000	3.93477	212
chr1	11415302	11415726	.	919	.	7.30490	-1.00000	2.14271	212
chr1	11478725	11478958	.	1000	.	117.07759	-1.00000	4.63505	108
chr1	11478824	11479248	.	1000	.	5.28553	-1.00000	1.19224	212
chr1	11534947	11535371	.	658	.	20.54907	-1.00000	3.97951	212
chr1	11535766	11536190	.	879	.	27.73473	-1.00000	4.01599	212
chr1	11572242	11572441	.	1000	.	96.98321	-1.00000	4.63505	99
chr1	11642406	11642751	.	1000	.	269.22062	-1.00000	4.63505	205
chr1	11645730	11646029	.	1000	.	201.73633	-1.00000	4.63505	161
chr1	11645880	11646304	.	965	.	27.40624	-1.00000	4.01867	212
chr1	11648608	11649032	.	839	.	22.08088	-1.00000	3.96253	212
chr1	11650384	11650737	.	1000	.	195.39760	-1.00000	4.63505	171
chr1	11664053	11664309	.	1000	.	109.17885	-1.00000	4.63505	128
chr1	11685174	11685598	.	965	.	31.76856	-1.00000	3.98192	212
chr1	11707299	11707501	.	1000	.	91.57293	-1.00000	4.63505	133
chr1	11707422	11707846	.	659	.	6.31835	-1.00000	1.67597	212
chr1	11711114	11711444	.	1000	.	168.14468	-1.00000	4.63505	182
chr1	11719755	11720149	.	1000	.	304.04300	-1.00000	4.63505	216
chr1	11736204	11736628	.	761	.	20.17371	-1.00000	3.89655	212
chr1	11742100	11742227	.	1000	.	78.67171	-1.00000	4.63505	10
chr1	11749179	11749521	.	1000	.	242.58568	-1.00000	4.63505	174
chr1	11785176	11785521	.	1000	.	227.67529	-1.00000	4.63505	163
chr1	11785332	11785756	.	855	.	22.54943	-1.00000	3.95735	212
chr1	11838657	11839037	.	1000	.	339.24685	-1.00000	4.63505	188
chr1	11859388	11859565	.	1000	.	90.41820	-1.00000	4.63505	70
chr1	11865542	11865804	.	1000	.	129.16813	-1.00000	4.63505	142
chr1	11875011	11875435	.	880	.	26.49481	-1.00000	4.02680	212
chr1	11881927	11882351	.	1000	.	50.94223	-1.00000	4.00426	212
chr1	11893905	11894285	.	1000	.	307.69459	-1.00000	4.63505	204
chr1	11907718	11908005	.	1000	.	240.86627	-1.00000	4.63505	152
chr1	11967216	11967455	.	1000	.	112.13989	-1.00000	4.63505	120
chr1	12001655	12001937	.	1000	.	142.94986	-1.00000	4.63505	111
chr1	12001753	12002177	.	1000	.	22.23367	-1.00000	3.96081	212
chr1	12005408	12005832	.	769	.	15.30831	-1.00000	3.77449	212
chr1	12014215	12014639	.	1000	.	58.29290	-1.00000	4.18595	212
chr1	12031285	12031586	.	1000	.	171.75626	-1.00000	4.63505	150
chr1	12049511	12049935	.	781	.	21.47420	-1.00000	3.96972	212
chr1	12079610	12079928	.	1000	.	184.34885	-1.00000	4.63505	138
chr1	12106892	12107111	.	1000	.	86.93646	-1.00000	4.63505	106
chr1	12118594	12118909	.	1000	.	205.31695	-1.00000	4.63505	184
chr1	12118801	12119225	.	675	.	8.34168	-1.00000	2.65919	212
chr1	12124825	12125134	.	1000	.	238.79618	-1.00000	4.63505	151
chr1	12164555	12164979	.	898	.	28.35493	-1.00000	4.01061	212
chr1	12184213	12184637	.	561	.	21.34443	-1.00000	3.97097	212
chr1	12196863	12197287	.	875	.	26.61854	-1.00000	4.02564	212
chr1	12197066	12197490	.	846	.	15.39266	-1.00000	3.82743	212
chr1	12199480	12199904	.	697	.	16.57158	-1.00000	3.87171	212
chr1	12199681	12200105	.	698	.	3.59584	-1.00000	0.51301	212
chr1	12208882	12209210	.	1000	.	222.76037	-1.00000	4.63505	155
chr1	12229711	12230101	.	1000	.	302.54262	-1.00000	4.63505	211
chr1	12244099	12244523	.	1000	.	93.05144	-1.00000	4.63505	212
chr1	12272036	12272460	.	1000	.	63.11723	-1.00000	4.16036	212
chr1	12275420	12275698	.	1000	.	175.20489	-1.00000	4.63505	151
chr1	12276315	12276629	.	1000	.	190.78839	-1.00000	4.63505	162
chr1	12314304	12314728	.	1000	.	57.72355	-1.00000	4.18899	212
chr1	12339356	12339780	.	808	.	36.34857	-1.00000	3.94755	212
chr1	12405936	12406360	.	817	.	27.64138	-1.00000	4.01679	212
chr1	12406136	12406560	.	657	.	9.39625	-1.00000	3.06277	212
chr1	12407567	12407723	.	1000	.	75.85126	-1.00000	4.63505	70
chr1	12422461	12422885	.	801	.	19.20357	-1.00000	3.90846	212
chr1	12601278	12601558	.	1000	.	167.51208	-1.00000	4.63505	127
chr1	12601392	12601816	.	847	.	39.79057	-1.00000	4.07093	212
chr1	12619840	12620235	.	1000	.	313.21030	-1.00000	4.63505	214
chr1	12658984	12659332	.	1000	.	287.67593	-1.00000	4.63505	175
chr1	12760348	12760772	.	1000	.	72.17642	-1.00000	4.63505	212
chr1	12806399	12806823	.	1000	.	35.00181	-1.00000	3.95771	212
chr1	13228225	13228649	.	1000	.	83.38573	-1.00000	4.63505	212
chr1	13422643	13422849	.	1000	.	79.19716	-1.00000	4.63505	103
chr1	13469303	13469727	.	787	.	26.13262	-1.00000	4.03047	212
chr1	13517163	13517587	.	1000	.	66.44403	-1.00000	4.63505	212
chr1	13544042	13544224	.	1000	.	97.70222	-1.00000	4.63505	82
chr1	13544112	13544536	.	1000	.	12.18805	-1.00000	3.69937	212
chr1	13570920	13571344	.	1000	.	45.35465	-1.00000	4.03592	212
chr1	13665708	13665976	.	1000	.	174.86446	-1.00000	4.63505	135
chr1	13697754	13698178	.	601	.	17.69751	-1.00000	3.85592	212
chr1	13725806	13726230	.	1000	.	38.38173	-1.00000	3.93388	212
chr1	13748758	13749182	.	838	.	23.65233	-1.00000	3.94520	212
chr1	13788651	13789075	.	637	.	15.53443	-1.00000	3.82561	212
chr1	13788860	13789284	.	637	.	3.35253	-1.00000	0.41793	212
chr1	13807283	13807537	.	1000	.	139.13840	-1.00000	4.63505	118
chr1	13808670	13809094	.	1000	.	39.83937	-1.00000	4.07068	212
chr1	13809737	13810161	.	785	.	20.09128	-1.00000	3.89763	212
chr1	13811205	13811629	.	1000	.	64.36761	-1.00000	4.63505	212
chr1	13813619	13813970	.	1000	.	270.91196	-1.00000	4.63505	194
chr1	13825014	13825438	.	752	.	19.53070	-1.00000	3.90431	212
chr1	13828853	13829176	.	1000	.	170.78953	-1.00000	4.63505	170
chr1	13930255	13930480	.	1000	.	117.17044	-1.00000	4.63505	102
chr1	13950634	13951058	.	1000	.	83.21504	-1.00000	4.63505	212
chr1	13960395	13960743	.	1000	.	252.90615	-1.00000	4.63505	197
chr1	13965889	13966075	.	1000	.	90.33154	-1.00000	4.63505	78
chr1	14020929	14021353	.	592	.	18.51582	-1.00000	3.84504	212
chr1	14095080	14095308	.	1000	.	116.28107	-1.00000	4.63505	132
chr1	14113892	14114137	.	1000	.	117.86182	-1.00000	4.63505	114
chr1	14149405	14149829	.	980	.	47.66317	-1.00000	4.02244	212
chr1	14364055	14364479	.	776	.	24.33936	-1.00000	4.04734	212
chr1	14392471	14392895	.	604	.	15.92676	-1.00000	3.88176	212
chr1	14395569	14395993	.	855	.	35.13348	-1.00000	3.95670	212
chr1	14415494	14415605	.	1000	.	80.71335	-1.00000	4.63505	58
chr1	14435270	14435656	.	1000	.	191.03002	-1.00000	4.63505	203
chr1	14442760	14442903	.	1000	.	61.38122	-1.00000	4.16949	71
chr1	14538352	14538776	.	1000	.	51.24623	-1.00000	4.00238	212
chr1	14567019	14567443	.	948	.	29.84219	-1.00000	3.99758	212
chr1	14571955	14572150	.	1000	.	98.29635	-1.00000	4.63505	86
chr1	14606617	14607041	.	932	.	32.70190	-1.00000	3.97503	212
chr1	14608274	14608698	.	1000	.	42.76972	-1.00000	4.05173	212
chr1	14702509	14702933	.	864	.	28.85965	-1.00000	4.00607	212
chr1	14731918	14732294	.	1000	.	260.83406	-1.00000	4.63505	168
chr1	14769469	14769893	.	1000	.	42.35190	-1.00000	4.05438	212
chr1	14779080	14779484	.	1000	.	254.50006	-1.00000	4.63505	225
chr1	14783192	14783443	.	1000	.	124.99497	-1.00000	4.63505	122
chr1	14787514	14787938	.	1000	.	46.45224	-1.00000	4.02951	212
chr1	14804706	14805005	.	1000	.	131.50177	-1.00000	4.63505	155
chr1	14850679	14850892	.	1000	.	104.90713	-1.00000	4.63505	118
chr1	14915361	14915739	.	1000	.	247.93829	-1.00000	4.63505	200
chr1	14915550	14915974	.	818	.	11.88016	-1.00000	3.70604	212
chr1	14983335	14983586	.	1000	.	104.95419	-1.00000	4.63505	137
chr1	15027502	15027918	.	1000	.	237.37618	-1.00000	4.63505	173
chr1	15027502	15027918	.	1000	.	42.41352	-1.00000	4.05387	372
chr1	15038235	15038460	.	1000	.	96.24894	-1.00000	4.63505	109
chr1	15046561	15046916	.	1000	.	232.62030	-1.00000	4.63505	177
chr1	15046725	15047149	.	1000	.	21.73183	-1.00000	3.96664	212
chr1	15055528	15055952	.	645	.	17.93811	-1.00000	3.85288	212
chr1	15062553	15062788	.	1000	.	121.94705	-1.00000	4.63505	109
chr1	15064453	15064877	.	963	.	34.62660	-1.00000	3.96059	212
chr1	15100386	15100771	.	1000	.	299.12261	-1.00000	4.63505	177
chr1	15128516	15128852	.	1000	.	225.85985	-1.00000	4.63505	182
chr1	15128689	15129113	.	919	.	5.43605	-1.00000	1.23647	212
chr1	15152395	15152624	.	1000	.	136.12566	-1.00000	4.63505	103
chr1	15154143	15154364	.	1000	.	135.21976	-1.00000	4.63505	100
chr1	15154230	15154654	.	1000	.	49.51021	-1.00000	4.01241	212
chr1	15200342	15200766	.	650	.	18.52104	-1.00000	3.84497	212
chr1	15272584	15272854	.	1000	.	194.85804	-1.00000	4.63505	152
chr1	15283485	15283909	.	672	.	18.58272	-1.00000	3.84408	212
chr1	15288127	15288551	.	1000	.	50.19242	-1.00000	4.00856	212
chr1	15304773	15305156	.	1000	.	304.11682	-1.00000	4.63505	153
chr1	15323525	15323929	.	1000	.	336.46833	-1.00000	4.63505	187
chr1	15325373	15325797	.	1000	.	48.16075	-1.00000	4.01917	212
chr1	15329018	15329442	.	1000	.	71.65739	-1.00000	4.63505	212
chr1	15364725	15365149	.	984	.	49.31500	-1.00000	4.01340	212
chr1	15390651	15391075	.	1000	.	42.46977	-1.00000	4.05345	212
chr1	15420971	15421395	.	1000	.	56.08492	-1.00000	4.19821	212
chr1	15431090	15431505	.	1000	.	310.94112	-1.00000	4.63505	222
chr1	15442394	15442818	.	898	.	30.52640	-1.00000	3.99232	212
chr1	15442593	15443017	.	568	.	9.50727	-1.00000	3.11475	212
chr1	15501453	15501770	.	1000	.	176.71898	-1.00000	4.63505	152
chr1	15526370	15526794	.	999	.	59.33123	-1.00000	4.18002	212
chr1	15595091	15595515	.	1000	.	42.05886	-1.00000	4.05623	212
chr1	15703070	15703494	.	1000	.	46.70682	-1.00000	4.02814	212
chr1	15719673	15720097	.	769	.	22.85173	-1.00000	3.95410	212
chr1	15739873	15739983	.	1000	.	67.77727	-1.00000	4.63505	77
chr1	15741351	15741700	.	1000	.	252.71857	-1.00000	4.63505	191
chr1	15784156	15784580	.	973	.	45.70068	-1.00000	4.03379	212
chr1	15792004	15792390	.	1000	.	260.57133	-1.00000	4.63505	198
chr1	15803338	15803762	.	1000	.	62.05782	-1.00000	4.16618	212
chr1	15803539	15803963	.	806	.	23.30431	-1.00000	3.94889	212
chr1	15815551	15815849	.	1000	.	173.29733	-1.00000	4.63505	149
chr1	15876551	15876721	.	1000	.	83.27897	-1.00000	4.63505	73
chr1	15885564	15885988	.	861	.	27.62040	-1.00000	4.01693	212
chr1	15885768	15886192	.	861	.	11.40248	-1.00000	3.68003	212
chr1	15924658	15925082	.	802	.	16.91808	-1.00000	3.86689	212
chr1	15937810	15938234	.	864	.	26.39331	-1.00000	4.02761	212
chr1	15951313	15951737	.	1000	.	47.88137	-1.00000	4.02110	212
chr1	15952167	15952591	.	1000	.	64.35894	-1.00000	4.63505	212
chr1	15957469	15957765	.	1000	.	120.36607	-1.00000	4.63505	150
chr1	15957608	15958032	.	736	.	14.79204	-1.00000	3.78335	212
chr1	15958771	15959195	.	1000	.	43.25268	-1.00000	4.04843	212
chr1	15975364	15975788	.	904	.	39.01134	-1.00000	4.07614	212
chr1	15994563	15994866	.	1000	.	189.51916	-1.00000	4.63505	163
chr1	16007194	16007300	.	1000	.	65.95079	-1.00000	4.63505	61
chr1	16008996	16009401	.	1000	.	342.86947	-1.00000	4.63505	181
chr1	16012475	16012899	.	1000	.	43.33336	-1.00000	4.04797	212
chr1	16017487	16017911	.	1000	.	43.36261	-1.00000	4.04780	212
chr1	16032799	16033204	.	1000	.	304.63309	-1.00000	4.63505	215
chr1	16042068	16042492	.	639	.	34.70839	-1.00000	3.95993	212
chr1	16056074	16056464	.	1000	.	314.47516	-1.00000	4.63505	197
chr1	16073490	16073914	.	683	.	12.54589	-1.00000	3.73176	212
chr1	16078850	16079229	.	1000	.	246.98297	-1.00000	4.63505	203
chr1	16082309	16082680	.	1000	.	265.72063	-1.00000	4.63505	193
chr1	16151138	16151562	.	1000	.	32.51149	-1.00000	3.97633	212
chr1	16154644	16155068	.	954	.	34.89982	-1.00000	3.95837	212
chr1	16187760	16188121	.	1000	.	307.30554	-1.00000	4.63505	179
chr1	16205102	16205212	.	1000	.	99.28198	-1.00000	4.63505	62
chr1	16205158	16205582	.	628	.	20.59486	-1.00000	3.97894	212
chr1	16220143	16220567	.	897	.	26.65674	-1.00000	4.02532	212
chr1	16236119	16236543	.	788	.	24.62298	-1.00000	4.04474	212
chr1	16237037	16237461	.	766	.	20.69972	-1.00000	3.97782	212
chr1	16244422	16244737	.	1000	.	249.79481	-1.00000	4.63505	157
chr1	16244566	16244990	.	962	.	31.73616	-1.00000	3.98238	212
chr1	16247061	16247485	.	633	.	20.48643	-1.00000	3.89303	212
chr1	16352514	16352620	.	1000	.	60.09561	-1.00000	4.17622	63
chr1	16363409	16363674	.	1000	.	127.46016	-1.00000	4.63505	140
chr1	16430574	16430998	.	1000	.	45.56126	-1.00000	4.03451	212
chr1	16430823	16431247	.	1000	.	3.06890	-1.00000	0.32752	212
chr1	16440407	16440807	.	1000	.	257.04971	-1.00000	4.63505	209
chr1	16474875	16475299	.	716	.	24.25717	-1.00000	4.04813	212
chr1	16621058	16621383	.	1000	.	267.92222	-1.00000	4.63505	146
chr1	16621294	16621422	.	938	.	53.66205	-1.00000	4.21092	111
chr1	16624927	16625276	.	1000	.	271.88256	-1.00000	4.63505	164
chr1	16644646	16645070	.	922	.	49.11644	-1.00000	4.01446	212
chr1	16911778	16912202	.	1000	.	52.87758	-1.00000	4.21494	212
chr1	16915533	16915957	.	648	.	15.92983	-1.00000	3.88168	212
chr1	16947477	16947901	.	930	.	30.37284	-1.00000	3.99362	212
chr1	16951684	16951981	.	1000	.	120.36519	-1.00000	4.63505	171
chr1	16960658	16960977	.	1000	.	153.10938	-1.00000	4.63505	170
chr1	16963320	16963744	.	984	.	38.92007	-1.00000	4.07676	212
chr1	16971431	16971855	.	741	.	30.49217	-1.00000	3.99271	212
chr1	16987073	16987301	.	1000	.	90.41951	-1.00000	4.63505	108
chr1	17004973	17005397	.	732	.	18.80841	-1.00000	3.84119	212
chr1	17046175	17046365	.	1000	.	96.25553	-1.00000	4.63505	93
chr1	17059682	17059977	.	1000	.	199.97576	-1.00000	4.63505	157
chr1	17075515	17075682	.	1000	.	82.48050	-1.00000	4.63505	106
chr1	17125743	17126124	.	1000	.	260.46875	-1.00000	4.63505	193
chr1	17237068	17237354	.	1000	.	226.81719	-1.00000	4.63505	158
chr1	17237215	17237639	.	919	.	35.68174	-1.00000	3.95288	212
chr1	17259505	17259929	.	1000	.	39.61065	-1.00000	4.07210	212
chr1	17274203	17274571	.	1000	.	233.52745	-1.00000	4.63505	188
chr1	17276689	17277113	.	680	.	14.90085	-1.00000	3.78153	212
chr1	17336129	17336458	.	1000	.	238.29329	-1.00000	4.63505	159
chr1	17339262	17339372	.	1000	.	73.51117	-1.00000	4.63505	83
chr1	17339333	17339757	.	1000	.	17.14967	-1.00000	3.86375	212
chr1	17370577	17371001	.	1000	.	63.19207	-1.00000	4.16002	212
chr1	17370776	17371200	.	1000	.	15.01334	-1.00000	3.77946	212
chr1	17372903	17373327	.	612	.	18.12818	-1.00000	3.85025	212
chr1	17401005	17401215	.	1000	.	90.96162	-1.00000	4.63505	120
chr1	17401118	17401542	.	1000	.	16.19411	-1.00000	3.87766	212
chr1	17406186	17406545	.	1000	.	236.87550	-1.00000	4.63505	170
chr1	17419824	17420225	.	1000	.	335.61452	-1.00000	4.63505	198
chr1	17441659	17442083	.	560	.	13.61630	-1.00000	3.80336	212
chr1	17477400	17477716	.	1000	.	154.84636	-1.00000	4.63505	153
chr1	17485382	17485616	.	1000	.	102.66620	-1.00000	4.63505	112
chr1	17494196	17494640	.	1000	.	331.70346	-1.00000	4.63505	237
chr1	17494196	17494640	.	1000	.	5.00320	-1.00000	1.06277	442
chr1	17502290	17502671	.	1000	.	237.01626	-1.00000	4.63505	199
chr1	17572619	17573043	.	960	.	35.77720	-1.00000	3.95219	212
chr1	17601787	17601937	.	1000	.	61.46936	-1.00000	4.16906	97
chr1	17606866	17607188	.	1000	.	239.18990	-1.00000	4.63505	165
chr1	17629481	17629696	.	1000	.	86.55691	-1.00000	4.63505	116
chr1	17629595	17630019	.	834	.	17.03710	-1.00000	3.86495	212
chr1	17646881	17647305	.	904	.	27.82741	-1.00000	4.01497	212
chr1	17647084	17647508	.	904	.	5.90839	-1.00000	1.46932	212
chr1	17653816	17654074	.	1000	.	161.16945	-1.00000	4.63505	123
chr1	17661607	17661900	.	1000	.	226.06317	-1.00000	4.63505	148
chr1	17664351	17664775	.	731	.	22.61133	-1.00000	3.95659	212
chr1	17696466	17696890	.	549	.	21.41865	-1.00000	3.97025	212
chr1	17723639	17724063	.	887	.	33.97844	-1.00000	3.96553	212
chr1	17741108	17741532	.	678	.	20.14221	-1.00000	3.89699	212
chr1	17745134	17745558	.	1000	.	68.91036	-1.00000	4.63505	212
chr1	17755183	17755346	.	1000	.	95.82816	-1.00000	4.63505	88
chr1	17759214	17759351	.	1000	.	79.16563	-1.00000	4.63505	80
chr1	17826195	17826452	.	1000	.	129.63749	-1.00000	4.63505	117
chr1	17909649	17910073	.	1000	.	48.88427	-1.00000	4.01567	212
chr1	17919960	17920111	.	1000	.	71.09611	-1.00000	4.63505	62
chr1	17922927	17923169	.	1000	.	100.59606	-1.00000	4.63505	126
chr1	17984555	17984863	.	1000	.	184.78991	-1.00000	4.63505	163
chr1	17998971	17999160	.	1000	.	102.62111	-1.00000	4.63505	103
chr1	18100527	18100811	.	1000	.	176.94548	-1.00000	4.63505	159
chr1	18149030	18149454	.	706	.	18.74400	-1.00000	3.84194	212
chr1	18200133	18200557	.	841	.	23.18502	-1.00000	3.95026	212
chr1	18217529	18217638	.	1000	.	83.24622	-1.00000	4.63505	70
chr1	18231994	18232418	.	1000	.	49.88501	-1.00000	4.01022	212
chr1	18234814	18235122	.	1000	.	161.90259	-1.00000	4.63505	182
chr1	18246685	18246800	.	1000	.	84.78422	-1.00000	4.63505	56
chr1	18289624	18290048	.	828	.	22.85050	-1.00000	3.95413	212
chr1	18299729	18300025	.	1000	.	157.37108	-1.00000	4.63505	173
chr1	18299893	18300317	.	788	.	12.47189	-1.00000	3.73316	212
chr1	18302885	18303183	.	1000	.	147.36495	-1.00000	4.63505	131
chr1	18303004	18303428	.	624	.	11.98551	-1.00000	3.70362	212
chr1	18322447	18322871	.	1000	.	77.23791	-1.00000	4.63505	212
chr1	18322649	18323073	.	1000	.	20.85252	-1.00000	3.97615	212
chr1	18324296	18324626	.	1000	.	188.90831	-1.00000	4.63505	152
chr1	18362090	18362514	.	847	.	26.21115	-1.00000	4.02963	212
chr1	18373938	18374235	.	1000	.	178.05548	-1.00000	4.63505	170
chr1	18374098	18374522	.	1000	.	7.31936	-1.00000	2.14935	212
chr1	18399058	18399482	.	909	.	39.65455	-1.00000	4.07171	212
chr1	18468584	18469008	.	825	.	34.33577	-1.00000	3.96281	212
chr1	18468794	18469218	.	655	.	8.35361	-1.00000	2.66422	212
chr1	18486336	18486482	.	1000	.	92.17379	-1.00000	4.63505	61
chr1	18530984	18531228	.	1000	.	150.73008	-1.00000	4.63505	129
chr1	18556358	18556782	.	998	.	42.36087	-1.00000	4.05428	212
chr1	18560611	18561035	.	918	.	28.02466	-1.00000	4.01346	212
chr1	18575595	18575912	.	1000	.	199.68824	-1.00000	4.63505	166
chr1	18581431	18581753	.	1000	.	167.45258	-1.00000	4.63505	156
chr1	18584735	18585159	.	1000	.	48.12514	-1.00000	4.01944	212
chr1	18597361	18597786	.	1000	.	293.93450	-1.00000	4.63505	212
chr1	18608505	18608929	.	1000	.	49.94082	-1.00000	4.00988	212
chr1	18681437	18681687	.	1000	.	121.89858	-1.00000	4.63505	123
chr1	18743287	18743711	.	983	.	36.56067	-1.00000	3.94611	212
chr1	18794481	18794905	.	927	.	29.74161	-1.00000	3.99843	212
chr1	18806386	18806810	.	972	.	32.89118	-1.00000	3.97377	212
chr1	18820782	18821135	.	1000	.	284.93892	-1.00000	4.63505	174
chr1	18823248	18823672	.	697	.	19.49916	-1.00000	3.90471	212
chr1	18854725	18854911	.	1000	.	88.53491	-1.00000	4.63505	105
chr1	18875207	18875576	.	1000	.	267.21566	-1.00000	4.63505	193
chr1	18875393	18875817	.	700	.	32.47666	-1.00000	3.97668	212
chr1	18884092	18884500	.	1000	.	275.30170	-1.00000	4.63505	203
chr1	18906944	18907462	.	1000	.	389.04728	-1.00000	4.63505	242
chr1	18906944	18907462	.	1000	.	43.65604	-1.00000	4.04600	441
chr1	18913010	18913504	.	1000	.	421.67180	-1.00000	4.63505	224
chr1	18913010	18913504	.	1000	.	71.04820	-1.00000	4.63505	423
chr1	18921484	18921908	.	537	.	12.87432	-1.00000	3.81722	212
chr1	18950052	18950476	.	772	.	23.56818	-1.00000	3.94621	212
chr1	19012282	19012706	.	1000	.	53.30057	-1.00000	4.21284	212
chr1	19032745	19033169	.	788	.	22.94111	-1.00000	3.95311	212
chr1	19043321	19043745	.	748	.	19.22256	-1.00000	3.90809	212
chr1	19057394	19057818	.	1000	.	60.52650	-1.00000	4.17380	212
chr1	19096188	19096612	.	904	.	36.30733	-1.00000	3.94793	212
chr1	19113677	19113899	.	1000	.	122.26607	-1.00000	4.63505	134
chr1	19153182	19153606	.	984	.	34.00475	-1.00000	3.96537	212
chr1	19179537	19179961	.	1000	.	62.25551	-1.00000	4.16500	212
chr1	19241221	19241572	.	1000	.	237.98088	-1.00000	4.63505	207
chr1	19338367	19338791	.	1000	.	40.45934	-1.00000	4.06633	212
chr1	19341481	19341876	.	1000	.	298.73372	-1.00000	4.63505	175
chr1	19341481	19341876	.	1000	.	37.13072	-1.00000	3.94258	374
chr1	19344367	19344655	.	1000	.	185.90156	-1.00000	4.63505	158
chr1	19344512	19344936	.	775	.	53.43118	-1.00000	4.21205	212
chr1	19374376	19374652	.	1000	.	135.89356	-1.00000	4.63505	139
chr1	19387136	19387560	.	656	.	17.83545	-1.00000	3.85425	212
chr1	19391309	19391676	.	1000	.	245.91241	-1.00000	4.63505	198
chr1	19405139	19405563	.	615	.	32.65153	-1.00000	3.97528	212
chr1	19439910	19440113	.	1000	.	93.12783	-1.00000	4.63505	90
chr1	19445721	19446145	.	628	.	23.22770	-1.00000	3.94974	212
chr1	19487806	19488034	.	1000	.	107.45358	-1.00000	4.63505	99
chr1	19582281	19582596	.	1000	.	209.57161	-1.00000	4.63505	162
chr1	19639169	19639593	.	835	.	23.74781	-1.00000	4.05330	212
chr1	19648829	19649004	.	1000	.	96.18212	-1.00000	4.63505	75
chr1	19651188	19651520	.	1000	.	207.02594	-1.00000	4.63505	157
chr1	19653682	19654060	.	1000	.	275.85587	-1.00000	4.63505	186
chr1	19659851	19660108	.	1000	.	144.90196	-1.00000	4.63505	135
chr1	19661820	19662037	.	1000	.	113.12414	-1.00000	4.63505	95
chr1	19704587	19704896	.	1000	.	245.48563	-1.00000	4.63505	119
chr1	19704699	19705123	.	1000	.	28.82877	-1.00000	4.00639	212
chr1	19715602	19715984	.	1000	.	254.60486	-1.00000	4.63505	177
chr1	19730922	19731346	.	590	.	16.04793	-1.00000	3.87982	212
chr1	19762205	19762532	.	1000	.	168.45087	-1.00000	4.63505	174
chr1	19811285	19811541	.	1000	.	154.10719	-1.00000	4.63505	112
chr1	19872150	19872574	.	1000	.	55.19748	-1.00000	4.20311	212
chr1	19882107	19882459	.	1000	.	272.64013	-1.00000	4.63505	162
chr1	19918035	19918337	.	1000	.	221.45760	-1.00000	4.63505	149
chr1	19974815	19975114	.	1000	.	189.84372	-1.00000	4.63505	139
chr1	20087801	20087953	.	1000	.	54.67014	-1.00000	4.20584	86
chr1	20100993	20101220	.	1000	.	136.77929	-1.00000	4.63505	81
chr1	20101065	20101489	.	662	.	18.26792	-1.00000	3.84842	212
chr1	20109154	20109578	.	974	.	30.46241	-1.00000	3.99300	212
chr1	20152315	20152684	.	1000	.	204.33518	-1.00000	4.63505	219
chr1	20152530	20152954	.	1000	.	14.83789	-1.00000	3.78261	212
chr1	20165485	20165700	.	1000	.	111.43599	-1.00000	4.63505	114
chr1	20184511	20184935	.	906	.	42.64212	-1.00000	4.05238	212
chr1	20195186	20195561	.	1000	.	302.20974	-1.00000	4.63505	187
chr1	20212897	20213161	.	1000	.	169.65629	-1.00000	4.63505	125
chr1	20216727	20216920	.	1000	.	71.86023	-1.00000	4.63505	99
chr1	20233326	20233750	.	1000	.	55.41101	-1.00000	4.20204	212
chr1	20243134	20243558	.	1000	.	37.08139	-1.00000	3.94287	212
chr1	20329770	20330194	.	1000	.	51.44551	-1.00000	4.00140	212
chr1	20361771	20362164	.	1000	.	248.68932	-1.00000	4.63505	200
chr1	20367128	20367552	.	647	.	33.88483	-1.00000	3.96608	212
chr1	20376859	20377209	.	1000	.	178.72023	-1.00000	4.63505	218
chr1	20377065	20377489	.	1000	.	24.42101	-1.00000	4.04670	212
chr1	20430447	20430739	.	1000	.	190.16410	-1.00000	4.63505	151
chr1	20493811	20494153	.	1000	.	302.27014	-1.00000	4.63505	162
chr1	20493965	20494389	.	676	.	9.34436	-1.00000	3.03592	212
chr1	20522354	20522673	.	1000	.	229.30692	-1.00000	4.63505	161
chr1	20575262	20575582	.	1000	.	243.18135	-1.00000	4.63505	159
chr1	20633172	20633537	.	1000	.	279.56851	-1.00000	4.63505	192
chr1	20640140	20640463	.	1000	.	205.70842	-1.00000	4.63505	169
chr1	20654253	20654677	.	780	.	22.52615	-1.00000	3.95761	212
chr1	20661467	20661600	.	1000	.	78.56002	-1.00000	4.63505	73
chr1	20663416	20663840	.	1000	.	49.06968	-1.00000	4.01466	212
chr1	20663619	20664043	.	817	.	11.70451	-1.00000	3.70973	212
chr1	20696396	20696776	.	1000	.	117.51303	-1.00000	4.63505	198
chr1	20696797	20697137	.	1000	.	69.01819	-1.00000	4.63505	131
chr1	20702437	20702861	.	1000	.	70.39304	-1.00000	4.63505	212
chr1	20702641	20703065	.	889	.	8.23588	-1.00000	2.60138	212
chr1	20711698	20712122	.	881	.	26.18296	-1.00000	4.03002	212
chr1	20727942	20728366	.	1000	.	43.22674	-1.00000	4.04864	212
chr1	20733151	20733331	.	1000	.	90.69877	-1.00000	4.63505	76
chr1	20733217	20733641	.	1000	.	4.78589	-1.00000	0.95152	212
chr1	20981922	20982346	.	1000	.	50.63305	-1.00000	4.00594	212
chr1	20987442	20987866	.	839	.	26.68997	-1.00000	4.02509	212
chr1	21195185	21195490	.	1000	.	164.01843	-1.00000	4.63505	185
chr1	21216900	21217264	.	1000	.	210.97750	-1.00000	4.63505	150
chr1	21217978	21218254	.	1000	.	121.70407	-1.00000	4.63505	110
chr1	21232000	21232300	.	1000	.	157.63102	-1.00000	4.63505	153
chr1	21245043	21245333	.	1000	.	132.66206	-1.00000	4.63505	138
chr1	21245169	21245593	.	1000	.	17.91411	-1.00000	3.85320	212
chr1	21255241	21255558	.	1000	.	195.33662	-1.00000	4.63505	139
chr1	21270169	21270603	.	1000	.	375.29103	-1.00000	4.63505	206
chr1	21270169	21270603	.	1000	.	46.11026	-1.00000	4.03143	405
chr1	21319319	21319743	.	678	.	14.61291	-1.00000	3.78639	212
chr1	21319547	21319971	.	678	.	13.64206	-1.00000	3.80285	212
chr1	21321872	21322296	.	1000	.	42.08069	-1.00000	4.05606	212
chr1	21334715	21335052	.	1000	.	203.39166	-1.00000	4.63505	180
chr1	21368489	21368892	.	1000	.	334.41408	-1.00000	4.63505	183
chr1	21370583	21370903	.	1000	.	181.37515	-1.00000	4.63505	131
chr1	21468696	21468911	.	1000	.	77.28933	-1.00000	4.63505	113
chr1	21488754	21489018	.	1000	.	165.29966	-1.00000	4.63505	119
chr1	21490900	21491091	.	1000	.	98.69547	-1.00000	4.63505	124
chr1	21497704	21498128	.	1000	.	55.01853	-1.00000	4.20406	212
chr1	21509102	21509279	.	1000	.	79.64324	-1.00000	4.63505	73
chr1	21511226	21511650	.	920	.	29.05188	-1.00000	4.00445	212
chr1	21534845	21535097	.	1000	.	128.74855	-1.00000	4.63505	125
chr1	21539868	21540292	.	970	.	39.97010	-1.00000	4.06981	212
chr1	21574143	21574350	.	1000	.	106.69903	-1.00000	4.63505	96
chr1	21595556	21595899	.	1000	.	223.27151	-1.00000	4.63505	177
chr1	21605006	21605430	.	989	.	32.25951	-1.00000	3.97825	212
chr1	21605213	21605637	.	989	.	6.48939	-1.00000	1.73777	212
chr1	21633233	21633657	.	749	.	19.07333	-1.00000	3.91015	212
chr1	21633433	21633857	.	729	.	6.01815	-1.00000	1.50664	212
chr1	21655686	21656110	.	1000	.	56.67172	-1.00000	4.19499	212
chr1	21657755	21658179	.	1000	.	40.69633	-1.00000	4.06468	212
chr1	21659140	21659447	.	1000	.	151.17596	-1.00000	4.63505	128
chr1	21668635	21669059	.	546	.	44.91554	-1.00000	4.03882	212
chr1	21669787	21670211	.	1000	.	58.39031	-1.00000	4.18542	212
chr1	21703401	21703554	.	1000	.	96.59507	-1.00000	4.63505	88
chr1	21703476	21703900	.	924	.	16.45947	-1.00000	3.87351	212
chr1	21782387	21782811	.	1000	.	47.84464	-1.00000	4.02143	212
chr1	21814473	21814897	.	1000	.	63.78102	-1.00000	4.63505	212
chr1	21814678	21815102	.	893	.	15.13994	-1.00000	3.77741	212
chr1	21834028	21834452	.	765	.	21.53823	-1.00000	3.96899	212
chr1	21853159	21853288	.	1000	.	54.34148	-1.00000	4.20764	56
chr1	21865953	21866377	.	1000	.	36.24910	-1.00000	3.94841	212
chr1	21882085	21882509	.	950	.	31.35776	-1.00000	3.98538	212
chr1	21939589	21940013	.	654	.	32.28566	-1.00000	3.97807	212
chr1	21946813	21947237	.	940	.	33.83051	-1.00000	3.96648	212
chr1	21952873	21953297	.	864	.	29.46403	-1.00000	4.00097	212
chr1	21963969	21964352	.	1000	.	258.03083	-1.00000	4.63505	200
chr1	22005155	22005579	.	987	.	48.81562	-1.00000	4.01609	212
chr1	22005358	22005782	.	994	.	17.19488	-1.00000	3.86318	212
chr1	22019379	22019515	.	1000	.	90.28290	-1.00000	4.63505	77
chr1	22022976	22023140	.	1000	.	61.99495	-1.00000	4.16652	76
chr1	22024396	22024820	.	557	.	21.16359	-1.00000	3.97272	212
chr1	22024627	22025051	.	651	.	14.30828	-1.00000	3.79155	212
chr1	22105676	22105963	.	1000	.	179.62388	-1.00000	4.63505	135
chr1	22105798	22106222	.	1000	.	8.18735	-1.00000	2.58058	212
chr1	22131884	22132277	.	1000	.	267.02052	-1.00000	4.63505	191
chr1	22140968	22141392	.	607	.	11.59611	-1.00000	3.71212	212
chr1	22141231	22141655	.	607	.	8.81370	-1.00000	2.84338	212
chr1	22208343	22208604	.	1000	.	174.65481	-1.00000	4.63505	144
chr1	22208477	22208901	.	624	.	6.27051	-1.00000	1.65541	212
chr1	22218643	22219067	.	1000	.	48.16858	-1.00000	4.01911	212
chr1	22231938	22232362	.	1000	.	48.45249	-1.00000	4.01776	212
chr1	22237741	22238165	.	897	.	28.96722	-1.00000	4.00519	212
chr1	22275869	22276250	.	1000	.	18.12809	-1.00000	3.85025	364
chr1	22275869	22276250	.	1000	.	215.63880	-1.00000	4.63505	160
chr1	22286506	22286930	.	950	.	35.74800	-1.00000	3.95238	212
chr1	22296717	22297141	.	989	.	35.54913	-1.00000	3.95385	212
chr1	22317313	22317589	.	1000	.	135.42092	-1.00000	4.63505	156
chr1	22364750	22365174	.	1000	.	50.10548	-1.00000	4.00905	212
chr1	22377852	22378276	.	850	.	25.27169	-1.00000	4.03872	212
chr1	22378054	22378478	.	850	.	7.07493	-1.00000	2.02549	212
chr1	22380495	22380919	.	1000	.	46.95494	-1.00000	4.02662	212
chr1	22415513	22415937	.	869	.	22.25836	-1.00000	3.96051	212
chr1	22416589	22416950	.	1000	.	310.09771	-1.00000	4.63505	184
chr1	22416776	22417200	.	632	.	5.52733	-1.00000	1.27228	212
chr1	22420475	22420769	.	1000	.	157.94132	-1.00000	4.63505	142
chr1	22639239	22639663	.	1000	.	38.30203	-1.00000	3.93452	212
chr1	22642049	22642368	.	1000	.	183.49165	-1.00000	4.63505	166
chr1	22642214	22642638	.	725	.	28.22209	-1.00000	4.01161	212
chr1	22654579	22655003	.	849	.	17.61940	-1.00000	3.85689	212
chr1	22654785	22655209	.	849	.	8.77423	-1.00000	2.82827	212
chr1	22658397	22658821	.	728	.	20.40606	-1.00000	3.89396	212
chr1	22665831	22666031	.	1000	.	114.50929	-1.00000	4.63505	117
chr1	22674232	22674338	.	1000	.	105.83616	-1.00000	4.63505	99
chr1	22704467	22704796	.	1000	.	210.96179	-1.00000	4.63505	178
chr1	22709219	22709643	.	1000	.	43.52581	-1.00000	4.04680	212
chr1	22731937	22732115	.	1000	.	75.38604	-1.00000	4.63505	90
chr1	22749496	22749920	.	568	.	18.06835	-1.00000	3.85105	212
chr1	22862112	22862446	.	1000	.	203.08153	-1.00000	4.63505	173
chr1	22889284	22889579	.	1000	.	137.67716	-1.00000	4.63505	128
chr1	22930367	22930643	.	1000	.	192.77882	-1.00000	4.63505	138
chr1	22964227	22964574	.	1000	.	229.47053	-1.00000	4.63505	168
chr1	22964386	22964810	.	755	.	7.34535	-1.00000	2.15939	212
chr1	22976443	22976948	.	1000	.	307.68049	-1.00000	4.63505	163
chr1	22976443	22976948	.	1000	.	90.21646	-1.00000	4.63505	362
chr1	23019090	23019514	.	1000	.	69.00494	-1.00000	4.63505	212
chr1	23019313	23019737	.	703	.	8.75287	-1.00000	2.82096	212
chr1	23047702	23048126	.	848	.	25.50533	-1.00000	4.03633	212
chr1	23081395	23081819	.	1000	.	46.53963	-1.00000	4.02907	212
chr1	23098745	23099067	.	1000	.	209.97315	-1.00000	4.63505	145
chr1	23168625	23169049	.	723	.	17.44281	-1.00000	3.85956	212
chr1	23177550	23177974	.	540	.	15.88176	-1.00000	3.88255	212
chr1	23178922	23179346	.	889	.	23.08004	-1.00000	3.95157	212
chr1	23184708	23184959	.	1000	.	133.54862	-1.00000	4.63505	125
chr1	23210197	23210621	.	776	.	20.03169	-1.00000	3.89828	212
chr1	23216739	23217093	.	1000	.	159.87309	-1.00000	4.63505	150
chr1	23216739	23217093	.	1000	.	21.45022	-1.00000	3.96993	351
chr1	23354160	23354584	.	676	.	19.67786	-1.00000	3.90259	212
chr1	23368863	23369287	.	1000	.	65.18475	-1.00000	4.63505	212
chr1	23369066	23369490	.	635	.	9.94391	-1.00000	3.35872	212
chr1	23370953	23371377	.	839	.	22.64309	-1.00000	3.95625	212
chr1	23403949	23404299	.	1000	.	281.01374	-1.00000	4.63505	163
chr1	23483346	23483770	.	886	.	27.59243	-1.00000	4.01715	212
chr1	23497086	23497430	.	1000	.	250.70832	-1.00000	4.63505	159
chr1	23528126	23528550	.	857	.	21.84606	-1.00000	3.96519	212
chr1	23531289	23531713	.	751	.	24.01730	-1.00000	4.05056	212
chr1	23539804	23540195	.	1000	.	365.26868	-1.00000	4.63505	193
chr1	23544689	23545068	.	1000	.	291.88708	-1.00000	4.63505	185
chr1	23554957	23555381	.	984	.	35.72386	-1.00000	3.95266	212
chr1	23566362	23566491	.	1000	.	84.29263	-1.00000	4.63505	73
chr1	23634967	23635322	.	1000	.	272.73921	-1.00000	4.63505	169
chr1	23635124	23635548	.	1000	.	16.86607	-1.00000	3.86764	212
chr1	23637456	23637771	.	1000	.	236.26715	-1.00000	4.63505	147
chr1	23657642	23658040	.	1000	.	301.83054	-1.00000	4.63505	233
chr1	23665352	23665497	.	1000	.	87.58087	-1.00000	4.63505	69
chr1	23691527	23691846	.	1000	.	198.48389	-1.00000	4.63505	161
chr1	23716344	23716768	.	998	.	40.28016	-1.00000	4.06769	212
chr1	23716546	23716970	.	973	.	18.28736	-1.00000	3.84814	212
chr1	23718515	23718805	.	1000	.	188.36743	-1.00000	4.63505	142
chr1	23745530	23745954	.	1000	.	59.86485	-1.00000	4.17751	212
chr1	23751314	23751632	.	1000	.	192.39866	-1.00000	4.63505	164
chr1	23751468	23751892	.	706	.	3.69276	-1.00000	0.53731	212
chr1	23772108	23772475	.	1000	.	277.39626	-1.00000	4.63505	203
chr1	23772302	23772726	.	691	.	12.25138	-1.00000	3.73778	212
chr1	23798693	23798799	.	1000	.	65.06661	-1.00000	4.63505	68
chr1	23804148	23804572	.	1000	.	53.76801	-1.00000	4.21045	212
chr1	23809715	23810062	.	1000	.	271.16924	-1.00000	4.63505	158
chr1	23810799	23811131	.	1000	.	256.31162	-1.00000	4.63505	150
chr1	23854539	23854963	.	1000	.	59.33060	-1.00000	4.18006	212
chr1	23868260	23868663	.	1000	.	344.58878	-1.00000	4.63505	212
chr1	23916832	23917155	.	1000	.	220.47385	-1.00000	4.63505	175
chr1	23949146	23949514	.	1000	.	182.83457	-1.00000	4.63505	170
chr1	23958831	23959255	.	952	.	46.61525	-1.00000	4.02855	212
chr1	23959032	23959456	.	952	.	7.36683	-1.00000	2.16686	212
chr1	23980119	23980543	.	916	.	29.77365	-1.00000	3.99818	212
chr1	24028045	24028469	.	542	.	26.16442	-1.00000	4.03014	212
chr1	24070863	24071198	.	1000	.	286.08031	-1.00000	4.63505	162
chr1	24071019	24071443	.	723	.	18.32255	-1.00000	3.84758	212
chr1	24094582	24095006	.	954	.	29.96457	-1.00000	3.99649	212
chr1	24112588	24112836	.	1000	.	147.27905	-1.00000	4.63505	148
chr1	24150479	24150769	.	1000	.	215.96770	-1.00000	4.63505	156
chr1	24155418	24155842	.	1000	.	51.88865	-1.00000	3.99883	212
chr1	24157853	24158277	.	975	.	36.27401	-1.00000	3.94822	212
chr1	24158056	24158480	.	975	.	16.86610	-1.00000	3.86764	212
chr1	24159934	24160358	.	766	.	21.49964	-1.00000	3.96943	212
chr1	24199310	24199600	.	1000	.	230.20240	-1.00000	4.63505	142
chr1	24199442	24199866	.	735	.	25.72222	-1.00000	4.03419	212
chr1	24201878	24202250	.	1000	.	214.58708	-1.00000	4.63505	167
chr1	24253537	24253961	.	950	.	29.25302	-1.00000	4.00285	212
chr1	24308651	24309075	.	943	.	32.95624	-1.00000	3.97309	212
chr1	24385216	24385565	.	1000	.	191.90999	-1.00000	4.63505	170
chr1	24390173	24390403	.	1000	.	100.78842	-1.00000	4.63505	77
chr1	24391286	24391619	.	1000	.	236.85406	-1.00000	4.63505	178
chr1	24392361	24392663	.	1000	.	197.61904	-1.00000	4.63505	163
chr1	24392518	24392942	.	837	.	17.56699	-1.00000	3.85777	212
chr1	24415422	24415815	.	1000	.	254.56309	-1.00000	4.63505	162
chr1	24421469	24421893	.	948	.	30.80328	-1.00000	3.99003	212
chr1	24438385	24438809	.	1000	.	58.47379	-1.00000	4.18495	212
chr1	24527255	24527482	.	1000	.	89.51856	-1.00000	4.63505	112
chr1	24542059	24542334	.	1000	.	128.10652	-1.00000	4.63505	113
chr1	24567689	24568113	.	745	.	28.43982	-1.00000	4.00991	212
chr1	24587260	24587528	.	1000	.	145.74906	-1.00000	4.63505	149
chr1	24593517	24593941	.	855	.	23.66154	-1.00000	3.94509	212
chr1	24635305	24635497	.	1000	.	92.07344	-1.00000	4.63505	95
chr1	24642349	24642773	.	671	.	18.44567	-1.00000	3.84606	212
chr1	24685604	24686028	.	597	.	14.57332	-1.00000	3.78705	212
chr1	24688568	24688889	.	1000	.	226.23252	-1.00000	4.63505	174
chr1	24744823	24745247	.	694	.	20.08951	-1.00000	3.89767	212
chr1	24830792	24830978	.	1000	.	102.42363	-1.00000	4.63505	63
chr1	24834936	24835360	.	824	.	31.10797	-1.00000	3.98761	212
chr1	24847931	24848297	.	1000	.	279.27690	-1.00000	4.63505	165
chr1	24849775	24849975	.	1000	.	77.10401	-1.00000	4.63505	85
chr1	24862239	24862663	.	854	.	27.25069	-1.00000	4.02004	212
chr1	24898100	24898450	.	1000	.	210.16188	-1.00000	4.63505	171
chr1	24909574	24909831	.	1000	.	140.57740	-1.00000	4.63505	122
chr1	24926861	24927285	.	726	.	19.82331	-1.00000	3.90077	212
chr1	24931681	24932105	.	565	.	6.61433	-1.00000	1.79114	212
chr1	24960172	24960596	.	621	.	16.76279	-1.00000	3.86906	212
chr1	25017337	25017761	.	1000	.	38.94726	-1.00000	4.07653	212
chr1	25026693	25027117	.	601	.	15.38720	-1.00000	3.82753	212
chr1	25033147	25033571	.	548	.	14.22615	-1.00000	3.79305	212
chr1	25037182	25037508	.	1000	.	196.47521	-1.00000	4.63505	158
chr1	25039170	25039594	.	1000	.	50.41810	-1.00000	4.00741	212
chr1	25039371	25039795	.	865	.	17.31912	-1.00000	3.86122	212
chr1	25068824	25069248	.	1000	.	58.46246	-1.00000	4.18498	212
chr1	25101425	25101798	.	1000	.	328.76134	-1.00000	4.63505	190
chr1	25117418	25117842	.	1000	.	79.77150	-1.00000	4.63505	212
chr1	25148662	25149086	.	904	.	47.04084	-1.00000	4.02621	212
chr1	25168729	25169153	.	894	.	29.12827	-1.00000	4.00390	212
chr1	25198680	25199104	.	859	.	31.42036	-1.00000	3.98480	212
chr1	25204913	25205154	.	1000	.	130.24743	-1.00000	4.63505	133
chr1	25218309	25218733	.	560	.	14.78921	-1.00000	3.78343	212
chr1	25239930	25240210	.	1000	.	147.15979	-1.00000	4.63505	110
chr1	25246438	25246862	.	822	.	23.27027	-1.00000	3.94925	212
chr1	25402655	25403079	.	581	.	10.64944	-1.00000	3.55182	212
chr1	25402873	25403297	.	581	.	10.25971	-1.00000	3.47262	212
chr1	25442029	25442453	.	564	.	18.01495	-1.00000	3.85177	212
chr1	25487669	25487911	.	1000	.	107.16794	-1.00000	4.63505	97
chr1	25501739	25502163	.	1000	.	91.82830	-1.00000	4.63505	212
chr1	25503777	25504201	.	1000	.	48.00218	-1.00000	4.02015	212
chr1	25517423	25517847	.	1000	.	55.05609	-1.00000	4.20389	212
chr1	25520524	25520778	.	1000	.	152.22153	-1.00000	4.63505	109
chr1	25523627	25523810	.	1000	.	108.80786	-1.00000	4.63505	83
chr1	25572794	25573068	.	1000	.	143.90152	-1.00000	4.63505	148
chr1	25590127	25590551	.	912	.	30.01660	-1.00000	3.99619	212
chr1	25608640	25608908	.	1000	.	132.62577	-1.00000	4.63505	137
chr1	25610945	25611369	.	724	.	29.35555	-1.00000	4.00195	212
chr1	25619125	25619410	.	1000	.	148.59369	-1.00000	4.63505	154
chr1	25692683	25692920	.	1000	.	145.71789	-1.00000	4.63505	93
chr1	25695099	25695523	.	1000	.	54.84882	-1.00000	4.20480	212
chr1	25695300	25695724	.	884	.	11.37740	-1.00000	3.68062	212
chr1	25697451	25697875	.	569	.	6.11943	-1.00000	1.55226	212
chr1	25700616	25701040	.	925	.	32.05372	-1.00000	3.97989	212
chr1	25744086	25744510	.	902	.	26.44679	-1.00000	4.02717	212
chr1	25744296	25744720	.	727	.	7.60984	-1.00000	2.28857	212
chr1	25754861	25755285	.	983	.	36.70973	-1.00000	3.94515	212
chr1	25755064	25755488	.	983	.	3.82546	-1.00000	0.62187	212
chr1	25796842	25797136	.	1000	.	165.61344	-1.00000	4.63505	176
chr1	25798029	25798308	.	1000	.	133.93393	-1.00000	4.63505	156
chr1	25810802	25811224	.	1000	.	253.80711	-1.00000	4.63505	222
chr1	25814012	25814436	.	1000	.	54.83315	-1.00000	4.20491	212
chr1	25814223	25814647	.	989	.	15.17403	-1.00000	3.77683	212
chr1	25818187	25818346	.	1000	.	104.99455	-1.00000	4.63505	110
chr1	25837200	25837624	.	1000	.	51.84522	-1.00000	3.99907	212
chr1	25859101	25859525	.	562	.	15.21002	-1.00000	3.77616	212
chr1	25889485	25889909	.	1000	.	70.42720	-1.00000	4.63505	212
chr1	25895372	25895811	.	1000	.	411.12144	-1.00000	4.63505	192
chr1	25998106	25998487	.	1000	.	375.19082	-1.00000	4.63505	208
chr1	26004329	26004753	.	811	.	38.18064	-1.00000	3.93533	212
chr1	26010092	26010516	.	1000	.	55.92333	-1.00000	4.19912	212
chr1	26030001	26030191	.	1000	.	92.63274	-1.00000	4.63505	70
chr1	26035114	26035538	.	839	.	21.16096	-1.00000	3.97275	212
chr1	26035914	26036299	.	1000	.	296.78356	-1.00000	4.63505	220
chr1	26070495	26070919	.	1000	.	40.69113	-1.00000	4.06473	212
chr1	26094600	26095024	.	941	.	43.72757	-1.00000	4.04561	212
chr1	26104971	26105277	.	1000	.	216.53255	-1.00000	4.63505	153
chr1	26118838	26119262	.	716	.	19.35568	-1.00000	3.90641	212
chr1	26142122	26142546	.	856	.	25.62841	-1.00000	4.03508	212
chr1	26145156	26145481	.	1000	.	190.83620	-1.00000	4.63505	144
chr1	26161954	26162378	.	924	.	22.76003	-1.00000	3.95491	212
chr1	26162157	26162581	.	884	.	9.09422	-1.00000	2.93964	212
chr1	26164112	26164536	.	1000	.	52.82225	-1.00000	4.21535	212
chr1	26169648	26169990	.	1000	.	269.34385	-1.00000	4.63505	176
chr1	26189689	26190113	.	932	.	31.60211	-1.00000	3.98344	212
chr1	26190445	26190661	.	1000	.	85.22211	-1.00000	4.63505	115
chr1	26201142	26201566	.	1000	.	78.87079	-1.00000	4.63505	212
chr1	26203951	26204375	.	996	.	32.11106	-1.00000	3.97945	212
chr1	26233748	26234139	.	1000	.	273.11332	-1.00000	4.63505	199
chr1	26234398	26234822	.	1000	.	32.16151	-1.00000	3.97910	212
chr1	26235033	26235457	.	824	.	20.30970	-1.00000	3.89510	212
chr1	26275554	26275997	.	1000	.	194.92198	-1.00000	4.63505	176
chr1	26275554	26275997	.	1000	.	55.79075	-1.00000	4.19997	378
chr1	26279595	26279812	.	1000	.	145.61206	-1.00000	4.63505	129
chr1	26279711	26280135	.	987	.	26.28393	-1.00000	4.02869	212
chr1	26285056	26285415	.	1000	.	254.66949	-1.00000	4.63505	184
chr1	26285883	26286215	.	1000	.	178.75923	-1.00000	4.63505	146
chr1	26288688	26289112	.	704	.	9.33196	-1.00000	3.03627	212
chr1	26288898	26289322	.	591	.	7.33851	-1.00000	2.15890	212
chr1	26321555	26321910	.	1000	.	250.27302	-1.00000	4.63505	168
chr1	26328083	26328507	.	922	.	28.72699	-1.00000	4.00733	212
chr1	26363812	26364195	.	1000	.	379.66244	-1.00000	4.63505	199
chr1	26391498	26391826	.	1000	.	281.13407	-1.00000	4.63505	165
chr1	26396345	26396583	.	1000	.	97.86411	-1.00000	4.63505	100
chr1	26417068	26417437	.	1000	.	242.27605	-1.00000	4.63505	181
chr1	26417236	26417660	.	859	.	27.25166	-1.00000	4.02002	212
chr1	26470375	26470616	.	1000	.	157.74528	-1.00000	4.63505	110
chr1	26470472	26470896	.	1000	.	28.39592	-1.00000	4.01035	212
chr1	26471886	26472310	.	610	.	12.35427	-1.00000	3.73544	212
chr1	26500164	26500502	.	1000	.	205.38951	-1.00000	4.63505	163
chr1	26531237	26531395	.	1000	.	94.14932	-1.00000	4.63505	83
chr1	26537962	26538386	.	1000	.	52.62725	-1.00000	4.21660	212
chr1	26538739	26539024	.	1000	.	145.54721	-1.00000	4.63505	138
chr1	26541881	26542172	.	1000	.	164.51759	-1.00000	4.63505	142
chr1	26542011	26542435	.	934	.	31.72059	-1.00000	3.98247	212
chr1	26584176	26584480	.	1000	.	196.79362	-1.00000	4.63505	152
chr1	26597657	26597816	.	1000	.	94.05626	-1.00000	4.63505	104
chr1	26602401	26602686	.	1000	.	147.06438	-1.00000	4.63505	137
chr1	26620230	26620498	.	1000	.	170.69384	-1.00000	4.63505	136
chr1	26663171	26663595	.	868	.	26.37529	-1.00000	4.02777	212
chr1	26663375	26663799	.	674	.	12.12409	-1.00000	3.70073	212
chr1	26677486	26677749	.	1000	.	142.62720	-1.00000	4.63505	142
chr1	26677619	26678043	.	859	.	26.09368	-1.00000	4.03088	212
chr1	26692477	26692901	.	1000	.	43.67727	-1.00000	4.04585	212
chr1	26784090	26784514	.	638	.	16.39834	-1.00000	3.87450	212
chr1	26789133	26789515	.	1000	.	332.00618	-1.00000	4.63505	215
chr1	26810076	26810347	.	1000	.	116.68733	-1.00000	4.63505	141
chr1	26820663	26821087	.	891	.	41.01290	-1.00000	4.06254	212
chr1	26826357	26826781	.	1000	.	55.68938	-1.00000	4.20039	212
chr1	26851249	26851673	.	784	.	25.16255	-1.00000	4.03978	212
chr1	26851448	26851872	.	752	.	4.79759	-1.00000	0.96151	212
chr1	26853097	26853456	.	1000	.	277.44426	-1.00000	4.63505	163
chr1	26861122	26861546	.	717	.	27.06750	-1.00000	4.02156	212
chr1	26862801	26863064	.	1000	.	170.38033	-1.00000	4.63505	111
chr1	26864299	26864723	.	578	.	4.90869	-1.00000	1.02970	212
chr1	26878039	26878250	.	1000	.	78.18659	-1.00000	4.63505	135
chr1	26887103	26887527	.	1000	.	49.49379	-1.00000	4.01249	212
chr1	26966904	26967231	.	1000	.	237.19772	-1.00000	4.63505	167
chr1	26997628	26997963	.	1000	.	240.87615	-1.00000	4.63505	172
chr1	27044545	27044885	.	1000	.	302.71245	-1.00000	4.63505	151
chr1	27045869	27046238	.	1000	.	209.56007	-1.00000	4.63505	231
chr1	27070321	27070745	.	1000	.	44.42790	-1.00000	4.04164	212
chr1	27097415	27097751	.	1000	.	294.32246	-1.00000	4.63505	167
chr1	27102686	27103086	.	1000	.	289.44761	-1.00000	4.63505	172
chr1	27102686	27103086	.	1000	.	31.59321	-1.00000	3.98348	372
chr1	27109146	27109444	.	1000	.	157.98946	-1.00000	4.63505	172
chr1	27112021	27112445	.	1000	.	36.89757	-1.00000	3.94395	212
chr1	27135920	27136344	.	1000	.	64.98617	-1.00000	4.63505	212
chr1	27155047	27155434	.	1000	.	306.57651	-1.00000	4.63505	185
chr1	27197922	27198276	.	1000	.	206.28225	-1.00000	4.63505	185
chr1	27284726	27285013	.	1000	.	168.94160	-1.00000	4.63505	134
chr1	27296804	27297065	.	1000	.	111.96083	-1.00000	4.63505	117
chr1	27300783	27301158	.	1000	.	293.86127	-1.00000	4.63505	188
chr1	27306840	27307054	.	1000	.	108.69871	-1.00000	4.63505	117
chr1	27306949	27307373	.	552	.	11.54240	-1.00000	3.71318	212
chr1	27332812	27333183	.	1000	.	249.23029	-1.00000	4.63505	160
chr1	27332812	27333183	.	1000	.	51.69607	-1.00000	3.99999	360
chr1	27351297	27351721	.	1000	.	58.76245	-1.00000	4.18309	212
chr1	27357517	27357841	.	1000	.	279.93681	-1.00000	4.63505	164
chr1	27366550	27366733	.	1000	.	59.47478	-1.00000	4.17950	82
chr1	27368891	27369315	.	730	.	28.53227	-1.00000	4.00900	212
chr1	27372938	27373176	.	1000	.	121.73412	-1.00000	4.63505	125
chr1	27373050	27373474	.	1000	.	14.17903	-1.00000	3.79375	212
chr1	27388386	27388812	.	1000	.	298.98954	-1.00000	4.63505	197
chr1	27388386	27388812	.	1000	.	48.56912	-1.00000	4.01719	396
chr1	27392256	27392558	.	1000	.	89.68088	-1.00000	4.63505	140
chr1	27392840	27393082	.	1000	.	105.40508	-1.00000	4.63505	167
chr1	27395343	27395743	.	1000	.	289.00917	-1.00000	4.63505	232
chr1	27402275	27402699	.	953	.	33.83914	-1.00000	3.96640	212
chr1	27403091	27403197	.	1000	.	66.00584	-1.00000	4.63505	35
chr1	27416610	27416785	.	1000	.	135.56371	-1.00000	4.63505	81
chr1	27508214	27508638	.	950	.	41.71590	-1.00000	4.05822	212
chr1	27523153	27523360	.	1000	.	106.89715	-1.00000	4.63505	108
chr1	27547206	27547630	.	677	.	40.73497	-1.00000	4.06439	212
chr1	27556719	27557026	.	1000	.	189.19924	-1.00000	4.63505	161
chr1	27568545	27568794	.	1000	.	144.15257	-1.00000	4.63505	158
chr1	27568692	27569116	.	913	.	21.37074	-1.00000	3.97069	212
chr1	27575270	27575694	.	866	.	33.25172	-1.00000	3.97108	212
chr1	27606338	27606695	.	1000	.	218.73002	-1.00000	4.63505	199
chr1	27608623	27608944	.	1000	.	223.16607	-1.00000	4.63505	169
chr1	27608784	27609208	.	1000	.	124.98271	-1.00000	4.63505	212
chr1	27616563	27616683	.	1000	.	81.86155	-1.00000	4.63505	75
chr1	27643887	27644217	.	1000	.	200.08086	-1.00000	4.63505	184
chr1	27644061	27644485	.	660	.	10.54398	-1.00000	3.50755	212
chr1	27656516	27656940	.	979	.	32.78630	-1.00000	3.97433	212
chr1	27663177	27663508	.	1000	.	206.58397	-1.00000	4.63505	178
chr1	27669140	27669493	.	1000	.	281.89746	-1.00000	4.63505	156
chr1	27672313	27672737	.	1000	.	62.98324	-1.00000	4.16132	212
chr1	27719492	27719916	.	879	.	27.04050	-1.00000	4.02180	212
chr1	27719693	27720117	.	649	.	12.54202	-1.00000	3.73184	212
chr1	27725598	27725878	.	1000	.	140.86731	-1.00000	4.63505	146
chr1	27744554	27744978	.	622	.	20.71783	-1.00000	3.97762	212
chr1	27760373	27760797	.	880	.	25.18008	-1.00000	4.03960	212
chr1	27858015	27858433	.	1000	.	374.88204	-1.00000	4.63505	201
chr1	27928627	27929051	.	929	.	31.87744	-1.00000	3.98118	212
chr1	27934808	27935232	.	657	.	16.11893	-1.00000	3.87878	212
chr1	27940388	27940589	.	1000	.	111.33413	-1.00000	4.63505	121
chr1	27947526	27947950	.	1000	.	43.10113	-1.00000	4.04954	212
chr1	27959954	27960378	.	694	.	28.53519	-1.00000	4.00897	212
chr1	27979616	27980040	.	1000	.	84.51385	-1.00000	4.63505	212
chr1	27979816	27980240	.	785	.	19.15942	-1.00000	3.90905	212
chr1	28087828	28088252	.	1000	.	72.82295	-1.00000	4.63505	212
chr1	28091248	28091531	.	1000	.	176.82503	-1.00000	4.63505	117
chr1	28113080	28113347	.	1000	.	180.10010	-1.00000	4.63505	140
chr1	28113207	28113631	.	841	.	7.17300	-1.00000	2.08503	212
chr1	28208923	28209183	.	1000	.	134.38710	-1.00000	4.63505	124
chr1	28248455	28248836	.	1000	.	303.51889	-1.00000	4.63505	191
chr1	28359716	28359949	.	1000	.	117.38207	-1.00000	4.63505	105
chr1	28368139	28368563	.	891	.	28.18169	-1.00000	4.01208	212
chr1	28370062	28370486	.	885	.	33.34145	-1.00000	3.97011	212
chr1	28409687	28410111	.	619	.	23.14940	-1.00000	3.95075	212
chr1	28412741	28413165	.	642	.	39.28237	-1.00000	4.07424	212
chr1	28471596	28471741	.	1000	.	65.27155	-1.00000	4.63505	67
chr1	28510699	28511123	.	572	.	7.06640	-1.00000	2.02097	212
chr1	28517961	28518337	.	1000	.	234.67785	-1.00000	4.63505	179
chr1	28581163	28581587	.	1000	.	63.83991	-1.00000	4.63505	212
chr1	28602889	28603172	.	1000	.	155.92387	-1.00000	4.63505	140
chr1	28603020	28603444	.	761	.	13.85182	-1.00000	3.79939	212
chr1	28640742	28641166	.	1000	.	65.61676	-1.00000	4.63505	212
chr1	28640942	28641366	.	1000	.	6.02937	-1.00000	1.51100	212
chr1	28643055	28643285	.	1000	.	108.95464	-1.00000	4.63505	136
chr1	28653867	28654291	.	1000	.	36.00355	-1.00000	3.95029	212
chr1	28719248	28719672	.	835	.	41.58783	-1.00000	4.05893	212
chr1	28736558	28736915	.	1000	.	209.03573	-1.00000	4.63505	165
chr1	28756846	28757270	.	936	.	32.21621	-1.00000	3.97858	212
chr1	28785109	28785419	.	1000	.	215.73050	-1.00000	4.63505	147
chr1	28792496	28792920	.	1000	.	44.65889	-1.00000	4.04014	212
chr1	28792696	28793120	.	1000	.	14.51794	-1.00000	3.78800	212
chr1	28796824	28797248	.	849	.	26.87022	-1.00000	4.02346	212
chr1	28840908	28841332	.	990	.	29.81495	-1.00000	3.99780	212
chr1	28846307	28846450	.	1000	.	68.79554	-1.00000	4.63505	83
chr1	28846415	28846839	.	731	.	8.71860	-1.00000	2.80619	212
chr1	28877208	28877548	.	1000	.	302.78267	-1.00000	4.63505	164
chr1	28882019	28882479	.	1000	.	24.21493	-1.00000	4.04857	425
chr1	28882019	28882479	.	1000	.	395.96763	-1.00000	4.63505	210
chr1	28883992	28884258	.	1000	.	119.07587	-1.00000	4.63505	148
chr1	28884132	28884556	.	955	.	59.38046	-1.00000	4.17985	212
chr1	28893800	28894028	.	1000	.	101.97359	-1.00000	4.63505	85
chr1	29033849	29034273	.	1000	.	58.62895	-1.00000	4.18389	212
chr1	29124528	29124666	.	979	.	63.47270	-1.00000	4.15851	58
chr1	29137256	29137680	.	639	.	17.17434	-1.00000	3.86346	212
chr1	29181898	29182221	.	1000	.	207.49564	-1.00000	4.63505	155
chr1	29197612	29197827	.	1000	.	116.29873	-1.00000	4.63505	110
chr1	29202849	29203272	.	1000	.	13.04761	-1.00000	3.81377	396
chr1	29202849	29203272	.	1000	.	339.28696	-1.00000	4.63505	196
chr1	29230833	29231257	.	1000	.	61.47002	-1.00000	4.16904	212
chr1	29236213	29236637	.	1000	.	53.78970	-1.00000	4.21036	212
chr1	29240232	29240656	.	1000	.	49.28694	-1.00000	4.01359	212
chr1	29297459	29297883	.	735	.	19.00604	-1.00000	3.83842	212
chr1	29305850	29306274	.	799	.	19.88553	-1.00000	3.90005	212
chr1	29313025	29313449	.	712	.	23.00106	-1.00000	3.95242	212
chr1	29332238	29332534	.	1000	.	212.16200	-1.00000	4.63505	154
chr1	29340957	29341189	.	1000	.	97.26864	-1.00000	4.63505	109
chr1	29341060	29341484	.	770	.	5.22216	-1.00000	1.15689	212
chr1	29379528	29379799	.	1000	.	169.31746	-1.00000	4.63505	132
chr1	29415551	29415717	.	1000	.	87.80082	-1.00000	4.63505	84
chr1	29415624	29416048	.	625	.	6.39083	-1.00000	1.70144	212
chr1	29425705	29426129	.	978	.	30.67549	-1.00000	3.99109	212
chr1	29453599	29453755	.	1000	.	74.54486	-1.00000	4.63505	86
chr1	29513354	29513623	.	1000	.	158.65956	-1.00000	4.63505	137
chr1	29656451	29656875	.	1000	.	66.58748	-1.00000	4.63505	212
chr1	29698083	29698233	.	1000	.	88.98661	-1.00000	4.63505	78
chr1	29703614	29703870	.	1000	.	137.85852	-1.00000	4.63505	117
chr1	29703735	29704159	.	707	.	11.14900	-1.00000	3.62142	212
chr1	29713845	29714269	.	848	.	26.31981	-1.00000	4.02829	212
chr1	29759067	29759491	.	615	.	20.51943	-1.00000	3.97986	212
chr1	29793047	29793363	.	1000	.	197.66289	-1.00000	4.63505	144
chr1	29835789	29836213	.	577	.	17.96666	-1.00000	3.85248	212
chr1	29849175	29849386	.	1000	.	94.74584	-1.00000	4.63505	131
chr1	29876873	29877297	.	1000	.	39.87091	-1.00000	4.07047	212
chr1	29912430	29912854	.	934	.	29.50425	-1.00000	4.00055	212
chr1	30052185	30052609	.	955	.	33.32326	-1.00000	3.97030	212
chr1	30085916	30086340	.	1000	.	62.63849	-1.00000	4.16297	212
chr1	30087474	30087898	.	848	.	33.46988	-1.00000	3.96918	212
chr1	30106167	30106415	.	1000	.	145.40927	-1.00000	4.63505	144
chr1	30111556	30111812	.	1000	.	137.27539	-1.00000	4.63505	126
chr1	30169315	30169739	.	727	.	19.45309	-1.00000	3.90534	212
chr1	30179848	30180272	.	919	.	25.35379	-1.00000	4.03786	212
chr1	30185710	30186134	.	553	.	14.78068	-1.00000	3.78361	212
chr1	30232364	30232670	.	1000	.	206.08875	-1.00000	4.63505	130
chr1	30322886	30323310	.	891	.	40.88302	-1.00000	4.06355	212
chr1	30330259	30330683	.	1000	.	44.09233	-1.00000	4.04365	212
chr1	30353586	30354010	.	840	.	28.80965	-1.00000	4.00667	212
chr1	30380412	30380717	.	1000	.	201.24452	-1.00000	4.63505	160
chr1	30380563	30380987	.	1000	.	5.63953	-1.00000	1.35654	212
chr1	30408673	30409097	.	1000	.	33.63731	-1.00000	3.96793	212
chr1	30569379	30569803	.	732	.	28.29840	-1.00000	4.01103	212
chr1	30601460	30601884	.	766	.	20.92126	-1.00000	3.97525	212
chr1	30685019	30685443	.	764	.	17.63059	-1.00000	3.85672	212
chr1	30708120	30708480	.	1000	.	284.90807	-1.00000	4.63505	173
chr1	30715258	30715595	.	1000	.	166.93064	-1.00000	4.63505	143
chr1	30719185	30719598	.	1000	.	241.28147	-1.00000	4.63505	215
chr1	30721863	30722287	.	578	.	14.71143	-1.00000	3.78466	212
chr1	30724328	30724463	.	1000	.	100.11440	-1.00000	4.63505	62
chr1	30761854	30762278	.	875	.	28.34722	-1.00000	4.01069	212
chr1	30769114	30769538	.	744	.	49.69178	-1.00000	4.01158	212
chr1	30777896	30778108	.	1000	.	111.56163	-1.00000	4.63505	134
chr1	30778017	30778441	.	767	.	10.34514	-1.00000	3.49078	212
chr1	30779581	30779959	.	1000	.	301.65110	-1.00000	4.63505	187
chr1	30782424	30782677	.	1000	.	125.19202	-1.00000	4.63505	123
chr1	30797640	30798064	.	1000	.	51.04929	-1.00000	4.00361	212
chr1	30801695	30802073	.	1000	.	286.43565	-1.00000	4.63505	210
chr1	30845885	30846309	.	690	.	25.03505	-1.00000	4.04110	212
chr1	30876762	30877186	.	658	.	18.08180	-1.00000	3.85085	212
chr1	30903348	30903772	.	736	.	21.55684	-1.00000	3.96878	212
chr1	30909418	30909842	.	852	.	24.87132	-1.00000	4.04257	212
chr1	30911371	30911730	.	1000	.	250.58874	-1.00000	4.63505	181
chr1	30919467	30919891	.	990	.	35.46765	-1.00000	3.95432	212
chr1	30929416	30929731	.	1000	.	234.26779	-1.00000	4.63505	146
chr1	30977181	30977605	.	758	.	21.79496	-1.00000	3.96579	212
chr1	31155263	31155687	.	754	.	41.43256	-1.00000	4.05995	212
chr1	31162722	31163049	.	1000	.	181.64188	-1.00000	4.63505	149
chr1	31181460	31181938	.	1000	.	231.95289	-1.00000	4.63505	177
chr1	31181460	31181938	.	1000	.	74.67175	-1.00000	4.63505	378
chr1	31182432	31182856	.	1000	.	48.02561	-1.00000	4.01995	212
chr1	31183938	31184296	.	1000	.	232.11382	-1.00000	4.63505	185
chr1	31184111	31184535	.	950	.	44.91183	-1.00000	4.03887	212
chr1	31185626	31186050	.	1000	.	53.22143	-1.00000	4.21324	212
chr1	31214715	31215139	.	1000	.	52.63145	-1.00000	4.21651	212
chr1	31214916	31215340	.	1000	.	4.94745	-1.00000	1.03998	212
chr1	31296591	31297015	.	961	.	37.49210	-1.00000	3.94004	212
chr1	31334994	31335418	.	1000	.	47.97237	-1.00000	4.02032	212
chr1	31394624	31394954	.	1000	.	187.95825	-1.00000	4.63505	180
chr1	31394793	31395217	.	1000	.	15.65806	-1.00000	3.82370	212
chr1	31396747	31396958	.	1000	.	111.16731	-1.00000	4.63505	57
chr1	31396792	31397216	.	805	.	16.00455	-1.00000	3.88038	212
chr1	31421473	31421693	.	1000	.	112.41263	-1.00000	4.63505	111
chr1	31422744	31423091	.	1000	.	308.18700	-1.00000	4.63505	171
chr1	31447206	31447630	.	1000	.	35.36870	-1.00000	3.95509	212
chr1	31459987	31460411	.	1000	.	52.79393	-1.00000	4.21551	212
chr1	31501500	31501924	.	939	.	26.70584	-1.00000	4.02493	212
chr1	31501702	31502126	.	714	.	7.79712	-1.00000	2.36694	212
chr1	31514163	31514587	.	760	.	20.73532	-1.00000	3.97745	212
chr1	31517257	31517681	.	777	.	28.97460	-1.00000	4.00511	212
chr1	31548908	31549289	.	1000	.	302.10571	-1.00000	4.63505	195
chr1	31564084	31564376	.	1000	.	162.07560	-1.00000	4.63505	151
chr1	31587850	31588072	.	1000	.	104.00096	-1.00000	4.63505	103
chr1	31587951	31588375	.	1000	.	13.50717	-1.00000	3.80540	212
chr1	31594008	31594365	.	1000	.	243.49052	-1.00000	4.63505	178
chr1	31618241	31618531	.	1000	.	103.10594	-1.00000	4.63505	151
chr1	31633158	31633479	.	1000	.	193.87542	-1.00000	4.63505	157
chr1	31640172	31640596	.	561	.	17.83771	-1.00000	3.85423	212
chr1	31663880	31664154	.	1000	.	184.87166	-1.00000	4.63505	125
chr1	31679815	31680239	.	745	.	30.65821	-1.00000	3.99123	212
chr1	31680033	31680457	.	745	.	5.11431	-1.00000	1.10105	212
chr1	31684134	31684251	.	1000	.	84.80938	-1.00000	4.63505	57
chr1	31691891	31692315	.	844	.	24.89877	-1.00000	4.04229	212
chr1	31705312	31705418	.	1000	.	67.36961	-1.00000	4.63505	53
chr1	31714461	31714603	.	1000	.	80.76359	-1.00000	4.63505	53
chr1	31714501	31714925	.	854	.	6.55322	-1.00000	1.76704	212
chr1	31715674	31716039	.	1000	.	191.06930	-1.00000	4.63505	169
chr1	31732924	31733348	.	620	.	21.89810	-1.00000	3.96473	212
chr1	31745621	31745968	.	1000	.	268.90862	-1.00000	4.63505	183
chr1	31759587	31760011	.	865	.	25.05132	-1.00000	4.04088	212
chr1	31762596	31763020	.	832	.	57.00054	-1.00000	4.19284	212
chr1	31762803	31763227	.	928	.	24.58191	-1.00000	4.04514	212
chr1	31765242	31765450	.	1000	.	94.12579	-1.00000	4.63505	80
chr1	31778677	31779101	.	800	.	37.13699	-1.00000	3.94254	212
chr1	31789262	31789593	.	1000	.	195.59101	-1.00000	4.63505	173
chr1	31789424	31789848	.	982	.	22.40553	-1.00000	3.95910	212
chr1	31815924	31816357	.	1000	.	391.24402	-1.00000	4.63505	208
chr1	31834524	31834948	.	724	.	19.03705	-1.00000	3.83804	212
chr1	31861362	31861786	.	1000	.	55.01616	-1.00000	4.20407	212
chr1	31939867	31940140	.	1000	.	172.35769	-1.00000	4.63505	147
chr1	31956175	31956340	.	1000	.	92.43177	-1.00000	4.63505	68
chr1	31964118	31964536	.	1000	.	26.03786	-1.00000	4.03146	375
chr1	31964118	31964536	.	1000	.	353.52520	-1.00000	4.63505	175
chr1	31977740	31978054	.	1000	.	150.26295	-1.00000	4.63505	157
chr1	32003625	32003827	.	1000	.	113.48952	-1.00000	4.63505	96
chr1	32063468	32063674	.	1000	.	107.71639	-1.00000	4.63505	94
chr1	32072408	32072832	.	937	.	28.35938	-1.00000	4.01057	212
chr1	32073180	32073604	.	1000	.	45.46581	-1.00000	4.03513	212
chr1	32104183	32104607	.	920	.	28.85760	-1.00000	4.00613	212
chr1	32109409	32109653	.	1000	.	89.78163	-1.00000	4.63505	96
chr1	32127861	32128285	.	1000	.	36.34202	-1.00000	3.94762	212
chr1	32133442	32133866	.	678	.	18.49748	-1.00000	3.84521	212
chr1	32215631	32215971	.	1000	.	241.65794	-1.00000	4.63505	186
chr1	32215805	32216229	.	617	.	4.48474	-1.00000	0.86165	212
chr1	32248176	32248522	.	1000	.	238.03195	-1.00000	4.63505	187
chr1	32316522	32316793	.	1000	.	134.19685	-1.00000	4.63505	148
chr1	32316658	32317082	.	893	.	35.90126	-1.00000	3.95105	212
chr1	32335137	32335431	.	1000	.	200.40155	-1.00000	4.63505	146
chr1	32335271	32335695	.	1000	.	3.08652	-1.00000	0.34785	212
chr1	32351105	32351529	.	1000	.	41.02619	-1.00000	4.06247	212
chr1	32372188	32372612	.	877	.	23.41332	-1.00000	3.94780	212
chr1	32391009	32391159	.	1000	.	52.21775	-1.00000	4.21917	46
chr1	32400829	32401211	.	1000	.	277.10303	-1.00000	4.63505	164
chr1	32400829	32401211	.	1000	.	9.30140	-1.00000	3.01709	367
chr1	32413977	32414259	.	1000	.	197.27833	-1.00000	4.63505	145
chr1	32448402	32448620	.	1000	.	127.83616	-1.00000	4.63505	79
chr1	32449185	32449454	.	1000	.	144.92414	-1.00000	4.63505	137
chr1	32471096	32471350	.	1000	.	130.23315	-1.00000	4.63505	130
chr1	32487239	32487663	.	951	.	36.28460	-1.00000	3.94818	212
chr1	32520415	32520747	.	1000	.	243.17175	-1.00000	4.63505	183
chr1	32520591	32521015	.	975	.	44.47101	-1.00000	4.04126	212
chr1	32521208	32521632	.	581	.	22.44118	-1.00000	3.95875	212
chr1	32712113	32712545	.	1000	.	412.51294	-1.00000	4.63505	240
chr1	32729211	32729635	.	857	.	24.38213	-1.00000	4.04706	212
chr1	32741367	32741791	.	1000	.	64.75789	-1.00000	4.63505	212
chr1	32749713	32750137	.	890	.	28.35056	-1.00000	4.01068	212
chr1	32772999	32773364	.	1000	.	301.55257	-1.00000	4.63505	188
chr1	32786878	32787302	.	590	.	23.38372	-1.00000	3.94816	212
chr1	32828341	32828765	.	823	.	21.29933	-1.00000	3.97145	212
chr1	32872627	32872974	.	1000	.	201.37053	-1.00000	4.63505	193
chr1	32876588	32877021	.	1000	.	278.88587	-1.00000	4.63505	229
chr1	32876815	32877239	.	1000	.	33.10545	-1.00000	3.97214	212
chr1	32886623	32886880	.	1000	.	153.51792	-1.00000	4.63505	137
chr1	32892915	32893156	.	1000	.	106.72909	-1.00000	4.63505	159
chr1	32893065	32893489	.	677	.	40.18736	-1.00000	4.06839	212
chr1	32933395	32933819	.	1000	.	54.18952	-1.00000	4.20849	212
chr1	33001255	33001679	.	1000	.	48.06816	-1.00000	4.01977	212
chr1	33007173	33007597	.	1000	.	58.96447	-1.00000	4.18220	212
chr1	33050537	33050961	.	712	.	27.32564	-1.00000	4.01941	212
chr1	33055174	33055509	.	1000	.	214.28026	-1.00000	4.63505	176
chr1	33086379	33086683	.	1000	.	177.51843	-1.00000	4.63505	163
chr1	33086531	33086955	.	1000	.	9.50908	-1.00000	3.11471	212
chr1	33094981	33095360	.	1000	.	314.14452	-1.00000	4.63505	209
chr1	33099571	33099995	.	933	.	31.16788	-1.00000	3.98714	212
chr1	33119832	33120256	.	617	.	17.28021	-1.00000	3.86184	212
chr1	33127202	33127515	.	1000	.	216.33061	-1.00000	4.63505	150
chr1	33137907	33138052	.	1000	.	99.00833	-1.00000	4.63505	61
chr1	33148003	33148204	.	1000	.	112.99919	-1.00000	4.63505	94
chr1	33168638	33169062	.	930	.	33.15287	-1.00000	3.97172	212
chr1	33218712	33218927	.	1000	.	98.49194	-1.00000	4.63505	157
chr1	33295458	33295828	.	1000	.	278.13138	-1.00000	4.63505	205
chr1	33298698	33299041	.	1000	.	182.22178	-1.00000	4.63505	149
chr1	33339359	33339783	.	771	.	23.81242	-1.00000	4.05250	212
chr1	33367767	33368106	.	1000	.	266.19329	-1.00000	4.63505	192
chr1	33430865	33431289	.	812	.	22.62381	-1.00000	3.95645	212
chr1	33431124	33431548	.	812	.	4.48620	-1.00000	0.86176	212
chr1	33455936	33456115	.	1000	.	105.53412	-1.00000	4.63505	76
chr1	33462479	33462903	.	1000	.	39.12294	-1.00000	4.07547	212
chr1	33470552	33470840	.	1000	.	186.96667	-1.00000	4.63505	130
chr1	33500535	33500959	.	949	.	38.49594	-1.00000	3.93322	212
chr1	33612930	33613214	.	1000	.	191.68346	-1.00000	4.63505	145
chr1	33624971	33625261	.	1000	.	208.02069	-1.00000	4.63505	139
chr1	33633034	33633396	.	1000	.	353.56348	-1.00000	4.63505	188
chr1	33634858	33635162	.	1000	.	124.58257	-1.00000	4.63505	165
chr1	33635012	33635436	.	763	.	6.52203	-1.00000	1.75487	212
chr1	33641072	33641496	.	1000	.	54.58719	-1.00000	4.20630	212
chr1	33654244	33654668	.	799	.	23.67199	-1.00000	3.94499	212
chr1	33724312	33724736	.	990	.	33.13306	-1.00000	3.97189	212
chr1	33735639	33736063	.	810	.	21.76672	-1.00000	3.96620	212
chr1	34014017	34014268	.	1000	.	134.43776	-1.00000	4.63505	159
chr1	34113874	34114298	.	981	.	35.15768	-1.00000	3.95648	212
chr1	34156722	34157146	.	964	.	28.73747	-1.00000	4.00724	212
chr1	34163112	34163536	.	1000	.	45.95578	-1.00000	4.03227	212
chr1	34342320	34342744	.	845	.	24.96035	-1.00000	4.04175	212
chr1	34398880	34399304	.	1000	.	46.42305	-1.00000	4.02973	212
chr1	34419718	34420142	.	946	.	36.57274	-1.00000	3.94604	212
chr1	34460315	34460503	.	1000	.	105.90960	-1.00000	4.63505	84
chr1	34460388	34460812	.	815	.	13.40359	-1.00000	3.80723	212
chr1	34547006	34547430	.	762	.	26.09720	-1.00000	4.03081	212
chr1	34549153	34549577	.	1000	.	57.12891	-1.00000	4.19217	212
chr1	34549353	34549777	.	962	.	25.02256	-1.00000	4.04118	212
chr1	34592216	34592640	.	715	.	25.05879	-1.00000	4.04081	212
chr1	34597941	34598250	.	1000	.	219.50442	-1.00000	4.63505	156
chr1	34642673	34643097	.	1000	.	59.53643	-1.00000	4.17925	212
chr1	34681516	34681797	.	1000	.	148.74519	-1.00000	4.63505	137
chr1	34681643	34682067	.	1000	.	12.18005	-1.00000	3.69949	212
chr1	34740356	34740780	.	608	.	15.48037	-1.00000	3.82647	212
chr1	34742686	34743011	.	1000	.	226.48320	-1.00000	4.63505	169
chr1	34786485	34786797	.	1000	.	218.08347	-1.00000	4.63505	145
chr1	34788180	34788418	.	1000	.	132.00761	-1.00000	4.63505	103
chr1	34788271	34788695	.	728	.	6.44813	-1.00000	1.72271	212
chr1	34845341	34845765	.	992	.	33.38209	-1.00000	3.96982	212
chr1	34852601	34853116	.	1000	.	453.69186	-1.00000	4.63505	269
chr1	34859729	34860057	.	1000	.	217.34505	-1.00000	4.63505	172
chr1	34866331	34866713	.	1000	.	290.72738	-1.00000	4.63505	191
chr1	34879259	34879683	.	609	.	16.96568	-1.00000	3.86602	212
chr1	34884843	34885267	.	879	.	32.47381	-1.00000	3.97675	212
chr1	34885059	34885483	.	583	.	10.53412	-1.00000	3.50779	212
chr1	34919090	34919514	.	888	.	22.45233	-1.00000	3.95858	212
chr1	35202137	35202429	.	1000	.	212.66569	-1.00000	4.63505	148
chr1	35221131	35221256	.	1000	.	79.03410	-1.00000	4.63505	36
chr1	35268333	35268757	.	944	.	31.71444	-1.00000	3.98256	212
chr1	35270567	35270991	.	543	.	28.93886	-1.00000	4.00537	212
chr1	35298524	35298948	.	1000	.	52.44120	-1.00000	4.21776	212
chr1	35345324	35345748	.	669	.	16.50735	-1.00000	3.87278	212
chr1	35444153	35444315	.	1000	.	80.61310	-1.00000	4.63505	96
chr1	35451100	35451391	.	1000	.	221.89189	-1.00000	4.63505	134
chr1	35454742	35455166	.	584	.	31.27634	-1.00000	3.98609	212
chr1	35506579	35507003	.	787	.	33.74954	-1.00000	3.96699	212
chr1	35545099	35545345	.	1000	.	152.01603	-1.00000	4.63505	134
chr1	35564648	35564992	.	1000	.	213.42661	-1.00000	4.63505	184
chr1	35564819	35565243	.	1000	.	12.63154	-1.00000	3.72984	212
chr1	35568928	35569272	.	1000	.	249.04461	-1.00000	4.63505	183
chr1	35646066	35646490	.	1000	.	38.84233	-1.00000	4.07732	212
chr1	35715481	35715848	.	1000	.	274.58807	-1.00000	4.63505	186
chr1	35726844	35727185	.	1000	.	219.67835	-1.00000	4.63505	177
chr1	35727015	35727439	.	560	.	7.54669	-1.00000	2.25074	212
chr1	35769237	35769661	.	942	.	27.87335	-1.00000	4.01463	212
chr1	35774722	35775000	.	1000	.	203.29811	-1.00000	4.63505	136
chr1	35857843	35858267	.	1000	.	36.81202	-1.00000	3.94452	212
chr1	35861357	35861781	.	588	.	17.47285	-1.00000	3.85905	212
chr1	35882900	35883254	.	1000	.	219.30182	-1.00000	4.63505	155
chr1	35899955	35900379	.	770	.	21.79643	-1.00000	3.96578	212
chr1	36082017	36082441	.	805	.	26.29231	-1.00000	4.02861	212
chr1	36087191	36087615	.	946	.	32.38495	-1.00000	3.97740	212
chr1	36088582	36088953	.	1000	.	300.20461	-1.00000	4.63505	185
chr1	36096919	36097343	.	1000	.	32.45940	-1.00000	3.97688	212
chr1	36099616	36100295	.	1000	.	147.19372	-1.00000	4.63505	424
chr1	36099616	36100295	.	1000	.	227.23894	-1.00000	4.63505	211
chr1	36134711	36135100	.	1000	.	291.24727	-1.00000	4.63505	198
chr1	36149480	36149876	.	1000	.	356.93985	-1.00000	4.63505	209
chr1	36161209	36161485	.	1000	.	115.47137	-1.00000	4.63505	122
chr1	36188173	36188553	.	1000	.	242.01291	-1.00000	4.63505	175
chr1	36224800	36225224	.	1000	.	89.14099	-1.00000	4.63505	212
chr1	36225006	36225430	.	1000	.	8.88878	-1.00000	2.88565	212
chr1	36285541	36285770	.	1000	.	137.37485	-1.00000	4.63505	138
chr1	36300011	36300148	.	1000	.	97.09616	-1.00000	4.63505	64
chr1	36300064	36300488	.	821	.	17.82998	-1.00000	3.85430	212
chr1	36342782	36343021	.	1000	.	122.13110	-1.00000	4.63505	106
chr1	36369028	36369374	.	1000	.	236.66038	-1.00000	4.63505	189
chr1	36420812	36421175	.	1000	.	330.36726	-1.00000	4.63505	188
chr1	36446347	36446669	.	1000	.	205.36029	-1.00000	4.63505	156
chr1	36448545	36448969	.	1000	.	61.05408	-1.00000	4.17123	212
chr1	36471859	36472283	.	739	.	21.02334	-1.00000	3.97416	212
chr1	36474087	36474511	.	769	.	19.80302	-1.00000	3.90106	212
chr1	36516347	36516733	.	1000	.	268.87157	-1.00000	4.63505	181
chr1	36528348	36528772	.	1000	.	84.70336	-1.00000	4.63505	212
chr1	36543017	36543205	.	1000	.	100.45518	-1.00000	4.63505	73
chr1	36553784	36554169	.	1000	.	242.34726	-1.00000	4.63505	211
chr1	36553988	36554412	.	817	.	16.08832	-1.00000	3.87927	212
chr1	36576101	36576405	.	1000	.	214.54003	-1.00000	4.63505	144
chr1	36576234	36576658	.	790	.	7.99676	-1.00000	2.47396	212
chr1	36591303	36591727	.	939	.	28.54015	-1.00000	4.00885	212
chr1	36609286	36609593	.	1000	.	228.10305	-1.00000	4.63505	149
chr1	36612854	36613278	.	737	.	26.39307	-1.00000	4.02762	212
chr1	36650489	36650812	.	1000	.	240.63024	-1.00000	4.63505	157
chr1	36650641	36651065	.	686	.	9.69834	-1.00000	3.20258	212
chr1	36668955	36669379	.	805	.	20.51271	-1.00000	3.97993	212
chr1	36703700	36704062	.	1000	.	280.02688	-1.00000	4.63505	188
chr1	36705615	36706039	.	1000	.	41.04976	-1.00000	4.06235	212
chr1	36731685	36732109	.	1000	.	75.80254	-1.00000	4.63505	212
chr1	36731889	36732313	.	809	.	12.98932	-1.00000	3.81478	212
chr1	36859949	36860373	.	895	.	34.31646	-1.00000	3.96303	212
chr1	36864224	36864537	.	1000	.	161.69213	-1.00000	4.63505	173
chr1	36864392	36864816	.	1000	.	25.42338	-1.00000	4.03712	212
chr1	37002862	37003286	.	893	.	40.52154	-1.00000	4.06581	212
chr1	37017735	37018159	.	1000	.	49.23013	-1.00000	4.01387	212
chr1	37020620	37021044	.	1000	.	56.38690	-1.00000	4.19663	212
chr1	37028905	37029329	.	913	.	30.50335	-1.00000	3.99260	212
chr1	37035980	37036404	.	977	.	35.31388	-1.00000	3.95541	212
chr1	37038242	37038666	.	854	.	26.53254	-1.00000	4.02642	212
chr1	37085374	37085798	.	1000	.	63.70472	-1.00000	4.63505	212
chr1	37096614	37096760	.	1000	.	83.54872	-1.00000	4.63505	93
chr1	37177220	37177644	.	1000	.	72.65529	-1.00000	4.63505	212
chr1	37308567	37308991	.	958	.	29.26894	-1.00000	4.00268	212
chr1	37323808	37324092	.	1000	.	151.67413	-1.00000	4.63505	161
chr1	37391171	37391595	.	1000	.	63.30398	-1.00000	4.15934	212
chr1	37434321	37434692	.	1000	.	255.30184	-1.00000	4.63505	173
chr1	37454835	37455241	.	1000	.	357.24578	-1.00000	4.63505	197
chr1	37454835	37455241	.	1000	.	4.21865	-1.00000	0.71717	405
chr1	37458534	37458958	.	571	.	25.83959	-1.00000	4.03323	212
chr1	37473612	37474036	.	1000	.	78.26682	-1.00000	4.63505	212
chr1	37473812	37474236	.	912	.	8.59747	-1.00000	2.76262	212
chr1	37478352	37478776	.	874	.	32.77364	-1.00000	3.97440	212
chr1	37487327	37487802	.	1000	.	314.00454	-1.00000	4.63505	239
chr1	37509192	37509616	.	780	.	36.40509	-1.00000	3.94717	212
chr1	37514747	37514896	.	1000	.	71.56082	-1.00000	4.63505	64
chr1	37561795	37562121	.	1000	.	175.83527	-1.00000	4.63505	170
chr1	37603190	37603439	.	1000	.	122.63154	-1.00000	4.63505	135
chr1	37622209	37622410	.	1000	.	78.62296	-1.00000	4.63505	121
chr1	37682423	37682709	.	1000	.	202.42585	-1.00000	4.63505	144
chr1	37690810	37691234	.	776	.	19.75804	-1.00000	3.90166	212
chr1	37692280	37692539	.	1000	.	138.18140	-1.00000	4.63505	109
chr1	37765999	37766423	.	1000	.	69.04404	-1.00000	4.63505	212
chr1	37778620	37779044	.	764	.	20.84144	-1.00000	3.97627	212
chr1	37811067	37811420	.	1000	.	324.04472	-1.00000	4.63505	173
chr1	37817507	37817931	.	745	.	21.89216	-1.00000	3.96477	212
chr1	37817732	37818156	.	712	.	13.14744	-1.00000	3.81199	212
chr1	37860094	37860478	.	1000	.	240.89461	-1.00000	4.63505	193
chr1	37867771	37868195	.	543	.	13.34942	-1.00000	3.80829	212
chr1	37890363	37890787	.	1000	.	51.87056	-1.00000	3.99893	212
chr1	37919347	37919607	.	1000	.	109.03397	-1.00000	4.63505	116
chr1	37922845	37923269	.	898	.	27.45701	-1.00000	4.01830	212
chr1	37936116	37936246	.	1000	.	60.23599	-1.00000	4.17544	69
chr1	37954284	37954708	.	692	.	26.10972	-1.00000	4.03070	212
chr1	37975084	37975291	.	1000	.	85.68555	-1.00000	4.63505	119
chr1	37975214	37975638	.	987	.	22.74324	-1.00000	3.95517	212
chr1	37989988	37990409	.	1000	.	432.16372	-1.00000	4.63505	193
chr1	37999093	37999517	.	839	.	24.14699	-1.00000	4.04921	212
chr1	38004423	38004847	.	885	.	31.97620	-1.00000	3.98036	212
chr1	38009265	38009689	.	876	.	19.15401	-1.00000	3.90911	212
chr1	38011928	38012352	.	645	.	9.28203	-1.00000	3.01116	212
chr1	38012163	38012587	.	645	.	6.15915	-1.00000	1.57009	212
chr1	38014213	38014637	.	982	.	31.60564	-1.00000	3.98341	212
chr1	38019023	38019210	.	1000	.	96.06892	-1.00000	4.63505	94
chr1	38026704	38026956	.	1000	.	111.66550	-1.00000	4.63505	95
chr1	38029043	38029467	.	785	.	18.86639	-1.00000	3.84052	212
chr1	38037713	38037967	.	1000	.	130.57424	-1.00000	4.63505	142
chr1	38040576	38040799	.	1000	.	91.82006	-1.00000	4.63505	132
chr1	38071978	38072086	.	1000	.	69.01082	-1.00000	4.63505	54
chr1	38088356	38088780	.	1000	.	39.15832	-1.00000	4.07523	212
chr1	38123806	38124230	.	544	.	15.29533	-1.00000	3.77471	212
chr1	38129496	38129920	.	872	.	24.56115	-1.00000	4.04532	212
chr1	38164310	38164734	.	608	.	15.66853	-1.00000	3.82357	212
chr1	38209229	38209653	.	750	.	20.33306	-1.00000	3.89472	212
chr1	38209432	38209856	.	750	.	5.09696	-1.00000	1.09687	212
chr1	38326103	38326527	.	688	.	15.88353	-1.00000	3.88251	212
chr1	38360766	38361190	.	597	.	31.59173	-1.00000	3.98349	212
chr1	38403603	38404027	.	872	.	25.46962	-1.00000	4.03660	212
chr1	38489818	38490138	.	1000	.	247.30387	-1.00000	4.63505	155
chr1	38500472	38500605	.	1000	.	74.62607	-1.00000	4.63505	38
chr1	38502785	38503209	.	968	.	29.81904	-1.00000	3.99774	212
chr1	38522022	38522446	.	1000	.	48.13521	-1.00000	4.01937	212
chr1	38522223	38522647	.	696	.	10.19424	-1.00000	3.41740	212
chr1	38526047	38526471	.	542	.	20.92973	-1.00000	3.97513	212
chr1	38527276	38527700	.	863	.	24.38800	-1.00000	4.04699	212
chr1	38587037	38587439	.	1000	.	311.62298	-1.00000	4.63505	211
chr1	38608318	38608636	.	1000	.	166.42228	-1.00000	4.63505	134
chr1	38615672	38616096	.	1000	.	38.80952	-1.00000	4.07758	212
chr1	38815989	38816413	.	606	.	27.16277	-1.00000	4.02076	212
chr1	38818190	38818478	.	1000	.	145.10453	-1.00000	4.63505	143
chr1	38818320	38818744	.	913	.	15.37048	-1.00000	3.77346	212
chr1	38835305	38835566	.	1000	.	155.37601	-1.00000	4.63505	122
chr1	38846165	38846589	.	615	.	16.66716	-1.00000	3.87021	212
chr1	38891717	38892141	.	1000	.	41.32509	-1.00000	4.06069	212
chr1	38919044	38919468	.	714	.	19.32358	-1.00000	3.90680	212
chr1	38964258	38964483	.	1000	.	103.03130	-1.00000	4.63505	81
chr1	39044776	39045200	.	765	.	19.24058	-1.00000	3.90790	212
chr1	39092395	39092721	.	1000	.	175.12671	-1.00000	4.63505	159
chr1	39098671	39098967	.	1000	.	176.83312	-1.00000	4.63505	154
chr1	39102579	39102830	.	1000	.	132.57628	-1.00000	4.63505	114
chr1	39129463	39129887	.	1000	.	54.16440	-1.00000	4.20856	212
chr1	39132999	39133423	.	691	.	17.92508	-1.00000	3.85306	212
chr1	39183771	39183988	.	1000	.	122.23517	-1.00000	4.63505	93
chr1	39191673	39191886	.	1000	.	82.80992	-1.00000	4.63505	97
chr1	39192562	39192727	.	1000	.	90.60313	-1.00000	4.63505	112
chr1	39204310	39204734	.	1000	.	45.52420	-1.00000	4.03486	212
chr1	39258669	39258978	.	1000	.	229.57193	-1.00000	4.63505	169
chr1	39258830	39259254	.	851	.	27.34028	-1.00000	4.01924	212
chr1	39266237	39266661	.	1000	.	46.89280	-1.00000	4.02688	212
chr1	39378281	39378705	.	1000	.	63.12002	-1.00000	4.16032	212
chr1	39387615	39387796	.	1000	.	74.92721	-1.00000	4.63505	126
chr1	39407713	39408137	.	593	.	19.92141	-1.00000	3.89954	212
chr1	39410944	39411265	.	1000	.	214.97299	-1.00000	4.63505	161
chr1	39507176	39507600	.	1000	.	67.74222	-1.00000	4.63505	212
chr1	39539162	39539584	.	1000	.	260.98831	-1.00000	4.63505	210
chr1	39576871	39577091	.	1000	.	90.47611	-1.00000	4.63505	117
chr1	39606202	39606488	.	1000	.	176.26778	-1.00000	4.63505	156
chr1	39609746	39609886	.	1000	.	87.09528	-1.00000	4.63505	51
chr1	39639924	39640144	.	1000	.	109.28043	-1.00000	4.63505	113
chr1	39653552	39653882	.	1000	.	226.09885	-1.00000	4.63505	161
chr1	39653705	39654129	.	997	.	29.13866	-1.00000	4.00382	212
chr1	39658035	39658404	.	1000	.	302.29109	-1.00000	4.63505	177
chr1	39672663	39672983	.	1000	.	179.37679	-1.00000	4.63505	170
chr1	39701848	39702193	.	1000	.	298.64063	-1.00000	4.63505	179
chr1	39711597	39711864	.	1000	.	170.70173	-1.00000	4.63505	139
chr1	39711729	39712153	.	802	.	46.60678	-1.00000	4.02856	212
chr1	39720155	39720309	.	1000	.	83.95120	-1.00000	4.63505	57
chr1	39799688	39800057	.	1000	.	180.43263	-1.00000	4.63505	186
chr1	39816764	39817129	.	1000	.	205.92956	-1.00000	4.63505	202
chr1	39826574	39826998	.	798	.	30.22737	-1.00000	3.99478	212
chr1	39902280	39902557	.	1000	.	178.00976	-1.00000	4.63505	150
chr1	39917835	39918259	.	858	.	25.13836	-1.00000	4.04002	212
chr1	39919549	39919835	.	1000	.	183.30808	-1.00000	4.63505	129
chr1	39973488	39973868	.	1000	.	294.63715	-1.00000	4.63505	200
chr1	40018230	40018654	.	685	.	20.57688	-1.00000	3.97920	212
chr1	40032359	40032575	.	1000	.	136.88704	-1.00000	4.63505	114
chr1	40032934	40033358	.	683	.	18.42000	-1.00000	3.84635	212
chr1	40054212	40054636	.	572	.	15.20255	-1.00000	3.77630	212
chr1	40059229	40059653	.	874	.	27.36814	-1.00000	4.01897	212
chr1	40078555	40078867	.	1000	.	136.88643	-1.00000	4.63505	182
chr1	40084639	40085063	.	945	.	47.91104	-1.00000	4.02078	212
chr1	40084840	40085264	.	702	.	10.44570	-1.00000	3.51005	212
chr1	40097271	40097695	.	589	.	22.74899	-1.00000	3.95510	212
chr1	40133824	40134248	.	853	.	24.47514	-1.00000	4.04621	212
chr1	40144053	40144340	.	1000	.	161.42384	-1.00000	4.63505	112
chr1	40153090	40153360	.	1000	.	166.68848	-1.00000	4.63505	101
chr1	40153178	40153602	.	1000	.	12.20327	-1.00000	3.69909	212
chr1	40161783	40162207	.	644	.	26.37213	-1.00000	4.02782	212
chr1	40182979	40183403	.	1000	.	80.31802	-1.00000	4.63505	212
chr1	40197651	40198075	.	936	.	29.00921	-1.00000	4.00487	212
chr1	40305558	40305777	.	1000	.	103.36709	-1.00000	4.63505	132
chr1	40310992	40311416	.	1000	.	59.61502	-1.00000	4.17879	212
chr1	40315300	40315604	.	1000	.	207.80042	-1.00000	4.63505	162
chr1	40338717	40339107	.	1000	.	336.53855	-1.00000	4.63505	182
chr1	40404906	40405131	.	1000	.	111.03135	-1.00000	4.63505	130
chr1	40438529	40438686	.	1000	.	109.36278	-1.00000	4.63505	78
chr1	40438597	40439021	.	905	.	23.41029	-1.00000	3.94782	212
chr1	40449760	40450184	.	544	.	15.02019	-1.00000	3.77930	212
chr1	40532872	40533147	.	1000	.	141.26718	-1.00000	4.63505	155
chr1	40592256	40592473	.	1000	.	104.50215	-1.00000	4.63505	100
chr1	40595699	40596123	.	627	.	22.53225	-1.00000	3.95754	212
chr1	40612282	40612614	.	1000	.	215.08407	-1.00000	4.63505	163
chr1	40625067	40625491	.	586	.	15.87686	-1.00000	3.88259	212
chr1	40630548	40630848	.	1000	.	213.21902	-1.00000	4.63505	159
chr1	40650096	40650375	.	1000	.	152.14908	-1.00000	4.63505	119
chr1	40651364	40651788	.	1000	.	41.17522	-1.00000	4.06160	212
chr1	40665789	40666213	.	1000	.	81.20243	-1.00000	4.63505	212
chr1	40668907	40669248	.	1000	.	253.12712	-1.00000	4.63505	160
chr1	40770714	40771138	.	966	.	35.45768	-1.00000	3.95439	212
chr1	40774186	40774555	.	1000	.	275.52203	-1.00000	4.63505	184
chr1	40782620	40783044	.	561	.	12.65668	-1.00000	3.72935	212
chr1	40820351	40820775	.	1000	.	69.99852	-1.00000	4.63505	212
chr1	40820553	40820977	.	597	.	11.95885	-1.00000	3.70426	212
chr1	40840524	40840948	.	843	.	38.22630	-1.00000	3.93507	212
chr1	40848555	40848902	.	1000	.	276.99975	-1.00000	4.63505	155
chr1	40850001	40850355	.	1000	.	320.98326	-1.00000	4.63505	187
chr1	40855584	40855760	.	1000	.	88.60469	-1.00000	4.63505	110
chr1	40862546	40862794	.	1000	.	127.23837	-1.00000	4.63505	132
chr1	40948956	40949200	.	1000	.	140.20994	-1.00000	4.63505	157
chr1	40952461	40952873	.	1000	.	287.98843	-1.00000	4.63505	219
chr1	40979165	40979589	.	1000	.	39.57838	-1.00000	4.07235	212
chr1	41003772	41004073	.	1000	.	206.41960	-1.00000	4.63505	169
chr1	41003935	41004359	.	831	.	20.14191	-1.00000	3.89701	212
chr1	41023244	41023668	.	1000	.	50.47840	-1.00000	4.00697	212
chr1	41038079	41038503	.	1000	.	49.80286	-1.00000	4.01088	212
chr1	41123183	41123396	.	1000	.	90.99065	-1.00000	4.63505	101
chr1	41158209	41158633	.	768	.	26.15362	-1.00000	4.03022	212
chr1	41240229	41240653	.	742	.	19.82285	-1.00000	3.90079	212
chr1	41263098	41263280	.	1000	.	72.55278	-1.00000	4.63505	95
chr1	41268162	41268546	.	1000	.	327.99385	-1.00000	4.63505	180
chr1	41282692	41283054	.	1000	.	200.49192	-1.00000	4.63505	189
chr1	41313645	41313972	.	1000	.	167.95926	-1.00000	4.63505	161
chr1	41313795	41314219	.	946	.	33.53170	-1.00000	3.96869	212
chr1	41322920	41323206	.	1000	.	156.39919	-1.00000	4.63505	143
chr1	41331248	41331672	.	1000	.	72.83333	-1.00000	4.63505	212
chr1	41361117	41361343	.	1000	.	109.03815	-1.00000	4.63505	117
chr1	41417100	41417432	.	1000	.	219.56450	-1.00000	4.63505	167
chr1	41423374	41423798	.	1000	.	75.17579	-1.00000	4.63505	212
chr1	41423575	41423999	.	1000	.	11.13293	-1.00000	3.62177	212
chr1	41431667	41432091	.	736	.	19.24442	-1.00000	3.90783	212
chr1	41432736	41433102	.	1000	.	295.71729	-1.00000	4.63505	171
chr1	41444406	41444518	.	1000	.	80.05932	-1.00000	4.63505	43
chr1	41492298	41492639	.	1000	.	230.43490	-1.00000	4.63505	152
chr1	41495716	41495848	.	1000	.	72.06667	-1.00000	4.63505	68
chr1	41503793	41504217	.	609	.	31.93482	-1.00000	3.98059	212
chr1	41503992	41504416	.	609	.	3.54328	-1.00000	0.50214	212
chr1	41513376	41513800	.	1000	.	99.87207	-1.00000	4.63505	212
chr1	41516117	41516473	.	1000	.	202.68942	-1.00000	4.63505	166
chr1	41530121	41530368	.	1000	.	139.86106	-1.00000	4.63505	126
chr1	41530235	41530659	.	871	.	5.29604	-1.00000	1.20084	212
chr1	41574101	41574409	.	1000	.	200.21784	-1.00000	4.63505	157
chr1	41579037	41579240	.	1000	.	108.84296	-1.00000	4.63505	99
chr1	41599933	41600357	.	1000	.	43.27664	-1.00000	4.04828	212
chr1	41612884	41613308	.	725	.	18.91415	-1.00000	3.83970	212
chr1	41642896	41643320	.	655	.	17.15618	-1.00000	3.86364	212
chr1	41643117	41643541	.	655	.	4.30884	-1.00000	0.81030	212
chr1	41754407	41754831	.	746	.	29.33785	-1.00000	4.00212	212
chr1	41754622	41755046	.	746	.	5.28460	-1.00000	1.19143	212
chr1	41812018	41812283	.	1000	.	132.13286	-1.00000	4.63505	142
chr1	41812149	41812573	.	706	.	17.20874	-1.00000	3.86303	212
chr1	41868563	41868987	.	746	.	17.75379	-1.00000	3.85520	212
chr1	41868763	41869187	.	746	.	4.31121	-1.00000	0.81264	212
chr1	42146877	42147232	.	1000	.	235.11066	-1.00000	4.63505	169
chr1	42147033	42147457	.	1000	.	6.25388	-1.00000	1.64721	212
chr1	42157543	42157967	.	881	.	27.92369	-1.00000	4.01421	212
chr1	42157831	42158255	.	881	.	3.29199	-1.00000	0.40184	212
chr1	42173312	42173712	.	1000	.	315.65870	-1.00000	4.63505	211
chr1	42176968	42177242	.	1000	.	144.80934	-1.00000	4.63505	145
chr1	42266486	42266910	.	583	.	16.80851	-1.00000	3.86845	212
chr1	42314589	42314696	.	1000	.	69.39553	-1.00000	4.63505	53
chr1	42327941	42328365	.	936	.	36.09166	-1.00000	3.94970	212
chr1	42344254	42344678	.	906	.	30.88279	-1.00000	3.98939	212
chr1	42344555	42344979	.	721	.	8.40441	-1.00000	2.69037	212
chr1	42403973	42404397	.	841	.	22.45021	-1.00000	3.95861	212
chr1	42479549	42479973	.	994	.	34.00738	-1.00000	3.96533	212
chr1	42511674	42511869	.	1000	.	58.26726	-1.00000	4.18606	103
chr1	42578036	42578149	.	1000	.	65.31579	-1.00000	4.63505	53
chr1	42646569	42646993	.	561	.	13.53646	-1.00000	3.80496	212
chr1	42658036	42658460	.	1000	.	55.42914	-1.00000	4.20192	212
chr1	42658245	42658669	.	801	.	14.11924	-1.00000	3.79471	212
chr1	42730028	42730452	.	1000	.	44.16989	-1.00000	4.04309	212
chr1	42731011	42731435	.	1000	.	68.70965	-1.00000	4.63505	212
chr1	42736208	42736406	.	1000	.	88.53595	-1.00000	4.63505	100
chr1	42747237	42747453	.	1000	.	137.91982	-1.00000	4.63505	116
chr1	42757037	42757321	.	1000	.	151.13057	-1.00000	4.63505	125
chr1	42764153	42764577	.	807	.	21.91414	-1.00000	3.96454	212
chr1	42765913	42766186	.	1000	.	123.47229	-1.00000	4.63505	149
chr1	42777909	42778204	.	1000	.	225.79513	-1.00000	4.63505	140
chr1	42846493	42846730	.	1000	.	105.97951	-1.00000	4.63505	118
chr1	42913457	42913668	.	1000	.	89.05597	-1.00000	4.63505	97
chr1	42922998	42923286	.	1000	.	174.33113	-1.00000	4.63505	156
chr1	42924256	42924680	.	947	.	32.50702	-1.00000	3.97638	212
chr1	42925396	42925820	.	693	.	19.83027	-1.00000	3.90067	212
chr1	42931100	42931329	.	1000	.	132.22534	-1.00000	4.63505	110
chr1	42931201	42931625	.	780	.	4.12825	-1.00000	0.68252	212
chr1	42958260	42958684	.	632	.	11.42889	-1.00000	3.67940	212
chr1	42958520	42958944	.	632	.	7.37523	-1.00000	2.16975	212
chr1	43073670	43073977	.	1000	.	222.93691	-1.00000	4.63505	154
chr1	43074282	43074706	.	565	.	25.55709	-1.00000	4.03586	212
chr1	43143571	43143961	.	1000	.	227.38490	-1.00000	4.63505	190
chr1	43225123	43225547	.	908	.	23.48378	-1.00000	3.94707	212
chr1	43227229	43227596	.	1000	.	276.23491	-1.00000	4.63505	197
chr1	43238128	43238416	.	1000	.	162.95017	-1.00000	4.63505	139
chr1	43285521	43285945	.	1000	.	59.52852	-1.00000	4.17927	212
chr1	43316869	43317293	.	1000	.	59.97027	-1.00000	4.17695	212
chr1	43358082	43358363	.	1000	.	159.11475	-1.00000	4.63505	144
chr1	43358215	43358639	.	1000	.	27.94040	-1.00000	4.01408	212
chr1	43368191	43368615	.	1000	.	55.86889	-1.00000	4.19942	212
chr1	43414669	43414977	.	1000	.	205.77332	-1.00000	4.63505	159
chr1	43499871	43500295	.	980	.	33.94051	-1.00000	3.96572	212
chr1	43529127	43529472	.	1000	.	292.69014	-1.00000	4.63505	172
chr1	43554484	43554731	.	1000	.	114.48682	-1.00000	4.63505	113
chr1	43590401	43590825	.	992	.	36.44546	-1.00000	3.94691	212
chr1	43653498	43653612	.	1000	.	75.30665	-1.00000	4.63505	58
chr1	43653548	43653972	.	1000	.	4.51199	-1.00000	0.87208	212
chr1	43729765	43730189	.	915	.	25.16923	-1.00000	4.03970	212
chr1	43763471	43763762	.	1000	.	197.43731	-1.00000	4.63505	146
chr1	43779277	43779701	.	636	.	21.73043	-1.00000	3.96667	212
chr1	43921055	43921479	.	815	.	28.63445	-1.00000	4.00797	212
chr1	43930458	43930882	.	1000	.	58.50749	-1.00000	4.18470	212
chr1	43934212	43934619	.	1000	.	152.01711	-1.00000	4.63505	152
chr1	43934674	43935149	.	1000	.	221.02898	-1.00000	4.63505	263
chr1	43946356	43946723	.	1000	.	242.01601	-1.00000	4.63505	197
chr1	43969886	43970310	.	797	.	17.82662	-1.00000	3.85433	212
chr1	43970089	43970513	.	797	.	5.44261	-1.00000	1.23757	212
chr1	43976101	43976525	.	632	.	18.66820	-1.00000	3.84289	212
chr1	43994828	43995124	.	1000	.	169.28381	-1.00000	4.63505	135
chr1	44002593	44003017	.	585	.	50.25580	-1.00000	4.00825	212
chr1	44005614	44006010	.	1000	.	337.30214	-1.00000	4.63505	213
chr1	44021755	44022179	.	816	.	21.45613	-1.00000	3.96987	212
chr1	44035937	44036222	.	1000	.	103.45462	-1.00000	4.63505	112
chr1	44036602	44036948	.	1000	.	233.98118	-1.00000	4.63505	170
chr1	44047720	44048020	.	1000	.	185.75450	-1.00000	4.63505	163
chr1	44092254	44092505	.	1000	.	113.91812	-1.00000	4.63505	112
chr1	44103433	44103857	.	1000	.	65.26263	-1.00000	4.63505	212
chr1	44217714	44218080	.	1000	.	230.11987	-1.00000	4.63505	194
chr1	44224325	44224749	.	753	.	22.80440	-1.00000	3.95453	212
chr1	44238127	44238493	.	1000	.	244.57392	-1.00000	4.63505	175
chr1	44290291	44290715	.	1000	.	60.48577	-1.00000	4.17411	212
chr1	44294748	44295058	.	1000	.	200.96168	-1.00000	4.63505	178
chr1	44318273	44318614	.	1000	.	205.52072	-1.00000	4.63505	184
chr1	44361470	44361894	.	938	.	42.73804	-1.00000	4.05190	212
chr1	44378232	44378516	.	1000	.	167.42723	-1.00000	4.63505	130
chr1	44500605	44501029	.	1000	.	45.82971	-1.00000	4.03301	212
chr1	44546784	44546996	.	1000	.	111.52683	-1.00000	4.63505	106
chr1	44572188	44572330	.	1000	.	95.03907	-1.00000	4.63505	50
chr1	44595122	44595545	.	1000	.	267.55889	-1.00000	4.63505	188
chr1	44595122	44595545	.	1000	.	58.18213	-1.00000	4.18659	388
chr1	44608165	44608589	.	1000	.	48.45319	-1.00000	4.01774	212
chr1	44609469	44609785	.	1000	.	175.89103	-1.00000	4.63505	165
chr1	44651060	44651484	.	586	.	25.50259	-1.00000	4.03635	212
chr1	44651261	44651685	.	586	.	10.14449	-1.00000	3.40127	212
chr1	44652820	44653243	.	1000	.	338.19485	-1.00000	4.63505	225
chr1	44655529	44655888	.	1000	.	213.64811	-1.00000	4.63505	192
chr1	44655709	44656133	.	680	.	9.02873	-1.00000	2.92033	212
chr1	44677257	44677425	.	1000	.	71.81966	-1.00000	4.63505	69
chr1	44707954	44708226	.	1000	.	133.73133	-1.00000	4.63505	126
chr1	44715001	44715340	.	1000	.	263.32095	-1.00000	4.63505	141
chr1	44729284	44729610	.	1000	.	209.28329	-1.00000	4.63505	171
chr1	44731283	44731599	.	1000	.	210.36457	-1.00000	4.63505	164
chr1	44747895	44748319	.	1000	.	41.60459	-1.00000	4.05886	212
chr1	44786076	44786448	.	1000	.	329.25952	-1.00000	4.63505	185
chr1	44793683	44793968	.	1000	.	167.34711	-1.00000	4.63505	151
chr1	44799676	44800036	.	1000	.	238.06732	-1.00000	4.63505	178
chr1	44799841	44800265	.	1000	.	35.52197	-1.00000	3.95404	212
chr1	44819486	44819910	.	577	.	23.60484	-1.00000	3.94581	212
chr1	44827263	44827687	.	789	.	45.04749	-1.00000	4.03793	212
chr1	44830995	44831419	.	1000	.	46.05184	-1.00000	4.03171	212
chr1	44835819	44836223	.	1000	.	270.34887	-1.00000	4.63505	178
chr1	44907937	44908361	.	543	.	17.77059	-1.00000	3.85504	212
chr1	44925157	44925351	.	1000	.	88.28194	-1.00000	4.63505	104
chr1	45014415	45014881	.	1000	.	19.18327	-1.00000	3.90874	443
chr1	45014415	45014881	.	1000	.	296.95710	-1.00000	4.63505	232
chr1	45018643	45018945	.	1000	.	127.17200	-1.00000	4.63505	154
chr1	45018785	45019209	.	605	.	18.33981	-1.00000	3.84741	212
chr1	45230560	45230984	.	635	.	20.12437	-1.00000	3.89718	212
chr1	45300296	45300602	.	1000	.	186.17472	-1.00000	4.63505	147
chr1	45303869	45304289	.	1000	.	219.62378	-1.00000	4.63505	237
chr1	45359871	45360089	.	1000	.	101.81210	-1.00000	4.63505	119
chr1	45375413	45375837	.	575	.	13.34004	-1.00000	3.80850	212
chr1	45411476	45411900	.	752	.	18.54693	-1.00000	3.84454	212
chr1	45411676	45412100	.	752	.	4.80189	-1.00000	0.96342	212
chr1	45493226	45493376	.	1000	.	81.87329	-1.00000	4.63505	86
chr1	45493304	45493728	.	579	.	12.71637	-1.00000	3.72821	212
chr1	45508365	45508789	.	787	.	22.17420	-1.00000	3.96152	212
chr1	45512615	45512934	.	1000	.	153.87773	-1.00000	4.63505	137
chr1	45521840	45522264	.	957	.	36.13798	-1.00000	3.94924	212
chr1	45522042	45522466	.	957	.	13.70335	-1.00000	3.80181	212
chr1	45570081	45570462	.	1000	.	335.47786	-1.00000	4.63505	174
chr1	45584176	45584600	.	681	.	24.57349	-1.00000	4.04523	212
chr1	45685899	45686323	.	976	.	33.06244	-1.00000	3.97254	212
chr1	45688246	45688670	.	899	.	23.22920	-1.00000	3.94969	212
chr1	45688464	45688888	.	824	.	8.18434	-1.00000	2.57631	212
chr1	45750069	45750493	.	951	.	25.84761	-1.00000	4.03317	212
chr1	45750695	45751119	.	785	.	22.55658	-1.00000	3.95727	212
chr1	45881543	45881967	.	1000	.	54.55379	-1.00000	4.20640	212
chr1	46035987	46036411	.	874	.	25.66950	-1.00000	4.03475	212
chr1	46037037	46037425	.	1000	.	334.05969	-1.00000	4.63505	185
chr1	46173406	46173830	.	618	.	26.49001	-1.00000	4.02683	212
chr1	46179543	46179867	.	1000	.	229.26135	-1.00000	4.63505	163
chr1	46180268	46180504	.	1000	.	110.78144	-1.00000	4.63505	132
chr1	46188350	46188774	.	1000	.	55.32352	-1.00000	4.20248	212
chr1	46188558	46188982	.	684	.	4.70439	-1.00000	0.91487	212
chr1	46197955	46198379	.	1000	.	61.47270	-1.00000	4.16902	212
chr1	46223500	46223950	.	1000	.	297.12105	-1.00000	4.63505	184
chr1	46223500	46223950	.	1000	.	61.10131	-1.00000	4.17084	384
chr1	46244863	46245287	.	1000	.	70.65932	-1.00000	4.63505	212
chr1	46248114	46248394	.	1000	.	117.60090	-1.00000	4.63505	204
chr1	46248305	46248729	.	1000	.	18.41942	-1.00000	3.84638	212
chr1	46302032	46302456	.	963	.	31.30987	-1.00000	3.98577	212
chr1	46303591	46304015	.	849	.	22.19608	-1.00000	3.96131	212
chr1	46304674	46305098	.	732	.	20.42595	-1.00000	3.89377	212
chr1	46304878	46305302	.	732	.	3.02361	-1.00000	0.32463	212
chr1	46333588	46333769	.	1000	.	84.92877	-1.00000	4.63505	68
chr1	46340583	46340918	.	1000	.	263.49529	-1.00000	4.63505	171
chr1	46342026	46342450	.	1000	.	51.92193	-1.00000	3.99863	212
chr1	46348147	46348445	.	1000	.	232.63848	-1.00000	4.63505	145
chr1	46406313	46406622	.	1000	.	158.01011	-1.00000	4.63505	191
chr1	46410996	46411420	.	736	.	23.01079	-1.00000	3.95228	212
chr1	46411967	46412376	.	1000	.	220.89930	-1.00000	4.63505	192
chr1	46411967	46412376	.	1000	.	48.66490	-1.00000	4.01686	392
chr1	46413709	46413910	.	1000	.	95.22229	-1.00000	4.63505	66
chr1	46431692	46432116	.	929	.	29.47132	-1.00000	4.00086	212
chr1	46442263	46443019	.	1000	.	321.61171	-1.00000	4.63505	506
chr1	46445855	46446279	.	988	.	31.85593	-1.00000	3.98138	212
chr1	46446823	46447217	.	1000	.	307.25248	-1.00000	4.63505	193
chr1	46477397	46477786	.	1000	.	301.00582	-1.00000	4.63505	193
chr1	46487842	46488082	.	1000	.	122.74406	-1.00000	4.63505	104
chr1	46517196	46517620	.	915	.	29.37258	-1.00000	4.00179	212
chr1	46523533	46523957	.	950	.	31.20688	-1.00000	3.98673	212
chr1	46527999	46528365	.	1000	.	302.37720	-1.00000	4.63505	207
chr1	46530772	46531196	.	951	.	43.50912	-1.00000	4.04696	212
chr1	46530972	46531396	.	835	.	6.69519	-1.00000	1.83684	212
chr1	46532843	46533089	.	1000	.	155.51385	-1.00000	4.63505	124
chr1	46535141	46535408	.	1000	.	159.52463	-1.00000	4.63505	148
chr1	46535278	46535702	.	830	.	25.07647	-1.00000	4.04064	212
chr1	46548063	46548297	.	1000	.	151.79835	-1.00000	4.63505	119
chr1	46553481	46553905	.	952	.	35.82654	-1.00000	3.95171	212
chr1	46553683	46554107	.	952	.	3.38807	-1.00000	0.42773	212
chr1	46622485	46622789	.	1000	.	163.57818	-1.00000	4.63505	163
chr1	46725240	46725585	.	1000	.	242.58195	-1.00000	4.63505	180
chr1	46735719	46736143	.	1000	.	82.98757	-1.00000	4.63505	212
chr1	46747775	46747984	.	1000	.	96.63485	-1.00000	4.63505	107
chr1	46835443	46835867	.	632	.	16.02755	-1.00000	3.88008	212
chr1	46875984	46876408	.	864	.	26.11596	-1.00000	4.03062	212
chr1	46934853	46935277	.	1000	.	60.35220	-1.00000	4.17500	212
chr1	46969152	46969576	.	1000	.	47.69992	-1.00000	4.02222	212
chr1	46991048	46991472	.	976	.	38.78851	-1.00000	4.07777	212
chr1	47002205	47002629	.	1000	.	50.57610	-1.00000	4.00632	212
chr1	47091449	47091873	.	851	.	31.22453	-1.00000	3.98657	212
chr1	47143688	47144112	.	1000	.	62.07099	-1.00000	4.16603	212
chr1	47173876	47174104	.	1000	.	85.01266	-1.00000	4.63505	131
chr1	47174006	47174430	.	1000	.	20.88288	-1.00000	3.97575	212
chr1	47175312	47175711	.	1000	.	321.45192	-1.00000	4.63505	215
chr1	47179137	47179531	.	1000	.	323.99175	-1.00000	4.63505	195
chr1	47192826	47193267	.	1000	.	358.98434	-1.00000	4.63505	248
chr1	47262889	47263144	.	1000	.	147.04793	-1.00000	4.63505	129
chr1	47318474	47318898	.	1000	.	41.18401	-1.00000	4.06152	212
chr1	47333430	47333854	.	683	.	17.90663	-1.00000	3.85333	212
chr1	47334141	47334565	.	1000	.	50.37748	-1.00000	4.00764	212
chr1	47334341	47334765	.	1000	.	14.06374	-1.00000	3.79555	212
chr1	47339533	47339682	.	1000	.	56.23547	-1.00000	4.19742	75
chr1	47388800	47389130	.	1000	.	210.65507	-1.00000	4.63505	150
chr1	47405607	47406031	.	986	.	33.62856	-1.00000	3.96794	212
chr1	47424374	47424741	.	1000	.	228.71541	-1.00000	4.63505	198
chr1	47424559	47424983	.	799	.	22.18777	-1.00000	3.96135	212
chr1	47432412	47432726	.	1000	.	211.63919	-1.00000	4.63505	142
chr1	47432542	47432966	.	1000	.	11.07741	-1.00000	3.62310	212
chr1	47436431	47436878	.	1000	.	406.00754	-1.00000	4.63505	186
chr1	47436431	47436878	.	1000	.	41.26828	-1.00000	4.06096	387
chr1	47437731	47438059	.	1000	.	187.87330	-1.00000	4.63505	151
chr1	47449946	47450215	.	1000	.	119.19226	-1.00000	4.63505	159
chr1	47470025	47470271	.	1000	.	132.39979	-1.00000	4.63505	123
chr1	47515407	47515831	.	1000	.	46.65852	-1.00000	4.02835	212
chr1	47515606	47516030	.	1000	.	4.53770	-1.00000	0.87570	212
chr1	47527655	47528079	.	1000	.	74.08506	-1.00000	4.63505	212
chr1	47529627	47529766	.	1000	.	83.59360	-1.00000	4.63505	63
chr1	47546039	47546463	.	813	.	22.27393	-1.00000	3.96038	212
chr1	47549552	47549976	.	1000	.	36.53592	-1.00000	3.94630	212
chr1	47569827	47570251	.	566	.	19.50111	-1.00000	3.90469	212
chr1	47624468	47624892	.	1000	.	52.29707	-1.00000	4.21863	212
chr1	47624670	47625094	.	1000	.	4.77652	-1.00000	0.95070	212
chr1	47704230	47704654	.	1000	.	48.34105	-1.00000	4.01834	212
chr1	47710477	47710932	.	1000	.	12.44117	-1.00000	3.73377	415
chr1	47710477	47710932	.	1000	.	280.28287	-1.00000	4.63505	207
chr1	47726272	47726616	.	1000	.	250.94351	-1.00000	4.63505	176
chr1	47738635	47738895	.	1000	.	126.26083	-1.00000	4.63505	139
chr1	47755417	47755818	.	1000	.	217.53135	-1.00000	4.63505	186
chr1	47755417	47755818	.	1000	.	52.28016	-1.00000	4.21874	385
chr1	47759848	47760272	.	949	.	31.42684	-1.00000	3.98478	212
chr1	47767924	47768348	.	606	.	15.58454	-1.00000	3.82501	212
chr1	47780479	47780903	.	786	.	23.15969	-1.00000	3.95063	212
chr1	47780681	47781105	.	674	.	13.35053	-1.00000	3.80827	212
chr1	47785528	47785952	.	974	.	32.41857	-1.00000	3.97719	212
chr1	47931434	47931858	.	707	.	36.36000	-1.00000	3.94745	212
chr1	47948037	47948461	.	915	.	30.80322	-1.00000	3.99004	212
chr1	47951794	47952218	.	910	.	29.71859	-1.00000	3.99870	212
chr1	47973021	47973445	.	1000	.	67.55653	-1.00000	4.63505	212
chr1	47997688	47997960	.	1000	.	150.36857	-1.00000	4.63505	142
chr1	48061270	48061437	.	1000	.	83.40047	-1.00000	4.63505	80
chr1	48061339	48061763	.	685	.	13.21863	-1.00000	3.81081	212
chr1	48093698	48094037	.	1000	.	179.67311	-1.00000	4.63505	179
chr1	48109478	48109714	.	1000	.	125.24857	-1.00000	4.63505	114
chr1	48202198	48202523	.	1000	.	170.74495	-1.00000	4.63505	157
chr1	48203450	48203556	.	1000	.	74.91105	-1.00000	4.63505	52
chr1	48216899	48217323	.	1000	.	49.73664	-1.00000	4.01134	212
chr1	48236927	48237150	.	1000	.	124.17313	-1.00000	4.63505	121
chr1	48498128	48498480	.	1000	.	183.08574	-1.00000	4.63505	161
chr1	48498387	48498507	.	1000	.	38.48840	-1.00000	3.93325	103
chr1	48530758	48531059	.	1000	.	203.61575	-1.00000	4.63505	154
chr1	48552340	48552764	.	902	.	25.68617	-1.00000	4.03457	212
chr1	48572727	48572945	.	1000	.	92.38103	-1.00000	4.63505	91
chr1	48673673	48674097	.	1000	.	50.36038	-1.00000	4.00779	212
chr1	48677422	48677633	.	1000	.	92.76808	-1.00000	4.63505	80
chr1	48677490	48677914	.	1000	.	13.30240	-1.00000	3.80928	212
chr1	48697168	48697456	.	1000	.	181.51394	-1.00000	4.63505	131
chr1	48817484	48817908	.	1000	.	46.15648	-1.00000	4.03116	212
chr1	48870590	48871014	.	690	.	20.39382	-1.00000	3.89405	212
chr1	50080950	50081374	.	832	.	23.24201	-1.00000	3.94954	212
chr1	50105389	50105813	.	545	.	14.45597	-1.00000	3.78902	212
chr1	50272099	50272254	.	1000	.	93.78500	-1.00000	4.63505	74
chr1	50272160	50272584	.	548	.	14.50305	-1.00000	3.78822	212
chr1	50329537	50329961	.	772	.	19.28104	-1.00000	3.90733	212
chr1	50333014	50333355	.	1000	.	146.18112	-1.00000	4.63505	174
chr1	50333528	50333962	.	1000	.	155.54846	-1.00000	4.63505	258
[truncated: 47,765 more rows]
