# Supplementary material for: GRAFIMO: Variant and haplotype aware motif scanning on pangenome graphs
Source: PLoS Comput Biol. 2021 Sep 27;17(9):e1009444. doi: 10.1371/journal.pcbi.1009444 (PMC8519448; doi:10.1371/journal.pcbi.1009444)
Supplement: S1 Code — (ZIP) [file pcbi.1009444.s002.zip › S1_code/test_data/tf_motifs/CTCF/Cell_line_GM12878/ENCFF267NYF.bed]

chr1	869818	870034	.	1000	.	108.29361	-1.00000	4.87574	108
chr1	904714	904855	.	1000	.	228.62851	-1.00000	4.87574	63
chr1	921101	921317	.	1000	.	67.31630	-1.00000	4.87574	108
chr1	928912	929128	.	699	.	26.26106	-1.00000	2.88152	108
chr1	938193	938409	.	1000	.	128.54987	-1.00000	4.87574	108
chr1	951452	951668	.	805	.	31.58424	-1.00000	3.52515	108
chr1	976115	976331	.	1000	.	81.43462	-1.00000	4.87574	108
chr1	984251	984380	.	1000	.	219.42145	-1.00000	4.87574	73
chr1	999059	999275	.	691	.	27.46896	-1.00000	3.06210	108
chr1	1001932	1002038	.	1000	.	241.80629	-1.00000	4.87574	81
chr1	1015452	1015668	.	1000	.	81.72013	-1.00000	4.87574	108
chr1	1019348	1019446	.	1000	.	165.24252	-1.00000	4.87574	83
chr1	1033022	1033198	.	1000	.	322.73564	-1.00000	4.87574	92
chr1	1033857	1034073	.	617	.	20.86506	-1.00000	2.17937	108
chr1	1040678	1040894	.	632	.	27.13350	-1.00000	3.04266	108
chr1	1059346	1059562	.	1000	.	74.81538	-1.00000	4.87574	108
chr1	1063901	1064069	.	1000	.	290.02909	-1.00000	4.87574	81
chr1	1122170	1122359	.	1000	.	342.66308	-1.00000	4.87574	105
chr1	1173997	1174213	.	546	.	18.14900	-1.00000	1.85642	108
chr1	1208039	1208255	.	559	.	32.24653	-1.00000	3.64036	108
chr1	1230765	1230981	.	1000	.	45.49660	-1.00000	4.87574	108
chr1	1251122	1251338	.	544	.	25.82422	-1.00000	2.82348	108
chr1	1283932	1284148	.	564	.	21.98792	-1.00000	2.32219	108
chr1	1290294	1290414	.	1000	.	184.00962	-1.00000	4.87574	54
chr1	1291970	1292115	.	1000	.	249.22653	-1.00000	4.87574	61
chr1	1300100	1300316	.	1000	.	118.20221	-1.00000	4.87574	108
chr1	1302021	1302237	.	1000	.	57.45797	-1.00000	4.87574	108
chr1	1305302	1305518	.	1000	.	90.91005	-1.00000	4.87574	108
chr1	1306167	1306383	.	1000	.	72.38071	-1.00000	4.87574	108
chr1	1310088	1310304	.	663	.	27.63098	-1.00000	3.06132	108
chr1	1344692	1344908	.	1000	.	85.21483	-1.00000	4.87574	108
chr1	1349352	1349418	.	1000	.	119.48237	-1.00000	4.87574	64
chr1	1349826	1350042	.	1000	.	110.73691	-1.00000	4.87574	108
chr1	1372165	1372308	.	1000	.	255.00137	-1.00000	4.87574	73
chr1	1375188	1375404	.	883	.	57.93627	-1.00000	4.87574	108
chr1	1376383	1376599	.	552	.	21.23426	-1.00000	2.22927	108
chr1	1399453	1399669	.	1000	.	83.20178	-1.00000	4.87574	108
chr1	1402064	1402280	.	1000	.	67.98394	-1.00000	4.87574	108
chr1	1438158	1438374	.	591	.	65.16054	-1.00000	4.87574	108
chr1	1441012	1441157	.	1000	.	260.62476	-1.00000	4.87574	58
chr1	1441655	1441871	.	1000	.	71.83565	-1.00000	4.87574	108
chr1	1504966	1505182	.	767	.	43.18027	-1.00000	4.87574	108
chr1	1551089	1551305	.	565	.	17.65047	-1.00000	1.80226	108
chr1	1599480	1599696	.	624	.	25.27768	-1.00000	2.75737	108
chr1	1620160	1620376	.	1000	.	48.60064	-1.00000	4.87574	108
chr1	1630254	1630470	.	814	.	37.35018	-1.00000	4.19378	108
chr1	1665772	1665988	.	1000	.	45.19696	-1.00000	4.87574	108
chr1	1679003	1679155	.	1000	.	203.53498	-1.00000	4.87574	78
chr1	1764332	1764548	.	1000	.	59.78470	-1.00000	4.87574	108
chr1	1778147	1778363	.	565	.	21.91265	-1.00000	2.31721	108
chr1	1779005	1779221	.	1000	.	65.97969	-1.00000	4.87574	108
chr1	1789111	1789327	.	1000	.	72.19026	-1.00000	4.87574	108
chr1	1796555	1796771	.	1000	.	62.76386	-1.00000	4.87574	108
chr1	1841806	1842022	.	623	.	23.28005	-1.00000	2.49765	108
chr1	1855708	1855924	.	799	.	40.43891	-1.00000	4.17997	108
chr1	1899253	1899469	.	1000	.	110.50882	-1.00000	4.87574	108
chr1	1906337	1906503	.	1000	.	328.80062	-1.00000	4.87574	82
chr1	1909064	1909157	.	1000	.	196.95893	-1.00000	4.87574	61
chr1	1919007	1919223	.	779	.	29.81013	-1.00000	3.36601	108
chr1	1944048	1944264	.	1000	.	91.66412	-1.00000	4.87574	108
chr1	1960179	1960242	.	1000	.	157.54758	-1.00000	4.87574	45
chr1	2044970	2045046	.	1000	.	187.28358	-1.00000	4.87574	41
chr1	2046537	2046753	.	1000	.	172.01300	-1.00000	4.87574	108
chr1	2091707	2091923	.	1000	.	102.52207	-1.00000	4.87574	108
chr1	2139994	2140210	.	1000	.	106.38082	-1.00000	4.87574	108
chr1	2174408	2174541	.	1000	.	198.68373	-1.00000	4.87574	58
chr1	2195280	2195453	.	1000	.	277.70298	-1.00000	4.87574	92
chr1	2212774	2212990	.	1000	.	83.25290	-1.00000	4.87574	108
chr1	2227546	2227762	.	969	.	37.61113	-1.00000	4.19262	108
chr1	2237764	2237980	.	905	.	31.42440	-1.00000	3.52615	108
chr1	2311565	2311781	.	581	.	17.42599	-1.00000	1.77576	108
chr1	2315225	2315441	.	1000	.	124.47826	-1.00000	4.87574	108
chr1	2381850	2382010	.	1000	.	307.20055	-1.00000	4.87574	76
chr1	2382679	2382895	.	1000	.	98.28631	-1.00000	4.87574	108
chr1	2414497	2414641	.	1000	.	287.37867	-1.00000	4.87574	66
chr1	2415821	2416037	.	653	.	27.24966	-1.00000	3.04181	108
chr1	2430121	2430337	.	968	.	46.19573	-1.00000	4.87574	108
chr1	2443920	2444136	.	1000	.	56.87928	-1.00000	4.87574	108
chr1	2523759	2523975	.	1000	.	90.97687	-1.00000	4.87574	108
chr1	2529038	2529254	.	1000	.	78.73061	-1.00000	4.87574	108
chr1	2539414	2539630	.	1000	.	56.72515	-1.00000	4.87574	108
chr1	2548101	2548280	.	1000	.	298.40375	-1.00000	4.87574	95
chr1	2554976	2555132	.	1000	.	290.79144	-1.00000	4.87574	82
chr1	2557323	2557539	.	652	.	23.21204	-1.00000	2.48961	108
chr1	2561992	2562208	.	1000	.	85.87154	-1.00000	4.87574	108
chr1	2578524	2578740	.	1000	.	93.88884	-1.00000	4.87574	108
chr1	2585542	2585758	.	1000	.	77.43727	-1.00000	4.87574	108
chr1	2593334	2593550	.	641	.	26.79067	-1.00000	2.96696	108
chr1	2598585	2598801	.	1000	.	53.30379	-1.00000	4.87574	108
chr1	2642563	2642779	.	683	.	22.47363	-1.00000	2.39097	108
chr1	2643241	2643457	.	1000	.	61.18534	-1.00000	4.87574	108
chr1	2786745	2786852	.	1000	.	195.63505	-1.00000	4.87574	71
chr1	2801685	2801901	.	1000	.	72.37328	-1.00000	4.87574	108
chr1	2822049	2822265	.	789	.	40.34552	-1.00000	4.18030	108
chr1	2840474	2840690	.	758	.	35.97965	-1.00000	4.20071	108
chr1	2922116	2922332	.	836	.	30.94006	-1.00000	3.43556	108
chr1	3284049	3284265	.	872	.	30.16776	-1.00000	3.38770	108
chr1	3320015	3320231	.	995	.	50.41442	-1.00000	4.87574	108
chr1	3422683	3422899	.	824	.	35.79575	-1.00000	4.05542	108
chr1	3424799	3424946	.	1000	.	290.44657	-1.00000	4.87574	77
chr1	3453221	3453376	.	1000	.	314.81500	-1.00000	4.87574	80
chr1	3482573	3482789	.	733	.	32.20185	-1.00000	3.55767	108
chr1	3483998	3484085	.	1000	.	186.09150	-1.00000	4.87574	53
chr1	3491307	3491485	.	1000	.	299.35240	-1.00000	4.87574	81
chr1	3518250	3518466	.	1000	.	64.02265	-1.00000	4.87574	108
chr1	3565348	3565488	.	1000	.	278.32202	-1.00000	4.87574	63
chr1	3615226	3615442	.	1000	.	140.90444	-1.00000	4.87574	108
chr1	3619100	3619268	.	1000	.	265.78654	-1.00000	4.87574	98
chr1	3621232	3621448	.	559	.	29.43704	-1.00000	3.28312	108
chr1	3649926	3650142	.	1000	.	71.97408	-1.00000	4.87574	108
chr1	3673369	3673585	.	1000	.	61.87923	-1.00000	4.87574	108
chr1	3677146	3677362	.	1000	.	125.23180	-1.00000	4.87574	108
chr1	3678353	3678569	.	734	.	35.20954	-1.00000	3.94907	108
chr1	3695761	3695815	.	1000	.	148.30372	-1.00000	4.87574	26
chr1	3724520	3724672	.	1000	.	289.79403	-1.00000	4.87574	74
chr1	3727364	3727580	.	1000	.	119.36016	-1.00000	4.87574	108
chr1	3776077	3776132	.	1000	.	205.89539	-1.00000	4.87574	33
chr1	3785519	3785735	.	727	.	33.73325	-1.00000	3.68068	108
chr1	3857296	3857396	.	1000	.	252.46255	-1.00000	4.87574	46
chr1	3899641	3899857	.	768	.	31.31042	-1.00000	3.43333	108
chr1	3907264	3907480	.	1000	.	68.47207	-1.00000	4.87574	108
chr1	3910903	3911027	.	1000	.	251.70649	-1.00000	4.87574	56
chr1	4173232	4173448	.	1000	.	44.70514	-1.00000	4.87574	108
chr1	4585302	4585518	.	1000	.	67.55068	-1.00000	4.87574	108
chr1	4652679	4652805	.	1000	.	211.82617	-1.00000	4.87574	73
chr1	4656355	4656571	.	1000	.	48.45219	-1.00000	4.87574	108
chr1	4778035	4778251	.	666	.	42.58912	-1.00000	4.87574	108
chr1	4826156	4826372	.	1000	.	143.71814	-1.00000	4.87574	108
chr1	5286349	5286565	.	823	.	29.46098	-1.00000	3.30267	108
chr1	5509989	5510124	.	1000	.	245.66826	-1.00000	4.87574	73
chr1	5514641	5514828	.	1000	.	283.75233	-1.00000	4.87574	97
chr1	5621105	5621321	.	726	.	28.01756	-1.00000	3.08195	108
chr1	5637254	5637470	.	925	.	40.56411	-1.00000	4.17941	108
chr1	5745893	5746047	.	1000	.	293.08975	-1.00000	4.87574	88
chr1	5916107	5916255	.	1000	.	232.76541	-1.00000	4.87574	75
chr1	5975301	5975386	.	1000	.	147.70430	-1.00000	4.87574	58
chr1	5992317	5992533	.	626	.	19.26606	-1.00000	2.00406	108
chr1	5992594	5992810	.	596	.	39.66518	-1.00000	4.18356	108
chr1	6005643	6005859	.	647	.	25.64455	-1.00000	2.81239	108
chr1	6026075	6026291	.	588	.	25.01510	-1.00000	2.71813	108
chr1	6034518	6034734	.	1000	.	60.00818	-1.00000	4.87574	108
chr1	6041522	6041738	.	1000	.	97.37822	-1.00000	4.87574	108
chr1	6053003	6053219	.	1000	.	82.64979	-1.00000	4.87574	108
chr1	6082405	6082621	.	612	.	20.20194	-1.00000	2.11177	108
chr1	6099820	6100036	.	1000	.	49.93528	-1.00000	4.87574	108
chr1	6105240	6105456	.	738	.	32.15891	-1.00000	3.55795	108
chr1	6108953	6109075	.	1000	.	205.43548	-1.00000	4.87574	68
chr1	6141681	6141897	.	1000	.	117.39069	-1.00000	4.87574	108
chr1	6171604	6171820	.	867	.	33.25151	-1.00000	3.68322	108
chr1	6183566	6183782	.	608	.	25.21530	-1.00000	2.75783	108
chr1	6185877	6186093	.	1000	.	55.37076	-1.00000	4.87574	108
chr1	6205286	6205437	.	1000	.	248.31650	-1.00000	4.87574	86
chr1	6208733	6208949	.	1000	.	72.84501	-1.00000	4.87574	108
chr1	6209266	6209482	.	1000	.	158.23444	-1.00000	4.87574	108
chr1	6209718	6209934	.	747	.	28.40711	-1.00000	3.14345	108
chr1	6238696	6238912	.	1000	.	92.71338	-1.00000	4.87574	108
chr1	6245149	6245296	.	1000	.	305.04143	-1.00000	4.87574	86
chr1	6246821	6246980	.	1000	.	310.46289	-1.00000	4.87574	75
chr1	6260490	6260706	.	728	.	31.11358	-1.00000	3.43453	108
chr1	6280873	6281089	.	756	.	31.20314	-1.00000	3.43398	108
chr1	6343521	6343701	.	1000	.	341.54691	-1.00000	4.87574	92
chr1	6348051	6348197	.	1000	.	258.32865	-1.00000	4.87574	64
chr1	6357328	6357544	.	1000	.	54.46652	-1.00000	4.87574	108
chr1	6359636	6359852	.	562	.	20.78423	-1.00000	2.17089	108
chr1	6394007	6394223	.	1000	.	64.98123	-1.00000	4.87574	108
chr1	6397070	6397286	.	1000	.	63.10405	-1.00000	4.87574	108
chr1	6404764	6404916	.	1000	.	272.34389	-1.00000	4.87574	81
chr1	6409139	6409355	.	789	.	30.09006	-1.00000	3.38819	108
chr1	6414390	6414606	.	1000	.	148.16446	-1.00000	4.87574	108
chr1	6423569	6423690	.	1000	.	221.13627	-1.00000	4.87574	57
chr1	6438093	6438309	.	1000	.	156.27604	-1.00000	4.87574	108
chr1	6445202	6445418	.	629	.	25.58867	-1.00000	2.80066	108
chr1	6464590	6464806	.	723	.	39.00905	-1.00000	4.18637	108
chr1	6475617	6475767	.	1000	.	254.04941	-1.00000	4.87574	67
chr1	6486592	6486697	.	1000	.	247.16848	-1.00000	4.87574	46
chr1	6489967	6490133	.	1000	.	298.60893	-1.00000	4.87574	85
chr1	6523692	6523908	.	1000	.	78.88671	-1.00000	4.87574	108
chr1	6554510	6554679	.	1000	.	296.15937	-1.00000	4.87574	99
chr1	6580888	6581104	.	773	.	28.68248	-1.00000	3.14171	108
chr1	6601983	6602199	.	577	.	22.65512	-1.00000	2.40995	108
chr1	6624972	6625188	.	1000	.	83.10118	-1.00000	4.87574	108
chr1	6634683	6634899	.	1000	.	101.18611	-1.00000	4.87574	108
chr1	6646663	6646756	.	1000	.	197.38264	-1.00000	4.87574	35
chr1	6701804	6702025	.	1000	.	305.78653	-1.00000	4.87574	114
chr1	6720075	6720291	.	1000	.	188.75465	-1.00000	4.87574	108
chr1	6727593	6727724	.	1000	.	228.20364	-1.00000	4.87574	61
chr1	6786090	6786306	.	671	.	24.94724	-1.00000	2.70426	108
chr1	6794310	6794390	.	1000	.	158.76230	-1.00000	4.87574	37
chr1	6890051	6890108	.	1000	.	207.98215	-1.00000	4.87574	19
chr1	7042784	7043000	.	1000	.	115.42675	-1.00000	4.87574	108
chr1	7070518	7070652	.	1000	.	253.49296	-1.00000	4.87574	73
chr1	7120946	7121162	.	557	.	24.31437	-1.00000	2.63496	108
chr1	7207979	7208195	.	1000	.	137.78737	-1.00000	4.87574	108
chr1	7218417	7218482	.	1000	.	174.29166	-1.00000	4.87574	5
chr1	7403313	7403529	.	1000	.	73.02937	-1.00000	4.87574	108
chr1	7454152	7454368	.	821	.	31.87509	-1.00000	3.52368	108
chr1	7460865	7461081	.	909	.	35.46648	-1.00000	3.94785	108
chr1	7475177	7475393	.	716	.	27.35626	-1.00000	3.05184	108
chr1	7539807	7540023	.	1000	.	68.94787	-1.00000	4.87574	108
chr1	7561504	7561720	.	1000	.	67.41867	-1.00000	4.87574	108
chr1	7577314	7577530	.	1000	.	49.16302	-1.00000	4.87574	108
chr1	7647335	7647503	.	1000	.	273.07524	-1.00000	4.87574	86
chr1	7667636	7667819	.	1000	.	369.56612	-1.00000	4.87574	85
chr1	7669573	7669702	.	1000	.	197.41641	-1.00000	4.87574	71
chr1	7752958	7753051	.	1000	.	191.76773	-1.00000	4.87574	44
chr1	7755540	7755756	.	697	.	27.96391	-1.00000	3.08229	108
chr1	7808327	7808543	.	1000	.	143.70753	-1.00000	4.87574	108
chr1	7902863	7902988	.	1000	.	180.05665	-1.00000	4.87574	73
chr1	7942361	7942577	.	1000	.	53.63728	-1.00000	4.87574	108
chr1	7961362	7961578	.	1000	.	169.65851	-1.00000	4.87574	108
chr1	7975402	7975504	.	1000	.	200.48140	-1.00000	4.87574	46
chr1	7982416	7982560	.	1000	.	245.74479	-1.00000	4.87574	57
chr1	8015161	8015238	.	1000	.	216.96766	-1.00000	4.87574	22
chr1	8016627	8016843	.	1000	.	90.86066	-1.00000	4.87574	108
chr1	8031275	8031491	.	1000	.	118.42231	-1.00000	4.87574	108
chr1	8314396	8314547	.	1000	.	296.82720	-1.00000	4.87574	81
chr1	8349098	8349229	.	1000	.	227.17980	-1.00000	4.87574	69
chr1	8351756	8351972	.	1000	.	56.08849	-1.00000	4.87574	108
chr1	8374881	8375097	.	1000	.	78.30707	-1.00000	4.87574	108
chr1	8443584	8443800	.	1000	.	42.27790	-1.00000	4.87574	108
chr1	8561141	8561309	.	1000	.	263.23487	-1.00000	4.87574	91
chr1	8671463	8671543	.	1000	.	224.60580	-1.00000	4.87574	37
chr1	8703279	8703495	.	1000	.	130.62846	-1.00000	4.87574	108
chr1	8718981	8719197	.	1000	.	90.01848	-1.00000	4.87574	108
chr1	8726670	8726741	.	1000	.	166.73124	-1.00000	4.87574	20
chr1	8764063	8764279	.	884	.	46.04137	-1.00000	4.87574	108
chr1	8814972	8815188	.	1000	.	85.20173	-1.00000	4.87574	108
chr1	8849024	8849152	.	1000	.	253.29750	-1.00000	4.87574	53
chr1	8859570	8859629	.	1000	.	153.94788	-1.00000	4.87574	13
chr1	8862534	8862750	.	791	.	43.14545	-1.00000	4.87574	108
chr1	8879383	8879599	.	1000	.	65.40570	-1.00000	4.87574	108
chr1	8918253	8918344	.	1000	.	195.07880	-1.00000	4.87574	35
chr1	8963073	8963129	.	1000	.	149.17594	-1.00000	4.87574	16
chr1	8988163	8988307	.	1000	.	264.83058	-1.00000	4.87574	65
chr1	9005222	9005357	.	1000	.	268.24173	-1.00000	4.87574	75
chr1	9008388	9008604	.	878	.	33.71011	-1.00000	3.68083	108
chr1	9010094	9010310	.	1000	.	173.39202	-1.00000	4.87574	108
chr1	9067336	9067552	.	643	.	21.29503	-1.00000	2.24393	108
chr1	9101640	9101801	.	1000	.	270.45791	-1.00000	4.87574	87
chr1	9110859	9111009	.	1000	.	303.27535	-1.00000	4.87574	80
chr1	9117280	9117496	.	1000	.	59.66703	-1.00000	4.87574	108
chr1	9128680	9128896	.	1000	.	56.06711	-1.00000	4.87574	108
chr1	9142406	9142460	.	1000	.	187.57003	-1.00000	4.87574	27
chr1	9181372	9181536	.	1000	.	286.41900	-1.00000	4.87574	79
chr1	9182325	9182541	.	1000	.	92.05020	-1.00000	4.87574	108
chr1	9196541	9196714	.	1000	.	325.95856	-1.00000	4.87574	90
chr1	9234550	9234652	.	1000	.	204.15530	-1.00000	4.87574	37
chr1	9250120	9250336	.	1000	.	110.31532	-1.00000	4.87574	108
chr1	9267196	9267353	.	1000	.	265.66793	-1.00000	4.87574	89
chr1	9289102	9289273	.	1000	.	282.59992	-1.00000	4.87574	88
chr1	9448235	9448451	.	784	.	26.91426	-1.00000	3.00326	108
chr1	9455909	9456020	.	1000	.	255.26205	-1.00000	4.87574	51
chr1	9465830	9466046	.	547	.	19.07085	-1.00000	1.98205	108
chr1	9491171	9491326	.	1000	.	305.66309	-1.00000	4.87574	78
chr1	9495330	9495481	.	1000	.	264.44268	-1.00000	4.87574	81
chr1	9546685	9546901	.	1000	.	52.64279	-1.00000	4.87574	108
chr1	9572976	9573192	.	606	.	41.64486	-1.00000	4.87574	108
chr1	9573803	9574019	.	1000	.	70.41367	-1.00000	4.87574	108
chr1	9588523	9588692	.	1000	.	271.96970	-1.00000	4.87574	87
chr1	9615699	9615853	.	1000	.	303.38188	-1.00000	4.87574	70
chr1	9627016	9627283	.	1000	.	433.08567	-1.00000	4.87574	132
chr1	9651453	9651669	.	582	.	26.47717	-1.00000	2.89503	108
chr1	9652749	9652965	.	1000	.	56.23436	-1.00000	4.87574	108
chr1	9702310	9702526	.	1000	.	43.86188	-1.00000	4.87574	108
chr1	9717346	9717562	.	731	.	27.43678	-1.00000	3.06246	108
chr1	9721862	9722078	.	1000	.	110.16977	-1.00000	4.87574	108
chr1	9725090	9725295	.	1000	.	301.23092	-1.00000	4.87574	99
chr1	9784657	9784806	.	1000	.	277.69330	-1.00000	4.87574	72
chr1	9867573	9867730	.	1000	.	330.62965	-1.00000	4.87574	81
chr1	9874946	9875123	.	1000	.	331.43632	-1.00000	4.87574	104
chr1	9909180	9909396	.	592	.	25.15542	-1.00000	2.73725	108
chr1	9914494	9914710	.	1000	.	90.35972	-1.00000	4.87574	108
chr1	9942409	9942625	.	1000	.	155.95047	-1.00000	4.87574	108
chr1	9943091	9943307	.	1000	.	76.60524	-1.00000	4.87574	108
chr1	9950432	9950581	.	1000	.	272.14243	-1.00000	4.87574	67
chr1	10032605	10032759	.	1000	.	321.43147	-1.00000	4.87574	60
chr1	10034482	10034698	.	651	.	26.64343	-1.00000	2.93351	108
chr1	10153017	10153233	.	1000	.	129.38396	-1.00000	4.87574	108
chr1	10173635	10173851	.	1000	.	90.00384	-1.00000	4.87574	108
chr1	10210262	10210432	.	1000	.	322.34194	-1.00000	4.87574	95
chr1	10338160	10338294	.	1000	.	260.37196	-1.00000	4.87574	71
chr1	10377527	10377608	.	1000	.	187.98399	-1.00000	4.87574	54
chr1	10398967	10399183	.	587	.	28.93111	-1.00000	3.18368	108
chr1	10428170	10428261	.	1000	.	233.22265	-1.00000	4.87574	69
chr1	10430281	10430441	.	1000	.	327.29168	-1.00000	4.87574	99
chr1	10494741	10494910	.	1000	.	295.37446	-1.00000	4.87574	91
chr1	10495171	10495305	.	1000	.	209.10857	-1.00000	4.87574	55
chr1	10507552	10507685	.	1000	.	276.14285	-1.00000	4.87574	67
chr1	10514560	10514674	.	1000	.	193.58129	-1.00000	4.87574	49
chr1	10530346	10530562	.	958	.	56.32394	-1.00000	4.87574	108
chr1	10690571	10690787	.	698	.	26.06045	-1.00000	2.86158	108
chr1	10692445	10692661	.	1000	.	145.69609	-1.00000	4.87574	108
chr1	10867192	10867408	.	1000	.	180.53394	-1.00000	4.87574	108
chr1	10909983	10910199	.	1000	.	130.93035	-1.00000	4.87574	108
chr1	10942129	10942184	.	1000	.	202.51939	-1.00000	4.87574	20
chr1	10961141	10961243	.	1000	.	214.71594	-1.00000	4.87574	47
chr1	11037679	11037874	.	1000	.	334.71749	-1.00000	4.87574	100
chr1	11061775	11061991	.	816	.	30.06147	-1.00000	3.38838	108
chr1	11072755	11072832	.	1000	.	154.02777	-1.00000	4.87574	35
chr1	11241771	11241987	.	1000	.	169.90080	-1.00000	4.87574	108
chr1	11248208	11248424	.	822	.	32.46702	-1.00000	3.63918	108
chr1	11262779	11262995	.	552	.	18.18071	-1.00000	1.85901	108
chr1	11286297	11286513	.	1000	.	56.16265	-1.00000	4.87574	108
chr1	11320234	11320450	.	1000	.	185.45795	-1.00000	4.87574	108
chr1	11337639	11337729	.	1000	.	181.29794	-1.00000	4.87574	48
chr1	11364265	11364481	.	1000	.	75.95412	-1.00000	4.87574	108
chr1	11478821	11478883	.	1000	.	184.90959	-1.00000	4.87574	11
chr1	11572256	11572472	.	849	.	34.21882	-1.00000	3.79482	108
chr1	11642512	11642670	.	1000	.	319.22613	-1.00000	4.87574	84
chr1	11645817	11645923	.	1000	.	214.74300	-1.00000	4.87574	47
chr1	11650538	11650664	.	1000	.	235.25732	-1.00000	4.87574	62
chr1	11664121	11664273	.	1000	.	255.98514	-1.00000	4.87574	67
chr1	11676794	11677010	.	688	.	26.50699	-1.00000	2.89488	108
chr1	11711165	11711381	.	1000	.	126.12153	-1.00000	4.87574	108
chr1	11719878	11720010	.	1000	.	264.24792	-1.00000	4.87574	84
chr1	11749295	11749383	.	1000	.	192.53279	-1.00000	4.87574	59
chr1	11785274	11785411	.	1000	.	242.02354	-1.00000	4.87574	64
chr1	11838755	11838937	.	1000	.	333.35001	-1.00000	4.87574	90
chr1	11859350	11859566	.	1000	.	45.53359	-1.00000	4.87574	108
chr1	11865562	11865778	.	1000	.	87.44572	-1.00000	4.87574	108
chr1	11894044	11894198	.	1000	.	291.85089	-1.00000	4.87574	83
chr1	11907813	11907890	.	1000	.	176.89890	-1.00000	4.87574	37
chr1	11967239	11967373	.	1000	.	230.68013	-1.00000	4.87574	79
chr1	11982088	11982304	.	1000	.	107.38872	-1.00000	4.87574	108
chr1	12001655	12001871	.	1000	.	166.31227	-1.00000	4.87574	108
chr1	12004712	12004928	.	653	.	23.80464	-1.00000	2.56211	108
chr1	12031395	12031487	.	1000	.	190.58737	-1.00000	4.87574	44
chr1	12053090	12053306	.	1000	.	60.98218	-1.00000	4.87574	108
chr1	12059701	12059917	.	694	.	20.62533	-1.00000	2.15477	108
chr1	12063826	12064042	.	726	.	29.14504	-1.00000	3.24790	108
chr1	12064669	12064885	.	830	.	31.47517	-1.00000	3.52583	108
chr1	12079664	12079880	.	1000	.	195.94767	-1.00000	4.87574	108
chr1	12106900	12107116	.	1000	.	45.90256	-1.00000	4.87574	108
chr1	12118733	12118835	.	1000	.	188.66662	-1.00000	4.87574	45
chr1	12124922	12125047	.	1000	.	253.22608	-1.00000	4.87574	48
chr1	12143676	12143892	.	1000	.	49.34352	-1.00000	4.87574	108
chr1	12184350	12184566	.	753	.	33.69129	-1.00000	3.68093	108
chr1	12196691	12196907	.	1000	.	72.55492	-1.00000	4.87574	108
chr1	12199564	12199780	.	1000	.	62.72751	-1.00000	4.87574	108
chr1	12208980	12209124	.	1000	.	251.98904	-1.00000	4.87574	65
chr1	12229876	12230040	.	1000	.	327.14116	-1.00000	4.87574	83
chr1	12244180	12244396	.	1000	.	53.62131	-1.00000	4.87574	108
chr1	12272148	12272364	.	1000	.	115.19891	-1.00000	4.87574	108
chr1	12275454	12275670	.	1000	.	138.39060	-1.00000	4.87574	108
chr1	12276346	12276562	.	618	.	51.54834	-1.00000	4.87574	108
chr1	12314412	12314628	.	947	.	123.29636	-1.00000	4.87574	108
chr1	12407507	12407723	.	1000	.	61.73394	-1.00000	4.87574	108
chr1	12601312	12601528	.	1000	.	119.58666	-1.00000	4.87574	108
chr1	12619946	12620118	.	1000	.	313.26418	-1.00000	4.87574	88
chr1	12659099	12659227	.	1000	.	267.19758	-1.00000	4.87574	71
chr1	13228338	13228554	.	990	.	43.08591	-1.00000	4.87574	108
chr1	13422643	13422859	.	1000	.	125.47969	-1.00000	4.87574	108
chr1	13469413	13469629	.	1000	.	60.82132	-1.00000	4.87574	108
chr1	13517286	13517502	.	1000	.	100.97856	-1.00000	4.87574	108
chr1	13544021	13544237	.	1000	.	40.85009	-1.00000	4.17820	108
chr1	13571027	13571243	.	724	.	27.36518	-1.00000	3.05180	108
chr1	13665779	13665933	.	1000	.	320.66009	-1.00000	4.87574	68
chr1	13697840	13698056	.	673	.	28.62580	-1.00000	3.14202	108
chr1	13725987	13726046	.	1000	.	184.04837	-1.00000	4.87574	47
chr1	13730914	13731130	.	704	.	43.62443	-1.00000	4.87574	108
chr1	13749056	13749272	.	977	.	47.76005	-1.00000	4.87574	108
chr1	13807300	13807516	.	1000	.	71.07332	-1.00000	4.87574	108
chr1	13809849	13810065	.	1000	.	45.70657	-1.00000	4.87574	108
chr1	13811284	13811500	.	1000	.	109.44426	-1.00000	4.87574	108
chr1	13813701	13813917	.	1000	.	153.26336	-1.00000	4.87574	108
chr1	13825138	13825354	.	1000	.	78.13948	-1.00000	4.87574	108
chr1	13829002	13829093	.	1000	.	172.92677	-1.00000	4.87574	36
chr1	13930253	13930469	.	1000	.	90.19448	-1.00000	4.87574	108
chr1	13960485	13960660	.	1000	.	303.99439	-1.00000	4.87574	85
chr1	13965888	13966104	.	1000	.	139.25462	-1.00000	4.87574	108
chr1	14095104	14095320	.	1000	.	102.44290	-1.00000	4.87574	108
chr1	14113918	14114134	.	1000	.	147.59729	-1.00000	4.87574	108
chr1	14392552	14392768	.	729	.	26.08613	-1.00000	2.86141	108
chr1	14435338	14435554	.	987	.	42.33795	-1.00000	4.87574	108
chr1	14538425	14538641	.	1000	.	67.39851	-1.00000	4.87574	108
chr1	14571992	14572093	.	1000	.	212.08840	-1.00000	4.87574	55
chr1	14606711	14606927	.	1000	.	119.61224	-1.00000	4.87574	108
chr1	14731980	14732196	.	1000	.	168.83321	-1.00000	4.87574	108
chr1	14779205	14779421	.	1000	.	113.90283	-1.00000	4.87574	108
chr1	14787640	14787856	.	623	.	23.01665	-1.00000	2.45355	108
chr1	14804743	14804959	.	1000	.	67.37421	-1.00000	4.87574	108
chr1	14849167	14849383	.	737	.	49.27314	-1.00000	4.87574	108
chr1	14850725	14850831	.	1000	.	172.12500	-1.00000	4.87574	53
chr1	14915500	14915593	.	1000	.	158.10187	-1.00000	4.87574	34
chr1	14924536	14924752	.	1000	.	55.41389	-1.00000	4.87574	108
chr1	15027615	15027748	.	1000	.	176.20022	-1.00000	4.87574	65
chr1	15038217	15038433	.	1000	.	65.22456	-1.00000	4.87574	108
chr1	15046645	15046780	.	1000	.	261.30210	-1.00000	4.87574	62
chr1	15100464	15100634	.	1000	.	300.14839	-1.00000	4.87574	89
chr1	15110920	15111136	.	919	.	36.36236	-1.00000	4.19853	108
chr1	15128633	15128786	.	1000	.	310.40782	-1.00000	4.87574	66
chr1	15152443	15152560	.	1000	.	198.94123	-1.00000	4.87574	35
chr1	15154123	15154339	.	1000	.	171.77015	-1.00000	4.87574	108
chr1	15272654	15272798	.	1000	.	269.60974	-1.00000	4.87574	64
chr1	15288189	15288405	.	560	.	18.06135	-1.00000	1.84532	108
chr1	15304869	15304992	.	1000	.	257.97263	-1.00000	4.87574	47
chr1	15323640	15323781	.	1000	.	291.57143	-1.00000	4.87574	86
chr1	15329140	15329356	.	970	.	62.01306	-1.00000	4.87574	108
chr1	15364834	15365050	.	1000	.	49.36642	-1.00000	4.87574	108
chr1	15384380	15384596	.	792	.	46.24831	-1.00000	4.87574	108
chr1	15390744	15390960	.	625	.	25.53778	-1.00000	2.78927	108
chr1	15421081	15421297	.	547	.	20.56629	-1.00000	2.14675	108
chr1	15431216	15431394	.	1000	.	327.19663	-1.00000	4.87574	98
chr1	15501482	15501698	.	1000	.	185.31531	-1.00000	4.87574	108
chr1	15526444	15526660	.	1000	.	84.29935	-1.00000	4.87574	108
chr1	15584488	15584704	.	985	.	40.36581	-1.00000	4.18021	108
chr1	15595178	15595394	.	596	.	65.26061	-1.00000	4.87574	108
chr1	15719807	15720023	.	1000	.	46.58578	-1.00000	4.87574	108
chr1	15741444	15741627	.	1000	.	331.68105	-1.00000	4.87574	93
chr1	15792107	15792260	.	1000	.	287.67653	-1.00000	4.87574	91
chr1	15803409	15803625	.	1000	.	59.70014	-1.00000	4.87574	108
chr1	15815657	15815773	.	1000	.	244.80755	-1.00000	4.87574	46
chr1	15937926	15938142	.	657	.	25.21851	-1.00000	2.75781	108
chr1	15951334	15951550	.	660	.	24.68727	-1.00000	2.67872	108
chr1	15952261	15952477	.	551	.	18.84016	-1.00000	1.95040	108
chr1	15957519	15957735	.	1000	.	54.27502	-1.00000	4.87574	108
chr1	15958939	15959155	.	1000	.	70.11735	-1.00000	4.87574	108
chr1	15962224	15962440	.	726	.	36.66848	-1.00000	4.19698	108
chr1	15975532	15975748	.	1000	.	57.99526	-1.00000	4.87574	108
chr1	15994666	15994786	.	1000	.	207.03372	-1.00000	4.87574	54
chr1	16007136	16007352	.	1000	.	92.47039	-1.00000	4.87574	108
chr1	16009124	16009270	.	1000	.	301.34226	-1.00000	4.87574	69
chr1	16017585	16017801	.	1000	.	43.49776	-1.00000	4.87574	108
chr1	16032995	16033100	.	1000	.	221.97340	-1.00000	4.87574	23
chr1	16042159	16042375	.	914	.	36.06914	-1.00000	4.20016	108
chr1	16056230	16056366	.	1000	.	286.71445	-1.00000	4.87574	40
chr1	16073564	16073780	.	1000	.	70.54288	-1.00000	4.87574	108
chr1	16078979	16079149	.	1000	.	300.33356	-1.00000	4.87574	71
chr1	16082464	16082585	.	1000	.	226.30717	-1.00000	4.87574	48
chr1	16154723	16154939	.	589	.	21.06783	-1.00000	2.20892	108
chr1	16187860	16188016	.	1000	.	292.30728	-1.00000	4.87574	70
chr1	16205073	16205289	.	1000	.	71.09827	-1.00000	4.87574	108
chr1	16236224	16236440	.	1000	.	43.71156	-1.00000	4.87574	108
chr1	16237188	16237404	.	607	.	20.35374	-1.00000	2.12610	108
chr1	16244488	16244653	.	1000	.	292.42904	-1.00000	4.87574	77
chr1	16290065	16290281	.	662	.	29.78545	-1.00000	3.36615	108
chr1	16352451	16352667	.	1000	.	134.99168	-1.00000	4.87574	108
chr1	16363477	16363601	.	1000	.	222.94877	-1.00000	4.87574	62
chr1	16440528	16440698	.	1000	.	314.09926	-1.00000	4.87574	104
chr1	16499021	16499237	.	1000	.	52.36374	-1.00000	4.87574	108
chr1	16621149	16621208	.	1000	.	150.33997	-1.00000	4.87574	55
chr1	16625004	16625220	.	1000	.	91.93569	-1.00000	4.87574	108
chr1	16644605	16644821	.	890	.	34.70164	-1.00000	3.86485	108
chr1	16951744	16951960	.	1000	.	107.73852	-1.00000	4.87574	108
chr1	16960768	16960846	.	1000	.	153.17455	-1.00000	4.87574	39
chr1	16963535	16963751	.	1000	.	81.13303	-1.00000	4.87574	108
chr1	16987077	16987293	.	1000	.	70.18340	-1.00000	4.87574	108
chr1	17046225	17046349	.	1000	.	214.91430	-1.00000	4.87574	51
chr1	17059772	17059914	.	1000	.	289.80801	-1.00000	4.87574	63
chr1	17075493	17075709	.	864	.	35.64024	-1.00000	3.94696	108
chr1	17120160	17120376	.	1000	.	117.09329	-1.00000	4.87574	108
chr1	17125847	17126010	.	1000	.	312.03057	-1.00000	4.87574	81
chr1	17141946	17142162	.	877	.	63.93053	-1.00000	4.87574	108
chr1	17237158	17237289	.	1000	.	284.95717	-1.00000	4.87574	69
chr1	17274284	17274500	.	1000	.	137.73331	-1.00000	4.87574	108
chr1	17336228	17336325	.	1000	.	172.26452	-1.00000	4.87574	57
chr1	17370674	17370890	.	787	.	30.49916	-1.00000	3.43817	108
chr1	17406278	17406357	.	1000	.	188.63609	-1.00000	4.87574	67
chr1	17419930	17420095	.	1000	.	310.06496	-1.00000	4.87574	95
chr1	17439674	17439890	.	1000	.	56.86932	-1.00000	4.87574	108
chr1	17477478	17477557	.	1000	.	144.91938	-1.00000	4.87574	58
chr1	17485376	17485592	.	1000	.	92.41141	-1.00000	4.87574	108
chr1	17494347	17494515	.	1000	.	274.88179	-1.00000	4.87574	91
chr1	17502443	17502584	.	1000	.	258.75136	-1.00000	4.87574	52
chr1	17572732	17572948	.	1000	.	63.55084	-1.00000	4.87574	108
chr1	17606954	17607105	.	1000	.	278.14080	-1.00000	4.87574	80
chr1	17629504	17629720	.	596	.	20.27523	-1.00000	2.11652	108
chr1	17653897	17653958	.	1000	.	178.89357	-1.00000	4.87574	54
chr1	17661702	17661818	.	1000	.	230.40753	-1.00000	4.87574	56
chr1	17826190	17826406	.	1000	.	93.66729	-1.00000	4.87574	108
chr1	17919940	17920156	.	790	.	32.72912	-1.00000	3.68594	108
chr1	17922930	17923146	.	1000	.	125.58040	-1.00000	4.87574	108
chr1	17984637	17984691	.	1000	.	161.23350	-1.00000	4.87574	54
chr1	17998961	17999177	.	731	.	32.77788	-1.00000	3.68563	108
chr1	18100565	18100781	.	1000	.	201.09322	-1.00000	4.87574	108
chr1	18217482	18217698	.	1000	.	98.33287	-1.00000	4.87574	108
chr1	18234854	18235070	.	1000	.	71.82824	-1.00000	4.87574	108
chr1	18289724	18289940	.	538	.	23.70932	-1.00000	2.54959	108
chr1	18299788	18300004	.	1000	.	146.47087	-1.00000	4.87574	108
chr1	18302900	18303116	.	1000	.	193.73580	-1.00000	4.87574	108
chr1	18322543	18322759	.	998	.	50.82755	-1.00000	4.87574	108
chr1	18324355	18324571	.	609	.	26.70797	-1.00000	2.94148	108
chr1	18360332	18360548	.	1000	.	59.28297	-1.00000	4.87574	108
chr1	18373976	18374192	.	1000	.	139.87005	-1.00000	4.87574	108
chr1	18486271	18486487	.	541	.	20.24308	-1.00000	2.11354	108
chr1	18531019	18531235	.	1000	.	100.49624	-1.00000	4.87574	108
chr1	18556465	18556681	.	897	.	61.49833	-1.00000	4.87574	108
chr1	18575654	18575870	.	727	.	32.56810	-1.00000	3.63852	108
chr1	18581564	18581648	.	1000	.	229.70160	-1.00000	4.87574	51
chr1	18597503	18597670	.	1000	.	271.57271	-1.00000	4.87574	83
chr1	18681467	18681683	.	1000	.	126.84418	-1.00000	4.87574	108
chr1	18820871	18821017	.	1000	.	243.93898	-1.00000	4.87574	86
chr1	18875306	18875522	.	1000	.	157.99070	-1.00000	4.87574	108
chr1	18884264	18884378	.	1000	.	260.99250	-1.00000	4.87574	49
chr1	18907108	18907170	.	1000	.	203.31950	-1.00000	4.87574	14
chr1	18913124	18913356	.	1000	.	392.75755	-1.00000	4.87574	122
chr1	18950138	18950354	.	1000	.	62.12844	-1.00000	4.87574	108
chr1	18955781	18955997	.	1000	.	47.09823	-1.00000	4.87574	108
chr1	18965825	18966041	.	1000	.	106.83532	-1.00000	4.87574	108
chr1	18972575	18972791	.	1000	.	86.04858	-1.00000	4.87574	108
chr1	19096327	19096543	.	1000	.	76.20370	-1.00000	4.87574	108
chr1	19113705	19113921	.	1000	.	128.21613	-1.00000	4.87574	108
chr1	19139500	19139716	.	679	.	29.95525	-1.00000	3.36499	108
chr1	19179617	19179833	.	1000	.	66.52126	-1.00000	4.87574	108
chr1	19241354	19241497	.	1000	.	261.20506	-1.00000	4.87574	80
chr1	19341591	19341722	.	1000	.	229.91085	-1.00000	4.87574	70
chr1	19344473	19344600	.	1000	.	232.84309	-1.00000	4.87574	56
chr1	19391481	19391568	.	1000	.	229.88852	-1.00000	4.87574	26
chr1	19439897	19440113	.	1000	.	81.43959	-1.00000	4.87574	108
chr1	19445822	19446038	.	634	.	24.73485	-1.00000	2.68742	108
chr1	19468357	19468573	.	643	.	43.54830	-1.00000	4.87574	108
chr1	19487800	19488016	.	1000	.	112.47651	-1.00000	4.87574	108
chr1	19582370	19582504	.	1000	.	259.09608	-1.00000	4.87574	60
chr1	19643103	19643319	.	647	.	18.98039	-1.00000	1.97113	108
chr1	19648733	19648949	.	1000	.	44.26537	-1.00000	4.87574	108
chr1	19651267	19651372	.	1000	.	255.84755	-1.00000	4.87574	72
chr1	19653820	19653947	.	1000	.	266.08883	-1.00000	4.87574	51
chr1	19659942	19660034	.	1000	.	169.51612	-1.00000	4.87574	67
chr1	19661820	19662036	.	1000	.	133.89279	-1.00000	4.87574	108
chr1	19704648	19704781	.	1000	.	243.50485	-1.00000	4.87574	72
chr1	19715725	19715848	.	1000	.	255.43140	-1.00000	4.87574	57
chr1	19762328	19762395	.	1000	.	168.74047	-1.00000	4.87574	46
chr1	19811389	19811466	.	1000	.	201.40157	-1.00000	4.87574	28
chr1	19882178	19882358	.	1000	.	301.35288	-1.00000	4.87574	85
chr1	19918089	19918264	.	1000	.	334.20671	-1.00000	4.87574	98
chr1	19974935	19975028	.	1000	.	194.76466	-1.00000	4.87574	34
chr1	20081128	20081344	.	667	.	23.20994	-1.00000	2.48685	108
chr1	20087770	20087986	.	1000	.	63.15529	-1.00000	4.87574	108
chr1	20101017	20101163	.	1000	.	271.76685	-1.00000	4.87574	81
chr1	20152419	20152598	.	1000	.	322.46483	-1.00000	4.87574	94
chr1	20165504	20165720	.	1000	.	53.50542	-1.00000	4.87574	108
chr1	20195299	20195417	.	1000	.	232.86597	-1.00000	4.87574	69
chr1	20212948	20213080	.	1000	.	196.90455	-1.00000	4.87574	82
chr1	20216730	20216946	.	1000	.	121.48940	-1.00000	4.87574	108
chr1	20233459	20233675	.	1000	.	109.52190	-1.00000	4.87574	108
chr1	20271558	20271774	.	800	.	28.06022	-1.00000	3.09384	108
chr1	20361880	20362096	.	1000	.	125.29453	-1.00000	4.87574	108
chr1	20377020	20377118	.	1000	.	206.66051	-1.00000	4.87574	55
chr1	20430490	20430706	.	1000	.	150.18083	-1.00000	4.87574	108
chr1	20493892	20494067	.	1000	.	363.88153	-1.00000	4.87574	83
chr1	20522427	20522557	.	1000	.	257.51121	-1.00000	4.87574	83
chr1	20575299	20575515	.	1000	.	114.83355	-1.00000	4.87574	108
chr1	20633305	20633487	.	1000	.	306.04553	-1.00000	4.87574	96
chr1	20640253	20640399	.	1000	.	263.67000	-1.00000	4.87574	55
chr1	20661410	20661626	.	1000	.	130.12461	-1.00000	4.87574	108
chr1	20663495	20663711	.	766	.	27.49628	-1.00000	3.06195	108
chr1	20696522	20696655	.	1000	.	268.13835	-1.00000	4.87574	66
chr1	20696993	20697061	.	1000	.	199.72926	-1.00000	4.87574	12
chr1	20702522	20702738	.	1000	.	62.30123	-1.00000	4.87574	108
chr1	20728053	20728269	.	686	.	23.82621	-1.00000	2.56532	108
chr1	20733113	20733329	.	1000	.	106.38574	-1.00000	4.87574	108
chr1	20932539	20932755	.	624	.	22.45377	-1.00000	2.38891	108
chr1	20964863	20965079	.	1000	.	65.30772	-1.00000	4.87574	108
chr1	20981992	20982208	.	1000	.	121.69928	-1.00000	4.87574	108
chr1	20983610	20983826	.	1000	.	107.88141	-1.00000	4.87574	108
chr1	21195299	21195411	.	1000	.	218.43758	-1.00000	4.87574	55
chr1	21216934	21217150	.	1000	.	161.76138	-1.00000	4.87574	108
chr1	21217961	21218177	.	1000	.	116.13367	-1.00000	4.87574	108
chr1	21232097	21232163	.	1000	.	201.42493	-1.00000	4.87574	62
chr1	21255341	21255461	.	1000	.	252.48559	-1.00000	4.87574	47
chr1	21270324	21270482	.	1000	.	275.72729	-1.00000	4.87574	69
chr1	21302742	21302958	.	1000	.	45.06942	-1.00000	4.87574	108
chr1	21334823	21334943	.	1000	.	193.11742	-1.00000	4.87574	73
chr1	21368573	21368763	.	1000	.	359.67377	-1.00000	4.87574	97
chr1	21370656	21370796	.	1000	.	203.65385	-1.00000	4.87574	76
chr1	21383921	21384137	.	969	.	43.06657	-1.00000	4.87574	108
chr1	21488761	21488977	.	549	.	49.41755	-1.00000	4.87574	108
chr1	21490892	21491108	.	1000	.	101.33958	-1.00000	4.87574	108
chr1	21509173	21509238	.	1000	.	179.51239	-1.00000	4.87574	57
chr1	21534902	21535024	.	1000	.	211.37744	-1.00000	4.87574	76
chr1	21574137	21574353	.	1000	.	139.54109	-1.00000	4.87574	108
chr1	21595673	21595776	.	1000	.	164.20965	-1.00000	4.87574	50
chr1	21657832	21658048	.	615	.	23.23756	-1.00000	2.49224	108
chr1	21659212	21659351	.	1000	.	241.59023	-1.00000	4.87574	62
chr1	21669905	21670121	.	1000	.	72.55597	-1.00000	4.87574	108
chr1	21703384	21703600	.	1000	.	81.93289	-1.00000	4.87574	108
chr1	21782475	21782691	.	1000	.	148.27385	-1.00000	4.87574	108
chr1	21814567	21814783	.	786	.	41.95705	-1.00000	4.87574	108
chr1	21866046	21866262	.	801	.	31.32162	-1.00000	3.43326	108
chr1	21884522	21884738	.	556	.	21.23387	-1.00000	2.22929	108
chr1	21900219	21900435	.	540	.	18.60780	-1.00000	1.92204	108
chr1	21964078	21964217	.	1000	.	280.36988	-1.00000	4.87574	84
chr1	22019367	22019583	.	1000	.	131.46459	-1.00000	4.87574	108
chr1	22022925	22023141	.	1000	.	142.58596	-1.00000	4.87574	108
chr1	22039604	22039820	.	537	.	18.01172	-1.00000	1.83791	108
chr1	22105741	22105900	.	1000	.	246.44286	-1.00000	4.87574	73
chr1	22131987	22132165	.	1000	.	308.19142	-1.00000	4.87574	90
chr1	22143322	22143538	.	728	.	40.37173	-1.00000	4.18019	108
chr1	22275958	22276087	.	1000	.	235.95292	-1.00000	4.87574	78
chr1	22317350	22317566	.	1000	.	99.47077	-1.00000	4.87574	108
chr1	22416686	22416854	.	1000	.	299.95807	-1.00000	4.87574	85
chr1	22420563	22420703	.	1000	.	250.03530	-1.00000	4.87574	67
chr1	22637048	22637264	.	564	.	18.79010	-1.00000	1.94569	108
chr1	22642135	22642274	.	1000	.	268.71045	-1.00000	4.87574	63
chr1	22658460	22658676	.	595	.	19.87313	-1.00000	2.08080	108
chr1	22665835	22666051	.	1000	.	62.48232	-1.00000	4.87574	108
chr1	22674267	22674385	.	1000	.	187.75812	-1.00000	4.87574	52
chr1	22704547	22704696	.	1000	.	268.26944	-1.00000	4.87574	86
chr1	22731927	22732143	.	1000	.	76.15925	-1.00000	4.87574	108
chr1	22862171	22862387	.	1000	.	90.90879	-1.00000	4.87574	108
chr1	22889392	22889481	.	1000	.	197.12054	-1.00000	4.87574	15
chr1	22930488	22930552	.	1000	.	173.71386	-1.00000	4.87574	8
chr1	22964334	22964430	.	1000	.	214.96864	-1.00000	4.87574	49
chr1	22976533	22976666	.	1000	.	267.35090	-1.00000	4.87574	62
chr1	23019231	23019447	.	1000	.	108.41712	-1.00000	4.87574	108
chr1	23081469	23081685	.	578	.	21.34061	-1.00000	2.25129	108
chr1	23098824	23098993	.	1000	.	324.61442	-1.00000	4.87574	76
chr1	23179343	23179559	.	559	.	19.16849	-1.00000	1.99336	108
chr1	23184774	23184914	.	1000	.	209.79512	-1.00000	4.87574	75
chr1	23216788	23217004	.	1000	.	109.06947	-1.00000	4.87574	108
chr1	23404054	23404196	.	1000	.	304.43881	-1.00000	4.87574	69
chr1	23484102	23484318	.	598	.	32.83364	-1.00000	3.68534	108
chr1	23497154	23497317	.	1000	.	291.79501	-1.00000	4.87574	88
chr1	23531353	23531569	.	1000	.	75.55453	-1.00000	4.87574	108
chr1	23539900	23540072	.	1000	.	355.43134	-1.00000	4.87574	93
chr1	23544797	23544958	.	1000	.	324.46405	-1.00000	4.87574	85
chr1	23554975	23555191	.	1000	.	111.98381	-1.00000	4.87574	108
chr1	23566321	23566537	.	723	.	27.71795	-1.00000	3.06075	108
chr1	23635051	23635180	.	1000	.	231.22838	-1.00000	4.87574	76
chr1	23637521	23637688	.	1000	.	305.00732	-1.00000	4.87574	86
chr1	23657816	23657893	.	1000	.	167.57329	-1.00000	4.87574	53
chr1	23691620	23691749	.	1000	.	262.00749	-1.00000	4.87574	67
chr1	23718576	23718792	.	1000	.	82.10669	-1.00000	4.87574	108
chr1	23727292	23727508	.	1000	.	47.11367	-1.00000	4.87574	108
chr1	23745615	23745831	.	1000	.	103.61251	-1.00000	4.87574	108
chr1	23751423	23751552	.	1000	.	255.09318	-1.00000	4.87574	56
chr1	23772245	23772396	.	1000	.	321.85959	-1.00000	4.87574	64
chr1	23804276	23804492	.	565	.	21.10207	-1.00000	2.21294	108
chr1	23809814	23809985	.	1000	.	301.03676	-1.00000	4.87574	82
chr1	23810838	23811054	.	1000	.	164.78748	-1.00000	4.87574	108
chr1	23854667	23854883	.	1000	.	66.12421	-1.00000	4.87574	108
chr1	23868346	23868523	.	1000	.	300.00594	-1.00000	4.87574	96
chr1	23909604	23909820	.	635	.	18.73723	-1.00000	1.94107	108
chr1	23915536	23915752	.	1000	.	56.92691	-1.00000	4.87574	108
chr1	23916914	23917080	.	1000	.	311.52370	-1.00000	4.87574	77
chr1	23949226	23949442	.	1000	.	60.25783	-1.00000	4.87574	108
chr1	23958939	23959155	.	1000	.	184.43844	-1.00000	4.87574	108
chr1	23980210	23980426	.	1000	.	76.36953	-1.00000	4.87574	108
chr1	24028156	24028372	.	1000	.	168.53515	-1.00000	4.87574	108
chr1	24070944	24071075	.	1000	.	247.03502	-1.00000	4.87574	76
chr1	24112658	24112712	.	1000	.	193.31142	-1.00000	4.87574	53
chr1	24150592	24150718	.	1000	.	243.16194	-1.00000	4.87574	51
chr1	24160043	24160259	.	586	.	23.79951	-1.00000	2.56216	108
chr1	24199397	24199499	.	1000	.	227.95853	-1.00000	4.87574	64
chr1	24201983	24202088	.	1000	.	240.47761	-1.00000	4.87574	59
chr1	24253650	24253866	.	819	.	29.99159	-1.00000	3.36474	108
chr1	24390151	24390367	.	1000	.	143.44154	-1.00000	4.87574	108
chr1	24391373	24391554	.	1000	.	315.72772	-1.00000	4.87574	87
chr1	24392483	24392558	.	1000	.	214.97880	-1.00000	4.87574	17
chr1	24415514	24415679	.	1000	.	278.40233	-1.00000	4.87574	71
chr1	24527262	24527478	.	1000	.	61.34098	-1.00000	4.87574	108
chr1	24542066	24542282	.	1000	.	74.56973	-1.00000	4.87574	108
chr1	24587334	24587443	.	1000	.	221.57128	-1.00000	4.87574	63
chr1	24593572	24593788	.	993	.	37.83399	-1.00000	4.19148	108
chr1	24635306	24635522	.	1000	.	188.03794	-1.00000	4.87574	108
chr1	24642447	24642663	.	895	.	36.80866	-1.00000	4.19626	108
chr1	24688642	24688822	.	1000	.	304.08698	-1.00000	4.87574	83
chr1	24744896	24744999	.	1000	.	196.32099	-1.00000	4.87574	64
chr1	24830801	24830939	.	1000	.	266.21741	-1.00000	4.87574	65
chr1	24835015	24835231	.	1000	.	140.53571	-1.00000	4.87574	108
chr1	24847999	24848189	.	1000	.	323.62080	-1.00000	4.87574	99
chr1	24849811	24849936	.	1000	.	243.85837	-1.00000	4.87574	68
chr1	24898214	24898344	.	1000	.	240.04450	-1.00000	4.87574	86
chr1	24901638	24901854	.	794	.	32.68865	-1.00000	3.68619	108
chr1	24927053	24927269	.	1000	.	56.51285	-1.00000	4.87574	108
chr1	24930348	24930564	.	1000	.	106.61279	-1.00000	4.87574	108
chr1	24932354	24932493	.	1000	.	228.17847	-1.00000	4.87574	65
chr1	24934698	24934914	.	581	.	24.97165	-1.00000	2.71362	108
chr1	24952604	24952820	.	1000	.	47.01650	-1.00000	4.87574	108
chr1	24960341	24960415	.	1000	.	144.54274	-1.00000	4.87574	44
chr1	24962305	24962521	.	1000	.	82.41727	-1.00000	4.87574	108
chr1	24963595	24963811	.	1000	.	115.02517	-1.00000	4.87574	108
chr1	24991318	24991534	.	692	.	26.89463	-1.00000	3.00346	108
chr1	25026818	25027034	.	1000	.	71.04687	-1.00000	4.87574	108
chr1	25029365	25029581	.	929	.	36.39982	-1.00000	4.19838	108
chr1	25032455	25032671	.	1000	.	62.25353	-1.00000	4.87574	108
chr1	25033196	25033412	.	596	.	23.90199	-1.00000	2.57498	108
chr1	25037326	25037389	.	1000	.	182.05869	-1.00000	4.87574	22
chr1	25037890	25037949	.	1000	.	161.84665	-1.00000	4.87574	11
chr1	25068907	25069123	.	1000	.	50.03660	-1.00000	4.87574	108
chr1	25101530	25101698	.	1000	.	322.04648	-1.00000	4.87574	91
chr1	25117535	25117751	.	1000	.	57.65009	-1.00000	4.87574	108
chr1	25148816	25148936	.	1000	.	182.77079	-1.00000	4.87574	47
chr1	25198843	25199059	.	608	.	20.89470	-1.00000	2.18310	108
chr1	25204989	25205085	.	1000	.	173.56144	-1.00000	4.87574	54
chr1	25240025	25240092	.	1000	.	228.73640	-1.00000	4.87574	24
chr1	25477519	25477735	.	656	.	29.47791	-1.00000	3.30254	108
chr1	25487659	25487875	.	1000	.	86.57953	-1.00000	4.87574	108
chr1	25501825	25502041	.	781	.	38.24245	-1.00000	4.18957	108
chr1	25503934	25504040	.	1000	.	194.65742	-1.00000	4.87574	49
chr1	25520575	25520672	.	1000	.	209.04211	-1.00000	4.87574	80
chr1	25523597	25523813	.	1000	.	74.57159	-1.00000	4.87574	108
chr1	25572835	25573051	.	1000	.	94.47058	-1.00000	4.87574	108
chr1	25590267	25590483	.	600	.	20.80736	-1.00000	2.17455	108
chr1	25608672	25608888	.	1000	.	166.34911	-1.00000	4.87574	108
chr1	25610969	25611185	.	645	.	84.79310	-1.00000	4.87574	108
chr1	25616132	25616348	.	707	.	30.12160	-1.00000	3.38800	108
chr1	25619138	25619354	.	1000	.	82.50823	-1.00000	4.87574	108
chr1	25692671	25692887	.	1000	.	106.32596	-1.00000	4.87574	108
chr1	25744188	25744404	.	1000	.	82.39294	-1.00000	4.87574	108
chr1	25796945	25797073	.	1000	.	226.79359	-1.00000	4.87574	65
chr1	25798084	25798300	.	1000	.	72.39558	-1.00000	4.87574	108
chr1	25810057	25810273	.	982	.	41.97644	-1.00000	4.87574	108
chr1	25810960	25811116	.	1000	.	323.08629	-1.00000	4.87574	58
chr1	25814125	25814341	.	1000	.	103.87474	-1.00000	4.87574	108
chr1	25837340	25837556	.	1000	.	131.70460	-1.00000	4.87574	108
chr1	25875163	25875379	.	549	.	27.31484	-1.00000	3.04132	108
chr1	25895471	25895691	.	1000	.	388.73694	-1.00000	4.87574	110
chr1	25998220	25998406	.	1000	.	397.36991	-1.00000	4.87574	88
chr1	26029953	26030169	.	1000	.	44.78533	-1.00000	4.87574	108
chr1	26036038	26036220	.	1000	.	315.99654	-1.00000	4.87574	92
chr1	26105070	26105212	.	1000	.	300.00514	-1.00000	4.87574	67
chr1	26110892	26111108	.	666	.	29.34068	-1.00000	3.28370	108
chr1	26145239	26145362	.	1000	.	247.18688	-1.00000	4.87574	65
chr1	26161919	26162135	.	878	.	33.83587	-1.00000	3.68023	108
chr1	26164255	26164471	.	1000	.	57.49814	-1.00000	4.87574	108
chr1	26169730	26169905	.	1000	.	330.06156	-1.00000	4.87574	97
chr1	26190458	26190674	.	909	.	35.89161	-1.00000	4.20109	108
chr1	26233864	26234046	.	1000	.	344.45591	-1.00000	4.87574	92
chr1	26234390	26234606	.	1000	.	141.05275	-1.00000	4.87574	108
chr1	26235154	26235370	.	1000	.	70.55634	-1.00000	4.87574	108
chr1	26275651	26275779	.	1000	.	256.29626	-1.00000	4.87574	55
chr1	26275943	26276159	.	803	.	27.15835	-1.00000	3.04247	108
chr1	26279625	26279841	.	1000	.	92.55839	-1.00000	4.87574	108
chr1	26285194	26285334	.	1000	.	255.56167	-1.00000	4.87574	62
chr1	26285901	26286117	.	1000	.	61.56156	-1.00000	4.87574	108
chr1	26321635	26321824	.	1000	.	332.58060	-1.00000	4.87574	92
chr1	26363940	26364094	.	1000	.	287.56612	-1.00000	4.87574	65
chr1	26391564	26391780	.	1000	.	106.09099	-1.00000	4.87574	108
chr1	26396408	26396493	.	1000	.	162.33051	-1.00000	4.87574	47
chr1	26417126	26417273	.	1000	.	261.40354	-1.00000	4.87574	95
chr1	26470386	26470602	.	1000	.	167.67331	-1.00000	4.87574	108
chr1	26500264	26500426	.	1000	.	305.07280	-1.00000	4.87574	92
chr1	26531315	26531369	.	1000	.	151.71814	-1.00000	4.87574	2
chr1	26538067	26538283	.	1000	.	78.46518	-1.00000	4.87574	108
chr1	26538775	26538991	.	1000	.	110.87790	-1.00000	4.87574	108
chr1	26541918	26542134	.	1000	.	120.73943	-1.00000	4.87574	108
chr1	26543143	26543359	.	731	.	29.33102	-1.00000	3.28376	108
chr1	26597638	26597854	.	1000	.	124.88418	-1.00000	4.87574	108
chr1	26602484	26602609	.	1000	.	254.83338	-1.00000	4.87574	58
chr1	26608971	26609187	.	1000	.	81.65645	-1.00000	4.87574	108
chr1	26620343	26620459	.	1000	.	208.31019	-1.00000	4.87574	75
chr1	26677598	26677709	.	1000	.	206.16266	-1.00000	4.87574	44
chr1	26692520	26692736	.	1000	.	51.37557	-1.00000	4.87574	108
chr1	26719297	26719513	.	783	.	44.41887	-1.00000	4.87574	108
chr1	26723549	26723765	.	545	.	18.56055	-1.00000	1.91497	108
chr1	26789248	26789437	.	1000	.	355.59688	-1.00000	4.87574	94
chr1	26790483	26790699	.	644	.	24.03744	-1.00000	2.59885	108
chr1	26810103	26810319	.	1000	.	155.99200	-1.00000	4.87574	108
chr1	26820768	26820984	.	1000	.	171.64680	-1.00000	4.87574	108
chr1	26826543	26826627	.	1000	.	166.15875	-1.00000	4.87574	58
chr1	26833704	26833920	.	1000	.	107.89180	-1.00000	4.87574	108
chr1	26838681	26838897	.	722	.	29.86710	-1.00000	3.36556	108
chr1	26853241	26853327	.	1000	.	235.57026	-1.00000	4.87574	29
chr1	26862794	26863010	.	1000	.	82.38931	-1.00000	4.87574	108
chr1	26878071	26878234	.	1000	.	250.34317	-1.00000	4.87574	77
chr1	26887211	26887427	.	1000	.	88.10833	-1.00000	4.87574	108
chr1	26967034	26967151	.	1000	.	192.26166	-1.00000	4.87574	45
chr1	26997763	26997891	.	1000	.	260.68379	-1.00000	4.87574	54
chr1	27044615	27044803	.	1000	.	349.30601	-1.00000	4.87574	97
chr1	27046007	27046163	.	1000	.	243.73578	-1.00000	4.87574	76
chr1	27097486	27097649	.	1000	.	278.24565	-1.00000	4.87574	93
chr1	27099426	27099642	.	1000	.	39.24225	-1.00000	4.18531	108
chr1	27102809	27102970	.	1000	.	317.80519	-1.00000	4.87574	67
chr1	27109190	27109406	.	1000	.	52.76787	-1.00000	4.87574	108
chr1	27112139	27112355	.	1000	.	163.26779	-1.00000	4.87574	108
chr1	27155135	27155248	.	1000	.	274.46336	-1.00000	4.87574	68
chr1	27198054	27198164	.	1000	.	248.19595	-1.00000	4.87574	53
chr1	27284778	27284929	.	1000	.	245.15880	-1.00000	4.87574	88
chr1	27296765	27296981	.	1000	.	146.77576	-1.00000	4.87574	108
chr1	27300890	27301066	.	1000	.	355.62410	-1.00000	4.87574	83
chr1	27332918	27332988	.	1000	.	162.09724	-1.00000	4.87574	42
chr1	27357609	27357754	.	1000	.	272.50090	-1.00000	4.87574	70
chr1	27366570	27366662	.	1000	.	183.80473	-1.00000	4.87574	42
chr1	27388517	27388680	.	1000	.	306.75877	-1.00000	4.87574	70
chr1	27392314	27392530	.	1000	.	149.18763	-1.00000	4.87574	108
chr1	27392909	27393125	.	593	.	20.30645	-1.00000	2.12190	108
chr1	27395474	27395638	.	1000	.	302.93681	-1.00000	4.87574	90
chr1	27402403	27402619	.	1000	.	112.29099	-1.00000	4.87574	108
chr1	27403024	27403240	.	1000	.	152.24980	-1.00000	4.87574	108
chr1	27416653	27416760	.	1000	.	204.97164	-1.00000	4.87574	55
chr1	27431328	27431544	.	657	.	21.46536	-1.00000	2.26774	108
chr1	27508291	27508507	.	673	.	24.95996	-1.00000	2.70412	108
chr1	27556826	27556962	.	1000	.	253.29023	-1.00000	4.87574	87
chr1	27568638	27568736	.	1000	.	187.17472	-1.00000	4.87574	68
chr1	27575975	27576191	.	1000	.	66.66946	-1.00000	4.87574	108
chr1	27605890	27606106	.	994	.	47.11413	-1.00000	4.87574	108
chr1	27606451	27606621	.	1000	.	326.01970	-1.00000	4.87574	79
chr1	27608713	27608809	.	1000	.	196.87784	-1.00000	4.87574	80
chr1	27609846	27610062	.	805	.	27.79732	-1.00000	3.06018	108
chr1	27616552	27616768	.	1000	.	61.73815	-1.00000	4.87574	108
chr1	27644041	27644138	.	1000	.	224.78864	-1.00000	4.87574	26
chr1	27656655	27656871	.	599	.	19.62846	-1.00000	2.04495	108
chr1	27663269	27663412	.	1000	.	280.40443	-1.00000	4.87574	73
chr1	27669251	27669394	.	1000	.	260.94928	-1.00000	4.87574	69
chr1	27672368	27672584	.	1000	.	83.02126	-1.00000	4.87574	108
chr1	27672878	27673094	.	566	.	24.23495	-1.00000	2.62379	108
chr1	27719643	27719859	.	1000	.	86.61543	-1.00000	4.87574	108
chr1	27725667	27725883	.	1000	.	206.85860	-1.00000	4.87574	108
chr1	27760470	27760686	.	734	.	31.53725	-1.00000	3.52538	108
chr1	27858141	27858307	.	1000	.	367.92568	-1.00000	4.87574	73
chr1	27891488	27891704	.	985	.	40.02587	-1.00000	4.18186	108
chr1	27928730	27928946	.	1000	.	43.33192	-1.00000	4.87574	108
chr1	27940393	27940609	.	1000	.	105.03782	-1.00000	4.87574	108
chr1	27960103	27960319	.	1000	.	115.17656	-1.00000	4.87574	108
chr1	27979762	27979820	.	1000	.	136.10876	-1.00000	4.87574	43
chr1	28036521	28036737	.	1000	.	116.30943	-1.00000	4.87574	108
chr1	28087984	28088051	.	1000	.	148.09751	-1.00000	4.87574	39
chr1	28091344	28091462	.	1000	.	266.44212	-1.00000	4.87574	34
chr1	28175121	28175337	.	1000	.	50.95942	-1.00000	4.87574	108
chr1	28208982	28209115	.	1000	.	280.92382	-1.00000	4.87574	80
chr1	28248590	28248734	.	1000	.	254.37843	-1.00000	4.87574	68
chr1	28359768	28359896	.	1000	.	200.11540	-1.00000	4.87574	75
chr1	28368245	28368461	.	760	.	29.00498	-1.00000	3.19865	108
chr1	28409799	28410015	.	1000	.	86.01063	-1.00000	4.87574	108
chr1	28471523	28471739	.	1000	.	73.52083	-1.00000	4.87574	108
chr1	28518103	28518261	.	1000	.	307.61021	-1.00000	4.87574	76
chr1	28518478	28518694	.	840	.	40.63999	-1.00000	4.17905	108
chr1	28581290	28581506	.	1000	.	67.81688	-1.00000	4.87574	108
chr1	28602946	28603105	.	1000	.	247.54345	-1.00000	4.87574	84
chr1	28640866	28641082	.	1000	.	59.80114	-1.00000	4.87574	108
chr1	28643154	28643232	.	1000	.	197.95093	-1.00000	4.87574	37
chr1	28653920	28654136	.	1000	.	39.90410	-1.00000	4.18241	108
chr1	28668609	28668825	.	743	.	25.69967	-1.00000	2.81812	108
chr1	28736640	28736814	.	1000	.	279.06683	-1.00000	4.87574	100
chr1	28756954	28757170	.	918	.	46.12110	-1.00000	4.87574	108
chr1	28785213	28785351	.	1000	.	248.29370	-1.00000	4.87574	63
chr1	28846295	28846511	.	677	.	30.88730	-1.00000	3.43595	108
chr1	28877311	28877436	.	1000	.	305.77329	-1.00000	4.87574	55
chr1	28882169	28882312	.	1000	.	311.57583	-1.00000	4.87574	50
chr1	28884924	28885140	.	641	.	23.03947	-1.00000	2.45855	108
chr1	28893798	28894014	.	1000	.	58.96059	-1.00000	4.87574	108
chr1	29033931	29034147	.	1000	.	201.89377	-1.00000	4.87574	108
chr1	29117496	29117712	.	681	.	40.54985	-1.00000	4.17951	108
chr1	29121274	29121490	.	1000	.	98.28112	-1.00000	4.87574	108
chr1	29181937	29182125	.	1000	.	311.65294	-1.00000	4.87574	104
chr1	29197599	29197815	.	1000	.	108.24069	-1.00000	4.87574	108
chr1	29202958	29203139	.	1000	.	321.35924	-1.00000	4.87574	95
chr1	29230947	29231163	.	1000	.	72.12361	-1.00000	4.87574	108
chr1	29236348	29236519	.	1000	.	278.30182	-1.00000	4.87574	88
chr1	29245866	29246082	.	1000	.	111.65591	-1.00000	4.87574	108
chr1	29332291	29332507	.	1000	.	98.45755	-1.00000	4.87574	108
chr1	29340981	29341197	.	1000	.	125.03848	-1.00000	4.87574	108
chr1	29379554	29379770	.	1000	.	76.39798	-1.00000	4.87574	108
chr1	29415521	29415737	.	807	.	35.86221	-1.00000	4.20123	108
chr1	29453583	29453799	.	1000	.	53.40448	-1.00000	4.87574	108
chr1	29513354	29513570	.	1000	.	75.61967	-1.00000	4.87574	108
chr1	29698067	29698283	.	825	.	31.03650	-1.00000	3.43507	108
chr1	29703625	29703841	.	1000	.	131.96800	-1.00000	4.87574	108
chr1	29707118	29707334	.	1000	.	46.10941	-1.00000	4.87574	108
chr1	29793139	29793266	.	1000	.	215.18379	-1.00000	4.87574	60
chr1	29849169	29849385	.	1000	.	106.63243	-1.00000	4.87574	108
chr1	29912498	29912714	.	960	.	40.30591	-1.00000	4.18052	108
chr1	30086024	30086240	.	1000	.	85.55178	-1.00000	4.87574	108
chr1	30106179	30106395	.	1000	.	47.60208	-1.00000	4.87574	108
chr1	30111540	30111756	.	1000	.	78.25872	-1.00000	4.87574	108
chr1	30232385	30232601	.	1000	.	140.41719	-1.00000	4.87574	108
chr1	30353699	30353915	.	611	.	31.52777	-1.00000	3.52550	108
chr1	30380528	30380645	.	1000	.	266.40567	-1.00000	4.87574	41
chr1	30708210	30708380	.	1000	.	309.83226	-1.00000	4.87574	74
chr1	30719287	30719495	.	1000	.	332.75994	-1.00000	4.87574	111
chr1	30720158	30720374	.	1000	.	49.90330	-1.00000	4.87574	108
chr1	30724277	30724493	.	922	.	39.57278	-1.00000	4.18400	108
chr1	30752109	30752325	.	659	.	31.53097	-1.00000	3.52543	108
chr1	30755841	30756057	.	1000	.	50.78747	-1.00000	4.87574	108
chr1	30765424	30765640	.	1000	.	48.18113	-1.00000	4.87574	108
chr1	30779686	30779860	.	1000	.	311.78147	-1.00000	4.87574	83
chr1	30782445	30782583	.	1000	.	248.99967	-1.00000	4.87574	61
chr1	30782954	30783170	.	1000	.	145.48337	-1.00000	4.87574	108
chr1	30801816	30801983	.	1000	.	299.88494	-1.00000	4.87574	80
chr1	30911472	30911611	.	1000	.	235.58463	-1.00000	4.87574	69
chr1	30929529	30929639	.	1000	.	226.86955	-1.00000	4.87574	60
chr1	30983075	30983291	.	862	.	32.02837	-1.00000	3.55887	108
chr1	31155353	31155569	.	1000	.	50.38304	-1.00000	4.87574	108
chr1	31162821	31162912	.	1000	.	191.15795	-1.00000	4.87574	39
chr1	31181506	31181722	.	1000	.	162.26813	-1.00000	4.87574	108
chr1	31184094	31184232	.	1000	.	257.38117	-1.00000	4.87574	57
chr1	31185830	31185885	.	1000	.	128.05741	-1.00000	4.87574	22
chr1	31296640	31296856	.	673	.	27.04891	-1.00000	3.03263	108
chr1	31335104	31335320	.	1000	.	137.18744	-1.00000	4.87574	108
chr1	31373558	31373774	.	669	.	24.56190	-1.00000	2.66206	108
chr1	31394728	31394874	.	1000	.	260.44861	-1.00000	4.87574	72
chr1	31396686	31396902	.	1000	.	79.05814	-1.00000	4.87574	108
chr1	31421561	31421649	.	1000	.	185.16329	-1.00000	4.87574	45
chr1	31422848	31423001	.	1000	.	297.60323	-1.00000	4.87574	76
chr1	31460111	31460327	.	622	.	25.80836	-1.00000	2.82356	108
chr1	31508031	31508247	.	1000	.	44.93004	-1.00000	4.87574	108
chr1	31509314	31509530	.	613	.	17.49764	-1.00000	1.78324	108
chr1	31548986	31549173	.	1000	.	291.96548	-1.00000	4.87574	81
chr1	31564180	31564294	.	1000	.	248.98491	-1.00000	4.87574	60
chr1	31587873	31587987	.	1000	.	190.53836	-1.00000	4.87574	63
chr1	31594100	31594248	.	1000	.	295.23343	-1.00000	4.87574	74
chr1	31618254	31618356	.	1000	.	188.38186	-1.00000	4.87574	65
chr1	31633200	31633416	.	1000	.	78.98757	-1.00000	4.87574	108
chr1	31663927	31664099	.	1000	.	288.79481	-1.00000	4.87574	88
chr1	31684088	31684304	.	1000	.	72.54307	-1.00000	4.87574	108
chr1	31705321	31705403	.	1000	.	221.51519	-1.00000	4.87574	48
chr1	31707834	31708050	.	1000	.	106.70522	-1.00000	4.87574	108
chr1	31714427	31714643	.	1000	.	146.24002	-1.00000	4.87574	108
chr1	31715775	31715839	.	1000	.	167.90782	-1.00000	4.87574	55
chr1	31745753	31745871	.	1000	.	189.04384	-1.00000	4.87574	65
chr1	31761283	31761499	.	933	.	35.37135	-1.00000	3.94827	108
chr1	31762753	31762866	.	1000	.	173.07487	-1.00000	4.87574	58
chr1	31764301	31764517	.	690	.	24.28288	-1.00000	2.62731	108
chr1	31765251	31765467	.	1000	.	56.68102	-1.00000	4.87574	108
chr1	31789299	31789476	.	1000	.	332.12194	-1.00000	4.87574	94
chr1	31816089	31816147	.	1000	.	161.49152	-1.00000	4.87574	36
chr1	31834628	31834844	.	1000	.	91.41142	-1.00000	4.87574	108
chr1	31861472	31861688	.	1000	.	111.26483	-1.00000	4.87574	108
chr1	31938382	31938459	.	1000	.	203.69364	-1.00000	4.87574	2
chr1	31939895	31940111	.	1000	.	190.38508	-1.00000	4.87574	108
chr1	31956150	31956366	.	1000	.	90.81166	-1.00000	4.87574	108
chr1	31964186	31964353	.	1000	.	327.52487	-1.00000	4.87574	89
chr1	31977884	31977938	.	1000	.	133.05234	-1.00000	4.87574	20
chr1	32003748	32003807	.	1000	.	147.83948	-1.00000	4.87574	10
chr1	32063544	32063633	.	1000	.	188.93471	-1.00000	4.87574	36
chr1	32073261	32073477	.	892	.	51.00879	-1.00000	4.87574	108
chr1	32109420	32109636	.	1000	.	78.72908	-1.00000	4.87574	108
chr1	32201024	32201240	.	980	.	39.19070	-1.00000	4.18557	108
chr1	32215716	32215867	.	1000	.	275.99873	-1.00000	4.87574	78
chr1	32223834	32224050	.	1000	.	41.39662	-1.00000	4.87574	108
chr1	32240433	32240649	.	1000	.	117.24001	-1.00000	4.87574	108
chr1	32241058	32241274	.	571	.	16.93668	-1.00000	1.70882	108
chr1	32242568	32242784	.	586	.	15.20731	-1.00000	1.49150	108
chr1	32248283	32248432	.	1000	.	269.00540	-1.00000	4.87574	78
chr1	32316645	32316726	.	1000	.	175.80969	-1.00000	4.87574	10
chr1	32335224	32335372	.	1000	.	254.18170	-1.00000	4.87574	84
chr1	32351137	32351353	.	955	.	60.94920	-1.00000	4.87574	108
chr1	32362151	32362367	.	887	.	35.30026	-1.00000	3.94868	108
chr1	32372288	32372504	.	1000	.	105.71351	-1.00000	4.87574	108
chr1	32400933	32401100	.	1000	.	254.88406	-1.00000	4.87574	74
chr1	32414097	32414165	.	1000	.	155.53141	-1.00000	4.87574	49
chr1	32448369	32448585	.	1000	.	64.04967	-1.00000	4.87574	108
chr1	32520521	32520685	.	1000	.	240.79672	-1.00000	4.87574	74
chr1	32612179	32612395	.	1000	.	95.93503	-1.00000	4.87574	108
chr1	32620175	32620391	.	1000	.	52.51047	-1.00000	4.87574	108
chr1	32712259	32712484	.	1000	.	372.10323	-1.00000	4.87574	97
chr1	32734072	32734288	.	688	.	22.17791	-1.00000	2.35775	108
chr1	32741479	32741695	.	652	.	30.68578	-1.00000	3.43706	108
chr1	32749817	32750033	.	955	.	41.19864	-1.00000	4.87574	108
chr1	32773091	32773267	.	1000	.	289.57126	-1.00000	4.87574	93
chr1	32828438	32828654	.	986	.	44.19126	-1.00000	4.87574	108
chr1	32872717	32872839	.	1000	.	250.36619	-1.00000	4.87574	98
chr1	32876769	32876848	.	1000	.	225.90364	-1.00000	4.87574	50
chr1	32886627	32886843	.	642	.	42.64083	-1.00000	4.87574	108
chr1	32892941	32893157	.	1000	.	81.37875	-1.00000	4.87574	108
chr1	32893307	32893523	.	942	.	43.00876	-1.00000	4.87574	108
chr1	32925486	32925702	.	977	.	46.74685	-1.00000	4.87574	108
chr1	32933577	32933640	.	1000	.	139.58093	-1.00000	4.87574	39
chr1	33001377	33001593	.	1000	.	39.42937	-1.00000	4.18467	108
chr1	33007272	33007488	.	1000	.	85.21741	-1.00000	4.87574	108
chr1	33055231	33055383	.	1000	.	201.56978	-1.00000	4.87574	71
chr1	33086487	33086598	.	1000	.	208.19947	-1.00000	4.87574	62
chr1	33095105	33095240	.	1000	.	238.42859	-1.00000	4.87574	75
chr1	33112105	33112227	.	1000	.	169.41493	-1.00000	4.87574	61
chr1	33119905	33120121	.	776	.	36.69302	-1.00000	4.19686	108
chr1	33127283	33127446	.	1000	.	354.77190	-1.00000	4.87574	90
chr1	33132124	33132340	.	700	.	27.03637	-1.00000	3.03268	108
chr1	33137900	33138116	.	1000	.	97.10519	-1.00000	4.87574	108
chr1	33147993	33148209	.	1000	.	105.56533	-1.00000	4.87574	108
chr1	33218749	33218965	.	1000	.	107.80247	-1.00000	4.87574	108
chr1	33295559	33295752	.	1000	.	339.62749	-1.00000	4.87574	105
chr1	33298801	33298930	.	1000	.	241.15685	-1.00000	4.87574	57
chr1	33367865	33368036	.	1000	.	375.57199	-1.00000	4.87574	85
chr1	33372795	33373011	.	1000	.	66.56931	-1.00000	4.87574	108
chr1	33455952	33456059	.	1000	.	222.81725	-1.00000	4.87574	54
chr1	33470578	33470725	.	1000	.	305.60971	-1.00000	4.87574	89
chr1	33613007	33613129	.	1000	.	249.22749	-1.00000	4.87574	62
chr1	33625019	33625235	.	1000	.	73.74706	-1.00000	4.87574	108
chr1	33633115	33633304	.	1000	.	364.48416	-1.00000	4.87574	97
chr1	33634924	33635140	.	1000	.	100.98836	-1.00000	4.87574	108
chr1	33641161	33641377	.	1000	.	102.06927	-1.00000	4.87574	108
chr1	33654347	33654563	.	840	.	32.30983	-1.00000	3.64009	108
chr1	33875952	33876168	.	1000	.	85.75945	-1.00000	4.87574	108
chr1	34014071	34014287	.	1000	.	119.87702	-1.00000	4.87574	108
chr1	34113449	34113665	.	676	.	26.92234	-1.00000	3.00322	108
chr1	34114012	34114228	.	1000	.	72.09338	-1.00000	4.87574	108
chr1	34156822	34157038	.	610	.	30.09049	-1.00000	3.38818	108
chr1	34163290	34163385	.	1000	.	162.71851	-1.00000	4.87574	61
chr1	34292571	34292787	.	1000	.	62.78456	-1.00000	4.87574	108
chr1	34295579	34295795	.	712	.	26.44659	-1.00000	2.89516	108
chr1	34354433	34354649	.	965	.	38.59780	-1.00000	4.18819	108
chr1	34419783	34419999	.	894	.	40.28146	-1.00000	4.18056	108
chr1	34460367	34460499	.	1000	.	201.70892	-1.00000	4.87574	49
chr1	34549291	34549507	.	869	.	32.40238	-1.00000	3.63953	108
chr1	34592320	34592536	.	1000	.	95.19849	-1.00000	4.87574	108
chr1	34597994	34598159	.	1000	.	298.09822	-1.00000	4.87574	94
chr1	34681588	34681719	.	1000	.	231.40572	-1.00000	4.87574	83
chr1	34742780	34742940	.	1000	.	297.91993	-1.00000	4.87574	77
chr1	34753135	34753351	.	571	.	21.63728	-1.00000	2.28771	108
chr1	34786565	34786715	.	1000	.	305.94308	-1.00000	4.87574	76
chr1	34788190	34788406	.	1000	.	59.69526	-1.00000	4.87574	108
chr1	34852708	34852969	.	1000	.	328.09546	-1.00000	4.87574	141
chr1	34859813	34860002	.	1000	.	297.98773	-1.00000	4.87574	89
chr1	34866429	34866636	.	1000	.	309.08070	-1.00000	4.87574	96
chr1	34896701	34896917	.	1000	.	83.49201	-1.00000	4.87574	108
chr1	34919174	34919390	.	1000	.	55.10415	-1.00000	4.87574	108
chr1	35047101	35047317	.	615	.	21.64024	-1.00000	2.28768	108
chr1	35192009	35192225	.	656	.	26.90715	-1.00000	3.00333	108
chr1	35202232	35202373	.	1000	.	284.03958	-1.00000	4.87574	46
chr1	35221090	35221306	.	1000	.	72.48061	-1.00000	4.87574	108
chr1	35288057	35288273	.	628	.	15.01985	-1.00000	1.46267	108
chr1	35298695	35298792	.	1000	.	220.50541	-1.00000	4.87574	52
chr1	35435836	35436052	.	615	.	22.82542	-1.00000	2.43008	108
chr1	35444127	35444343	.	988	.	59.05102	-1.00000	4.87574	108
chr1	35451181	35451316	.	1000	.	266.94208	-1.00000	4.87574	56
chr1	35545140	35545275	.	1000	.	268.34479	-1.00000	4.87574	80
chr1	35564757	35564852	.	1000	.	217.28499	-1.00000	4.87574	60
chr1	35569030	35569171	.	1000	.	290.26104	-1.00000	4.87574	68
chr1	35646156	35646372	.	770	.	30.97373	-1.00000	3.43540	108
chr1	35715604	35715733	.	1000	.	260.89785	-1.00000	4.87574	68
chr1	35726957	35727109	.	1000	.	242.19736	-1.00000	4.87574	73
chr1	35769313	35769529	.	817	.	33.52090	-1.00000	3.68190	108
chr1	35774780	35774925	.	1000	.	265.23257	-1.00000	4.87574	69
chr1	35857918	35858134	.	1000	.	112.79623	-1.00000	4.87574	108
chr1	35883002	35883151	.	1000	.	326.41087	-1.00000	4.87574	76
chr1	35894104	35894320	.	1000	.	41.81989	-1.00000	4.87574	108
chr1	36088699	36088892	.	1000	.	366.52413	-1.00000	4.87574	91
chr1	36099696	36099853	.	1000	.	294.67056	-1.00000	4.87574	78
chr1	36134893	36134962	.	1000	.	162.99516	-1.00000	4.87574	18
chr1	36149596	36149794	.	1000	.	384.47370	-1.00000	4.87574	105
chr1	36161168	36161384	.	1000	.	112.75480	-1.00000	4.87574	108
chr1	36188266	36188418	.	1000	.	337.13341	-1.00000	4.87574	77
chr1	36209310	36209526	.	682	.	22.02076	-1.00000	2.33135	108
chr1	36217706	36217922	.	867	.	35.27344	-1.00000	3.94881	108
chr1	36224832	36225048	.	653	.	24.95590	-1.00000	2.70421	108
chr1	36285596	36285709	.	1000	.	221.77608	-1.00000	4.87574	48
chr1	36299949	36300165	.	1000	.	89.11930	-1.00000	4.87574	108
chr1	36306294	36306510	.	622	.	39.50621	-1.00000	4.18431	108
chr1	36342807	36342977	.	1000	.	275.84886	-1.00000	4.87574	77
chr1	36369115	36369281	.	1000	.	256.11933	-1.00000	4.87574	85
chr1	36384877	36385093	.	707	.	37.38197	-1.00000	4.19365	108
chr1	36386547	36386763	.	554	.	25.40839	-1.00000	2.79014	108
chr1	36420893	36421060	.	1000	.	335.14401	-1.00000	4.87574	103
chr1	36446407	36446623	.	1000	.	136.86675	-1.00000	4.87574	108
chr1	36516464	36516586	.	1000	.	228.43026	-1.00000	4.87574	66
chr1	36542994	36543210	.	816	.	31.96587	-1.00000	3.55931	108
chr1	36553957	36554049	.	1000	.	206.47189	-1.00000	4.87574	54
chr1	36576181	36576326	.	1000	.	252.55421	-1.00000	4.87574	72
chr1	36609427	36609481	.	1000	.	169.42531	-1.00000	4.87574	4
chr1	36650596	36650717	.	1000	.	202.16924	-1.00000	4.87574	56
chr1	36703803	36703956	.	1000	.	264.68508	-1.00000	4.87574	82
chr1	36864273	36864489	.	1000	.	97.32936	-1.00000	4.87574	108
chr1	37001784	37002000	.	576	.	20.67567	-1.00000	2.16049	108
chr1	37020734	37020950	.	804	.	36.64329	-1.00000	4.19710	108
chr1	37029000	37029216	.	942	.	38.87199	-1.00000	4.18704	108
chr1	37036097	37036313	.	851	.	35.45693	-1.00000	3.94786	108
chr1	37038313	37038529	.	709	.	44.08668	-1.00000	4.87574	108
chr1	37096624	37096840	.	1000	.	55.95379	-1.00000	4.87574	108
chr1	37130631	37130847	.	631	.	21.44791	-1.00000	2.26144	108
chr1	37177359	37177575	.	1000	.	105.32111	-1.00000	4.87574	108
chr1	37308665	37308881	.	591	.	21.49689	-1.00000	2.26899	108
chr1	37323895	37324002	.	1000	.	179.65966	-1.00000	4.87574	64
chr1	37434407	37434540	.	1000	.	273.97182	-1.00000	4.87574	63
chr1	37454941	37455105	.	1000	.	338.49432	-1.00000	4.87574	83
chr1	37458627	37458843	.	1000	.	85.91703	-1.00000	4.87574	108
chr1	37478437	37478653	.	1000	.	52.42854	-1.00000	4.87574	108
chr1	37487472	37487649	.	1000	.	291.07602	-1.00000	4.87574	87
chr1	37509281	37509497	.	1000	.	74.26842	-1.00000	4.87574	108
chr1	37514700	37514916	.	1000	.	137.38412	-1.00000	4.87574	108
chr1	37561928	37562043	.	1000	.	203.00768	-1.00000	4.87574	36
chr1	37603276	37603376	.	1000	.	174.81682	-1.00000	4.87574	27
chr1	37676497	37676713	.	838	.	37.09421	-1.00000	4.19500	108
chr1	37682484	37682651	.	1000	.	283.51036	-1.00000	4.87574	78
chr1	37692286	37692502	.	1000	.	204.95278	-1.00000	4.87574	108
chr1	37766104	37766320	.	1000	.	44.54460	-1.00000	4.87574	108
chr1	37794891	37795107	.	1000	.	42.01962	-1.00000	4.87574	108
chr1	37811174	37811295	.	1000	.	249.04833	-1.00000	4.87574	74
chr1	37819973	37820189	.	632	.	26.01929	-1.00000	2.85504	108
chr1	37859700	37859916	.	614	.	32.62431	-1.00000	3.68654	108
chr1	37860224	37860363	.	1000	.	274.50840	-1.00000	4.87574	60
chr1	37890535	37890634	.	1000	.	175.70319	-1.00000	4.87574	38
chr1	37919365	37919581	.	973	.	42.26850	-1.00000	4.87574	108
chr1	37936068	37936284	.	1000	.	59.84988	-1.00000	4.87574	108
chr1	37975095	37975311	.	1000	.	123.46907	-1.00000	4.87574	108
chr1	37990063	37990285	.	1000	.	432.67612	-1.00000	4.87574	117
chr1	38019058	38019120	.	1000	.	183.11202	-1.00000	4.87574	35
chr1	38026747	38026870	.	1000	.	226.17791	-1.00000	4.87574	57
chr1	38037732	38037948	.	1000	.	106.74552	-1.00000	4.87574	108
chr1	38040618	38040744	.	1000	.	223.31433	-1.00000	4.87574	67
chr1	38050907	38051123	.	622	.	21.39554	-1.00000	2.25715	108
chr1	38061831	38062047	.	765	.	29.05845	-1.00000	3.19837	108
chr1	38071960	38072176	.	1000	.	147.46246	-1.00000	4.87574	108
chr1	38073100	38073316	.	1000	.	42.64283	-1.00000	4.87574	108
chr1	38152844	38153060	.	1000	.	52.52182	-1.00000	4.87574	108
chr1	38326234	38326450	.	849	.	30.39325	-1.00000	3.43887	108
chr1	38360892	38361108	.	1000	.	43.10837	-1.00000	4.87574	108
chr1	38489867	38490083	.	1000	.	96.15157	-1.00000	4.87574	108
chr1	38502902	38503118	.	1000	.	63.97643	-1.00000	4.87574	108
chr1	38539961	38540177	.	790	.	36.82738	-1.00000	4.19615	108
chr1	38587166	38587325	.	1000	.	284.35795	-1.00000	4.87574	78
chr1	38608338	38608554	.	1000	.	124.28473	-1.00000	4.87574	108
chr1	38615788	38616004	.	889	.	32.77331	-1.00000	3.68565	108
chr1	38816083	38816299	.	677	.	26.81221	-1.00000	2.97580	108
chr1	38818336	38818404	.	1000	.	183.83867	-1.00000	4.87574	2
chr1	38835364	38835491	.	1000	.	274.31148	-1.00000	4.87574	54
chr1	38846290	38846506	.	752	.	28.85986	-1.00000	3.16914	108
chr1	38891805	38892021	.	664	.	31.43157	-1.00000	3.52607	108
chr1	38964233	38964449	.	1000	.	96.81152	-1.00000	4.87574	108
chr1	39088784	39089000	.	903	.	38.54558	-1.00000	4.18839	108
chr1	39092458	39092605	.	1000	.	216.87253	-1.00000	4.87574	86
chr1	39098771	39098888	.	1000	.	260.14015	-1.00000	4.87574	64
chr1	39102653	39102792	.	1000	.	234.40387	-1.00000	4.87574	56
chr1	39129567	39129783	.	1000	.	114.90002	-1.00000	4.87574	108
chr1	39183743	39183959	.	1000	.	133.47594	-1.00000	4.87574	108
chr1	39191711	39191842	.	1000	.	215.01947	-1.00000	4.87574	69
chr1	39192674	39192730	.	1000	.	169.81309	-1.00000	4.87574	3
chr1	39258742	39258888	.	1000	.	269.67795	-1.00000	4.87574	92
chr1	39266417	39266474	.	1000	.	172.01165	-1.00000	4.87574	17
chr1	39354657	39354873	.	1000	.	46.36051	-1.00000	4.87574	108
chr1	39378359	39378575	.	1000	.	94.20425	-1.00000	4.87574	108
chr1	39387605	39387821	.	1000	.	42.43322	-1.00000	4.87574	108
chr1	39411066	39411154	.	1000	.	170.37437	-1.00000	4.87574	29
chr1	39469218	39469434	.	560	.	25.48171	-1.00000	2.78967	108
chr1	39507277	39507493	.	1000	.	62.11758	-1.00000	4.87574	108
chr1	39539328	39539447	.	1000	.	265.22440	-1.00000	4.87574	53
chr1	39576912	39577014	.	1000	.	208.01132	-1.00000	4.87574	55
chr1	39606272	39606420	.	1000	.	289.38362	-1.00000	4.87574	76
chr1	39609726	39609848	.	1000	.	217.11780	-1.00000	4.87574	72
chr1	39639945	39640161	.	613	.	29.97628	-1.00000	3.36486	108
chr1	39653637	39653797	.	1000	.	277.52156	-1.00000	4.87574	74
chr1	39658211	39658275	.	1000	.	208.91079	-1.00000	4.87574	11
chr1	39672725	39672941	.	1000	.	135.87652	-1.00000	4.87574	108
chr1	39701980	39702114	.	1000	.	250.03762	-1.00000	4.87574	55
chr1	39720160	39720248	.	1000	.	212.55277	-1.00000	4.87574	45
chr1	39789212	39789428	.	717	.	25.33659	-1.00000	2.76783	108
chr1	39799278	39799494	.	1000	.	60.49583	-1.00000	4.87574	108
chr1	39799823	39799930	.	1000	.	179.16672	-1.00000	4.87574	26
chr1	39816906	39817052	.	1000	.	194.65406	-1.00000	4.87574	73
chr1	39817529	39817745	.	835	.	29.93701	-1.00000	3.36511	108
chr1	39902346	39902475	.	1000	.	228.18057	-1.00000	4.87574	62
chr1	39917919	39918135	.	1000	.	44.05300	-1.00000	4.87574	108
chr1	39919627	39919756	.	1000	.	220.55170	-1.00000	4.87574	42
chr1	39973614	39973776	.	1000	.	326.07982	-1.00000	4.87574	78
chr1	40032432	40032525	.	1000	.	248.21989	-1.00000	4.87574	37
chr1	40039319	40039535	.	1000	.	85.30803	-1.00000	4.87574	108
chr1	40059263	40059479	.	590	.	20.92428	-1.00000	2.18542	108
chr1	40078656	40078765	.	1000	.	204.38824	-1.00000	4.87574	47
chr1	40097308	40097524	.	775	.	29.56390	-1.00000	3.30204	108
chr1	40144117	40144254	.	1000	.	245.49433	-1.00000	4.87574	64
chr1	40153102	40153318	.	1000	.	183.76377	-1.00000	4.87574	108
chr1	40161853	40162069	.	734	.	27.45767	-1.00000	3.06221	108
chr1	40183072	40183288	.	1000	.	61.40318	-1.00000	4.87574	108
chr1	40305551	40305767	.	1000	.	81.11043	-1.00000	4.87574	108
chr1	40312407	40312623	.	1000	.	55.53886	-1.00000	4.87574	108
chr1	40315364	40315550	.	1000	.	325.94780	-1.00000	4.87574	103
chr1	40316625	40316841	.	680	.	25.62285	-1.00000	2.80645	108
chr1	40338795	40338972	.	1000	.	343.34215	-1.00000	4.87574	91
chr1	40363804	40364020	.	750	.	27.71881	-1.00000	3.06073	108
chr1	40404958	40405057	.	1000	.	205.26731	-1.00000	4.87574	65
chr1	40438488	40438704	.	1000	.	128.15018	-1.00000	4.87574	108
chr1	40532920	40533136	.	1000	.	171.28609	-1.00000	4.87574	108
chr1	40592252	40592468	.	1000	.	45.91017	-1.00000	4.87574	108
chr1	40612383	40612522	.	1000	.	313.24104	-1.00000	4.87574	74
chr1	40625143	40625359	.	1000	.	107.33561	-1.00000	4.87574	108
chr1	40630606	40630822	.	1000	.	92.36024	-1.00000	4.87574	108
chr1	40650104	40650320	.	1000	.	118.91139	-1.00000	4.87574	108
chr1	40665899	40666115	.	1000	.	70.30822	-1.00000	4.87574	108
chr1	40668999	40669144	.	1000	.	279.71679	-1.00000	4.87574	67
chr1	40722730	40722946	.	1000	.	68.00698	-1.00000	4.87574	108
chr1	40769856	40770072	.	712	.	27.99701	-1.00000	3.08212	108
chr1	40774287	40774429	.	1000	.	223.64740	-1.00000	4.87574	75
chr1	40840612	40840828	.	918	.	35.84498	-1.00000	4.20134	108
chr1	40848637	40848772	.	1000	.	229.15897	-1.00000	4.87574	75
chr1	40850095	40850266	.	1000	.	295.28830	-1.00000	4.87574	87
chr1	40862542	40862758	.	1000	.	72.00328	-1.00000	4.87574	108
chr1	40949039	40949143	.	1000	.	163.72009	-1.00000	4.87574	66
chr1	40952580	40952753	.	1000	.	289.73539	-1.00000	4.87574	87
chr1	41003900	41003982	.	1000	.	216.15918	-1.00000	4.87574	34
chr1	41123184	41123400	.	1000	.	62.04515	-1.00000	4.87574	108
chr1	41240343	41240559	.	1000	.	107.39787	-1.00000	4.87574	108
chr1	41263087	41263303	.	1000	.	44.27868	-1.00000	4.87574	108
chr1	41268251	41268428	.	1000	.	291.97963	-1.00000	4.87574	99
chr1	41282814	41282951	.	1000	.	228.54958	-1.00000	4.87574	71
chr1	41313700	41313916	.	1000	.	110.65531	-1.00000	4.87574	108
chr1	41322979	41323140	.	1000	.	282.91462	-1.00000	4.87574	80
chr1	41361147	41361363	.	1000	.	118.51261	-1.00000	4.87574	108
chr1	41417169	41417370	.	1000	.	303.32710	-1.00000	4.87574	99
chr1	41423502	41423718	.	1000	.	70.40473	-1.00000	4.87574	108
chr1	41432836	41432960	.	1000	.	252.55454	-1.00000	4.87574	74
chr1	41444328	41444544	.	639	.	21.88285	-1.00000	2.30827	108
chr1	41473842	41474058	.	876	.	32.16392	-1.00000	3.55792	108
chr1	41484327	41484543	.	1000	.	50.06772	-1.00000	4.87574	108
chr1	41492347	41492563	.	1000	.	114.81957	-1.00000	4.87574	108
chr1	41495632	41495848	.	1000	.	54.18013	-1.00000	4.87574	108
chr1	41513467	41513683	.	1000	.	67.19478	-1.00000	4.87574	108
chr1	41516180	41516375	.	1000	.	277.41864	-1.00000	4.87574	103
chr1	41574196	41574355	.	1000	.	329.77047	-1.00000	4.87574	70
chr1	41575742	41575958	.	539	.	12.33375	-1.00000	1.09329	108
chr1	41579047	41579263	.	1000	.	43.22943	-1.00000	4.87574	108
chr1	41658027	41658243	.	919	.	34.23155	-1.00000	3.79470	108
chr1	41726837	41727053	.	1000	.	62.11491	-1.00000	4.87574	108
chr1	41754536	41754752	.	1000	.	86.17354	-1.00000	4.87574	108
chr1	41795479	41795695	.	608	.	20.25653	-1.00000	2.11456	108
chr1	41804282	41804498	.	614	.	21.50383	-1.00000	2.27055	108
chr1	41811546	41811762	.	1000	.	136.64353	-1.00000	4.87574	108
chr1	41812145	41812204	.	1000	.	192.52850	-1.00000	4.87574	15
chr1	41868672	41868777	.	1000	.	193.77929	-1.00000	4.87574	69
chr1	41891652	41891868	.	1000	.	92.36675	-1.00000	4.87574	108
chr1	42035623	42035839	.	1000	.	133.53572	-1.00000	4.87574	108
chr1	42146966	42147095	.	1000	.	251.60554	-1.00000	4.87574	62
chr1	42157681	42157897	.	866	.	34.84438	-1.00000	3.86398	108
chr1	42173449	42173599	.	1000	.	286.19934	-1.00000	4.87574	66
chr1	42177053	42177179	.	1000	.	239.84388	-1.00000	4.87574	55
chr1	42314532	42314748	.	1000	.	114.90509	-1.00000	4.87574	108
chr1	42334161	42334377	.	1000	.	55.57667	-1.00000	4.87574	108
chr1	42344337	42344553	.	1000	.	123.47837	-1.00000	4.87574	108
chr1	42404081	42404297	.	676	.	40.51011	-1.00000	4.17972	108
chr1	42479658	42479874	.	651	.	23.58949	-1.00000	2.52839	108
chr1	42578059	42578155	.	1000	.	188.32777	-1.00000	4.87574	43
chr1	42690902	42691118	.	1000	.	73.99739	-1.00000	4.87574	108
chr1	42731131	42731347	.	1000	.	46.38162	-1.00000	4.87574	108
chr1	42736213	42736429	.	703	.	29.34306	-1.00000	3.28367	108
chr1	42737348	42737564	.	1000	.	69.23523	-1.00000	4.87574	108
chr1	42747221	42747437	.	1000	.	169.47944	-1.00000	4.87574	108
chr1	42757059	42757275	.	1000	.	162.02530	-1.00000	4.87574	108
chr1	42765953	42766169	.	1000	.	83.78883	-1.00000	4.87574	108
chr1	42777988	42778097	.	1000	.	212.55977	-1.00000	4.87574	60
chr1	42816814	42817030	.	1000	.	56.88472	-1.00000	4.87574	108
chr1	42846497	42846713	.	1000	.	98.54279	-1.00000	4.87574	108
chr1	42913493	42913600	.	1000	.	208.18216	-1.00000	4.87574	55
chr1	42923063	42923225	.	1000	.	280.54720	-1.00000	4.87574	63
chr1	42924402	42924618	.	776	.	29.07503	-1.00000	3.21433	108
chr1	42931105	42931321	.	1000	.	134.23297	-1.00000	4.87574	108
chr1	43073749	43073864	.	1000	.	264.40085	-1.00000	4.87574	65
chr1	43074350	43074566	.	1000	.	52.43337	-1.00000	4.87574	108
chr1	43143697	43143913	.	686	.	32.76799	-1.00000	3.68572	108
chr1	43197448	43197664	.	736	.	34.33638	-1.00000	3.79419	108
chr1	43227373	43227507	.	1000	.	311.00777	-1.00000	4.87574	67
chr1	43238221	43238341	.	1000	.	209.77394	-1.00000	4.87574	54
chr1	43358128	43358344	.	1000	.	112.86816	-1.00000	4.87574	108
chr1	43368303	43368519	.	1000	.	98.44717	-1.00000	4.87574	108
chr1	43383558	43383774	.	1000	.	70.81290	-1.00000	4.87574	108
chr1	43414706	43414922	.	1000	.	135.85661	-1.00000	4.87574	108
chr1	43529206	43529392	.	1000	.	302.92770	-1.00000	4.87574	94
chr1	43554509	43554725	.	1000	.	135.36602	-1.00000	4.87574	108
chr1	43590477	43590693	.	778	.	28.97803	-1.00000	3.19885	108
chr1	43653497	43653629	.	1000	.	225.08803	-1.00000	4.87574	66
chr1	43763536	43763705	.	1000	.	336.11242	-1.00000	4.87574	93
chr1	43908944	43909160	.	713	.	30.79336	-1.00000	3.43646	108
chr1	43910423	43910639	.	1000	.	76.39554	-1.00000	4.87574	108
chr1	43930538	43930754	.	1000	.	92.88946	-1.00000	4.87574	108
chr1	43934332	43934457	.	1000	.	240.54788	-1.00000	4.87574	53
chr1	43934843	43935018	.	1000	.	263.03770	-1.00000	4.87574	98
chr1	43946556	43946638	.	1000	.	245.35113	-1.00000	4.87574	3
chr1	43974764	43974980	.	753	.	25.28292	-1.00000	2.75730	108
chr1	43990840	43991056	.	856	.	34.12502	-1.00000	3.79531	108
chr1	43994869	43995085	.	1000	.	82.38032	-1.00000	4.87574	108
chr1	44005750	44005929	.	1000	.	328.23456	-1.00000	4.87574	81
chr1	44030765	44030981	.	1000	.	85.49608	-1.00000	4.87574	108
chr1	44036693	44036837	.	1000	.	307.60547	-1.00000	4.87574	64
chr1	44047796	44047935	.	1000	.	277.22056	-1.00000	4.87574	61
chr1	44092274	44092490	.	1000	.	118.06365	-1.00000	4.87574	108
chr1	44213252	44213468	.	589	.	30.58237	-1.00000	3.43776	108
chr1	44217816	44217982	.	1000	.	287.19158	-1.00000	4.87574	89
chr1	44236578	44236794	.	958	.	35.13800	-1.00000	3.94940	108
chr1	44238211	44238427	.	1000	.	88.91535	-1.00000	4.87574	108
chr1	44318356	44318492	.	1000	.	220.44805	-1.00000	4.87574	78
chr1	44361573	44361789	.	587	.	20.07979	-1.00000	2.09890	108
chr1	44378325	44378442	.	1000	.	199.56538	-1.00000	4.87574	57
chr1	44572145	44572361	.	1000	.	115.61803	-1.00000	4.87574	108
chr1	44595248	44595399	.	1000	.	287.68094	-1.00000	4.87574	71
chr1	44608251	44608467	.	812	.	30.24121	-1.00000	3.41278	108
chr1	44609519	44609735	.	1000	.	137.18268	-1.00000	4.87574	108
chr1	44652961	44653139	.	1000	.	325.50159	-1.00000	4.87574	82
chr1	44655618	44655834	.	1000	.	152.08327	-1.00000	4.87574	108
chr1	44677212	44677428	.	1000	.	107.95330	-1.00000	4.87574	108
chr1	44708023	44708127	.	1000	.	190.87034	-1.00000	4.87574	62
chr1	44715080	44715233	.	1000	.	271.06792	-1.00000	4.87574	74
chr1	44729390	44729494	.	1000	.	254.55219	-1.00000	4.87574	53
chr1	44731387	44731502	.	1000	.	234.90176	-1.00000	4.87574	62
chr1	44784886	44785102	.	1000	.	43.13199	-1.00000	4.87574	108
chr1	44786192	44786355	.	1000	.	262.20069	-1.00000	4.87574	85
chr1	44793741	44793957	.	1000	.	185.39371	-1.00000	4.87574	108
chr1	44799781	44799942	.	1000	.	304.60871	-1.00000	4.87574	66
chr1	44800286	44800502	.	901	.	42.51240	-1.00000	4.87574	108
chr1	44820178	44820394	.	1000	.	60.67327	-1.00000	4.87574	108
chr1	44827328	44827544	.	579	.	21.85824	-1.00000	2.30848	108
chr1	44835961	44836097	.	1000	.	281.81190	-1.00000	4.87574	73
chr1	44925152	44925368	.	943	.	38.51873	-1.00000	4.18851	108
chr1	45014588	45014730	.	1000	.	282.84283	-1.00000	4.87574	61
chr1	45018699	45018915	.	1000	.	98.44056	-1.00000	4.87574	108
chr1	45230657	45230873	.	964	.	38.35734	-1.00000	4.18920	108
chr1	45300371	45300487	.	1000	.	232.84782	-1.00000	4.87574	77
chr1	45304093	45304194	.	1000	.	203.78676	-1.00000	4.87574	48
chr1	45340974	45341190	.	1000	.	60.99225	-1.00000	4.87574	108
chr1	45359939	45360063	.	1000	.	217.47641	-1.00000	4.87574	43
chr1	45491045	45491261	.	574	.	28.23448	-1.00000	3.10519	108
chr1	45493238	45493373	.	1000	.	234.42777	-1.00000	4.87574	62
chr1	45499818	45500034	.	988	.	47.47218	-1.00000	4.87574	108
chr1	45512669	45512885	.	1000	.	205.30042	-1.00000	4.87574	108
chr1	45570162	45570316	.	1000	.	333.07450	-1.00000	4.87574	78
chr1	45584316	45584532	.	881	.	36.46843	-1.00000	4.19809	108
chr1	45644110	45644326	.	839	.	45.90697	-1.00000	4.87574	108
chr1	45685983	45686199	.	812	.	30.08591	-1.00000	3.38824	108
chr1	45750807	45750892	.	1000	.	217.03167	-1.00000	4.87574	41
chr1	45812745	45812961	.	1000	.	45.07062	-1.00000	4.87574	108
chr1	45881674	45881890	.	1000	.	134.76700	-1.00000	4.87574	108
chr1	46037125	46037301	.	1000	.	334.67555	-1.00000	4.87574	95
chr1	46130256	46130472	.	811	.	32.09980	-1.00000	3.55838	108
chr1	46173549	46173765	.	1000	.	42.80136	-1.00000	4.87574	108
chr1	46179642	46179811	.	1000	.	299.95691	-1.00000	4.87574	79
chr1	46180331	46180547	.	1000	.	83.04914	-1.00000	4.87574	108
chr1	46198086	46198302	.	1000	.	46.24652	-1.00000	4.87574	108
chr1	46223580	46223711	.	1000	.	235.10307	-1.00000	4.87574	74
chr1	46244979	46245195	.	1000	.	87.99060	-1.00000	4.87574	108
chr1	46302178	46302288	.	1000	.	208.08323	-1.00000	4.87574	36
chr1	46304212	46304428	.	797	.	37.32621	-1.00000	4.19388	108
chr1	46333622	46333726	.	1000	.	166.90439	-1.00000	4.87574	54
chr1	46340714	46340820	.	1000	.	260.01563	-1.00000	4.87574	43
chr1	46342138	46342354	.	1000	.	146.97059	-1.00000	4.87574	108
chr1	46348191	46348366	.	1000	.	292.71892	-1.00000	4.87574	88
chr1	46406460	46406541	.	1000	.	171.63072	-1.00000	4.87574	47
chr1	46412063	46412279	.	1000	.	56.99353	-1.00000	4.87574	108
chr1	46413696	46413912	.	1000	.	57.45275	-1.00000	4.87574	108
chr1	46442351	46442567	.	1000	.	150.53952	-1.00000	4.87574	108
chr1	46442751	46442859	.	1000	.	210.89276	-1.00000	4.87574	59
chr1	46446958	46447083	.	1000	.	253.52140	-1.00000	4.87574	65
chr1	46477513	46477656	.	1000	.	278.75440	-1.00000	4.87574	83
chr1	46487850	46488066	.	543	.	57.76048	-1.00000	4.87574	108
chr1	46528135	46528301	.	1000	.	309.39455	-1.00000	4.87574	70
chr1	46532878	46533094	.	1000	.	117.80940	-1.00000	4.87574	108
chr1	46535168	46535384	.	1000	.	91.99284	-1.00000	4.87574	108
chr1	46548073	46548289	.	1000	.	114.56234	-1.00000	4.87574	108
chr1	46553622	46553838	.	910	.	37.19396	-1.00000	4.19449	108
chr1	46622552	46622768	.	1000	.	145.82975	-1.00000	4.87574	108
chr1	46725342	46725499	.	1000	.	274.03207	-1.00000	4.87574	87
chr1	46735820	46736036	.	1000	.	107.54040	-1.00000	4.87574	108
chr1	46747778	46747994	.	1000	.	88.68714	-1.00000	4.87574	108
chr1	47002309	47002525	.	1000	.	56.64449	-1.00000	4.87574	108
chr1	47173918	47174134	.	1000	.	64.36004	-1.00000	4.87574	108
chr1	47175449	47175595	.	1000	.	273.08120	-1.00000	4.87574	84
chr1	47179229	47179407	.	1000	.	326.59768	-1.00000	4.87574	90
chr1	47192994	47193149	.	1000	.	293.32464	-1.00000	4.87574	67
chr1	47262918	47263134	.	1000	.	116.55698	-1.00000	4.87574	108
chr1	47333550	47333766	.	1000	.	45.89185	-1.00000	4.87574	108
chr1	47334212	47334428	.	1000	.	91.43232	-1.00000	4.87574	108
chr1	47339495	47339711	.	1000	.	58.66892	-1.00000	4.87574	108
chr1	47388905	47389012	.	1000	.	221.31510	-1.00000	4.87574	41
chr1	47405717	47405933	.	955	.	37.07199	-1.00000	4.19510	108
chr1	47424519	47424586	.	1000	.	157.21873	-1.00000	4.87574	48
chr1	47432499	47432632	.	1000	.	230.15938	-1.00000	4.87574	62
chr1	47432810	47433026	.	659	.	25.16109	-1.00000	2.73721	108
chr1	47436541	47436711	.	1000	.	309.93338	-1.00000	4.87574	88
chr1	47437887	47438044	.	1000	.	230.35975	-1.00000	4.87574	68
chr1	47449989	47450205	.	1000	.	67.57759	-1.00000	4.87574	108
chr1	47527752	47527968	.	1000	.	55.45383	-1.00000	4.87574	108
chr1	47549613	47549829	.	746	.	28.88518	-1.00000	3.16893	108
chr1	47710597	47710752	.	1000	.	286.09312	-1.00000	4.87574	77
chr1	47726379	47726531	.	1000	.	254.88792	-1.00000	4.87574	67
chr1	47738730	47738806	.	1000	.	156.14748	-1.00000	4.87574	45
chr1	47755506	47755722	.	1000	.	157.15164	-1.00000	4.87574	108
chr1	47931518	47931734	.	1000	.	68.53501	-1.00000	4.87574	108
chr1	47973118	47973334	.	654	.	29.37842	-1.00000	3.28347	108
chr1	47997713	47997860	.	1000	.	274.27431	-1.00000	4.87574	80
chr1	48061262	48061478	.	1000	.	119.64808	-1.00000	4.87574	108
chr1	48093812	48093916	.	1000	.	216.72450	-1.00000	4.87574	45
chr1	48109526	48109656	.	1000	.	231.30695	-1.00000	4.87574	64
chr1	48202310	48202375	.	1000	.	222.42014	-1.00000	4.87574	42
chr1	48203388	48203604	.	1000	.	109.33880	-1.00000	4.87574	108
chr1	48236998	48237054	.	1000	.	173.86259	-1.00000	4.87574	46
chr1	48498218	48498299	.	1000	.	216.00790	-1.00000	4.87574	60
chr1	48498568	48498784	.	1000	.	91.34072	-1.00000	4.87574	108
chr1	48530822	48531038	.	1000	.	134.19073	-1.00000	4.87574	108
chr1	48552505	48552721	.	1000	.	89.35043	-1.00000	4.87574	108
chr1	48572773	48572900	.	1000	.	172.85720	-1.00000	4.87574	64
chr1	48677394	48677610	.	1000	.	149.60601	-1.00000	4.87574	108
chr1	48688450	48688666	.	850	.	32.49513	-1.00000	3.63904	108
chr1	48697233	48697368	.	1000	.	228.94803	-1.00000	4.87574	61
chr1	48817633	48817755	.	1000	.	211.26106	-1.00000	4.87574	72
chr1	48870700	48870916	.	1000	.	74.85730	-1.00000	4.87574	108
chr1	48916626	48916842	.	1000	.	66.04243	-1.00000	4.87574	108
chr1	50080988	50081204	.	1000	.	74.50190	-1.00000	4.87574	108
chr1	50272092	50272150	.	1000	.	174.97489	-1.00000	4.87574	58
chr1	50333101	50333233	.	1000	.	200.79187	-1.00000	4.87574	76
chr1	50333725	50333813	.	1000	.	186.35803	-1.00000	4.87574	18
chr1	50348826	50348939	.	1000	.	243.01769	-1.00000	4.87574	57
chr1	50368569	50368695	.	1000	.	210.29363	-1.00000	4.87574	64
chr1	50369910	50370126	.	1000	.	69.15280	-1.00000	4.87574	108
chr1	50605631	50605696	.	1000	.	145.08169	-1.00000	4.87574	38
chr1	50620652	50620868	.	734	.	31.91296	-1.00000	3.52339	108
chr1	50704118	50704334	.	1000	.	149.11283	-1.00000	4.87574	108
chr1	50750066	50750282	.	1000	.	53.89548	-1.00000	4.87574	108
chr1	50774947	50775016	.	1000	.	170.89070	-1.00000	4.87574	5
chr1	50873583	50873799	.	1000	.	136.86211	-1.00000	4.87574	108
chr1	50929548	50929602	.	1000	.	127.29368	-1.00000	4.87574	32
chr1	50968099	50968315	.	1000	.	96.90275	-1.00000	4.87574	108
chr1	51058845	51059061	.	1000	.	84.47209	-1.00000	4.87574	108
chr1	51088560	51088776	.	1000	.	48.72125	-1.00000	4.87574	108
chr1	51189522	51189689	.	1000	.	260.91312	-1.00000	4.87574	91
chr1	51192334	51192422	.	1000	.	197.09317	-1.00000	4.87574	51
chr1	51218656	51218872	.	993	.	38.58371	-1.00000	4.18824	108
chr1	51296902	51297075	.	1000	.	281.14416	-1.00000	4.87574	91
chr1	51316061	51316277	.	571	.	19.98541	-1.00000	2.08805	108
chr1	51342010	51342226	.	1000	.	96.80558	-1.00000	4.87574	108
chr1	51344980	51345196	.	576	.	22.40548	-1.00000	2.38713	108
chr1	51448852	51449068	.	644	.	28.53890	-1.00000	3.14254	108
chr1	51535117	51535246	.	1000	.	257.92161	-1.00000	4.87574	73
chr1	51627756	51627972	.	1000	.	136.52486	-1.00000	4.87574	108
chr1	51719219	51719435	.	760	.	41.00068	-1.00000	4.17758	108
chr1	51769088	51769195	.	1000	.	230.14335	-1.00000	4.87574	73
chr1	51896968	51897112	.	1000	.	266.63856	-1.00000	4.87574	67
chr1	51924517	51924733	.	1000	.	59.55025	-1.00000	4.87574	108
chr1	51926258	51926474	.	1000	.	52.48521	-1.00000	4.87574	108
chr1	52002432	52002547	.	1000	.	275.71548	-1.00000	4.87574	40
chr1	52049960	52050176	.	851	.	50.41426	-1.00000	4.87574	108
chr1	52127551	52127685	.	1000	.	204.63572	-1.00000	4.87574	67
chr1	52141972	52142114	.	1000	.	251.63182	-1.00000	4.87574	74
chr1	52264583	52264799	.	683	.	23.67023	-1.00000	2.54346	108
chr1	52296342	52296558	.	1000	.	212.19917	-1.00000	4.87574	108
chr1	52368391	52368607	.	1000	.	57.86774	-1.00000	4.87574	108
chr1	52404832	52405048	.	1000	.	108.03791	-1.00000	4.87574	108
chr1	52666417	52666633	.	1000	.	57.39571	-1.00000	4.87574	108
chr1	52686326	52686430	.	1000	.	187.03237	-1.00000	4.87574	79
chr1	52700966	52701182	.	1000	.	158.46258	-1.00000	4.87574	108
chr1	52748199	52748415	.	692	.	36.56658	-1.00000	4.19752	108
chr1	52825944	52826160	.	1000	.	94.77964	-1.00000	4.87574	108
chr1	52842645	52842861	.	1000	.	132.56499	-1.00000	4.87574	108
chr1	52904932	52905148	.	1000	.	135.62745	-1.00000	4.87574	108
chr1	52921725	52921872	.	1000	.	254.32019	-1.00000	4.87574	53
chr1	52970130	52970346	.	1000	.	67.97225	-1.00000	4.87574	108
chr1	53182136	53182251	.	1000	.	220.73041	-1.00000	4.87574	59
chr1	53266129	53266345	.	1000	.	65.20602	-1.00000	4.87574	108
chr1	53278338	53278491	.	1000	.	285.64432	-1.00000	4.87574	77
chr1	53291626	53291842	.	718	.	33.08866	-1.00000	3.68407	108
chr1	53296145	53296361	.	1000	.	51.62631	-1.00000	4.87574	108
chr1	53316181	53316397	.	585	.	29.15073	-1.00000	3.24787	108
chr1	53321447	53321663	.	1000	.	49.67715	-1.00000	4.87574	108
chr1	53363391	53363607	.	982	.	39.24779	-1.00000	4.18524	108
chr1	53393434	53393578	.	1000	.	264.49731	-1.00000	4.87574	64
chr1	53444670	53444886	.	916	.	36.33019	-1.00000	4.19872	108
chr1	53450314	53450530	.	1000	.	44.69474	-1.00000	4.87574	108
chr1	53469386	53469602	.	616	.	20.23678	-1.00000	2.11247	108
chr1	53473548	53473764	.	679	.	26.02865	-1.00000	2.85497	108
chr1	53485560	53485718	.	1000	.	248.98706	-1.00000	4.87574	75
chr1	53541823	53542039	.	871	.	32.65018	-1.00000	3.68639	108
chr1	53682188	53682404	.	1000	.	101.96755	-1.00000	4.87574	108
chr1	53715550	53715766	.	1000	.	125.26714	-1.00000	4.87574	108
chr1	53718505	53718721	.	1000	.	39.52623	-1.00000	4.18420	108
chr1	53754859	53754933	.	1000	.	181.75729	-1.00000	4.87574	29
chr1	53763538	53763754	.	554	.	27.66699	-1.00000	3.06110	108
chr1	53821473	53821689	.	1000	.	43.88131	-1.00000	4.87574	108
chr1	53838402	53838618	.	1000	.	48.83793	-1.00000	4.87574	108
chr1	53861008	53861145	.	1000	.	253.75552	-1.00000	4.87574	62
chr1	53878590	53878806	.	1000	.	143.92359	-1.00000	4.87574	108
chr1	53889805	53890021	.	764	.	28.32942	-1.00000	3.11730	108
chr1	53913691	53913907	.	1000	.	44.29030	-1.00000	4.87574	108
chr1	53946425	53946641	.	1000	.	59.58885	-1.00000	4.87574	108
chr1	53949202	53949259	.	1000	.	177.34870	-1.00000	4.87574	21
chr1	53959810	53959867	.	1000	.	171.06926	-1.00000	4.87574	37
chr1	53979839	53980055	.	1000	.	48.68399	-1.00000	4.87574	108
chr1	54054462	54054678	.	1000	.	102.94236	-1.00000	4.87574	108
chr1	54070173	54070345	.	1000	.	311.22500	-1.00000	4.87574	81
chr1	54081743	54081959	.	1000	.	175.29504	-1.00000	4.87574	108
chr1	54107232	54107448	.	860	.	33.57312	-1.00000	3.68165	108
chr1	54121712	54121776	.	1000	.	167.55996	-1.00000	4.87574	18
chr1	54125724	54125940	.	725	.	26.56330	-1.00000	2.90214	108
chr1	54181796	54182012	.	896	.	42.67347	-1.00000	4.87574	108
chr1	54273075	54273138	.	1000	.	166.23642	-1.00000	4.87574	32
chr1	54311065	54311281	.	1000	.	115.31515	-1.00000	4.87574	108
chr1	54356864	54357080	.	1000	.	53.42485	-1.00000	4.87574	108
chr1	54360510	54360726	.	1000	.	61.01498	-1.00000	4.87574	108
chr1	54400487	54400703	.	1000	.	86.07976	-1.00000	4.87574	108
chr1	54405225	54405441	.	1000	.	82.22859	-1.00000	4.87574	108
chr1	54407483	54407699	.	542	.	18.53137	-1.00000	1.90854	108
chr1	54425325	54425541	.	1000	.	59.05932	-1.00000	4.87574	108
chr1	54488106	54488322	.	717	.	26.19299	-1.00000	2.86763	108
chr1	54488434	54488650	.	777	.	29.65668	-1.00000	3.36688	108
chr1	54489489	54489655	.	1000	.	328.92303	-1.00000	4.87574	89
chr1	54499505	54499721	.	1000	.	49.38863	-1.00000	4.87574	108
chr1	54519777	54519993	.	1000	.	63.40519	-1.00000	4.87574	108
chr1	54542153	54542369	.	865	.	36.83099	-1.00000	4.19613	108
chr1	54547715	54547931	.	863	.	32.11408	-1.00000	3.55825	108
chr1	54663808	54664024	.	1000	.	49.70334	-1.00000	4.87574	108
chr1	54672134	54672253	.	1000	.	259.54348	-1.00000	4.87574	72
chr1	54768189	54768405	.	906	.	33.26545	-1.00000	3.68315	108
chr1	54791993	54792209	.	920	.	46.23689	-1.00000	4.87574	108
chr1	54801203	54801419	.	1000	.	103.77774	-1.00000	4.87574	108
chr1	54801511	54801727	.	1000	.	167.01160	-1.00000	4.87574	108
chr1	54810572	54810735	.	1000	.	312.26726	-1.00000	4.87574	78
chr1	54848132	54848348	.	719	.	32.79677	-1.00000	3.68554	108
chr1	54945209	54945355	.	1000	.	258.11062	-1.00000	4.87574	77
chr1	54950789	54950909	.	1000	.	222.17308	-1.00000	4.87574	47
chr1	54973210	54973426	.	783	.	29.67762	-1.00000	3.36678	108
chr1	54996495	54996648	.	1000	.	262.16738	-1.00000	4.87574	76
chr1	55010884	55011100	.	1000	.	70.50094	-1.00000	4.87574	108
chr1	55022180	55022344	.	1000	.	288.92534	-1.00000	4.87574	79
chr1	55071567	55071783	.	1000	.	131.25729	-1.00000	4.87574	108
chr1	55140666	55140785	.	1000	.	246.59492	-1.00000	4.87574	62
chr1	55143734	55143950	.	637	.	25.99367	-1.00000	2.84844	108
chr1	55277652	55277781	.	1000	.	271.22035	-1.00000	4.87574	72
chr1	55284835	55285051	.	1000	.	128.25365	-1.00000	4.87574	108
chr1	55338173	55338389	.	1000	.	162.08029	-1.00000	4.87574	108
chr1	55375804	55375889	.	1000	.	192.06497	-1.00000	4.87574	43
chr1	55378575	55378791	.	1000	.	111.82698	-1.00000	4.87574	108
chr1	55702187	55702299	.	1000	.	184.60026	-1.00000	4.87574	69
chr1	55861217	55861433	.	1000	.	112.05480	-1.00000	4.87574	108
chr1	55893252	55893468	.	1000	.	95.99236	-1.00000	4.87574	108
chr1	56029453	56029669	.	683	.	20.42186	-1.00000	2.13135	108
chr1	56069792	56070008	.	1000	.	51.11097	-1.00000	4.87574	108
chr1	56189961	56190177	.	918	.	44.83627	-1.00000	4.87574	108
chr1	56409157	56409373	.	1000	.	117.08989	-1.00000	4.87574	108
chr1	56411520	56411736	.	670	.	24.48372	-1.00000	2.65007	108
chr1	56577211	56577427	.	1000	.	132.29418	-1.00000	4.87574	108
chr1	56579675	56579891	.	1000	.	56.75890	-1.00000	4.87574	108
chr1	56585037	56585152	.	1000	.	251.00752	-1.00000	4.87574	70
chr1	56709365	56709581	.	1000	.	147.47335	-1.00000	4.87574	108
chr1	56758210	56758426	.	1000	.	73.91074	-1.00000	4.87574	108
chr1	56803674	56803820	.	1000	.	210.33118	-1.00000	4.87574	81
chr1	56821154	56821297	.	1000	.	260.67568	-1.00000	4.87574	65
chr1	56831998	56832146	.	1000	.	288.60294	-1.00000	4.87574	63
chr1	57061512	57061728	.	564	.	25.14929	-1.00000	2.73735	108
chr1	57079848	57080064	.	1000	.	60.46194	-1.00000	4.87574	108
chr1	57084220	57084436	.	848	.	38.82774	-1.00000	4.18726	108
chr1	57125189	57125405	.	558	.	44.05962	-1.00000	4.87574	108
chr1	57340712	57340928	.	1000	.	55.23637	-1.00000	4.87574	108
chr1	57770850	57771066	.	741	.	35.84909	-1.00000	4.20129	108
chr1	57835693	57835909	.	633	.	31.97975	-1.00000	3.55914	108
chr1	58013334	58013550	.	1000	.	54.25835	-1.00000	4.87574	108
chr1	58017745	58017961	.	904	.	33.71047	-1.00000	3.68082	108
chr1	58035605	58035821	.	897	.	51.23704	-1.00000	4.87574	108
chr1	58047409	58047510	.	1000	.	178.43768	-1.00000	4.87574	37
chr1	58065665	58065881	.	1000	.	129.90539	-1.00000	4.87574	108
chr1	58108032	58108248	.	957	.	34.86753	-1.00000	3.95100	108
chr1	58155438	58155654	.	1000	.	44.24592	-1.00000	4.87574	108
chr1	58159154	58159370	.	1000	.	51.39462	-1.00000	4.87574	108
chr1	58163053	58163269	.	1000	.	154.25698	-1.00000	4.87574	108
chr1	58204375	58204591	.	706	.	24.24865	-1.00000	2.62366	108
chr1	58363733	58363949	.	672	.	31.86612	-1.00000	3.52371	108
chr1	58515890	58516106	.	1000	.	195.14741	-1.00000	4.87574	108
chr1	58546814	58546969	.	1000	.	329.30939	-1.00000	4.87574	75
chr1	58652719	58652850	.	1000	.	291.87640	-1.00000	4.87574	56
chr1	58739987	58740096	.	1000	.	222.98741	-1.00000	4.87574	58
chr1	58769340	58769556	.	1000	.	126.18383	-1.00000	4.87574	108
chr1	58781808	58782024	.	1000	.	128.21094	-1.00000	4.87574	108
chr1	58782449	58782558	.	1000	.	202.43592	-1.00000	4.87574	58
chr1	58784423	58784639	.	551	.	18.59427	-1.00000	1.91873	108
chr1	58785218	58785313	.	1000	.	183.63289	-1.00000	4.87574	63
chr1	58816212	58816428	.	1000	.	101.35462	-1.00000	4.87574	108
chr1	58841557	58841773	.	1000	.	57.94722	-1.00000	4.87574	108
chr1	59046785	59047001	.	1000	.	97.13529	-1.00000	4.87574	108
chr1	59146765	59146981	.	913	.	44.92105	-1.00000	4.87574	108
chr1	59225278	59225494	.	621	.	22.24686	-1.00000	2.36104	108
chr1	59290250	59290466	.	1000	.	143.37380	-1.00000	4.87574	108
chr1	59568275	59568491	.	1000	.	43.97890	-1.00000	4.87574	108
chr1	59666245	59666461	.	699	.	28.06754	-1.00000	3.09381	108
chr1	59699344	59699522	.	1000	.	264.23225	-1.00000	4.87574	86
chr1	59718153	59718369	.	1000	.	85.81650	-1.00000	4.87574	108
chr1	59759565	59759716	.	1000	.	311.60982	-1.00000	4.87574	73
chr1	59879640	59879856	.	1000	.	120.43758	-1.00000	4.87574	108
chr1	59903246	59903462	.	1000	.	85.55222	-1.00000	4.87574	108
chr1	59947450	59947584	.	1000	.	263.94237	-1.00000	4.87574	60
chr1	59971494	59971631	.	1000	.	271.56836	-1.00000	4.87574	64
chr1	59976921	59977058	.	1000	.	223.89898	-1.00000	4.87574	63
chr1	60130008	60130224	.	1000	.	42.67589	-1.00000	4.87574	108
chr1	60156946	60157162	.	1000	.	75.45507	-1.00000	4.87574	108
chr1	60281507	60281606	.	1000	.	193.73732	-1.00000	4.87574	33
chr1	60425588	60425804	.	800	.	38.29881	-1.00000	4.18939	108
chr1	60765292	60765508	.	1000	.	93.64041	-1.00000	4.87574	108
chr1	60848664	60848880	.	1000	.	90.18505	-1.00000	4.87574	108
chr1	60970120	60970336	.	1000	.	80.70635	-1.00000	4.87574	108
chr1	60979028	60979244	.	1000	.	145.50816	-1.00000	4.87574	108
chr1	61043107	61043167	.	1000	.	140.48460	-1.00000	4.87574	19
chr1	61050004	61050096	.	1000	.	204.78610	-1.00000	4.87574	53
chr1	61338300	61338516	.	1000	.	54.93424	-1.00000	4.87574	108
chr1	61350080	61350296	.	829	.	29.00627	-1.00000	3.19864	108
chr1	61436046	61436262	.	553	.	20.32687	-1.00000	2.12402	108
chr1	61453497	61453643	.	1000	.	242.49121	-1.00000	4.87574	70
chr1	61547364	61547580	.	788	.	28.76581	-1.00000	3.15518	108
chr1	61588788	61588926	.	1000	.	247.95697	-1.00000	4.87574	75
chr1	61641842	61641965	.	1000	.	215.68515	-1.00000	4.87574	77
chr1	61843000	61843216	.	1000	.	63.07977	-1.00000	4.87574	108
chr1	61852297	61852380	.	1000	.	215.24035	-1.00000	4.87574	17
chr1	62070496	62070712	.	1000	.	73.11496	-1.00000	4.87574	108
chr1	62082870	62082983	.	1000	.	232.22886	-1.00000	4.87574	48
chr1	62131238	62131366	.	1000	.	254.40749	-1.00000	4.87574	63
chr1	62135828	62136044	.	1000	.	100.46431	-1.00000	4.87574	108
chr1	62144398	62144470	.	1000	.	167.98014	-1.00000	4.87574	30
chr1	62175722	62175821	.	1000	.	193.66195	-1.00000	4.87574	42
chr1	62294280	62294496	.	900	.	35.28217	-1.00000	3.94877	108
chr1	62391449	62391665	.	1000	.	105.61814	-1.00000	4.87574	108
chr1	62407582	62407640	.	1000	.	193.17249	-1.00000	4.87574	28
chr1	62434333	62434549	.	732	.	39.89746	-1.00000	4.18244	108
chr1	62508297	62508393	.	1000	.	188.14451	-1.00000	4.87574	64
chr1	62732463	62732679	.	900	.	36.37166	-1.00000	4.19849	108
chr1	62746611	62746827	.	1000	.	190.53752	-1.00000	4.87574	108
chr1	62841662	62841878	.	1000	.	170.74043	-1.00000	4.87574	108
chr1	62849151	62849367	.	1000	.	80.23200	-1.00000	4.87574	108
chr1	62906452	62906668	.	941	.	46.08336	-1.00000	4.87574	108
chr1	62912101	62912317	.	1000	.	134.03281	-1.00000	4.87574	108
chr1	62963375	62963435	.	1000	.	180.03303	-1.00000	4.87574	6
chr1	62989593	62989809	.	658	.	26.22340	-1.00000	2.87452	108
chr1	63004961	63005177	.	1000	.	102.55783	-1.00000	4.87574	108
chr1	63063474	63063690	.	1000	.	49.92867	-1.00000	4.87574	108
chr1	63143575	63143791	.	1000	.	53.51745	-1.00000	4.87574	108
chr1	63149190	63149291	.	1000	.	204.48665	-1.00000	4.87574	44
chr1	63189826	63190042	.	828	.	30.89693	-1.00000	3.43589	108
chr1	63317089	63317173	.	1000	.	170.74872	-1.00000	4.87574	16
chr1	63327706	63327820	.	1000	.	203.49447	-1.00000	4.87574	47
chr1	63367597	63367813	.	871	.	41.22571	-1.00000	4.87574	108
chr1	63441773	63441889	.	1000	.	219.00657	-1.00000	4.87574	43
chr1	63557467	63557683	.	1000	.	136.77920	-1.00000	4.87574	108
chr1	63575333	63575549	.	802	.	113.17278	-1.00000	4.87574	108
chr1	63593738	63593954	.	640	.	25.12938	-1.00000	2.73240	108
chr1	63615971	63616084	.	1000	.	224.42570	-1.00000	4.87574	33
chr1	63674534	63674589	.	1000	.	154.77466	-1.00000	4.87574	52
chr1	63692062	63692187	.	1000	.	239.99853	-1.00000	4.87574	45
chr1	63773831	63774047	.	1000	.	71.48827	-1.00000	4.87574	108
chr1	63843935	63844151	.	744	.	31.13405	-1.00000	3.43445	108
chr1	63915216	63915432	.	721	.	90.96237	-1.00000	4.87574	108
chr1	63917961	63918177	.	1000	.	63.13971	-1.00000	4.87574	108
chr1	63935249	63935465	.	810	.	36.84750	-1.00000	4.19602	108
chr1	64137244	64137354	.	1000	.	257.53549	-1.00000	4.87574	35
chr1	64243072	64243288	.	1000	.	112.27035	-1.00000	4.87574	108
chr1	64246469	64246583	.	1000	.	190.12032	-1.00000	4.87574	70
chr1	64269189	64269305	.	1000	.	205.42505	-1.00000	4.87574	61
chr1	64553377	64553593	.	773	.	29.35057	-1.00000	3.28360	108
chr1	64663804	64664020	.	737	.	26.91898	-1.00000	3.00323	108
chr1	64675821	64676037	.	1000	.	103.15955	-1.00000	4.87574	108
chr1	64686878	64686934	.	1000	.	170.39549	-1.00000	4.87574	51
chr1	64824320	64824443	.	1000	.	236.42253	-1.00000	4.87574	44
chr1	64861665	64861881	.	650	.	31.10535	-1.00000	3.43460	108
chr1	65020865	65021081	.	965	.	37.40417	-1.00000	4.19350	108
chr1	65032708	65032924	.	682	.	33.39897	-1.00000	3.68232	108
chr1	65041532	65041748	.	1000	.	94.11860	-1.00000	4.87574	108
chr1	65059993	65060209	.	1000	.	113.39172	-1.00000	4.87574	108
chr1	65063125	65063341	.	1000	.	110.90068	-1.00000	4.87574	108
chr1	65075512	65075625	.	1000	.	240.55738	-1.00000	4.87574	50
chr1	65209410	65209495	.	1000	.	152.79810	-1.00000	4.87574	66
chr1	65215640	65215856	.	1000	.	118.11607	-1.00000	4.87574	108
chr1	65235969	65236185	.	1000	.	132.52559	-1.00000	4.87574	108
chr1	65431190	65431406	.	1000	.	121.95418	-1.00000	4.87574	108
chr1	65459462	65459678	.	1000	.	141.57715	-1.00000	4.87574	108
chr1	65687795	65687951	.	1000	.	277.45907	-1.00000	4.87574	65
chr1	65949002	65949218	.	945	.	40.27319	-1.00000	4.18061	108
chr1	65959006	65959107	.	1000	.	212.21706	-1.00000	4.87574	50
chr1	66242750	66242963	.	1000	.	375.89118	-1.00000	4.87574	105
chr1	66253429	66253574	.	1000	.	280.95982	-1.00000	4.87574	70
chr1	66282405	66282621	.	1000	.	122.63851	-1.00000	4.87574	108
chr1	66343988	66344204	.	1000	.	119.28543	-1.00000	4.87574	108
chr1	66351542	66351758	.	845	.	33.98926	-1.00000	3.79602	108
chr1	66360470	66360686	.	1000	.	63.32030	-1.00000	4.87574	108
chr1	66375195	66375411	.	1000	.	99.69664	-1.00000	4.87574	108
chr1	66403423	66403639	.	1000	.	39.91698	-1.00000	4.18234	108
chr1	66436407	66436623	.	1000	.	63.98837	-1.00000	4.87574	108
chr1	66443848	66444064	.	1000	.	65.26397	-1.00000	4.87574	108
chr1	66445545	66445761	.	1000	.	71.12985	-1.00000	4.87574	108
chr1	66446172	66446388	.	1000	.	36.05249	-1.00000	4.20026	108
chr1	66446526	66446632	.	1000	.	249.96248	-1.00000	4.87574	79
chr1	66503994	66504099	.	1000	.	185.64124	-1.00000	4.87574	54
chr1	66607558	66607774	.	932	.	44.61247	-1.00000	4.87574	108
chr1	66711518	66711734	.	1000	.	50.58821	-1.00000	4.87574	108
chr1	66726161	66726295	.	1000	.	269.64596	-1.00000	4.87574	76
chr1	66733453	66733669	.	925	.	38.70320	-1.00000	4.18780	108
chr1	66765160	66765235	.	1000	.	204.08635	-1.00000	4.87574	24
chr1	66925260	66925476	.	810	.	37.07498	-1.00000	4.19507	108
chr1	66930084	66930300	.	1000	.	65.54714	-1.00000	4.87574	108
chr1	66996151	66996319	.	1000	.	274.97888	-1.00000	4.87574	82
chr1	67144900	67144957	.	1000	.	154.76572	-1.00000	4.87574	20
chr1	67149272	67149426	.	1000	.	258.51229	-1.00000	4.87574	74
chr1	67211663	67211879	.	895	.	33.12200	-1.00000	3.68390	108
chr1	67213247	67213463	.	1000	.	121.60736	-1.00000	4.87574	108
chr1	67234144	67234212	.	1000	.	163.51777	-1.00000	4.87574	43
chr1	67261773	67261989	.	1000	.	40.90931	-1.00000	4.17793	108
chr1	67286218	67286434	.	698	.	36.35268	-1.00000	4.19861	108
chr1	67347763	67347979	.	1000	.	179.84068	-1.00000	4.87574	108
chr1	67430905	67431121	.	588	.	22.59444	-1.00000	2.40590	108
chr1	67489738	67489954	.	1000	.	120.45235	-1.00000	4.87574	108
chr1	67500522	67500702	.	1000	.	354.35222	-1.00000	4.87574	107
chr1	67524246	67524462	.	599	.	21.79435	-1.00000	2.30379	108
chr1	67532475	67532691	.	1000	.	125.12438	-1.00000	4.87574	108
chr1	67535523	67535633	.	1000	.	223.40883	-1.00000	4.87574	59
chr1	67561765	67561900	.	1000	.	260.55786	-1.00000	4.87574	75
chr1	67648715	67648931	.	787	.	29.26690	-1.00000	3.26515	108
chr1	67686374	67686590	.	935	.	39.00598	-1.00000	4.18640	108
chr1	67760375	67760500	.	1000	.	236.54903	-1.00000	4.87574	79
chr1	67766225	67766370	.	1000	.	216.78275	-1.00000	4.87574	61
chr1	67771342	67771558	.	921	.	51.06828	-1.00000	4.87574	108
chr1	67850132	67850348	.	1000	.	125.44670	-1.00000	4.87574	108
chr1	67853767	67853842	.	1000	.	150.37898	-1.00000	4.87574	48
chr1	68010214	68010430	.	861	.	34.34029	-1.00000	3.79418	108
chr1	68111889	68112105	.	1000	.	64.93580	-1.00000	4.87574	108
chr1	68116795	68116878	.	1000	.	230.13497	-1.00000	4.87574	49
chr1	68120303	68120419	.	1000	.	247.10894	-1.00000	4.87574	46
chr1	68321163	68321379	.	1000	.	93.88567	-1.00000	4.87574	108
chr1	68342848	68343021	.	1000	.	269.36626	-1.00000	4.87574	90
chr1	68346284	68346500	.	1000	.	69.62343	-1.00000	4.87574	108
chr1	68443149	68443365	.	1000	.	141.08007	-1.00000	4.87574	108
chr1	68470437	68470653	.	1000	.	115.13409	-1.00000	4.87574	108
chr1	68590560	68590776	.	573	.	19.52326	-1.00000	2.03121	108
chr1	68600125	68600341	.	1000	.	102.83489	-1.00000	4.87574	108
chr1	68819500	68819716	.	816	.	44.20914	-1.00000	4.87574	108
chr1	69175214	69175430	.	632	.	22.11674	-1.00000	2.35217	108
chr1	69377586	69377802	.	942	.	37.37394	-1.00000	4.19369	108
chr1	69700866	69701082	.	1000	.	72.66298	-1.00000	4.87574	108
chr1	69737774	69737830	.	1000	.	175.45126	-1.00000	4.87574	2
chr1	70034522	70034738	.	648	.	24.38522	-1.00000	2.64665	108
chr1	70133069	70133187	.	1000	.	217.25268	-1.00000	4.87574	60
chr1	70436680	70436896	.	867	.	31.10170	-1.00000	3.43465	108
chr1	70488011	70488126	.	1000	.	198.71729	-1.00000	4.87574	68
chr1	70510230	70510332	.	1000	.	192.47468	-1.00000	4.87574	45
chr1	70528888	70528950	.	1000	.	154.59829	-1.00000	4.87574	40
chr1	70685423	70685539	.	1000	.	238.72516	-1.00000	4.87574	55
chr1	70745231	70745447	.	1000	.	59.40505	-1.00000	4.87574	108
chr1	71050144	71050260	.	1000	.	241.01550	-1.00000	4.87574	52
chr1	71081196	71081412	.	1000	.	164.91329	-1.00000	4.87574	108
chr1	71521749	71521965	.	1000	.	152.77948	-1.00000	4.87574	108
chr1	71588039	71588255	.	1000	.	90.39201	-1.00000	4.87574	108
chr1	71593572	71593788	.	587	.	24.50217	-1.00000	2.65826	108
chr1	72037829	72038045	.	1000	.	144.80700	-1.00000	4.87574	108
chr1	72284394	72284610	.	749	.	33.36775	-1.00000	3.68251	108
chr1	72623290	72623506	.	1000	.	140.32796	-1.00000	4.87574	108
chr1	72845434	72845650	.	738	.	33.58670	-1.00000	3.68156	108
chr1	73205704	73205920	.	695	.	44.42920	-1.00000	4.87574	108
chr1	73635108	73635324	.	762	.	48.94089	-1.00000	4.87574	108
chr1	73675024	73675240	.	1000	.	118.06405	-1.00000	4.87574	108
chr1	73840013	73840229	.	1000	.	121.20372	-1.00000	4.87574	108
chr1	73998503	73998557	.	1000	.	135.80263	-1.00000	4.87574	50
chr1	74469092	74469308	.	1000	.	128.88404	-1.00000	4.87574	108
chr1	74504288	74504404	.	1000	.	233.15263	-1.00000	4.87574	35
chr1	74689950	74690045	.	1000	.	241.87851	-1.00000	4.87574	52
chr1	74733830	74733963	.	1000	.	261.19760	-1.00000	4.87574	49
chr1	74767588	74767804	.	1000	.	56.73279	-1.00000	4.87574	108
chr1	74772071	74772139	.	1000	.	197.85152	-1.00000	4.87574	42
chr1	75203820	75203944	.	1000	.	207.99054	-1.00000	4.87574	73
chr1	75233495	75233582	.	1000	.	159.08485	-1.00000	4.87574	14
chr1	75265823	75265921	.	1000	.	168.77182	-1.00000	4.87574	57
chr1	75582989	75583205	.	817	.	31.17950	-1.00000	3.43417	108
chr1	75614791	75615007	.	1000	.	51.72213	-1.00000	4.87574	108
chr1	75632507	75632586	.	1000	.	196.27551	-1.00000	4.87574	44
chr1	75640219	75640435	.	1000	.	44.99009	-1.00000	4.87574	108
chr1	75908746	75908837	.	1000	.	161.72394	-1.00000	4.87574	49
chr1	75991636	75991759	.	1000	.	249.08107	-1.00000	4.87574	67
chr1	76035131	76035347	.	630	.	59.18526	-1.00000	4.87574	108
chr1	76154208	76154370	.	1000	.	321.69587	-1.00000	4.87574	93
chr1	76154742	76154958	.	1000	.	104.67110	-1.00000	4.87574	108
chr1	76331118	76331255	.	1000	.	239.69309	-1.00000	4.87574	71
chr1	76868173	76868389	.	705	.	38.92376	-1.00000	4.18677	108
chr1	76901342	76901418	.	1000	.	227.44254	-1.00000	4.87574	5
chr1	77031335	77031551	.	955	.	39.10597	-1.00000	4.18594	108
chr1	77126363	77126485	.	1000	.	212.49136	-1.00000	4.87574	61
chr1	77148294	77148510	.	1000	.	137.81963	-1.00000	4.87574	108
chr1	77417147	77417363	.	1000	.	41.47430	-1.00000	4.87574	108
chr1	77515571	77515787	.	658	.	24.29554	-1.00000	2.62721	108
chr1	77533827	77533942	.	1000	.	227.37181	-1.00000	4.87574	62
chr1	77683450	77683666	.	1000	.	222.86515	-1.00000	4.87574	108
chr1	77825340	77825556	.	1000	.	82.49582	-1.00000	4.87574	108
chr1	77900811	77900912	.	1000	.	198.17797	-1.00000	4.87574	75
chr1	77949158	77949374	.	863	.	47.25163	-1.00000	4.87574	108
chr1	77979462	77979586	.	1000	.	214.64902	-1.00000	4.87574	63
chr1	78114472	78114675	.	1000	.	392.25216	-1.00000	4.87574	95
chr1	78130878	78130976	.	1000	.	189.01050	-1.00000	4.87574	62
chr1	78145171	78145309	.	1000	.	274.20293	-1.00000	4.87574	76
chr1	78333498	78333714	.	1000	.	157.16125	-1.00000	4.87574	108
chr1	78553954	78554170	.	689	.	24.70769	-1.00000	2.68301	108
chr1	78607420	78607636	.	1000	.	119.74502	-1.00000	4.87574	108
chr1	78617628	78617784	.	1000	.	296.24345	-1.00000	4.87574	84
chr1	78676521	78676630	.	1000	.	210.28214	-1.00000	4.87574	45
chr1	78839834	78839907	.	1000	.	187.06676	-1.00000	4.87574	52
chr1	79197517	79197733	.	1000	.	121.33258	-1.00000	4.87574	108
chr1	79259821	79260037	.	1000	.	98.96177	-1.00000	4.87574	108
chr1	79353327	79353543	.	1000	.	94.31994	-1.00000	4.87574	108
chr1	79497296	79497430	.	1000	.	246.52874	-1.00000	4.87574	59
chr1	79617860	79618076	.	893	.	43.60240	-1.00000	4.87574	108
chr1	80217439	80217655	.	1000	.	68.07819	-1.00000	4.87574	108
chr1	80218189	80218405	.	1000	.	90.24599	-1.00000	4.87574	108
chr1	80656116	80656332	.	866	.	38.93912	-1.00000	4.18670	108
chr1	81305991	81306207	.	1000	.	101.41611	-1.00000	4.87574	108
chr1	81414541	81414649	.	1000	.	215.66211	-1.00000	4.87574	59
chr1	81549676	81549760	.	1000	.	164.68722	-1.00000	4.87574	47
chr1	81760576	81760792	.	1000	.	113.58155	-1.00000	4.87574	108
chr1	81812105	81812321	.	571	.	61.86909	-1.00000	4.87574	108
chr1	82015547	82015763	.	1000	.	67.25149	-1.00000	4.87574	108
chr1	82090187	82090403	.	610	.	25.56852	-1.00000	2.78901	108
chr1	82604629	82604845	.	735	.	28.53616	-1.00000	3.14256	108
chr1	82775484	82775700	.	658	.	55.15590	-1.00000	4.87574	108
chr1	83497669	83497885	.	1000	.	123.44556	-1.00000	4.87574	108
chr1	83583746	83583962	.	927	.	36.49822	-1.00000	4.19789	108
chr1	83738170	83738386	.	553	.	29.45708	-1.00000	3.30270	108
chr1	83769675	83769891	.	649	.	32.22061	-1.00000	3.55754	108
chr1	83857243	83857459	.	1000	.	72.76581	-1.00000	4.87574	108
chr1	83860505	83860721	.	1000	.	158.57607	-1.00000	4.87574	108
chr1	83882931	83883147	.	792	.	31.44904	-1.00000	3.52595	108
chr1	83905375	83905591	.	1000	.	121.77788	-1.00000	4.87574	108
chr1	83931815	83931920	.	1000	.	191.79225	-1.00000	4.87574	44
chr1	84122885	84123101	.	1000	.	142.23667	-1.00000	4.87574	108
chr1	84141257	84141473	.	550	.	70.28561	-1.00000	4.87574	108
chr1	84433911	84434038	.	1000	.	236.12549	-1.00000	4.87574	74
chr1	84442340	84442451	.	1000	.	220.57160	-1.00000	4.87574	58
chr1	84541789	84542005	.	1000	.	83.37954	-1.00000	4.87574	108
chr1	84574265	84574481	.	617	.	17.42209	-1.00000	1.77490	108
chr1	84620773	84620916	.	1000	.	133.20156	-1.00000	4.87574	88
chr1	84620971	84621148	.	1000	.	127.92604	-1.00000	4.87574	92
chr1	84668261	84668477	.	1000	.	87.41046	-1.00000	4.87574	108
chr1	84689814	84690030	.	1000	.	66.37938	-1.00000	4.87574	108
chr1	84724433	84724649	.	1000	.	112.58405	-1.00000	4.87574	108
chr1	84753634	84753827	.	1000	.	325.10814	-1.00000	4.87574	98
chr1	84772467	84772583	.	1000	.	243.09706	-1.00000	4.87574	60
chr1	84782605	84782721	.	1000	.	213.67677	-1.00000	4.87574	63
chr1	84936340	84936476	.	1000	.	256.10682	-1.00000	4.87574	74
chr1	84944719	84944935	.	748	.	67.43019	-1.00000	4.87574	108
chr1	84945046	84945208	.	1000	.	241.23458	-1.00000	4.87574	83
chr1	84973619	84973835	.	1000	.	65.73493	-1.00000	4.87574	108
chr1	84997458	84997674	.	803	.	29.94841	-1.00000	3.36502	108
chr1	85024791	85025007	.	609	.	21.42435	-1.00000	2.26004	108
chr1	85027800	85028016	.	1000	.	158.47791	-1.00000	4.87574	108
chr1	85078999	85079215	.	1000	.	70.31055	-1.00000	4.87574	108
chr1	85109547	85109631	.	1000	.	206.43080	-1.00000	4.87574	34
chr1	85230741	85230957	.	568	.	24.17760	-1.00000	2.62424	108
chr1	85240435	85240651	.	1000	.	73.78510	-1.00000	4.87574	108
chr1	85254916	85255008	.	1000	.	215.61336	-1.00000	4.87574	24
chr1	85258885	85259101	.	605	.	21.97066	-1.00000	2.32239	108
chr1	85259176	85259392	.	577	.	21.23513	-1.00000	2.22925	108
chr1	85259669	85259832	.	1000	.	321.06201	-1.00000	4.87574	98
chr1	85308258	85308421	.	1000	.	260.53777	-1.00000	4.87574	79
chr1	85344321	85344537	.	1000	.	65.24725	-1.00000	4.87574	108
chr1	85494922	85495138	.	598	.	21.68066	-1.00000	2.28902	108
chr1	85502878	85503094	.	734	.	32.08187	-1.00000	3.55848	108
chr1	85577021	85577237	.	1000	.	95.30916	-1.00000	4.87574	108
chr1	85581291	85581507	.	1000	.	75.21550	-1.00000	4.87574	108
chr1	85613146	85613362	.	1000	.	53.83208	-1.00000	4.87574	108
chr1	85708254	85708470	.	556	.	21.83697	-1.00000	2.30510	108
chr1	85894733	85894949	.	1000	.	117.13995	-1.00000	4.87574	108
chr1	85911873	85912089	.	731	.	27.81170	-1.00000	3.06005	108
chr1	86018462	86018563	.	1000	.	182.69868	-1.00000	4.87574	33
chr1	86380405	86380519	.	1000	.	245.31215	-1.00000	4.87574	55
chr1	86419353	86419569	.	1000	.	119.63947	-1.00000	4.87574	108
chr1	86474193	86474249	.	1000	.	170.64446	-1.00000	4.87574	42
chr1	86500092	86500280	.	1000	.	259.15627	-1.00000	4.87574	104
chr1	86502198	86502414	.	1000	.	64.50265	-1.00000	4.87574	108
chr1	86508071	86508287	.	1000	.	62.76650	-1.00000	4.87574	108
chr1	86515667	86515883	.	1000	.	43.65107	-1.00000	4.87574	108
chr1	86704456	86704601	.	1000	.	274.80146	-1.00000	4.87574	69
chr1	86742035	86742251	.	1000	.	104.65012	-1.00000	4.87574	108
chr1	86753780	86753996	.	1000	.	43.02145	-1.00000	4.87574	108
chr1	86780994	86781210	.	728	.	26.78921	-1.00000	2.96697	108
chr1	86833711	86833837	.	1000	.	218.74269	-1.00000	4.87574	65
chr1	86965336	86965552	.	1000	.	125.24105	-1.00000	4.87574	108
chr1	87025288	87025504	.	1000	.	138.52816	-1.00000	4.87574	108
chr1	87131822	87131983	.	1000	.	292.59903	-1.00000	4.87574	94
chr1	87152011	87152143	.	1000	.	235.62672	-1.00000	4.87574	61
chr1	87293065	87293170	.	1000	.	217.60888	-1.00000	4.87574	59
chr1	87326099	87326195	.	1000	.	216.64865	-1.00000	4.87574	59
chr1	87331970	87332186	.	1000	.	54.16176	-1.00000	4.87574	108
chr1	87335349	87335565	.	1000	.	101.29687	-1.00000	4.87574	108
chr1	87953874	87953994	.	1000	.	248.31597	-1.00000	4.87574	59
chr1	88061650	88061705	.	1000	.	163.61626	-1.00000	4.87574	15
chr1	88079121	88079337	.	626	.	24.06337	-1.00000	2.60232	108
chr1	88180618	88180747	.	1000	.	290.49195	-1.00000	4.87574	79
chr1	88303219	88303435	.	1000	.	101.73539	-1.00000	4.87574	108
chr1	88595471	88595687	.	1000	.	74.33056	-1.00000	4.87574	108
chr1	88608283	88608363	.	1000	.	152.97392	-1.00000	4.87574	32
chr1	88655775	88655991	.	1000	.	121.59986	-1.00000	4.87574	108
chr1	88684202	88684418	.	1000	.	80.99629	-1.00000	4.87574	108
chr1	88685024	88685240	.	607	.	31.18440	-1.00000	3.43412	108
chr1	88736724	88736940	.	1000	.	84.76910	-1.00000	4.87574	108
chr1	88800468	88800684	.	592	.	38.83226	-1.00000	4.18720	108
chr1	88877444	88877660	.	1000	.	124.30752	-1.00000	4.87574	108
chr1	88936077	88936139	.	1000	.	177.18391	-1.00000	4.87574	35
chr1	88973625	88973841	.	1000	.	165.06051	-1.00000	4.87574	108
chr1	88983937	88984153	.	1000	.	100.94064	-1.00000	4.87574	108
chr1	88998840	88998895	.	1000	.	161.96352	-1.00000	4.87574	43
chr1	89085929	89086023	.	1000	.	192.38317	-1.00000	4.87574	42
chr1	89198483	89198699	.	685	.	27.30984	-1.00000	3.04135	108
chr1	89276734	89276950	.	1000	.	79.95512	-1.00000	4.87574	108
chr1	89358416	89358530	.	1000	.	221.14078	-1.00000	4.87574	65
chr1	89455301	89455403	.	1000	.	207.55302	-1.00000	4.87574	54
chr1	89483394	89483504	.	1000	.	239.04595	-1.00000	4.87574	54
chr1	89519922	89520041	.	1000	.	224.53183	-1.00000	4.87574	60
chr1	89525359	89525575	.	758	.	29.58232	-1.00000	3.34436	108
chr1	89599191	89599277	.	1000	.	164.38078	-1.00000	4.87574	39
chr1	89600842	89601058	.	991	.	39.13381	-1.00000	4.18579	108
chr1	89616018	89616234	.	800	.	38.34482	-1.00000	4.18928	108
chr1	89622963	89623179	.	972	.	41.25653	-1.00000	4.87574	108
chr1	89632955	89633024	.	1000	.	184.19399	-1.00000	4.87574	55
chr1	89694306	89694522	.	854	.	37.27006	-1.00000	4.19410	108
chr1	89763082	89763241	.	1000	.	341.12996	-1.00000	4.87574	62
chr1	89780729	89780945	.	1000	.	88.97727	-1.00000	4.87574	108
chr1	89804763	89804938	.	1000	.	310.17478	-1.00000	4.87574	76
chr1	89843387	89843450	.	1000	.	172.49540	-1.00000	4.87574	34
chr1	89953284	89953500	.	1000	.	104.55474	-1.00000	4.87574	108
chr1	89987329	89987460	.	1000	.	283.98901	-1.00000	4.87574	67
chr1	89995082	89995298	.	557	.	23.04417	-1.00000	2.46377	108
chr1	90046111	90046218	.	1000	.	174.44488	-1.00000	4.87574	49
chr1	90046773	90046989	.	573	.	18.13007	-1.00000	1.85372	108
chr1	90114677	90114759	.	1000	.	200.05877	-1.00000	4.87574	46
chr1	90133146	90133239	.	1000	.	164.22790	-1.00000	4.87574	63
chr1	90336652	90336868	.	911	.	35.63554	-1.00000	3.94700	108
chr1	90475790	90475864	.	1000	.	137.96297	-1.00000	4.87574	37
chr1	90501442	90501658	.	788	.	29.73848	-1.00000	3.36641	108
chr1	90551093	90551309	.	780	.	33.26231	-1.00000	3.68317	108
chr1	90579364	90579420	.	1000	.	177.54528	-1.00000	4.87574	32
chr1	90616444	90616660	.	1000	.	46.78772	-1.00000	4.87574	108
chr1	90721536	90721681	.	1000	.	257.62690	-1.00000	4.87574	68
chr1	90729512	90729728	.	1000	.	42.92075	-1.00000	4.87574	108
chr1	90800414	90800630	.	631	.	22.79199	-1.00000	2.42066	108
chr1	90851548	90851764	.	1000	.	177.39952	-1.00000	4.87574	108
chr1	90964534	90964750	.	1000	.	135.71688	-1.00000	4.87574	108
chr1	91018100	91018316	.	1000	.	152.56090	-1.00000	4.87574	108
chr1	91165367	91165523	.	1000	.	284.07120	-1.00000	4.87574	84
chr1	91166228	91166357	.	1000	.	257.55285	-1.00000	4.87574	77
chr1	91282822	91282934	.	1000	.	206.70717	-1.00000	4.87574	60
chr1	91402068	91402284	.	831	.	70.15184	-1.00000	4.87574	108
chr1	91440930	91441146	.	1000	.	47.66357	-1.00000	4.87574	108
chr1	91501365	91501581	.	1000	.	37.33366	-1.00000	4.19385	108
chr1	91502938	91503154	.	1000	.	152.00523	-1.00000	4.87574	108
chr1	91511490	91511706	.	1000	.	150.48803	-1.00000	4.87574	108
chr1	91529949	91530165	.	1000	.	68.69311	-1.00000	4.87574	108
chr1	91617562	91617778	.	1000	.	64.58796	-1.00000	4.87574	108
chr1	91791210	91791426	.	795	.	32.25842	-1.00000	3.64030	108
chr1	91883470	91883686	.	1000	.	137.20345	-1.00000	4.87574	108
chr1	91885936	91886152	.	1000	.	71.05213	-1.00000	4.87574	108
chr1	91927395	91927483	.	1000	.	184.63983	-1.00000	4.87574	72
chr1	91997685	91997901	.	1000	.	134.95272	-1.00000	4.87574	108
chr1	92291541	92291611	.	1000	.	196.93481	-1.00000	4.87574	35
chr1	92298250	92298466	.	653	.	25.92795	-1.00000	2.83567	108
chr1	92310183	92310399	.	1000	.	160.73389	-1.00000	4.87574	108
chr1	92461826	92462042	.	1000	.	93.21801	-1.00000	4.87574	108
chr1	92485863	92486079	.	1000	.	134.07797	-1.00000	4.87574	108
chr1	92486857	92487073	.	1000	.	52.34286	-1.00000	4.87574	108
chr1	92599266	92599482	.	1000	.	136.69967	-1.00000	4.87574	108
chr1	92749177	92749248	.	1000	.	168.33536	-1.00000	4.87574	20
chr1	92818523	92818578	.	1000	.	181.17165	-1.00000	4.87574	35
chr1	92831854	92832023	.	1000	.	332.72736	-1.00000	4.87574	89
chr1	92858955	92859162	.	1000	.	355.98509	-1.00000	4.87574	103
chr1	92951211	92951427	.	914	.	42.44545	-1.00000	4.87574	108
chr1	92960496	92960611	.	1000	.	273.05772	-1.00000	4.87574	42
chr1	92961142	92961358	.	1000	.	77.86977	-1.00000	4.87574	108
chr1	92968547	92968675	.	1000	.	231.00168	-1.00000	4.87574	88
chr1	92994244	92994365	.	1000	.	267.41890	-1.00000	4.87574	57
chr1	93001977	93002193	.	677	.	25.02773	-1.00000	2.72301	108
chr1	93021703	93021800	.	1000	.	226.59514	-1.00000	4.87574	53
chr1	93062322	93062470	.	1000	.	238.07493	-1.00000	4.87574	66
chr1	93080476	93080692	.	1000	.	183.94093	-1.00000	4.87574	108
chr1	93304764	93304878	.	1000	.	264.94813	-1.00000	4.87574	53
chr1	93438056	93438272	.	1000	.	156.75355	-1.00000	4.87574	108
chr1	93619734	93619950	.	563	.	23.98523	-1.00000	2.58488	108
chr1	93629597	93629718	.	1000	.	270.05332	-1.00000	4.87574	67
chr1	93631705	93631921	.	1000	.	79.83235	-1.00000	4.87574	108
chr1	93680771	93680987	.	1000	.	108.32667	-1.00000	4.87574	108
chr1	93681716	93681932	.	1000	.	47.89884	-1.00000	4.87574	108
chr1	93732635	93732851	.	672	.	21.63192	-1.00000	2.28782	108
chr1	93735082	93735298	.	1000	.	58.98401	-1.00000	4.87574	108
chr1	93750111	93750327	.	648	.	30.30586	-1.00000	3.43947	108
chr1	93814151	93814260	.	1000	.	314.79247	-1.00000	4.87574	33
chr1	93844378	93844487	.	1000	.	223.30687	-1.00000	4.87574	64
chr1	93846239	93846455	.	1000	.	52.63325	-1.00000	4.87574	108
chr1	93847465	93847681	.	1000	.	62.51860	-1.00000	4.87574	108
chr1	93874152	93874368	.	1000	.	138.83880	-1.00000	4.87574	108
chr1	93909601	93909783	.	1000	.	320.93200	-1.00000	4.87574	103
chr1	93980563	93980779	.	1000	.	56.34792	-1.00000	4.87574	108
chr1	94025984	94026070	.	1000	.	198.33708	-1.00000	4.87574	74
chr1	94039612	94039765	.	1000	.	222.73666	-1.00000	4.87574	76
chr1	94045600	94045816	.	1000	.	72.91637	-1.00000	4.87574	108
chr1	94061547	94061688	.	1000	.	259.40056	-1.00000	4.87574	58
chr1	94063405	94063621	.	1000	.	47.84074	-1.00000	4.87574	108
chr1	94335968	94336092	.	1000	.	235.80092	-1.00000	4.87574	83
chr1	94396378	94396594	.	858	.	31.83856	-1.00000	3.52391	108
chr1	94463870	94463947	.	1000	.	188.99456	-1.00000	4.87574	39
chr1	94481590	94481704	.	1000	.	241.13404	-1.00000	4.87574	61
chr1	94514186	94514402	.	1000	.	122.70299	-1.00000	4.87574	108
chr1	94522395	94522611	.	1000	.	70.27534	-1.00000	4.87574	108
chr1	94599531	94599747	.	563	.	26.46625	-1.00000	2.89512	108
chr1	94802065	94802281	.	1000	.	150.66164	-1.00000	4.87574	108
chr1	94805952	94806060	.	1000	.	243.79551	-1.00000	4.87574	61
chr1	94854484	94854628	.	1000	.	288.92427	-1.00000	4.87574	88
chr1	95041657	95041873	.	1000	.	136.16443	-1.00000	4.87574	108
chr1	95043489	95043680	.	1000	.	369.40751	-1.00000	4.87574	95
chr1	95084726	95084827	.	1000	.	177.51010	-1.00000	4.87574	54
chr1	95116766	95116982	.	1000	.	99.02509	-1.00000	4.87574	108
chr1	95234079	95234233	.	1000	.	275.67576	-1.00000	4.87574	68
chr1	95309058	95309274	.	1000	.	72.53867	-1.00000	4.87574	108
chr1	95916688	95916904	.	538	.	21.91474	-1.00000	2.31717	108
chr1	96236225	96236441	.	1000	.	124.15042	-1.00000	4.87574	108
chr1	96596303	96596519	.	1000	.	126.60422	-1.00000	4.87574	108
chr1	96842306	96842522	.	1000	.	49.47419	-1.00000	4.87574	108
chr1	96845584	96845690	.	1000	.	223.46017	-1.00000	4.87574	66
chr1	96966670	96966809	.	1000	.	261.34516	-1.00000	4.87574	67
chr1	97018034	97018250	.	616	.	29.99971	-1.00000	3.36472	108
chr1	97050551	97050767	.	1000	.	77.14838	-1.00000	4.87574	108
chr1	97138349	97138565	.	1000	.	164.09546	-1.00000	4.87574	108
chr1	97525621	97525837	.	1000	.	75.72613	-1.00000	4.87574	108
chr1	97669035	97669251	.	1000	.	83.62127	-1.00000	4.87574	108
chr1	97820534	97820750	.	1000	.	137.38779	-1.00000	4.87574	108
chr1	98051180	98051354	.	1000	.	278.38804	-1.00000	4.87574	85
chr1	98054252	98054350	.	1000	.	190.55275	-1.00000	4.87574	64
chr1	98468288	98468349	.	1000	.	153.21400	-1.00000	4.87574	37
chr1	98556632	98556848	.	1000	.	91.21518	-1.00000	4.87574	108
chr1	98661689	98661905	.	563	.	17.27701	-1.00000	1.75184	108
chr1	98749239	98749455	.	1000	.	94.42502	-1.00000	4.87574	108
chr1	98761313	98761529	.	1000	.	81.59989	-1.00000	4.87574	108
chr1	98794411	98794528	.	1000	.	237.86998	-1.00000	4.87574	52
chr1	98940170	98940386	.	886	.	49.21575	-1.00000	4.87574	108
chr1	98991215	98991431	.	1000	.	63.93505	-1.00000	4.87574	108
chr1	99180400	99180529	.	1000	.	263.43642	-1.00000	4.87574	53
chr1	99326297	99326513	.	756	.	44.81368	-1.00000	4.87574	108
chr1	99481531	99481645	.	1000	.	199.40228	-1.00000	4.87574	63
chr1	99527188	99527404	.	994	.	51.30381	-1.00000	4.87574	108
chr1	99681640	99681856	.	688	.	25.88136	-1.00000	2.83604	108
chr1	99685789	99686005	.	1000	.	171.75934	-1.00000	4.87574	108
[truncated: 41,865 more rows]
