# Supplementary material for: GRAFIMO: Variant and haplotype aware motif scanning on pangenome graphs
Source: PLoS Comput Biol. 2021 Sep 27;17(9):e1009444. doi: 10.1371/journal.pcbi.1009444 (PMC8519448; doi:10.1371/journal.pcbi.1009444)
Supplement: S1 Code — (ZIP) [file pcbi.1009444.s002.zip › S1_code/test_data/tf_motifs/CTCF/Cell_line_GM12878/ENCFF267NYF_3000.bed]

chrX	65595492	65595699	.	1000	.	350.43367	-1.00000	4.87574	99
chr9	97399229	97399395	.	1000	.	320.83801	-1.00000	4.87574	99
chr9	78439556	78439708	.	1000	.	274.18010	-1.00000	4.87574	99
chr9	137227587	137227784	.	1000	.	332.62899	-1.00000	4.87574	99
chr9	117644739	117644925	.	1000	.	350.97635	-1.00000	4.87574	99
chr9	114405654	114405848	.	1000	.	317.96888	-1.00000	4.87574	99
chr9	114339170	114339332	.	1000	.	301.43892	-1.00000	4.87574	99
chr8	80240675	80240896	.	1000	.	394.77590	-1.00000	4.87574	99
chr8	37916280	37916475	.	1000	.	287.63686	-1.00000	4.87574	99
chr7	4830178	4830384	.	1000	.	375.17467	-1.00000	4.87574	99
chr7	30800796	30800961	.	1000	.	275.45774	-1.00000	4.87574	99
chr6	32413533	32413704	.	1000	.	306.52043	-1.00000	4.87574	99
chr6	31598658	31598836	.	1000	.	322.38851	-1.00000	4.87574	99
chr6	16771052	16771244	.	1000	.	272.58443	-1.00000	4.87574	99
chr5	172697601	172697769	.	1000	.	325.86263	-1.00000	4.87574	99
chr5	151659018	151659198	.	1000	.	324.77541	-1.00000	4.87574	99
chr4	102431447	102431648	.	1000	.	277.79070	-1.00000	4.87574	99
chr3	50226154	50226335	.	1000	.	338.89981	-1.00000	4.87574	99
chr3	195850941	195851170	.	1000	.	429.07258	-1.00000	4.87574	99
chr22	30088987	30089169	.	1000	.	330.21340	-1.00000	4.87574	99
chr21	45152399	45152588	.	1000	.	304.53032	-1.00000	4.87574	99
chr20	62616929	62617119	.	1000	.	321.78076	-1.00000	4.87574	99
chr20	47384097	47384307	.	1000	.	393.91908	-1.00000	4.87574	99
chr2	237512849	237513071	.	1000	.	352.99809	-1.00000	4.87574	99
chr2	231707077	231707256	.	1000	.	366.25529	-1.00000	4.87574	99
chr2	219541637	219541830	.	1000	.	129.60986	-1.00000	4.87574	99
chr19	7652096	7652280	.	1000	.	272.91231	-1.00000	4.87574	99
chr19	4809670	4809855	.	1000	.	334.45262	-1.00000	4.87574	99
chr19	29716622	29716805	.	1000	.	343.87412	-1.00000	4.87574	99
chr19	18450993	18451180	.	1000	.	295.60170	-1.00000	4.87574	99
chr19	17996923	17997108	.	1000	.	349.95907	-1.00000	4.87574	99
chr19	13862328	13862522	.	1000	.	326.48380	-1.00000	4.87574	99
chr18	45212829	45213034	.	1000	.	418.70871	-1.00000	4.87574	99
chr17	50783227	50783437	.	1000	.	363.14179	-1.00000	4.87574	99
chr17	45385609	45385793	.	1000	.	361.03739	-1.00000	4.87574	99
chr17	42517547	42517745	.	1000	.	327.91423	-1.00000	4.87574	99
chr17	36149043	36149217	.	1000	.	372.81481	-1.00000	4.87574	99
chr16	85115003	85115182	.	1000	.	334.33516	-1.00000	4.87574	99
chr16	68528716	68528908	.	1000	.	372.51042	-1.00000	4.87574	99
chr14	24679014	24679239	.	1000	.	387.05505	-1.00000	4.87574	99
chr13	48769189	48769403	.	1000	.	429.73749	-1.00000	4.87574	99
chr12	57452989	57453144	.	1000	.	314.23772	-1.00000	4.87574	99
chr12	53543533	53543725	.	1000	.	345.73653	-1.00000	4.87574	99
chr12	14454208	14454395	.	1000	.	308.65646	-1.00000	4.87574	99
chr11	93234701	93234884	.	1000	.	377.16423	-1.00000	4.87574	99
chr11	76152257	76152441	.	1000	.	352.06399	-1.00000	4.87574	99
chr11	126440921	126441073	.	1000	.	293.90489	-1.00000	4.87574	99
chr11	118145392	118145587	.	1000	.	318.48130	-1.00000	4.87574	99
chr11	117426299	117426481	.	1000	.	303.63243	-1.00000	4.87574	99
chr10	86939477	86939708	.	1000	.	309.71360	-1.00000	4.87574	99
chr10	62818033	62818187	.	1000	.	290.41975	-1.00000	4.87574	99
chr1	9725090	9725295	.	1000	.	301.23092	-1.00000	4.87574	99
chr1	6554510	6554679	.	1000	.	296.15937	-1.00000	4.87574	99
chr1	41417169	41417370	.	1000	.	303.32710	-1.00000	4.87574	99
chr1	41268251	41268428	.	1000	.	291.97963	-1.00000	4.87574	99
chr1	24847999	24848189	.	1000	.	323.62080	-1.00000	4.87574	99
chr1	223698291	223698455	.	1000	.	311.37886	-1.00000	4.87574	99
chr1	201408298	201408478	.	1000	.	326.38902	-1.00000	4.87574	99
chr1	157156098	157156277	.	1000	.	291.60640	-1.00000	4.87574	99
chr1	155167941	155168115	.	1000	.	341.21281	-1.00000	4.87574	99
chr1	10430281	10430441	.	1000	.	327.29168	-1.00000	4.87574	99
chr9	134170824	134170998	.	1000	.	330.24815	-1.00000	4.87574	98
chr9	128203216	128203395	.	1000	.	310.80104	-1.00000	4.87574	98
chr8	84626192	84626384	.	1000	.	279.47439	-1.00000	4.87574	98
chr8	52008554	52008737	.	1000	.	357.24751	-1.00000	4.87574	98
chr8	46957076	46957275	.	1000	.	290.75867	-1.00000	4.87574	98
chr8	41701785	41701985	.	1000	.	343.61449	-1.00000	4.87574	98
chr8	102810939	102811112	.	1000	.	308.94939	-1.00000	4.87574	98
chr7	74067920	74068092	.	1000	.	259.77053	-1.00000	4.87574	98
chr7	22082959	22083137	.	1000	.	322.31074	-1.00000	4.87574	98
chr7	150448772	150448946	.	1000	.	332.22785	-1.00000	4.87574	98
chr7	150421143	150421326	.	1000	.	301.66445	-1.00000	4.87574	98
chr7	149239471	149239638	.	1000	.	302.40126	-1.00000	4.87574	98
chr6	79778072	79778252	.	1000	.	326.19157	-1.00000	4.87574	98
chr6	37051543	37051737	.	1000	.	298.87189	-1.00000	4.87574	98
chr6	36095266	36095441	.	1000	.	314.01686	-1.00000	4.87574	98
chr6	34392782	34392938	.	1000	.	273.92660	-1.00000	4.87574	98
chr6	159104187	159104374	.	1000	.	333.71210	-1.00000	4.87574	98
chr6	148578259	148578461	.	1000	.	380.30772	-1.00000	4.87574	98
chr6	11496308	11496499	.	1000	.	312.40731	-1.00000	4.87574	98
chr5	93581457	93581637	.	1000	.	271.77653	-1.00000	4.87574	98
chr5	177456435	177456633	.	1000	.	319.54686	-1.00000	4.87574	98
chr5	139633373	139633551	.	1000	.	353.46009	-1.00000	4.87574	98
chr4	170259693	170259889	.	1000	.	314.32787	-1.00000	4.87574	98
chr3	66407846	66408019	.	1000	.	291.28600	-1.00000	4.87574	98
chr3	51974010	51974186	.	1000	.	317.10025	-1.00000	4.87574	98
chr3	192444593	192444786	.	1000	.	335.76077	-1.00000	4.87574	98
chr3	14921225	14921407	.	1000	.	331.50984	-1.00000	4.87574	98
chr22	36978135	36978337	.	1000	.	355.84155	-1.00000	4.87574	98
chr22	31345858	31346026	.	1000	.	294.24211	-1.00000	4.87574	98
chr21	25608355	25608527	.	1000	.	314.27095	-1.00000	4.87574	98
chr20	17996170	17996349	.	1000	.	344.93831	-1.00000	4.87574	98
chr2	97697364	97697556	.	1000	.	330.86867	-1.00000	4.87574	98
chr2	85889076	85889244	.	1000	.	244.79145	-1.00000	4.87574	98
chr2	31333672	31333840	.	1000	.	323.09403	-1.00000	4.87574	98
chr2	25166133	25166312	.	1000	.	316.02057	-1.00000	4.87574	98
chr2	174341574	174341755	.	1000	.	351.17087	-1.00000	4.87574	98
chr19	58519544	58519725	.	1000	.	277.30221	-1.00000	4.87574	98
chr19	41354050	41354225	.	1000	.	281.89480	-1.00000	4.87574	98
chr19	3665927	3666114	.	1000	.	302.07218	-1.00000	4.87574	98
chr19	35495439	35495613	.	1000	.	311.40666	-1.00000	4.87574	98
chr19	18410693	18410841	.	1000	.	308.32573	-1.00000	4.87574	98
chr19	18279478	18279660	.	1000	.	336.73332	-1.00000	4.87574	98
chr19	17859530	17859704	.	1000	.	351.75432	-1.00000	4.87574	98
chr19	12847661	12847863	.	1000	.	329.39307	-1.00000	4.87574	98
chr18	62586271	62586450	.	1000	.	313.46874	-1.00000	4.87574	98
chr17	80426957	80427151	.	1000	.	336.69832	-1.00000	4.87574	98
chr17	77331493	77331674	.	1000	.	328.58807	-1.00000	4.87574	98
chr17	7561047	7561235	.	1000	.	340.15746	-1.00000	4.87574	98
chr17	67378796	67378995	.	1000	.	282.99485	-1.00000	4.87574	98
chr17	47229822	47230024	.	1000	.	370.97965	-1.00000	4.87574	98
chr17	41549319	41549502	.	1000	.	287.49383	-1.00000	4.87574	98
chr17	32253125	32253324	.	1000	.	337.31026	-1.00000	4.87574	98
chr16	88785532	88785717	.	1000	.	297.26422	-1.00000	4.87574	98
chr16	67993312	67993502	.	1000	.	292.30055	-1.00000	4.87574	98
chr16	67481246	67481428	.	1000	.	314.51389	-1.00000	4.87574	98
chr16	66830924	66831106	.	1000	.	363.71799	-1.00000	4.87574	98
chr16	66315316	66315493	.	1000	.	285.63352	-1.00000	4.87574	98
chr16	58734290	58734443	.	1000	.	328.52990	-1.00000	4.87574	98
chr16	30658011	30658200	.	1000	.	346.72485	-1.00000	4.87574	98
chr16	2251591	2251773	.	1000	.	300.87140	-1.00000	4.87574	98
chr16	181483	181662	.	1000	.	310.96306	-1.00000	4.87574	98
chr15	89206917	89207097	.	1000	.	311.25930	-1.00000	4.87574	98
chr15	77543435	77543608	.	1000	.	279.41327	-1.00000	4.87574	98
chr15	50885951	50886150	.	1000	.	338.19524	-1.00000	4.87574	98
chr15	38817786	38817974	.	1000	.	350.00097	-1.00000	4.87574	98
chr15	101007057	101007236	.	1000	.	326.59011	-1.00000	4.87574	98
chr14	96100638	96100841	.	1000	.	341.30631	-1.00000	4.87574	98
chr14	68911683	68911885	.	1000	.	311.84749	-1.00000	4.87574	98
chr14	22557259	22557449	.	1000	.	172.50895	-1.00000	4.87574	98
chr13	80342926	80343116	.	1000	.	302.99866	-1.00000	4.87574	98
chr12	94102343	94102518	.	1000	.	324.52219	-1.00000	4.87574	98
chr12	57069524	57069706	.	1000	.	281.62654	-1.00000	4.87574	98
chr12	56189603	56189794	.	1000	.	289.14410	-1.00000	4.87574	98
chr12	52023768	52023942	.	1000	.	308.31158	-1.00000	4.87574	98
chr12	120086980	120087161	.	1000	.	326.35644	-1.00000	4.87574	98
chr12	119444538	119444730	.	1000	.	346.49549	-1.00000	4.87574	98
chr12	110450337	110450529	.	1000	.	358.52239	-1.00000	4.87574	98
chr11	75241705	75241871	.	1000	.	274.07285	-1.00000	4.87574	98
chr11	66311870	66312063	.	1000	.	336.29229	-1.00000	4.87574	98
chr11	65315659	65315861	.	1000	.	300.77470	-1.00000	4.87574	98
chr11	2305417	2305576	.	1000	.	277.98810	-1.00000	4.87574	98
chr11	129364206	129364425	.	1000	.	454.37020	-1.00000	4.87574	98
chr10	77711507	77711708	.	1000	.	355.92359	-1.00000	4.87574	98
chr10	70364589	70364774	.	1000	.	339.09768	-1.00000	4.87574	98
chr10	34637575	34637735	.	1000	.	277.02062	-1.00000	4.87574	98
chr10	131885435	131885581	.	1000	.	299.02824	-1.00000	4.87574	98
chr10	11270675	11270863	.	1000	.	340.61631	-1.00000	4.87574	98
chr1	85259669	85259832	.	1000	.	321.06201	-1.00000	4.87574	98
chr1	84753634	84753827	.	1000	.	325.10814	-1.00000	4.87574	98
chr1	43934843	43935018	.	1000	.	263.03770	-1.00000	4.87574	98
chr1	3619100	3619268	.	1000	.	265.78654	-1.00000	4.87574	98
chr1	32872717	32872839	.	1000	.	250.36619	-1.00000	4.87574	98
chr1	227762506	227762673	.	1000	.	309.59815	-1.00000	4.87574	98
chr1	207963618	207963827	.	1000	.	397.82864	-1.00000	4.87574	98
chr1	19918089	19918264	.	1000	.	334.20671	-1.00000	4.87574	98
chr1	15431216	15431394	.	1000	.	327.19663	-1.00000	4.87574	98
chr1	151156103	151156294	.	1000	.	264.32298	-1.00000	4.87574	98
chr9	97468687	97468843	.	1000	.	297.60019	-1.00000	4.87574	97
chr9	84697615	84697787	.	1000	.	310.33036	-1.00000	4.87574	97
chr9	4759416	4759557	.	1000	.	250.63333	-1.00000	4.87574	97
chr9	35096566	35096724	.	1000	.	270.37816	-1.00000	4.87574	97
chr9	133994478	133994660	.	1000	.	337.40490	-1.00000	4.87574	97
chr9	112844762	112844944	.	1000	.	279.29341	-1.00000	4.87574	97
chr8	23287955	23288131	.	1000	.	360.93614	-1.00000	4.87574	97
chr8	142447567	142447752	.	1000	.	301.21081	-1.00000	4.87574	97
chr8	102814702	102814864	.	1000	.	361.84110	-1.00000	4.87574	97
chr7	76516012	76516184	.	1000	.	305.13494	-1.00000	4.87574	97
chr7	155815347	155815534	.	1000	.	317.60165	-1.00000	4.87574	97
chr7	141014975	141015164	.	1000	.	305.52976	-1.00000	4.87574	97
chr7	1065842	1066034	.	1000	.	332.11340	-1.00000	4.87574	97
chr6	69796952	69797158	.	1000	.	371.29822	-1.00000	4.87574	97
chr6	37484265	37484449	.	1000	.	311.83581	-1.00000	4.87574	97
chr6	36302565	36302748	.	1000	.	342.11883	-1.00000	4.87574	97
chr6	26097380	26097532	.	1000	.	237.53063	-1.00000	4.87574	97
chr5	172188735	172188914	.	1000	.	350.58206	-1.00000	4.87574	97
chr5	138036065	138036261	.	1000	.	341.14555	-1.00000	4.87574	97
chr5	118988124	118988295	.	1000	.	250.90242	-1.00000	4.87574	97
chr3	56494790	56494962	.	1000	.	335.13097	-1.00000	4.87574	97
chr3	39000065	39000230	.	1000	.	291.50869	-1.00000	4.87574	97
chr3	184803363	184803565	.	1000	.	385.46057	-1.00000	4.87574	97
chr3	134308465	134308649	.	1000	.	345.27756	-1.00000	4.87574	97
chr3	112137204	112137361	.	1000	.	263.25336	-1.00000	4.87574	97
chr22	41697178	41697356	.	1000	.	319.78877	-1.00000	4.87574	97
chr22	37316922	37317085	.	1000	.	311.32721	-1.00000	4.87574	97
chr22	17830065	17830252	.	1000	.	345.98009	-1.00000	4.87574	97
chr20	44733457	44733624	.	1000	.	301.44448	-1.00000	4.87574	97
chr20	23606657	23606829	.	1000	.	307.09339	-1.00000	4.87574	97
chr2	95022381	95022583	.	1000	.	363.49097	-1.00000	4.87574	97
chr2	218406567	218406745	.	1000	.	287.06574	-1.00000	4.87574	97
chr2	178414762	178414914	.	1000	.	315.07423	-1.00000	4.87574	97
chr2	136384769	136384935	.	1000	.	290.90423	-1.00000	4.87574	97
chr2	131154069	131154252	.	1000	.	314.91774	-1.00000	4.87574	97
chr19	46395640	46395837	.	1000	.	314.29123	-1.00000	4.87574	97
chr19	41204362	41204539	.	1000	.	303.21778	-1.00000	4.87574	97
chr19	34973263	34973475	.	1000	.	331.91870	-1.00000	4.87574	97
chr19	18388469	18388645	.	1000	.	337.75772	-1.00000	4.87574	97
chr19	11482665	11482850	.	1000	.	345.79578	-1.00000	4.87574	97
chr18	50357325	50357505	.	1000	.	335.09384	-1.00000	4.87574	97
chr18	3246118	3246302	.	1000	.	358.83105	-1.00000	4.87574	97
chr17	78422110	78422289	.	1000	.	360.22781	-1.00000	4.87574	97
chr17	74923596	74923759	.	1000	.	258.97991	-1.00000	4.87574	97
chr17	67717720	67717899	.	1000	.	358.35799	-1.00000	4.87574	97
chr17	57243197	57243403	.	1000	.	405.46383	-1.00000	4.87574	97
chr17	48593949	48594136	.	1000	.	327.90890	-1.00000	4.87574	97
chr17	3737775	3737917	.	1000	.	304.54006	-1.00000	4.87574	97
chr17	31901739	31901926	.	1000	.	311.25365	-1.00000	4.87574	97
chr16	81738085	81738261	.	1000	.	333.57521	-1.00000	4.87574	97
chr16	22188671	22188850	.	1000	.	300.72031	-1.00000	4.87574	97
chr16	21188762	21188934	.	1000	.	321.49157	-1.00000	4.87574	97
chr16	18801712	18801853	.	1000	.	284.83493	-1.00000	4.87574	97
chr15	90886090	90886280	.	1000	.	297.22494	-1.00000	4.87574	97
chr15	63487396	63487559	.	1000	.	282.07533	-1.00000	4.87574	97
chr14	103141286	103141465	.	1000	.	285.53460	-1.00000	4.87574	97
chr13	45047413	45047597	.	1000	.	347.49086	-1.00000	4.87574	97
chr13	31424233	31424403	.	1000	.	279.94908	-1.00000	4.87574	97
chr13	31044474	31044661	.	1000	.	311.24936	-1.00000	4.87574	97
chr13	26184801	26184970	.	1000	.	271.08817	-1.00000	4.87574	97
chr12	69291078	69291273	.	1000	.	339.84404	-1.00000	4.87574	97
chr12	130031693	130031876	.	1000	.	280.84634	-1.00000	4.87574	97
chr12	121812060	121812229	.	1000	.	287.33095	-1.00000	4.87574	97
chr12	120201250	120201432	.	1000	.	295.59767	-1.00000	4.87574	97
chr11	65110383	65110533	.	1000	.	318.72619	-1.00000	4.87574	97
chr11	44538556	44538725	.	1000	.	335.40495	-1.00000	4.87574	97
chr11	43852144	43852311	.	1000	.	259.81121	-1.00000	4.87574	97
chr11	121656067	121656227	.	1000	.	315.60051	-1.00000	4.87574	97
chr11	114261115	114261286	.	1000	.	271.84376	-1.00000	4.87574	97
chr10	86711160	86711353	.	1000	.	326.64614	-1.00000	4.87574	97
chr10	45008703	45008834	.	1000	.	226.00541	-1.00000	4.87574	97
chr10	33008816	33008983	.	1000	.	319.94018	-1.00000	4.87574	97
chr1	5514641	5514828	.	1000	.	283.75233	-1.00000	4.87574	97
chr1	33633115	33633304	.	1000	.	364.48416	-1.00000	4.87574	97
chr1	32712259	32712484	.	1000	.	372.10323	-1.00000	4.87574	97
chr1	27044615	27044803	.	1000	.	349.30601	-1.00000	4.87574	97
chr1	26169730	26169905	.	1000	.	330.06156	-1.00000	4.87574	97
chr1	248807220	248807386	.	1000	.	315.59536	-1.00000	4.87574	97
chr1	21368573	21368763	.	1000	.	359.67377	-1.00000	4.87574	97
chr1	175319725	175319903	.	1000	.	306.39401	-1.00000	4.87574	97
chrX	130060582	130060775	.	1000	.	273.26663	-1.00000	4.87574	96
chr9	36873369	36873537	.	1000	.	276.68584	-1.00000	4.87574	96
chr8	81780581	81780769	.	1000	.	347.50311	-1.00000	4.87574	96
chr8	30812841	30813030	.	1000	.	308.54769	-1.00000	4.87574	96
chr8	28061148	28061324	.	1000	.	307.01277	-1.00000	4.87574	96
chr8	23692724	23692904	.	1000	.	332.68981	-1.00000	4.87574	96
chr7	74206665	74206852	.	1000	.	287.39376	-1.00000	4.87574	96
chr7	44847730	44847922	.	1000	.	298.43315	-1.00000	4.87574	96
chr7	156949554	156949721	.	1000	.	263.79635	-1.00000	4.87574	96
chr6	85483187	85483354	.	1000	.	337.20346	-1.00000	4.87574	96
chr6	44268097	44268271	.	1000	.	289.07349	-1.00000	4.87574	96
chr6	43143573	43143750	.	1000	.	322.68376	-1.00000	4.87574	96
chr6	42547665	42547852	.	1000	.	336.20594	-1.00000	4.87574	96
chr6	41424574	41424710	.	1000	.	260.76493	-1.00000	4.87574	96
chr6	36680514	36680709	.	1000	.	344.16742	-1.00000	4.87574	96
chr5	90783805	90783968	.	1000	.	273.24413	-1.00000	4.87574	96
chr5	168486288	168486464	.	1000	.	328.99685	-1.00000	4.87574	96
chr5	111158208	111158394	.	1000	.	376.02392	-1.00000	4.87574	96
chr4	8403258	8403427	.	1000	.	278.57914	-1.00000	4.87574	96
chr4	54228142	54228313	.	1000	.	248.75570	-1.00000	4.87574	96
chr4	189940652	189940829	.	1000	.	257.37328	-1.00000	4.87574	96
chr3	51637972	51638166	.	1000	.	312.44155	-1.00000	4.87574	96
chr3	42881061	42881243	.	1000	.	341.48497	-1.00000	4.87574	96
chr3	149393452	149393638	.	1000	.	288.89097	-1.00000	4.87574	96
chr3	128426404	128426560	.	1000	.	264.68957	-1.00000	4.87574	96
chr21	42164495	42164674	.	1000	.	269.81401	-1.00000	4.87574	96
chr21	34361924	34362100	.	1000	.	317.50173	-1.00000	4.87574	96
chr20	50071352	50071545	.	1000	.	362.49573	-1.00000	4.87574	96
chr20	4108718	4108896	.	1000	.	350.83311	-1.00000	4.87574	96
chr20	33668001	33668174	.	1000	.	310.98334	-1.00000	4.87574	96
chr20	31952064	31952253	.	1000	.	361.48460	-1.00000	4.87574	96
chr20	24994909	24995099	.	1000	.	301.52990	-1.00000	4.87574	96
chr20	17939123	17939303	.	1000	.	320.77508	-1.00000	4.87574	96
chr2	86221192	86221357	.	1000	.	312.56928	-1.00000	4.87574	96
chr2	25342485	25342674	.	1000	.	314.85539	-1.00000	4.87574	96
chr2	231710345	231710529	.	1000	.	282.88732	-1.00000	4.87574	96
chr2	169824862	169825077	.	1000	.	378.31110	-1.00000	4.87574	96
chr2	16757267	16757432	.	1000	.	299.03156	-1.00000	4.87574	96
chr2	16609134	16609309	.	1000	.	292.91598	-1.00000	4.87574	96
chr2	126777468	126777651	.	1000	.	357.29985	-1.00000	4.87574	96
chr19	48646592	48646772	.	1000	.	304.74946	-1.00000	4.87574	96
chr19	48333948	48334124	.	1000	.	332.94630	-1.00000	4.87574	96
chr19	47698195	47698392	.	1000	.	327.83168	-1.00000	4.87574	96
chr19	45681588	45681772	.	1000	.	286.77681	-1.00000	4.87574	96
chr19	45439542	45439712	.	1000	.	171.02808	-1.00000	4.87574	96
chr19	42244834	42244933	.	1000	.	240.16066	-1.00000	4.87574	96
chr19	39532846	39533037	.	1000	.	410.45074	-1.00000	4.87574	96
chr19	29760164	29760333	.	1000	.	318.52975	-1.00000	4.87574	96
chr19	18349632	18349790	.	1000	.	276.13447	-1.00000	4.87574	96
chr19	12766053	12766234	.	1000	.	302.74724	-1.00000	4.87574	96
chr18	9148054	9148215	.	1000	.	275.41319	-1.00000	4.87574	96
chr18	58781648	58781808	.	1000	.	278.14865	-1.00000	4.87574	96
chr17	7851844	7852034	.	1000	.	406.17028	-1.00000	4.87574	96
chr17	76466068	76466238	.	1000	.	276.19267	-1.00000	4.87574	96
chr17	73255767	73255960	.	1000	.	332.81761	-1.00000	4.87574	96
chr17	49695530	49695690	.	1000	.	300.52087	-1.00000	4.87574	96
chr17	48025148	48025328	.	1000	.	333.40581	-1.00000	4.87574	96
chr17	38558189	38558376	.	1000	.	373.31344	-1.00000	4.87574	96
chr17	20121714	20121889	.	1000	.	305.05434	-1.00000	4.87574	96
chr16	90082014	90082217	.	1000	.	409.66853	-1.00000	4.87574	96
chr16	84738570	84738718	.	1000	.	237.55872	-1.00000	4.87574	96
chr16	74813184	74813389	.	1000	.	326.22452	-1.00000	4.87574	96
chr16	68704419	68704604	.	1000	.	305.79416	-1.00000	4.87574	96
chr16	57300649	57300809	.	1000	.	374.37490	-1.00000	4.87574	96
chr16	29863519	29863723	.	1000	.	308.78781	-1.00000	4.87574	96
chr15	74621156	74621341	.	1000	.	395.25680	-1.00000	4.87574	96
chr15	40906424	40906574	.	1000	.	261.47462	-1.00000	4.87574	96
chr15	40045176	40045390	.	1000	.	413.68448	-1.00000	4.87574	96
chr15	34343151	34343342	.	1000	.	320.17288	-1.00000	4.87574	96
chr14	74860997	74861170	.	1000	.	297.78568	-1.00000	4.87574	96
chr14	23380027	23380216	.	1000	.	304.63918	-1.00000	4.87574	96
chr12	6938098	6938253	.	1000	.	305.50752	-1.00000	4.87574	96
chr12	55940340	55940490	.	1000	.	293.79587	-1.00000	4.87574	96
chr12	50111626	50111823	.	1000	.	288.71157	-1.00000	4.87574	96
chr12	50056081	50056248	.	1000	.	280.49732	-1.00000	4.87574	96
chr11	58675649	58675790	.	1000	.	274.59741	-1.00000	4.87574	96
chr11	20128344	20128525	.	1000	.	300.85560	-1.00000	4.87574	96
chr10	71773500	71773685	.	1000	.	318.39345	-1.00000	4.87574	96
chr10	45465066	45465235	.	1000	.	326.15126	-1.00000	4.87574	96
chr1	34866429	34866636	.	1000	.	309.08070	-1.00000	4.87574	96
chr1	23868346	23868523	.	1000	.	300.00594	-1.00000	4.87574	96
chr1	235083795	235083964	.	1000	.	329.49991	-1.00000	4.87574	96
chr1	228501023	228501172	.	1000	.	275.89387	-1.00000	4.87574	96
chr1	20633305	20633487	.	1000	.	306.04553	-1.00000	4.87574	96
chr1	203269154	203269334	.	1000	.	301.96776	-1.00000	4.87574	96
chr1	181189955	181190127	.	1000	.	312.58494	-1.00000	4.87574	96
chr1	147495074	147495238	.	1000	.	295.23183	-1.00000	4.87574	96
chrX	153947400	153947593	.	1000	.	294.95434	-1.00000	4.87574	95
chr9	36555919	36556099	.	1000	.	297.27957	-1.00000	4.87574	95
chr9	36166607	36166782	.	1000	.	334.27046	-1.00000	4.87574	95
chr9	3467681	3467866	.	1000	.	366.70111	-1.00000	4.87574	95
chr9	133144510	133144701	.	1000	.	375.29850	-1.00000	4.87574	95
chr8	69832442	69832618	.	1000	.	257.05636	-1.00000	4.87574	95
chr8	65645057	65645225	.	1000	.	245.26582	-1.00000	4.87574	95
chr8	40034082	40034258	.	1000	.	250.77860	-1.00000	4.87574	95
chr8	142726969	142727148	.	1000	.	270.72248	-1.00000	4.87574	95
chr8	11016499	11016690	.	1000	.	359.03694	-1.00000	4.87574	95
chr7	92447255	92447449	.	1000	.	359.92519	-1.00000	4.87574	95
chr7	44477442	44477610	.	1000	.	330.89070	-1.00000	4.87574	95
chr7	35624677	35624842	.	1000	.	260.23800	-1.00000	4.87574	95
chr7	128135743	128135869	.	1000	.	197.23882	-1.00000	4.87574	95
chr6	75209033	75209204	.	1000	.	311.28265	-1.00000	4.87574	95
chr6	36759254	36759433	.	1000	.	331.80519	-1.00000	4.87574	95
chr6	29848133	29848298	.	1000	.	334.01374	-1.00000	4.87574	95
chr6	10954611	10954769	.	1000	.	264.25576	-1.00000	4.87574	95
chr5	76868192	76868362	.	1000	.	287.63085	-1.00000	4.87574	95
chr5	37837471	37837648	.	1000	.	291.72736	-1.00000	4.87574	95
chr5	1641671	1641843	.	1000	.	222.78820	-1.00000	4.87574	95
chr5	114449976	114450160	.	1000	.	325.88269	-1.00000	4.87574	95
chr4	186201949	186202117	.	1000	.	248.58024	-1.00000	4.87574	95
chr4	113761786	113761964	.	1000	.	313.28161	-1.00000	4.87574	95
chr4	1130656	1130831	.	1000	.	344.54377	-1.00000	4.87574	95
chr3	52123220	52123384	.	1000	.	316.19295	-1.00000	4.87574	95
chr3	179322805	179322958	.	1000	.	242.19282	-1.00000	4.87574	95
chr3	171830028	171830218	.	1000	.	272.62897	-1.00000	4.87574	95
chr3	151227813	151227976	.	1000	.	298.91488	-1.00000	4.87574	95
chr22	50562811	50562999	.	1000	.	335.88634	-1.00000	4.87574	95
chr22	20917134	20917297	.	1000	.	305.95444	-1.00000	4.87574	95
chr2	96509486	96509664	.	1000	.	343.62479	-1.00000	4.87574	95
chr2	200481494	200481668	.	1000	.	285.11290	-1.00000	4.87574	95
chr2	181457216	181457383	.	1000	.	276.01043	-1.00000	4.87574	95
chr2	130798056	130798258	.	1000	.	350.44386	-1.00000	4.87574	95
chr2	127591545	127591740	.	1000	.	311.08035	-1.00000	4.87574	95
chr19	49391979	49392158	.	1000	.	311.07985	-1.00000	4.87574	95
chr19	48835812	48836003	.	1000	.	332.13349	-1.00000	4.87574	95
chr19	46757388	46757567	.	1000	.	316.84089	-1.00000	4.87574	95
chr19	45642186	45642382	.	1000	.	289.55049	-1.00000	4.87574	95
chr19	18058470	18058627	.	1000	.	280.48045	-1.00000	4.87574	95
chr19	18007056	18007249	.	1000	.	347.00523	-1.00000	4.87574	95
chr19	15584737	15584901	.	1000	.	283.62463	-1.00000	4.87574	95
chr19	12564157	12564334	.	1000	.	354.53724	-1.00000	4.87574	95
chr19	11131057	11131195	.	1000	.	224.45965	-1.00000	4.87574	95
chr17	77495028	77495175	.	1000	.	265.50292	-1.00000	4.87574	95
chr17	76506455	76506633	.	1000	.	336.27293	-1.00000	4.87574	95
chr17	58344935	58345085	.	1000	.	265.90324	-1.00000	4.87574	95
chr17	41667067	41667227	.	1000	.	304.22509	-1.00000	4.87574	95
chr16	3028300	3028463	.	1000	.	262.23858	-1.00000	4.87574	95
chr16	27235060	27235212	.	1000	.	268.12798	-1.00000	4.87574	95
chr15	79028451	79028612	.	1000	.	271.79550	-1.00000	4.87574	95
chr15	74438807	74438989	.	1000	.	331.26105	-1.00000	4.87574	95
chr15	65916688	65916879	.	1000	.	315.61101	-1.00000	4.87574	95
chr15	40904087	40904287	.	1000	.	341.49053	-1.00000	4.87574	95
chr14	105090570	105090741	.	1000	.	316.13357	-1.00000	4.87574	95
chr14	101628522	101628683	.	1000	.	270.15798	-1.00000	4.87574	95
chr13	99387524	99387711	.	1000	.	302.32603	-1.00000	4.87574	95
chr13	36999322	36999518	.	1000	.	316.70904	-1.00000	4.87574	95
chr13	24728092	24728268	.	1000	.	207.49775	-1.00000	4.87574	95
chr13	112606474	112606655	.	1000	.	330.85128	-1.00000	4.87574	95
chr12	9331233	9331411	.	1000	.	276.18636	-1.00000	4.87574	95
chr12	69070425	69070602	.	1000	.	291.96351	-1.00000	4.87574	95
chr12	53508639	53508830	.	1000	.	342.02633	-1.00000	4.87574	95
chr12	51341498	51341673	.	1000	.	354.97679	-1.00000	4.87574	95
chr12	49707627	49707822	.	1000	.	351.62991	-1.00000	4.87574	95
chr11	76207653	76207840	.	1000	.	327.81038	-1.00000	4.87574	95
chr11	67356941	67357127	.	1000	.	366.77205	-1.00000	4.87574	95
chr11	67266244	67266390	.	1000	.	243.28869	-1.00000	4.87574	95
chr11	65711822	65712013	.	1000	.	382.08340	-1.00000	4.87574	95
chr11	62424806	62424978	.	1000	.	306.49485	-1.00000	4.87574	95
chr11	61752405	61752584	.	1000	.	197.06530	-1.00000	4.87574	95
chr11	57483120	57483283	.	1000	.	242.54312	-1.00000	4.87574	95
chr11	47177463	47177571	.	1000	.	202.78620	-1.00000	4.87574	95
chr11	16946001	16946187	.	1000	.	276.10035	-1.00000	4.87574	95
chr11	1453702	1453880	.	1000	.	239.15691	-1.00000	4.87574	95
chr11	131694917	131695106	.	1000	.	295.32427	-1.00000	4.87574	95
chr11	130916476	130916670	.	1000	.	365.53081	-1.00000	4.87574	95
chr11	129750937	129751049	.	1000	.	216.09862	-1.00000	4.87574	95
chr11	128630461	128630634	.	1000	.	317.91973	-1.00000	4.87574	95
chr11	119474799	119474971	.	1000	.	295.29420	-1.00000	4.87574	95
chr11	118907098	118907268	.	1000	.	344.30978	-1.00000	4.87574	95
chr11	117226526	117226701	.	1000	.	260.32761	-1.00000	4.87574	95
chr10	70925761	70925955	.	1000	.	301.08702	-1.00000	4.87574	95
chr10	34638538	34638719	.	1000	.	289.55995	-1.00000	4.87574	95
chr10	24196530	24196697	.	1000	.	299.31181	-1.00000	4.87574	95
chr10	132458590	132458768	.	1000	.	278.13644	-1.00000	4.87574	95
chr10	102399594	102399769	.	1000	.	259.72120	-1.00000	4.87574	95
chr1	95043489	95043680	.	1000	.	369.40751	-1.00000	4.87574	95
chr1	78114472	78114675	.	1000	.	392.25216	-1.00000	4.87574	95
chr1	46037125	46037301	.	1000	.	334.67555	-1.00000	4.87574	95
chr1	29202958	29203139	.	1000	.	321.35924	-1.00000	4.87574	95
chr1	26417126	26417273	.	1000	.	261.40354	-1.00000	4.87574	95
chr1	2548101	2548280	.	1000	.	298.40375	-1.00000	4.87574	95
chr1	224513814	224513989	.	1000	.	327.78408	-1.00000	4.87574	95
chr1	211698576	211698751	.	1000	.	350.21805	-1.00000	4.87574	95
chr1	207885145	207885335	.	1000	.	297.06809	-1.00000	4.87574	95
chr1	17419930	17420095	.	1000	.	310.06496	-1.00000	4.87574	95
chr1	111755592	111755789	.	1000	.	330.38189	-1.00000	4.87574	95
chr1	111481729	111481900	.	1000	.	315.07846	-1.00000	4.87574	95
chr1	110106216	110106392	.	1000	.	301.22913	-1.00000	4.87574	95
chr1	10210262	10210432	.	1000	.	322.34194	-1.00000	4.87574	95
chr9	92765414	92765602	.	1000	.	320.96464	-1.00000	4.87574	94
chr9	70602549	70602696	.	1000	.	245.43378	-1.00000	4.87574	94
chr9	34379430	34379607	.	1000	.	308.85742	-1.00000	4.87574	94
chr9	27529756	27529924	.	1000	.	274.15373	-1.00000	4.87574	94
chr9	15533352	15533507	.	1000	.	260.61582	-1.00000	4.87574	94
chr9	136485102	136485273	.	1000	.	293.06533	-1.00000	4.87574	94
chr8	9369079	9369250	.	1000	.	273.49465	-1.00000	4.87574	94
chr8	56242019	56242203	.	1000	.	343.64589	-1.00000	4.87574	94
chr8	41542778	41542917	.	1000	.	304.92784	-1.00000	4.87574	94
chr8	141084398	141084577	.	1000	.	290.44672	-1.00000	4.87574	94
chr7	98106649	98106829	.	1000	.	312.64447	-1.00000	4.87574	94
chr7	76359365	76359507	.	1000	.	273.66697	-1.00000	4.87574	94
chr7	66557645	66557808	.	1000	.	236.00675	-1.00000	4.87574	94
chr7	41943119	41943294	.	1000	.	301.12553	-1.00000	4.87574	94
chr7	26667650	26667829	.	1000	.	267.96814	-1.00000	4.87574	94
chr7	148962790	148962924	.	1000	.	306.26831	-1.00000	4.87574	94
chr6	36766243	36766418	.	1000	.	325.48486	-1.00000	4.87574	94
chr6	36623521	36623690	.	1000	.	293.66022	-1.00000	4.87574	94
chr6	35737625	35737766	.	1000	.	273.08450	-1.00000	4.87574	94
chr6	32415530	32415724	.	1000	.	304.95079	-1.00000	4.87574	94
chr6	31366980	31367159	.	1000	.	342.99717	-1.00000	4.87574	94
chr6	1604421	1604609	.	1000	.	297.46407	-1.00000	4.87574	94
chr6	125956686	125956937	.	1000	.	330.21197	-1.00000	4.87574	94
chr5	671674	671845	.	1000	.	279.52430	-1.00000	4.87574	94
chr5	168219872	168220062	.	1000	.	308.51322	-1.00000	4.87574	94
chr5	1140403	1140581	.	1000	.	292.38929	-1.00000	4.87574	94
chr4	16916840	16917033	.	1000	.	341.33967	-1.00000	4.87574	94
chr4	16001483	16001669	.	1000	.	319.79898	-1.00000	4.87574	94
chr3	58177788	58177960	.	1000	.	294.47000	-1.00000	4.87574	94
chr3	51682185	51682374	.	1000	.	344.38691	-1.00000	4.87574	94
chr3	48685905	48686091	.	1000	.	284.71474	-1.00000	4.87574	94
chr3	132659386	132659524	.	1000	.	216.97046	-1.00000	4.87574	94
chr3	128970352	128970528	.	1000	.	254.82504	-1.00000	4.87574	94
chr22	44684848	44685046	.	1000	.	340.16450	-1.00000	4.87574	94
chr22	33302105	33302276	.	1000	.	320.29598	-1.00000	4.87574	94
chr22	21938114	21938304	.	1000	.	347.06000	-1.00000	4.87574	94
chr21	45820653	45820819	.	1000	.	299.79273	-1.00000	4.87574	94
chr21	44297753	44297923	.	1000	.	293.16155	-1.00000	4.87574	94
chr20	62900335	62900496	.	1000	.	309.31065	-1.00000	4.87574	94
chr20	50460850	50461025	.	1000	.	250.05773	-1.00000	4.87574	94
chr20	46758182	46758369	.	1000	.	276.02098	-1.00000	4.87574	94
chr20	38731571	38731743	.	1000	.	266.24613	-1.00000	4.87574	94
chr20	38646217	38646401	.	1000	.	327.73340	-1.00000	4.87574	94
chr20	31723942	31724128	.	1000	.	338.59017	-1.00000	4.87574	94
chr2	74715108	74715284	.	1000	.	274.94053	-1.00000	4.87574	94
chr2	74483252	74483431	.	1000	.	313.33135	-1.00000	4.87574	94
chr2	44087276	44087425	.	1000	.	324.28423	-1.00000	4.87574	94
chr2	30165076	30165263	.	1000	.	255.48928	-1.00000	4.87574	94
chr2	128736678	128736819	.	1000	.	261.19522	-1.00000	4.87574	94
chr2	120313258	120313466	.	1000	.	327.90867	-1.00000	4.87574	94
chr2	119702926	119703107	.	1000	.	308.73555	-1.00000	4.87574	94
chr2	102355663	102355859	.	1000	.	280.59048	-1.00000	4.87574	94
chr19	47436721	47436886	.	1000	.	303.30751	-1.00000	4.87574	94
chr19	44654515	44654684	.	1000	.	279.97227	-1.00000	4.87574	94
chr19	42133151	42133343	.	1000	.	352.14650	-1.00000	4.87574	94
chr19	41262351	41262533	.	1000	.	296.69548	-1.00000	4.87574	94
chr19	3618639	3618805	.	1000	.	282.57220	-1.00000	4.87574	94
chr19	35013053	35013232	.	1000	.	304.29972	-1.00000	4.87574	94
chr19	10269522	10269705	.	1000	.	360.15004	-1.00000	4.87574	94
chr17	8158876	8159021	.	1000	.	256.68803	-1.00000	4.87574	94
chr17	79045947	79046131	.	1000	.	280.37777	-1.00000	4.87574	94
chr17	77247116	77247262	.	1000	.	266.98055	-1.00000	4.87574	94
chr17	6422102	6422276	.	1000	.	285.57189	-1.00000	4.87574	94
chr17	40013814	40013971	.	1000	.	315.27232	-1.00000	4.87574	94
chr17	35089384	35089558	.	1000	.	243.30308	-1.00000	4.87574	94
chr17	32877283	32877452	.	1000	.	292.29343	-1.00000	4.87574	94
chr17	1123038	1123213	.	1000	.	301.64396	-1.00000	4.87574	94
chr16	88443095	88443254	.	1000	.	325.24679	-1.00000	4.87574	94
chr16	711806	711976	.	1000	.	320.95407	-1.00000	4.87574	94
chr16	67547059	67547236	.	1000	.	351.55797	-1.00000	4.87574	94
chr16	48164971	48165134	.	1000	.	294.21392	-1.00000	4.87574	94
chr16	47141789	47141981	.	1000	.	337.65783	-1.00000	4.87574	94
chr16	30814354	30814496	.	1000	.	298.97083	-1.00000	4.87574	94
chr15	90934368	90934530	.	1000	.	315.13395	-1.00000	4.87574	94
chr15	78108423	78108601	.	1000	.	318.61915	-1.00000	4.87574	94
chr15	75204873	75205049	.	1000	.	361.04058	-1.00000	4.87574	94
chr15	47196084	47196251	.	1000	.	253.93005	-1.00000	4.87574	94
chr15	40894175	40894351	.	1000	.	310.74769	-1.00000	4.87574	94
chr15	40338128	40338278	.	1000	.	280.30260	-1.00000	4.87574	94
chr14	50532616	50532802	.	1000	.	365.00941	-1.00000	4.87574	94
chr14	106530570	106530739	.	1000	.	185.73900	-1.00000	4.87574	94
chr14	102314281	102314442	.	1000	.	295.10825	-1.00000	4.87574	94
chr13	95191845	95192022	.	1000	.	341.08957	-1.00000	4.87574	94
chr13	36346745	36346926	.	1000	.	346.32445	-1.00000	4.87574	94
chr13	27826680	27826862	.	1000	.	291.34721	-1.00000	4.87574	94
chr12	949867	950078	.	1000	.	318.76109	-1.00000	4.87574	94
chr12	8544325	8544494	.	1000	.	289.78083	-1.00000	4.87574	94
chr12	75334406	75334577	.	1000	.	266.95750	-1.00000	4.87574	94
chr12	14630183	14630354	.	1000	.	331.24946	-1.00000	4.87574	94
chr12	12813185	12813348	.	1000	.	313.41536	-1.00000	4.87574	94
chr12	113966404	113966578	.	1000	.	322.89289	-1.00000	4.87574	94
chr11	67382637	67382813	.	1000	.	360.60238	-1.00000	4.87574	94
chr11	62082128	62082301	.	1000	.	344.99483	-1.00000	4.87574	94
chr11	20610206	20610404	.	1000	.	341.92121	-1.00000	4.87574	94
chr11	122580571	122580761	.	1000	.	308.75755	-1.00000	4.87574	94
chr11	119356376	119356557	.	1000	.	296.57107	-1.00000	4.87574	94
chr11	119196987	119197147	.	1000	.	279.88042	-1.00000	4.87574	94
chr11	10735855	10736042	.	1000	.	297.91401	-1.00000	4.87574	94
chr10	77719650	77719798	.	1000	.	252.67062	-1.00000	4.87574	94
chr10	128211995	128212182	.	1000	.	288.93904	-1.00000	4.87574	94
chr10	11472250	11472388	.	1000	.	280.04327	-1.00000	4.87574	94
chr10	101060058	101060214	.	1000	.	280.87888	-1.00000	4.87574	94
chr10	100999172	100999335	.	1000	.	261.59951	-1.00000	4.87574	94
chr1	87131822	87131983	.	1000	.	292.59903	-1.00000	4.87574	94
chr1	43529206	43529392	.	1000	.	302.92770	-1.00000	4.87574	94
chr1	34597994	34598159	.	1000	.	298.09822	-1.00000	4.87574	94
chr1	31789299	31789476	.	1000	.	332.12194	-1.00000	4.87574	94
chr1	26789248	26789437	.	1000	.	355.59688	-1.00000	4.87574	94
chr1	247372811	247372981	.	1000	.	218.32432	-1.00000	4.87574	94
chr1	228165644	228165836	.	1000	.	341.21707	-1.00000	4.87574	94
chr1	223133748	223133931	.	1000	.	300.93279	-1.00000	4.87574	94
chr1	205977480	205977648	.	1000	.	310.40867	-1.00000	4.87574	94
chr1	20152419	20152598	.	1000	.	322.46483	-1.00000	4.87574	94
chr1	181142582	181142756	.	1000	.	330.02621	-1.00000	4.87574	94
chr1	179809924	179810071	.	1000	.	251.39355	-1.00000	4.87574	94
chr1	165717992	165718130	.	1000	.	256.06261	-1.00000	4.87574	94
chr1	160193178	160193357	.	1000	.	351.48342	-1.00000	4.87574	94
chr1	157090224	157090401	.	1000	.	311.40834	-1.00000	4.87574	94
chr1	113072920	113073099	.	1000	.	171.77686	-1.00000	4.87574	94
chrX	52934788	52934977	.	1000	.	344.64247	-1.00000	4.87574	93
chrX	46759361	46759502	.	1000	.	243.36083	-1.00000	4.87574	93
chr9	72025081	72025232	.	1000	.	263.24219	-1.00000	4.87574	93
chr9	133103261	133103421	.	1000	.	302.93874	-1.00000	4.87574	93
chr9	124617583	124617741	.	1000	.	305.21470	-1.00000	4.87574	93
chr8	23246797	23246973	.	1000	.	302.86125	-1.00000	4.87574	93
chr8	22561920	22562081	.	1000	.	293.29649	-1.00000	4.87574	93
chr8	144373811	144373989	.	1000	.	343.85027	-1.00000	4.87574	93
chr8	141175002	141175176	.	1000	.	284.57314	-1.00000	4.87574	93
chr8	11467670	11467823	.	1000	.	257.38621	-1.00000	4.87574	93
chr7	5486976	5487156	.	1000	.	318.09112	-1.00000	4.87574	93
chr7	22110363	22110536	.	1000	.	306.54287	-1.00000	4.87574	93
chr7	152707032	152707191	.	1000	.	265.92372	-1.00000	4.87574	93
chr7	131513623	131513762	.	1000	.	286.03994	-1.00000	4.87574	93
chr7	120792104	120792247	.	1000	.	252.07162	-1.00000	4.87574	93
chr7	101192590	101192761	.	1000	.	302.60660	-1.00000	4.87574	93
chr7	101077667	101077850	.	1000	.	307.65226	-1.00000	4.87574	93
chr6	29650140	29650318	.	1000	.	311.41261	-1.00000	4.87574	93
chr5	152142949	152143092	.	1000	.	269.12726	-1.00000	4.87574	93
chr5	141968902	141969058	.	1000	.	282.86694	-1.00000	4.87574	93
chr5	139690148	139690300	.	1000	.	233.88161	-1.00000	4.87574	93
chr4	82429442	82429628	.	1000	.	311.38576	-1.00000	4.87574	93
chr4	6974481	6974645	.	1000	.	271.58242	-1.00000	4.87574	93
chr4	170138692	170138871	.	1000	.	290.37454	-1.00000	4.87574	93
chr4	158730061	158730232	.	1000	.	320.73943	-1.00000	4.87574	93
chr4	1351948	1352123	.	1000	.	293.58548	-1.00000	4.87574	93
chr4	111642189	111642385	.	1000	.	322.68609	-1.00000	4.87574	93
chr3	73502781	73502953	.	1000	.	306.13430	-1.00000	4.87574	93
chr3	48548823	48548994	.	1000	.	271.35970	-1.00000	4.87574	93
chr3	150787863	150788038	.	1000	.	334.20892	-1.00000	4.87574	93
chr3	141738155	141738331	.	1000	.	341.13934	-1.00000	4.87574	93
chr3	138118987	138119138	.	1000	.	253.68555	-1.00000	4.87574	93
chr22	31633906	31634093	.	1000	.	346.94148	-1.00000	4.87574	93
chr22	31149095	31149252	.	1000	.	268.51984	-1.00000	4.87574	93
chr22	25773037	25773201	.	1000	.	287.08770	-1.00000	4.87574	93
chr22	24850399	24850570	.	1000	.	277.00843	-1.00000	4.87574	93
chr21	45556108	45556301	.	1000	.	337.54913	-1.00000	4.87574	93
chr21	43810840	43811031	.	1000	.	367.27367	-1.00000	4.87574	93
chr21	42145591	42145766	.	1000	.	312.89338	-1.00000	4.87574	93
chr21	36141532	36141697	.	1000	.	284.67149	-1.00000	4.87574	93
chr20	53939990	53940169	.	1000	.	311.16854	-1.00000	4.87574	93
chr20	48621072	48621244	.	1000	.	313.99317	-1.00000	4.87574	93
chr20	45771243	45771421	.	1000	.	319.22740	-1.00000	4.87574	93
chr20	1466903	1467067	.	1000	.	282.55171	-1.00000	4.87574	93
chr2	85420738	85420910	.	1000	.	349.09148	-1.00000	4.87574	93
chr2	73085711	73085874	.	1000	.	281.59838	-1.00000	4.87574	93
chr2	240143877	240144039	.	1000	.	288.57007	-1.00000	4.87574	93
chr2	237475496	237475664	.	1000	.	262.98016	-1.00000	4.87574	93
chr2	219160148	219160328	.	1000	.	316.18949	-1.00000	4.87574	93
chr2	20651079	20651253	.	1000	.	320.40567	-1.00000	4.87574	93
chr2	20098259	20098413	.	1000	.	341.67619	-1.00000	4.87574	93
chr2	178112281	178112458	.	1000	.	332.80392	-1.00000	4.87574	93
chr2	159921898	159922071	.	1000	.	321.39085	-1.00000	4.87574	93
chr2	134450942	134451151	.	1000	.	390.43522	-1.00000	4.87574	93
chr2	11584347	11584526	.	1000	.	324.03093	-1.00000	4.87574	93
chr19	506791	506967	.	1000	.	342.17381	-1.00000	4.87574	93
chr19	49474061	49474248	.	1000	.	269.72884	-1.00000	4.87574	93
chr19	48993249	48993446	.	1000	.	337.33561	-1.00000	4.87574	93
chr19	45523749	45523931	.	1000	.	328.45077	-1.00000	4.87574	93
chr19	45059563	45059718	.	1000	.	327.12201	-1.00000	4.87574	93
chr19	43519582	43519760	.	1000	.	276.58734	-1.00000	4.87574	93
chr19	41563483	41563649	.	1000	.	337.55484	-1.00000	4.87574	93
chr19	41144511	41144633	.	1000	.	224.89012	-1.00000	4.87574	93
chr19	2819686	2819866	.	1000	.	320.81198	-1.00000	4.87574	93
chr19	2648552	2648694	.	1000	.	332.06631	-1.00000	4.87574	93
chr19	18161365	18161544	.	1000	.	245.79432	-1.00000	4.87574	93
chr19	15177560	15177741	.	1000	.	336.99444	-1.00000	4.87574	93
chr19	10119888	10120068	.	1000	.	318.81532	-1.00000	4.87574	93
chr18	45722997	45723162	.	1000	.	253.26407	-1.00000	4.87574	93
chr17	8080025	8080187	.	1000	.	269.20802	-1.00000	4.87574	93
chr17	75753764	75753908	.	1000	.	233.12205	-1.00000	4.87574	93
chr17	74210492	74210659	.	1000	.	315.05760	-1.00000	4.87574	93
chr17	49556413	49556604	.	1000	.	318.66741	-1.00000	4.87574	93
chr17	47841267	47841453	.	1000	.	323.34086	-1.00000	4.87574	93
chr17	45133271	45133420	.	1000	.	281.29422	-1.00000	4.87574	93
chr17	1332633	1332783	.	1000	.	267.04952	-1.00000	4.87574	93
chr16	8661048	8661189	.	1000	.	227.32626	-1.00000	4.87574	93
chr16	58814353	58814513	.	1000	.	261.35059	-1.00000	4.87574	93
chr16	50806619	50806786	.	1000	.	266.01338	-1.00000	4.87574	93
chr16	50665463	50665633	.	1000	.	272.10608	-1.00000	4.87574	93
chr16	14300919	14301083	.	1000	.	310.31939	-1.00000	4.87574	93
chr16	13919765	13919906	.	1000	.	299.31395	-1.00000	4.87574	93
chr15	98851020	98851172	.	1000	.	286.13899	-1.00000	4.87574	93
chr15	94324310	94324480	.	1000	.	315.58054	-1.00000	4.87574	93
chr15	41989602	41989787	.	1000	.	360.46488	-1.00000	4.87574	93
chr14	99518504	99518650	.	1000	.	305.26740	-1.00000	4.87574	93
chr14	75709307	75709470	.	1000	.	263.35993	-1.00000	4.87574	93
chr14	74257517	74257706	.	1000	.	300.72689	-1.00000	4.87574	93
chr14	50773754	50773899	.	1000	.	220.48210	-1.00000	4.87574	93
chr14	100193166	100193303	.	1000	.	154.02631	-1.00000	4.87574	93
chr13	97109995	97110186	.	1000	.	295.13123	-1.00000	4.87574	93
chr13	24220216	24220375	.	1000	.	274.95738	-1.00000	4.87574	93
chr13	110819534	110819717	.	1000	.	319.14618	-1.00000	4.87574	93
chr13	110116117	110116281	.	1000	.	261.36044	-1.00000	4.87574	93
chr12	76621581	76621723	.	1000	.	292.07548	-1.00000	4.87574	93
chr12	6891207	6891394	.	1000	.	311.57058	-1.00000	4.87574	93
chr12	6779004	6779194	.	1000	.	354.04986	-1.00000	4.87574	93
chr12	52327586	52327774	.	1000	.	386.85836	-1.00000	4.87574	93
chr12	49064007	49064178	.	1000	.	312.30057	-1.00000	4.87574	93
chr12	4857802	4857969	.	1000	.	308.85112	-1.00000	4.87574	93
chr12	15221400	15221583	.	1000	.	284.55097	-1.00000	4.87574	93
chr12	121795006	121795185	.	1000	.	349.16959	-1.00000	4.87574	93
chr12	120469742	120469908	.	1000	.	322.04013	-1.00000	4.87574	93
chr12	106357572	106357724	.	1000	.	297.23372	-1.00000	4.87574	93
chr11	85854922	85855102	.	1000	.	301.80142	-1.00000	4.87574	93
chr11	78645304	78645483	.	1000	.	328.19506	-1.00000	4.87574	93
chr11	45340108	45340299	.	1000	.	290.23650	-1.00000	4.87574	93
chr11	18106064	18106234	.	1000	.	299.48732	-1.00000	4.87574	93
chr11	119481440	119481637	.	1000	.	327.34391	-1.00000	4.87574	93
chr10	86399884	86400076	.	1000	.	332.79411	-1.00000	4.87574	93
chr10	84205692	84205869	.	1000	.	304.56942	-1.00000	4.87574	93
chr10	63720085	63720268	.	1000	.	294.51429	-1.00000	4.87574	93
chr10	46228639	46228791	.	1000	.	264.33740	-1.00000	4.87574	93
chr10	13161268	13161432	.	1000	.	292.80419	-1.00000	4.87574	93
chr10	124389324	124389495	.	1000	.	318.87329	-1.00000	4.87574	93
chr1	76154208	76154370	.	1000	.	321.69587	-1.00000	4.87574	93
chr1	43763536	43763705	.	1000	.	336.11242	-1.00000	4.87574	93
chr1	32773091	32773267	.	1000	.	289.57126	-1.00000	4.87574	93
chr1	27097486	27097649	.	1000	.	278.24565	-1.00000	4.87574	93
chr1	23539900	23540072	.	1000	.	355.43134	-1.00000	4.87574	93
chr1	223556946	223557107	.	1000	.	259.88143	-1.00000	4.87574	93
chr1	220776802	220776989	.	1000	.	305.02534	-1.00000	4.87574	93
chr1	211655295	211655487	.	1000	.	328.84050	-1.00000	4.87574	93
chr1	167066708	167066896	.	1000	.	331.08606	-1.00000	4.87574	93
chr1	160101067	160101256	.	1000	.	329.08447	-1.00000	4.87574	93
chr1	15741444	15741627	.	1000	.	331.68105	-1.00000	4.87574	93
chr1	153749507	153749698	.	1000	.	343.92405	-1.00000	4.87574	93
chr1	110053917	110054074	.	1000	.	299.60376	-1.00000	4.87574	93
chrX	23908036	23908208	.	1000	.	239.38496	-1.00000	4.87574	92
chrX	150716917	150717046	.	1000	.	212.94625	-1.00000	4.87574	92
chrX	133792535	133792724	.	1000	.	383.63298	-1.00000	4.87574	92
chr9	95127725	95127912	.	1000	.	341.21788	-1.00000	4.87574	92
chr9	135500525	135500715	.	1000	.	340.05339	-1.00000	4.87574	92
chr9	122123075	122123247	.	1000	.	358.82632	-1.00000	4.87574	92
chr8	29340274	29340444	.	1000	.	332.62704	-1.00000	4.87574	92
chr8	17152479	17152638	.	1000	.	303.57843	-1.00000	4.87574	92
chr8	133209353	133209514	.	1000	.	287.66368	-1.00000	4.87574	92
chr8	113437787	113437957	.	1000	.	312.66630	-1.00000	4.87574	92
chr8	100559749	100559920	.	1000	.	348.38313	-1.00000	4.87574	92
chr7	47991805	47991969	.	1000	.	277.22139	-1.00000	4.87574	92
chr7	38107530	38107696	.	1000	.	286.62136	-1.00000	4.87574	92
chr7	100081850	100082023	.	1000	.	323.54344	-1.00000	4.87574	92
chr6	27127114	27127314	.	1000	.	327.67424	-1.00000	4.87574	92
chr6	170529926	170530086	.	1000	.	295.57129	-1.00000	4.87574	92
chr6	166381899	166382066	.	1000	.	277.73118	-1.00000	4.87574	92
chr6	165884945	165885110	.	1000	.	262.05385	-1.00000	4.87574	92
chr5	36690413	36690600	.	1000	.	270.22547	-1.00000	4.87574	92
chr5	173973268	173973388	.	1000	.	256.56674	-1.00000	4.87574	92
chr5	159106897	159107062	.	1000	.	299.36092	-1.00000	4.87574	92
chr5	118988473	118988656	.	1000	.	287.23923	-1.00000	4.87574	92
chr4	55948677	55948869	.	1000	.	362.83885	-1.00000	4.87574	92
chr4	40908764	40908943	.	1000	.	289.42232	-1.00000	4.87574	92
chr4	40056751	40056936	.	1000	.	322.60492	-1.00000	4.87574	92
chr4	123564848	123565037	.	1000	.	354.54745	-1.00000	4.87574	92
chr3	9932877	9933047	.	1000	.	289.72390	-1.00000	4.87574	92
chr3	58306069	58306265	.	1000	.	316.20447	-1.00000	4.87574	92
chr3	5136756	5136900	.	1000	.	251.29599	-1.00000	4.87574	92
chr3	165206812	165206999	.	1000	.	299.00148	-1.00000	4.87574	92
chr3	14261239	14261409	.	1000	.	300.94600	-1.00000	4.87574	92
chr3	128608441	128608600	.	1000	.	282.13286	-1.00000	4.87574	92
chr3	128075668	128075849	.	1000	.	309.21753	-1.00000	4.87574	92
chr3	127455639	127455829	.	1000	.	294.47602	-1.00000	4.87574	92
chr3	122258896	122259039	.	1000	.	277.80023	-1.00000	4.87574	92
chr3	114152510	114152691	.	1000	.	295.85905	-1.00000	4.87574	92
chr22	44626317	44626501	.	1000	.	328.13397	-1.00000	4.87574	92
chr22	39310982	39311151	.	1000	.	277.43980	-1.00000	4.87574	92
chr22	25462620	25462782	.	1000	.	308.00488	-1.00000	4.87574	92
chr20	54199739	54199919	.	1000	.	308.17381	-1.00000	4.87574	92
chr20	5126759	5126924	.	1000	.	213.99600	-1.00000	4.87574	92
chr20	46307136	46307325	.	1000	.	297.50806	-1.00000	4.87574	92
chr20	44610076	44610276	.	1000	.	326.05809	-1.00000	4.87574	92
chr20	37564524	37564703	.	1000	.	279.84884	-1.00000	4.87574	92
chr20	33096046	33096241	.	1000	.	303.47576	-1.00000	4.87574	92
chr2	65064802	65064972	.	1000	.	309.44415	-1.00000	4.87574	92
chr2	64831828	64831986	.	1000	.	229.43450	-1.00000	4.87574	92
chr2	26961801	26961956	.	1000	.	321.98501	-1.00000	4.87574	92
chr2	25362022	25362210	.	1000	.	327.25117	-1.00000	4.87574	92
chr2	237572076	237572262	.	1000	.	360.49493	-1.00000	4.87574	92
chr2	218876701	218876886	.	1000	.	332.70745	-1.00000	4.87574	92
chr19	46614217	46614377	.	1000	.	272.44026	-1.00000	4.87574	92
chr19	42296150	42296337	.	1000	.	319.56129	-1.00000	4.87574	92
chr19	41873235	41873411	.	1000	.	272.55739	-1.00000	4.87574	92
chr19	40529167	40529347	.	1000	.	317.19425	-1.00000	4.87574	92
chr19	17932593	17932785	.	1000	.	360.40398	-1.00000	4.87574	92
chr19	12059585	12059742	.	1000	.	218.10567	-1.00000	4.87574	92
chr18	57881895	57882067	.	1000	.	294.27793	-1.00000	4.87574	92
chr18	52288503	52288673	.	1000	.	282.18249	-1.00000	4.87574	92
chr18	34122816	34123009	.	1000	.	376.39305	-1.00000	4.87574	92
chr18	13823973	13824133	.	1000	.	285.11347	-1.00000	4.87574	92
chr17	8998104	8998287	.	1000	.	354.51805	-1.00000	4.87574	92
chr17	74354130	74354324	.	1000	.	329.75362	-1.00000	4.87574	92
chr17	59220429	59220555	.	1000	.	262.15395	-1.00000	4.87574	92
chr17	49996665	49996838	.	1000	.	286.55052	-1.00000	4.87574	92
chr17	47843140	47843315	.	1000	.	316.32644	-1.00000	4.87574	92
chr17	4215442	4215591	.	1000	.	298.63932	-1.00000	4.87574	92
chr17	3913926	3914105	.	1000	.	335.43822	-1.00000	4.87574	92
chr17	20009214	20009379	.	1000	.	308.54116	-1.00000	4.87574	92
chr17	19362949	19363129	.	1000	.	357.10299	-1.00000	4.87574	92
chr17	10616607	10616770	.	1000	.	258.98186	-1.00000	4.87574	92
chr16	89216556	89216740	.	1000	.	304.20097	-1.00000	4.87574	92
chr16	75517480	75517623	.	1000	.	257.08267	-1.00000	4.87574	92
chr16	67644755	67644961	.	1000	.	373.07896	-1.00000	4.87574	92
chr16	48630508	48630679	.	1000	.	314.02390	-1.00000	4.87574	92
chr16	28070826	28070981	.	1000	.	271.29010	-1.00000	4.87574	92
chr16	19886359	19886545	.	1000	.	360.16236	-1.00000	4.87574	92
chr15	89411586	89411785	.	1000	.	326.13980	-1.00000	4.87574	92
chr15	84928285	84928474	.	1000	.	359.04706	-1.00000	4.87574	92
chr15	78422954	78423111	.	1000	.	276.16601	-1.00000	4.87574	92
chr15	73700345	73700500	.	1000	.	304.61472	-1.00000	4.87574	92
chr15	67457027	67457186	.	1000	.	290.21335	-1.00000	4.87574	92
chr15	63599659	63599844	.	1000	.	261.13474	-1.00000	4.87574	92
chr15	61834194	61834368	.	1000	.	292.72838	-1.00000	4.87574	92
chr15	39580268	39580447	.	1000	.	337.06896	-1.00000	4.87574	92
chr15	28975787	28975947	.	1000	.	245.24476	-1.00000	4.87574	92
chr15	100918049	100918250	.	1000	.	337.07184	-1.00000	4.87574	92
chr14	73633526	73633718	.	1000	.	284.45343	-1.00000	4.87574	92
chr14	69727039	69727209	.	1000	.	320.00487	-1.00000	4.87574	92
chr14	105528440	105528602	.	1000	.	283.04157	-1.00000	4.87574	92
chr14	105086852	105087023	.	1000	.	318.75828	-1.00000	4.87574	92
chr14	104650411	104650594	.	1000	.	342.78994	-1.00000	4.87574	92
chr12	6965167	6965346	.	1000	.	358.83702	-1.00000	4.87574	92
chr12	56464396	56464550	.	1000	.	282.41669	-1.00000	4.87574	92
chr12	56258341	56258504	.	1000	.	242.69527	-1.00000	4.87574	92
chr12	54201418	54201599	.	1000	.	284.37902	-1.00000	4.87574	92
chr12	49235259	49235418	.	1000	.	285.71536	-1.00000	4.87574	92
chr12	12033431	12033575	.	1000	.	269.50989	-1.00000	4.87574	92
chr12	110469215	110469399	.	1000	.	325.43286	-1.00000	4.87574	92
chr12	109597788	109597903	.	1000	.	234.67121	-1.00000	4.87574	92
chr12	109093479	109093647	.	1000	.	360.78450	-1.00000	4.87574	92
chr11	73661031	73661227	.	1000	.	395.14818	-1.00000	4.87574	92
chr11	66282559	66282734	.	1000	.	339.74025	-1.00000	4.87574	92
chr11	64847200	64847371	.	1000	.	333.63632	-1.00000	4.87574	92
chr11	62542855	62543041	.	1000	.	317.87826	-1.00000	4.87574	92
chr11	2400312	2400506	.	1000	.	425.80647	-1.00000	4.87574	92
chr10	7687365	7687544	.	1000	.	272.83917	-1.00000	4.87574	92
chr10	37976697	37976866	.	1000	.	333.07461	-1.00000	4.87574	92
chr10	3043653	3043792	.	1000	.	254.59373	-1.00000	4.87574	92
chr10	124540228	124540397	.	1000	.	254.13788	-1.00000	4.87574	92
chr10	117496622	117496808	.	1000	.	319.20184	-1.00000	4.87574	92
chr1	84620971	84621148	.	1000	.	127.92604	-1.00000	4.87574	92
chr1	6343521	6343701	.	1000	.	341.54691	-1.00000	4.87574	92
chr1	39258742	39258888	.	1000	.	269.67795	-1.00000	4.87574	92
chr1	26500264	26500426	.	1000	.	305.07280	-1.00000	4.87574	92
chr1	26321635	26321824	.	1000	.	332.58060	-1.00000	4.87574	92
chr1	26233864	26234046	.	1000	.	344.45591	-1.00000	4.87574	92
chr1	26036038	26036220	.	1000	.	315.99654	-1.00000	4.87574	92
chr1	244273123	244273306	.	1000	.	369.13390	-1.00000	4.87574	92
chr1	2195280	2195453	.	1000	.	277.70298	-1.00000	4.87574	92
chr1	209627735	209627908	.	1000	.	333.96117	-1.00000	4.87574	92
chr1	171485300	171485477	.	1000	.	323.47054	-1.00000	4.87574	92
chr1	156456503	156456669	.	1000	.	318.30854	-1.00000	4.87574	92
chr1	156385690	156385849	.	1000	.	269.72199	-1.00000	4.87574	92
chr1	154999205	154999352	.	1000	.	250.51472	-1.00000	4.87574	92
chr1	152458504	152458674	.	1000	.	315.49038	-1.00000	4.87574	92
chr1	1033022	1033198	.	1000	.	322.73564	-1.00000	4.87574	92
chrX	153953448	153953619	.	1000	.	306.57774	-1.00000	4.87574	91
chr9	93566454	93566639	.	1000	.	314.12749	-1.00000	4.87574	91
chr9	129139233	129139404	.	1000	.	275.69792	-1.00000	4.87574	91
chr9	127735348	127735535	.	1000	.	352.83642	-1.00000	4.87574	91
chr8	85220713	85220922	.	1000	.	414.69704	-1.00000	4.87574	91
chr8	10590206	10590351	.	1000	.	248.38204	-1.00000	4.87574	91
chr7	98021610	98021774	.	1000	.	298.15467	-1.00000	4.87574	91
chr7	75866551	75866729	.	1000	.	320.11490	-1.00000	4.87574	91
chr7	6349028	6349192	.	1000	.	310.55381	-1.00000	4.87574	91
chr7	47254510	47254654	.	1000	.	222.23750	-1.00000	4.87574	91
chr7	45136236	45136395	.	1000	.	306.77836	-1.00000	4.87574	91
chr7	26365203	26365365	.	1000	.	290.11387	-1.00000	4.87574	91
chr7	149497714	149497894	.	1000	.	236.63643	-1.00000	4.87574	91
chr7	139646020	139646192	.	1000	.	263.86120	-1.00000	4.87574	91
chr6	43769546	43769730	.	1000	.	332.49528	-1.00000	4.87574	91
chr6	41705974	41706130	.	1000	.	237.65109	-1.00000	4.87574	91
chr6	157314798	157314992	.	1000	.	393.70235	-1.00000	4.87574	91
chr6	138692310	138692461	.	1000	.	198.11069	-1.00000	4.87574	91
chr6	136793065	136793216	.	1000	.	278.41489	-1.00000	4.87574	91
chr5	154610429	154610617	.	1000	.	351.25440	-1.00000	4.87574	91
chr5	141430446	141430603	.	1000	.	239.61444	-1.00000	4.87574	91
chr5	112996123	112996289	.	1000	.	269.01831	-1.00000	4.87574	91
chr4	78951978	78952107	.	1000	.	245.56954	-1.00000	4.87574	91
chr4	68376067	68376217	.	1000	.	326.78062	-1.00000	4.87574	91
chr3	8769442	8769635	.	1000	.	323.33300	-1.00000	4.87574	91
chr3	58630211	58630357	.	1000	.	258.02813	-1.00000	4.87574	91
chr3	58491861	58492048	.	1000	.	284.65271	-1.00000	4.87574	91
chr3	40580615	40580773	.	1000	.	296.29761	-1.00000	4.87574	91
chr3	186617135	186617319	.	1000	.	319.09278	-1.00000	4.87574	91
chr3	185660515	185660684	.	1000	.	319.64011	-1.00000	4.87574	91
chr22	50149233	50149422	.	1000	.	332.16221	-1.00000	4.87574	91
chr22	46542385	46542581	.	1000	.	349.75506	-1.00000	4.87574	91
chr22	45263877	45264044	.	1000	.	281.47645	-1.00000	4.87574	91
chr22	41926123	41926294	.	1000	.	260.61735	-1.00000	4.87574	91
chr22	39316506	39316662	.	1000	.	257.33214	-1.00000	4.87574	91
chr22	37934008	37934199	.	1000	.	319.52391	-1.00000	4.87574	91
chr22	37567404	37567568	.	1000	.	301.47004	-1.00000	4.87574	91
chr22	37538903	37539091	.	1000	.	344.85531	-1.00000	4.87574	91
chr22	36782102	36782273	.	1000	.	318.11959	-1.00000	4.87574	91
chr22	36470334	36470496	.	1000	.	335.92738	-1.00000	4.87574	91
chr22	30286909	30287075	.	1000	.	246.13690	-1.00000	4.87574	91
chr22	24423786	24423953	.	1000	.	249.29578	-1.00000	4.87574	91
chr21	41816671	41816843	.	1000	.	300.72588	-1.00000	4.87574	91
chr21	37009955	37010124	.	1000	.	272.08470	-1.00000	4.87574	91
chr20	816108	816273	.	1000	.	332.29415	-1.00000	4.87574	91
chr20	64039057	64039230	.	1000	.	245.73689	-1.00000	4.87574	91
chr20	45987364	45987530	.	1000	.	288.34535	-1.00000	4.87574	91
chr20	41095480	41095636	.	1000	.	248.65662	-1.00000	4.87574	91
chr20	31503208	31503361	.	1000	.	264.17616	-1.00000	4.87574	91
chr2	96951267	96951431	.	1000	.	287.85228	-1.00000	4.87574	91
chr2	85729049	85729239	.	1000	.	341.58092	-1.00000	4.87574	91
chr2	70302046	70302226	.	1000	.	291.37686	-1.00000	4.87574	91
chr2	58448143	58448292	.	1000	.	217.93805	-1.00000	4.87574	91
chr2	35410558	35410688	.	1000	.	201.30609	-1.00000	4.87574	91
chr2	27169930	27170120	.	1000	.	283.52142	-1.00000	4.87574	91
chr2	26577915	26578099	.	1000	.	290.35619	-1.00000	4.87574	91
chr2	221573602	221573776	.	1000	.	313.70593	-1.00000	4.87574	91
chr2	217785552	217785722	.	1000	.	328.67982	-1.00000	4.87574	91
chr2	200510036	200510210	.	1000	.	322.88118	-1.00000	4.87574	91
chr2	19955925	19956126	.	1000	.	336.91659	-1.00000	4.87574	91
chr2	15637383	15637552	.	1000	.	332.76372	-1.00000	4.87574	91
chr2	128063514	128063663	.	1000	.	276.73835	-1.00000	4.87574	91
chr2	112726802	112726984	.	1000	.	381.71009	-1.00000	4.87574	91
chr2	109516477	109516648	.	1000	.	262.66288	-1.00000	4.87574	91
chr19	7680664	7680803	.	1000	.	318.03846	-1.00000	4.87574	91
chr19	510698	510916	.	1000	.	300.06663	-1.00000	4.87574	91
chr19	49443488	49443666	.	1000	.	261.11747	-1.00000	4.87574	91
chr19	45643200	45643388	.	1000	.	348.26608	-1.00000	4.87574	91
chr19	44800564	44800739	.	1000	.	243.51052	-1.00000	4.87574	91
chr19	4139814	4139983	.	1000	.	250.54999	-1.00000	4.87574	91
chr19	3305028	3305202	.	1000	.	220.33747	-1.00000	4.87574	91
chr19	1438200	1438385	.	1000	.	357.43888	-1.00000	4.87574	91
chr19	10871352	10871538	.	1000	.	272.55791	-1.00000	4.87574	91
chr17	67374726	67374899	.	1000	.	357.00436	-1.00000	4.87574	91
chr17	56780309	56780445	.	1000	.	304.64143	-1.00000	4.87574	91
chr17	4889163	4889344	.	1000	.	337.93687	-1.00000	4.87574	91
chr17	46213005	46213177	.	1000	.	264.32291	-1.00000	4.87574	91
chr17	42024990	42025165	.	1000	.	358.85998	-1.00000	4.87574	91
chr17	41665979	41666166	.	1000	.	323.82226	-1.00000	4.87574	91
chr17	38677134	38677318	.	1000	.	373.23538	-1.00000	4.87574	91
chr17	34998283	34998452	.	1000	.	321.87786	-1.00000	4.87574	91
chr17	29148940	29149132	.	1000	.	372.64242	-1.00000	4.87574	91
chr17	29124159	29124327	.	1000	.	310.68632	-1.00000	4.87574	91
chr17	17812312	17812480	.	1000	.	327.28355	-1.00000	4.87574	91
chr17	10327659	10327827	.	1000	.	257.30407	-1.00000	4.87574	91
chr17	10226961	10227127	.	1000	.	248.43115	-1.00000	4.87574	91
chr16	87850068	87850243	.	1000	.	274.09017	-1.00000	4.87574	91
chr16	71961527	71961708	.	1000	.	315.61516	-1.00000	4.87574	91
chr16	70653812	70653991	.	1000	.	320.14182	-1.00000	4.87574	91
chr16	68328700	68328888	.	1000	.	372.33996	-1.00000	4.87574	91
chr16	50806292	50806480	.	1000	.	239.38819	-1.00000	4.87574	91
chr16	48055117	48055270	.	1000	.	279.04893	-1.00000	4.87574	91
chr16	31443112	31443283	.	1000	.	339.30479	-1.00000	4.87574	91
chr16	2874945	2875103	.	1000	.	283.49374	-1.00000	4.87574	91
chr16	28277778	28277943	.	1000	.	320.01945	-1.00000	4.87574	91
chr16	11532240	11532398	.	1000	.	272.21634	-1.00000	4.87574	91
chr15	96356942	96357095	.	1000	.	282.23449	-1.00000	4.87574	91
chr15	80970130	80970274	.	1000	.	256.63192	-1.00000	4.87574	91
chr15	74950467	74950640	.	1000	.	367.00502	-1.00000	4.87574	91
chr15	66851284	66851452	.	1000	.	263.38502	-1.00000	4.87574	91
chr14	94001874	94002047	.	1000	.	320.04889	-1.00000	4.87574	91
chr14	92106718	92106887	.	1000	.	313.27402	-1.00000	4.87574	91
chr14	49586973	49587119	.	1000	.	234.44688	-1.00000	4.87574	91
chr13	98445417	98445594	.	1000	.	317.04279	-1.00000	4.87574	91
chr13	26985389	26985533	.	1000	.	284.86467	-1.00000	4.87574	91
chr12	69154708	69154878	.	1000	.	279.00583	-1.00000	4.87574	91
chr12	6285097	6285267	.	1000	.	321.90785	-1.00000	4.87574	91
chr12	62799233	62799411	.	1000	.	310.70299	-1.00000	4.87574	91
chr12	547029	547196	.	1000	.	316.83235	-1.00000	4.87574	91
chr12	49342571	49342755	.	1000	.	197.72416	-1.00000	4.87574	91
chr12	49130299	49130439	.	1000	.	310.19455	-1.00000	4.87574	91
chr12	122637911	122638056	.	1000	.	291.01033	-1.00000	4.87574	91
chr11	96343260	96343446	.	1000	.	334.79808	-1.00000	4.87574	91
chr11	74739870	74740011	.	1000	.	241.64148	-1.00000	4.87574	91
chr11	72447046	72447199	.	1000	.	236.98353	-1.00000	4.87574	91
chr11	59135994	59136180	.	1000	.	355.79427	-1.00000	4.87574	91
chr11	4636979	4637123	.	1000	.	276.96479	-1.00000	4.87574	91
chr11	110201422	110201572	.	1000	.	287.54547	-1.00000	4.87574	91
chr10	96719890	96720050	.	1000	.	306.90395	-1.00000	4.87574	91
chr10	95374714	95374874	.	1000	.	306.61884	-1.00000	4.87574	91
chr10	8053376	8053560	.	1000	.	310.07030	-1.00000	4.87574	91
chr10	1420957	1421133	.	1000	.	310.98630	-1.00000	4.87574	91
chr10	101012936	101013144	.	1000	.	322.60954	-1.00000	4.87574	91
chr1	8561141	8561309	.	1000	.	263.23487	-1.00000	4.87574	91
chr1	51296902	51297075	.	1000	.	281.14416	-1.00000	4.87574	91
chr1	51189522	51189689	.	1000	.	260.91312	-1.00000	4.87574	91
chr1	40338795	40338972	.	1000	.	343.34215	-1.00000	4.87574	91
chr1	36088699	36088892	.	1000	.	366.52413	-1.00000	4.87574	91
chr1	25101530	25101698	.	1000	.	322.04648	-1.00000	4.87574	91
chr1	205485593	205485766	.	1000	.	319.96652	-1.00000	4.87574	91
chr1	201828959	201829136	.	1000	.	302.69282	-1.00000	4.87574	91
chr1	201254636	201254819	.	1000	.	292.71604	-1.00000	4.87574	91
chr1	200510226	200510381	.	1000	.	298.34943	-1.00000	4.87574	91
chr1	17494347	17494515	.	1000	.	274.88179	-1.00000	4.87574	91
chr1	168342783	168342942	.	1000	.	275.69060	-1.00000	4.87574	91
chr1	160681580	160681766	.	1000	.	315.46553	-1.00000	4.87574	91
chr1	159936492	159936679	.	1000	.	332.47119	-1.00000	4.87574	91
chr1	15792107	15792260	.	1000	.	287.67653	-1.00000	4.87574	91
chr1	116139134	116139333	.	1000	.	414.28258	-1.00000	4.87574	91
chr1	110312680	110312871	.	1000	.	330.99960	-1.00000	4.87574	91
chr1	109546364	109546535	.	1000	.	301.40540	-1.00000	4.87574	91
chr1	109112761	109112914	.	1000	.	296.99930	-1.00000	4.87574	91
chr1	10494741	10494910	.	1000	.	295.37446	-1.00000	4.87574	91
chr9	136363754	136363942	.	1000	.	346.77880	-1.00000	4.87574	90
chr8	81235349	81235506	.	1000	.	293.06114	-1.00000	4.87574	90
chr8	73174419	73174580	.	1000	.	330.08611	-1.00000	4.87574	90
chr8	56010686	56010816	.	1000	.	242.02421	-1.00000	4.87574	90
chr8	11902346	11902489	.	1000	.	299.92651	-1.00000	4.87574	90
chr8	104759796	104759987	.	1000	.	408.36129	-1.00000	4.87574	90
chr7	98241474	98241629	.	1000	.	249.37804	-1.00000	4.87574	90
chr7	908920	909087	.	1000	.	284.15622	-1.00000	4.87574	90
chr7	76020221	76020383	.	1000	.	291.36140	-1.00000	4.87574	90
chr7	5085530	5085702	.	1000	.	322.47446	-1.00000	4.87574	90
chr7	36367202	36367376	.	1000	.	321.74461	-1.00000	4.87574	90
chr7	135170797	135170983	.	1000	.	300.59424	-1.00000	4.87574	90
chr6	57316596	57316778	.	1000	.	335.24202	-1.00000	4.87574	90
chr6	43506804	43506982	.	1000	.	319.97772	-1.00000	4.87574	90
chr6	37018260	37018446	.	1000	.	349.90520	-1.00000	4.87574	90
chr6	35342299	35342491	.	1000	.	374.54562	-1.00000	4.87574	90
chr6	31137530	31137685	.	1000	.	291.14992	-1.00000	4.87574	90
chr6	29589542	29589718	.	1000	.	341.13732	-1.00000	4.87574	90
chr6	27792422	27792554	.	1000	.	153.46926	-1.00000	4.87574	90
chr6	167142268	167142446	.	1000	.	333.08286	-1.00000	4.87574	90
chr6	148559849	148560012	.	1000	.	299.93007	-1.00000	4.87574	90
chr6	142146971	142147104	.	1000	.	291.83630	-1.00000	4.87574	90
chr6	136226327	136226493	.	1000	.	305.96688	-1.00000	4.87574	90
chr6	122869534	122869682	.	1000	.	221.29438	-1.00000	4.87574	90
chr5	81195143	81195309	.	1000	.	319.16917	-1.00000	4.87574	90
chr5	38193210	38193360	.	1000	.	276.79452	-1.00000	4.87574	90
chr5	178730746	178730889	.	1000	.	300.55373	-1.00000	4.87574	90
chr5	149442607	149442765	.	1000	.	260.52042	-1.00000	4.87574	90
chr5	132501271	132501441	.	1000	.	296.66949	-1.00000	4.87574	90
chr4	88515739	88515887	.	1000	.	317.01161	-1.00000	4.87574	90
chr4	69881284	69881435	.	1000	.	249.12922	-1.00000	4.87574	90
chr4	48963158	48963356	.	1000	.	395.36117	-1.00000	4.87574	90
chr4	38675629	38675766	.	1000	.	312.56822	-1.00000	4.87574	90
chr4	3106694	3106841	.	1000	.	343.40492	-1.00000	4.87574	90
chr4	128809584	128809757	.	1000	.	296.20649	-1.00000	4.87574	90
chr4	103009226	103009366	.	1000	.	273.71720	-1.00000	4.87574	90
chr3	8971081	8971230	.	1000	.	306.75034	-1.00000	4.87574	90
chr3	58463768	58463936	.	1000	.	278.09851	-1.00000	4.87574	90
chr3	186614955	186615105	.	1000	.	286.09587	-1.00000	4.87574	90
chr3	184017460	184017604	.	1000	.	254.05649	-1.00000	4.87574	90
chr3	123328937	123329098	.	1000	.	267.31522	-1.00000	4.87574	90
chr22	44820708	44820889	.	1000	.	263.03574	-1.00000	4.87574	90
chr22	24189749	24189915	.	1000	.	275.70655	-1.00000	4.87574	90
chr21	42450029	42450196	.	1000	.	297.02263	-1.00000	4.87574	90
chr20	64083561	64083720	.	1000	.	242.42511	-1.00000	4.87574	90
chr20	48657808	48657995	.	1000	.	308.13259	-1.00000	4.87574	90
chr2	96858126	96858313	.	1000	.	375.05846	-1.00000	4.87574	90
chr2	96508133	96508316	.	1000	.	355.52685	-1.00000	4.87574	90
chr2	73780106	73780278	.	1000	.	340.57224	-1.00000	4.87574	90
chr2	170973466	170973677	.	1000	.	273.27945	-1.00000	4.87574	90
chr2	128233611	128233781	.	1000	.	303.83904	-1.00000	4.87574	90
chr19	6738552	6738727	.	1000	.	283.98261	-1.00000	4.87574	90
chr19	47210798	47210937	.	1000	.	268.36140	-1.00000	4.87574	90
chr19	36127800	36127983	.	1000	.	355.88688	-1.00000	4.87574	90
chr19	17391141	17391318	.	1000	.	306.97750	-1.00000	4.87574	90
chr19	15555931	15556090	.	1000	.	285.58278	-1.00000	4.87574	90
chr19	11797511	11797657	.	1000	.	229.88056	-1.00000	4.87574	90
chr18	3129377	3129550	.	1000	.	298.88128	-1.00000	4.87574	90
chr17	8410353	8410502	.	1000	.	262.13901	-1.00000	4.87574	90
chr17	8383225	8383447	.	1000	.	239.91454	-1.00000	4.87574	90
chr17	82414596	82414741	.	1000	.	212.68292	-1.00000	4.87574	90
chr17	81484384	81484569	.	1000	.	352.43222	-1.00000	4.87574	90
chr17	75905061	75905246	.	1000	.	320.85975	-1.00000	4.87574	90
chr17	75271196	75271379	.	1000	.	260.34217	-1.00000	4.87574	90
chr17	59521578	59521735	.	1000	.	290.76232	-1.00000	4.87574	90
chr17	48678502	48678672	.	1000	.	309.56253	-1.00000	4.87574	90
chr17	4413282	4413438	.	1000	.	320.49025	-1.00000	4.87574	90
chr17	42181390	42181554	.	1000	.	299.72253	-1.00000	4.87574	90
chr17	38423752	38423924	.	1000	.	317.84885	-1.00000	4.87574	90
chr17	27880113	27880303	.	1000	.	326.20557	-1.00000	4.87574	90
chr17	16589430	16589587	.	1000	.	293.11926	-1.00000	4.87574	90
chr16	88816099	88816261	.	1000	.	261.19881	-1.00000	4.87574	90
chr16	66977755	66977931	.	1000	.	353.28073	-1.00000	4.87574	90
chr16	57084327	57084484	.	1000	.	307.10396	-1.00000	4.87574	90
chr16	107124	107298	.	1000	.	274.50882	-1.00000	4.87574	90
chr15	89358679	89358852	.	1000	.	291.92349	-1.00000	4.87574	90
chr15	65517695	65517845	.	1000	.	342.71633	-1.00000	4.87574	90
chr15	50877012	50877179	.	1000	.	299.64787	-1.00000	4.87574	90
chr15	43285665	43285815	.	1000	.	276.44144	-1.00000	4.87574	90
chr15	34969795	34969963	.	1000	.	307.39248	-1.00000	4.87574	90
chr14	75454020	75454166	.	1000	.	278.65588	-1.00000	4.87574	90
chr14	71753158	71753331	.	1000	.	306.54648	-1.00000	4.87574	90
chr14	70907244	70907419	.	1000	.	268.43638	-1.00000	4.87574	90
chr14	59028668	59028824	.	1000	.	273.35942	-1.00000	4.87574	90
chr14	22653129	22653288	.	1000	.	262.61153	-1.00000	4.87574	90
chr14	21104570	21104727	.	1000	.	302.12817	-1.00000	4.87574	90
chr13	51286497	51286655	.	1000	.	264.69839	-1.00000	4.87574	90
chr13	36420462	36420629	.	1000	.	249.76271	-1.00000	4.87574	90
chr13	107650215	107650354	.	1000	.	220.23076	-1.00000	4.87574	90
chr12	6423634	6423803	.	1000	.	303.92701	-1.00000	4.87574	90
chr12	55073161	55073324	.	1000	.	275.01632	-1.00000	4.87574	90
chr12	3275536	3275692	.	1000	.	293.99598	-1.00000	4.87574	90
chr12	26097151	26097297	.	1000	.	291.61881	-1.00000	4.87574	90
chr12	130819068	130819250	.	1000	.	270.52074	-1.00000	4.87574	90
chr12	130748235	130748409	.	1000	.	294.45544	-1.00000	4.87574	90
chr12	111753275	111753453	.	1000	.	282.82549	-1.00000	4.87574	90
chr11	70196193	70196357	.	1000	.	263.62819	-1.00000	4.87574	90
chr11	69643424	69643572	.	1000	.	282.32571	-1.00000	4.87574	90
chr11	64153157	64153349	.	1000	.	329.85880	-1.00000	4.87574	90
chr11	62786590	62786784	.	1000	.	361.67004	-1.00000	4.87574	90
chr11	61517018	61517171	.	1000	.	259.83803	-1.00000	4.87574	90
chr11	60970403	60970580	.	1000	.	277.37189	-1.00000	4.87574	90
chr11	59171510	59171681	.	1000	.	319.71999	-1.00000	4.87574	90
chr11	32792978	32793135	.	1000	.	236.05487	-1.00000	4.87574	90
chr11	2888466	2888625	.	1000	.	321.44309	-1.00000	4.87574	90
chr11	130213163	130213312	.	1000	.	296.57680	-1.00000	4.87574	90
chr11	119666473	119666636	.	1000	.	332.56352	-1.00000	4.87574	90
chr11	11787867	11788026	.	1000	.	305.71434	-1.00000	4.87574	90
chr11	113289673	113289846	.	1000	.	347.52366	-1.00000	4.87574	90
chr11	107563735	107563882	.	1000	.	242.71664	-1.00000	4.87574	90
chr10	97426022	97426207	.	1000	.	350.50794	-1.00000	4.87574	90
chr10	70880117	70880273	.	1000	.	282.83812	-1.00000	4.87574	90
chr10	128150059	128150259	.	1000	.	344.77827	-1.00000	4.87574	90
chr10	119416982	119417136	.	1000	.	272.54885	-1.00000	4.87574	90
chr10	101213725	101213908	.	1000	.	323.99562	-1.00000	4.87574	90
chr1	9196541	9196714	.	1000	.	325.95856	-1.00000	4.87574	90
chr1	68342848	68343021	.	1000	.	269.36626	-1.00000	4.87574	90
chr1	47179229	47179407	.	1000	.	326.59768	-1.00000	4.87574	90
chr1	33127283	33127446	.	1000	.	354.77190	-1.00000	4.87574	90
chr1	27395474	27395638	.	1000	.	302.93681	-1.00000	4.87574	90
chr1	22131987	22132165	.	1000	.	308.19142	-1.00000	4.87574	90
chr1	214261595	214261784	.	1000	.	318.39637	-1.00000	4.87574	90
chr1	210311203	210311384	.	1000	.	260.84163	-1.00000	4.87574	90
chr1	206490172	206490359	.	1000	.	311.19302	-1.00000	4.87574	90
chr1	203216293	203216452	.	1000	.	270.82667	-1.00000	4.87574	90
chr1	169712122	169712312	.	1000	.	335.89664	-1.00000	4.87574	90
chr1	155989480	155989650	.	1000	.	317.25760	-1.00000	4.87574	90
chr1	155193563	155193741	.	1000	.	309.01794	-1.00000	4.87574	90
chr1	11838755	11838937	.	1000	.	333.35001	-1.00000	4.87574	90
chr1	115138989	115139145	.	1000	.	256.10987	-1.00000	4.87574	90
chr1	110780969	110781101	.	1000	.	261.58201	-1.00000	4.87574	90
chrX	41442351	41442417	.	1000	.	171.31453	-1.00000	4.87574	9
chrX	135477730	135477786	.	1000	.	178.55148	-1.00000	4.87574	9
chr9	90099533	90099594	.	1000	.	167.95108	-1.00000	4.87574	9
chr8	55818957	55819028	.	1000	.	134.19150	-1.00000	4.87574	9
chr8	107813583	107813657	.	1000	.	163.83056	-1.00000	4.87574	9
chr7	38335791	38335887	.	1000	.	248.51494	-1.00000	4.87574	9
chr7	37853687	37853748	.	1000	.	160.28566	-1.00000	4.87574	9
chr7	16078234	16078299	.	1000	.	142.31632	-1.00000	4.87574	9
chr6	3991005	3991060	.	1000	.	188.96106	-1.00000	4.87574	9
chr6	28356278	28356357	.	1000	.	173.19702	-1.00000	4.87574	9
chr6	2104460	2104519	.	1000	.	205.66775	-1.00000	4.87574	9
chr6	167351544	167351613	.	1000	.	154.16841	-1.00000	4.87574	9
chr5	96752629	96752689	.	1000	.	162.41068	-1.00000	4.87574	9
chr5	155139790	155139852	.	1000	.	186.36017	-1.00000	4.87574	9
chr4	77959752	77959818	.	1000	.	164.30088	-1.00000	4.87574	9
chr4	41214749	41214804	.	1000	.	215.25482	-1.00000	4.87574	9
chr4	143375837	143375893	.	1000	.	199.36366	-1.00000	4.87574	9
chr4	123103066	123103128	.	1000	.	183.96758	-1.00000	4.87574	9
chr3	42780995	42781072	.	1000	.	182.24689	-1.00000	4.87574	9
chr3	42582415	42582476	.	1000	.	172.34819	-1.00000	4.87574	9
chr3	143951570	143951628	.	1000	.	165.26246	-1.00000	4.87574	9
chr3	130699960	130700021	.	1000	.	152.68500	-1.00000	4.87574	9
chr22	37198629	37198687	.	1000	.	225.99147	-1.00000	4.87574	9
chr22	18157318	18157373	.	1000	.	177.45725	-1.00000	4.87574	9
chr20	63796311	63796393	.	1000	.	181.42988	-1.00000	4.87574	9
chr20	59525686	59525748	.	1000	.	138.17131	-1.00000	4.87574	9
chr2	98601737	98601797	.	1000	.	173.54089	-1.00000	4.87574	9
chr2	54665575	54665634	.	1000	.	144.71444	-1.00000	4.87574	9
chr2	43224307	43224361	.	1000	.	178.77855	-1.00000	4.87574	9
chr2	16613626	16613683	.	1000	.	175.70782	-1.00000	4.87574	9
chr2	155816070	155816137	.	1000	.	161.89199	-1.00000	4.87574	9
chr18	47215725	47215798	.	1000	.	184.76200	-1.00000	4.87574	9
chr17	63849267	63849330	.	1000	.	215.96195	-1.00000	4.87574	9
chr16	22099165	22099231	.	1000	.	170.32035	-1.00000	4.87574	9
chr15	37995889	37995971	.	1000	.	204.19841	-1.00000	4.87574	9
chr13	69857393	69857449	.	1000	.	169.63827	-1.00000	4.87574	9
chr12	93419613	93419667	.	1000	.	145.06344	-1.00000	4.87574	9
chr11	75597824	75597878	.	1000	.	167.86831	-1.00000	4.87574	9
chr11	64251410	64251479	.	1000	.	185.37857	-1.00000	4.87574	9
chr10	95133113	95133167	.	1000	.	188.93090	-1.00000	4.87574	9
chr1	232635932	232636004	.	1000	.	189.72155	-1.00000	4.87574	9
chr1	200622467	200622522	.	1000	.	138.41615	-1.00000	4.87574	9
chrX	153400178	153400366	.	1000	.	281.54320	-1.00000	4.87574	89
chr9	90871136	90871288	.	1000	.	266.83463	-1.00000	4.87574	89
chr9	5833028	5833193	.	1000	.	317.85993	-1.00000	4.87574	89
chr9	34702217	34702401	.	1000	.	295.33801	-1.00000	4.87574	89
chr9	20624876	20625051	.	1000	.	276.23596	-1.00000	4.87574	89
chr9	136728175	136728368	.	1000	.	329.81737	-1.00000	4.87574	89
chr9	136400216	136400375	.	1000	.	311.44183	-1.00000	4.87574	89
chr9	136122993	136123161	.	1000	.	325.54813	-1.00000	4.87574	89
chr8	80230893	80231069	.	1000	.	337.45725	-1.00000	4.87574	89
chr8	66439004	66439164	.	1000	.	297.94899	-1.00000	4.87574	89
chr8	38768399	38768539	.	1000	.	257.39201	-1.00000	4.87574	89
chr8	1735539	1735687	.	1000	.	287.98700	-1.00000	4.87574	89
chr8	143532196	143532371	.	1000	.	292.33706	-1.00000	4.87574	89
chr8	13042409	13042557	.	1000	.	273.62367	-1.00000	4.87574	89
chr8	104418125	104418281	.	1000	.	295.29646	-1.00000	4.87574	89
chr8	102863113	102863291	.	1000	.	281.56441	-1.00000	4.87574	89
chr7	92833048	92833214	.	1000	.	322.79807	-1.00000	4.87574	89
chr7	2709791	2709964	.	1000	.	346.61881	-1.00000	4.87574	89
chr7	149126291	149126476	.	1000	.	288.56613	-1.00000	4.87574	89
chr7	108146325	108146496	.	1000	.	291.49263	-1.00000	4.87574	89
chr6	53484739	53484899	.	1000	.	311.79392	-1.00000	4.87574	89
chr6	53410775	53410925	.	1000	.	263.38273	-1.00000	4.87574	89
chr6	42726687	42726849	.	1000	.	315.88771	-1.00000	4.87574	89
chr6	39347930	39348111	.	1000	.	284.95057	-1.00000	4.87574	89
chr6	32854049	32854205	.	1000	.	283.37132	-1.00000	4.87574	89
chr6	31197058	31197209	.	1000	.	265.37311	-1.00000	4.87574	89
chr6	161373970	161374120	.	1000	.	260.80901	-1.00000	4.87574	89
chr5	95781128	95781329	.	1000	.	251.90161	-1.00000	4.87574	89
chr5	81507056	81507198	.	1000	.	280.88220	-1.00000	4.87574	89
chr5	80672263	80672421	.	1000	.	250.03890	-1.00000	4.87574	89
chr5	77144633	77144786	.	1000	.	280.33455	-1.00000	4.87574	89
chr5	73792841	73793015	.	1000	.	338.13658	-1.00000	4.87574	89
chr5	179668512	179668680	.	1000	.	253.17450	-1.00000	4.87574	89
chr5	178280042	178280206	.	1000	.	304.52065	-1.00000	4.87574	89
chr4	7070863	7071039	.	1000	.	347.47237	-1.00000	4.87574	89
chr4	57164101	57164258	.	1000	.	288.33451	-1.00000	4.87574	89
chr4	170853529	170853681	.	1000	.	248.73822	-1.00000	4.87574	89
chr4	153085271	153085429	.	1000	.	266.55600	-1.00000	4.87574	89
chr3	70120480	70120601	.	1000	.	259.49414	-1.00000	4.87574	89
chr3	5122090	5122291	.	1000	.	363.83941	-1.00000	4.87574	89
chr3	50272999	50273190	.	1000	.	357.98883	-1.00000	4.87574	89
chr3	50246282	50246467	.	1000	.	323.23506	-1.00000	4.87574	89
chr3	42099884	42100047	.	1000	.	312.87976	-1.00000	4.87574	89
chr3	196837960	196838131	.	1000	.	322.52863	-1.00000	4.87574	89
chr3	189967375	189967528	.	1000	.	234.94843	-1.00000	4.87574	89
chr3	151146117	151146281	.	1000	.	240.81718	-1.00000	4.87574	89
chr3	150221363	150221506	.	1000	.	250.86402	-1.00000	4.87574	89
chr3	141311840	141311971	.	1000	.	296.52338	-1.00000	4.87574	89
chr3	134600930	134601098	.	1000	.	283.18162	-1.00000	4.87574	89
chr3	114383878	114384054	.	1000	.	286.01919	-1.00000	4.87574	89
chr22	50342406	50342587	.	1000	.	347.95526	-1.00000	4.87574	89
chr22	44975710	44975862	.	1000	.	217.54705	-1.00000	4.87574	89
chr21	44932733	44932886	.	1000	.	275.94268	-1.00000	4.87574	89
chr21	38159381	38159525	.	1000	.	221.38722	-1.00000	4.87574	89
chr21	36028569	36028730	.	1000	.	323.57948	-1.00000	4.87574	89
chr21	33361335	33361497	.	1000	.	295.25894	-1.00000	4.87574	89
chr20	63864292	63864465	.	1000	.	337.53821	-1.00000	4.87574	89
chr20	59222592	59222762	.	1000	.	305.79283	-1.00000	4.87574	89
chr20	5529738	5529910	.	1000	.	291.96167	-1.00000	4.87574	89
chr20	51306876	51307056	.	1000	.	265.48713	-1.00000	4.87574	89
chr20	50588239	50588389	.	1000	.	251.25211	-1.00000	4.87574	89
chr20	50186333	50186488	.	1000	.	304.74782	-1.00000	4.87574	89
chr20	40963077	40963241	.	1000	.	282.57990	-1.00000	4.87574	89
chr20	3820187	3820377	.	1000	.	310.90878	-1.00000	4.87574	89
chr20	20860295	20860429	.	1000	.	245.76402	-1.00000	4.87574	89
chr2	98837177	98837329	.	1000	.	218.25768	-1.00000	4.87574	89
chr2	8685844	8686023	.	1000	.	285.39680	-1.00000	4.87574	89
chr2	71331575	71331719	.	1000	.	272.68845	-1.00000	4.87574	89
chr2	70647980	70648154	.	1000	.	294.14579	-1.00000	4.87574	89
chr2	3303704	3303884	.	1000	.	327.29285	-1.00000	4.87574	89
chr2	26330113	26330274	.	1000	.	277.37231	-1.00000	4.87574	89
chr2	241950897	241951060	.	1000	.	274.76794	-1.00000	4.87574	89
chr2	230987308	230987496	.	1000	.	328.18006	-1.00000	4.87574	89
chr2	230202955	230203103	.	1000	.	220.82611	-1.00000	4.87574	89
chr2	200901572	200901724	.	1000	.	260.24705	-1.00000	4.87574	89
chr2	148509534	148509727	.	1000	.	348.78514	-1.00000	4.87574	89
chr2	112749755	112749905	.	1000	.	321.46617	-1.00000	4.87574	89
chr2	102240915	102241082	.	1000	.	318.25961	-1.00000	4.87574	89
chr19	982792	982984	.	1000	.	301.46486	-1.00000	4.87574	89
chr19	53793030	53793193	.	1000	.	202.37929	-1.00000	4.87574	89
chr19	19175133	19175292	.	1000	.	309.92489	-1.00000	4.87574	89
chr19	18847288	18847448	.	1000	.	297.41235	-1.00000	4.87574	89
chr19	18251906	18252080	.	1000	.	317.74726	-1.00000	4.87574	89
chr19	1445245	1445427	.	1000	.	292.75333	-1.00000	4.87574	89
chr19	14072186	14072370	.	1000	.	266.03478	-1.00000	4.87574	89
chr18	35231070	35231240	.	1000	.	298.24753	-1.00000	4.87574	89
chr17	81253418	81253560	.	1000	.	223.15121	-1.00000	4.87574	89
chr17	76182277	76182420	.	1000	.	287.69837	-1.00000	4.87574	89
chr17	5062500	5062651	.	1000	.	273.49387	-1.00000	4.87574	89
chr17	50546979	50547171	.	1000	.	391.65666	-1.00000	4.87574	89
chr17	49708297	49708468	.	1000	.	344.77457	-1.00000	4.87574	89
chr17	45149237	45149418	.	1000	.	288.40950	-1.00000	4.87574	89
chr17	39864235	39864412	.	1000	.	255.35868	-1.00000	4.87574	89
chr17	35142271	35142443	.	1000	.	286.86332	-1.00000	4.87574	89
chr17	27805546	27805685	.	1000	.	277.80678	-1.00000	4.87574	89
chr17	1187284	1187453	.	1000	.	295.13195	-1.00000	4.87574	89
chr16	9008857	9009023	.	1000	.	274.26372	-1.00000	4.87574	89
chr16	66651043	66651201	.	1000	.	270.05166	-1.00000	4.87574	89
chr16	53054871	53055061	.	1000	.	314.59608	-1.00000	4.87574	89
chr16	48623306	48623475	.	1000	.	308.01346	-1.00000	4.87574	89
chr16	2983741	2983887	.	1000	.	261.19981	-1.00000	4.87574	89
chr16	2904261	2904414	.	1000	.	279.59957	-1.00000	4.87574	89
chr16	2023200	2023385	.	1000	.	339.62275	-1.00000	4.87574	89
chr15	75042926	75043052	.	1000	.	267.51368	-1.00000	4.87574	89
chr15	73973018	73973202	.	1000	.	350.50281	-1.00000	4.87574	89
chr15	64153639	64153814	.	1000	.	359.59337	-1.00000	4.87574	89
chr15	57559923	57560067	.	1000	.	214.46992	-1.00000	4.87574	89
chr15	57306719	57306860	.	1000	.	275.44927	-1.00000	4.87574	89
chr15	55290541	55290712	.	1000	.	311.43621	-1.00000	4.87574	89
chr15	51381322	51381498	.	1000	.	336.64490	-1.00000	4.87574	89
chr15	41465901	41466073	.	1000	.	307.52962	-1.00000	4.87574	89
chr14	69460221	69460371	.	1000	.	274.88490	-1.00000	4.87574	89
chr14	67571379	67571540	.	1000	.	313.32604	-1.00000	4.87574	89
chr14	58640008	58640172	.	1000	.	210.83783	-1.00000	4.87574	89
chr14	36942318	36942449	.	1000	.	277.66366	-1.00000	4.87574	89
chr14	103105027	103105170	.	1000	.	305.43472	-1.00000	4.87574	89
chr13	52127848	52128008	.	1000	.	245.43042	-1.00000	4.87574	89
chr13	39942867	39943072	.	1000	.	393.24440	-1.00000	4.87574	89
chr13	25287460	25287630	.	1000	.	320.97243	-1.00000	4.87574	89
chr13	114226836	114227017	.	1000	.	339.31364	-1.00000	4.87574	89
chr12	569832	570010	.	1000	.	298.40188	-1.00000	4.87574	89
chr12	53984907	53985073	.	1000	.	281.19275	-1.00000	4.87574	89
chr12	49867200	49867377	.	1000	.	291.27694	-1.00000	4.87574	89
chr12	3299983	3300133	.	1000	.	235.63152	-1.00000	4.87574	89
chr12	124767085	124767257	.	1000	.	326.96673	-1.00000	4.87574	89
chr11	73351276	73351430	.	1000	.	296.66402	-1.00000	4.87574	89
chr11	72091359	72091534	.	1000	.	269.60649	-1.00000	4.87574	89
chr11	61947725	61947900	.	1000	.	329.34899	-1.00000	4.87574	89
chr11	61747767	61747945	.	1000	.	312.38781	-1.00000	4.87574	89
chr11	59680646	59680826	.	1000	.	276.59463	-1.00000	4.87574	89
chr11	44095534	44095708	.	1000	.	303.77959	-1.00000	4.87574	89
chr11	20648076	20648249	.	1000	.	291.08323	-1.00000	4.87574	89
chr11	125404966	125405116	.	1000	.	276.75087	-1.00000	4.87574	89
chr11	12281944	12282118	.	1000	.	344.06108	-1.00000	4.87574	89
chr11	122215507	122215660	.	1000	.	237.17852	-1.00000	4.87574	89
chr11	120235117	120235304	.	1000	.	331.62474	-1.00000	4.87574	89
chr10	84264677	84264841	.	1000	.	313.48452	-1.00000	4.87574	89
chr10	73644252	73644415	.	1000	.	275.96230	-1.00000	4.87574	89
chr10	21495766	21495934	.	1000	.	320.58867	-1.00000	4.87574	89
chr10	13586772	13586937	.	1000	.	334.86511	-1.00000	4.87574	89
chr10	128011426	128011591	.	1000	.	313.67284	-1.00000	4.87574	89
chr10	102835031	102835193	.	1000	.	299.10350	-1.00000	4.87574	89
chr10	101781181	101781346	.	1000	.	315.53426	-1.00000	4.87574	89
chr1	92831854	92832023	.	1000	.	332.72736	-1.00000	4.87574	89
chr1	9267196	9267353	.	1000	.	265.66793	-1.00000	4.87574	89
chr1	54489489	54489655	.	1000	.	328.92303	-1.00000	4.87574	89
chr1	44217816	44217982	.	1000	.	287.19158	-1.00000	4.87574	89
chr1	34859813	34860002	.	1000	.	297.98773	-1.00000	4.87574	89
chr1	33470578	33470725	.	1000	.	305.60971	-1.00000	4.87574	89
chr1	31964186	31964353	.	1000	.	327.52487	-1.00000	4.87574	89
chr1	247937002	247937149	.	1000	.	210.39283	-1.00000	4.87574	89
chr1	211323556	211323698	.	1000	.	301.26169	-1.00000	4.87574	89
chr1	184805677	184805831	.	1000	.	320.00774	-1.00000	4.87574	89
chr1	182143260	182143419	.	1000	.	314.70070	-1.00000	4.87574	89
chr1	155323371	155323555	.	1000	.	282.08350	-1.00000	4.87574	89
chr1	155061593	155061782	.	1000	.	354.78178	-1.00000	4.87574	89
chr1	15100464	15100634	.	1000	.	300.14839	-1.00000	4.87574	89
chrX	73855620	73855775	.	1000	.	282.94937	-1.00000	4.87574	88
chrX	12771573	12771752	.	1000	.	304.09343	-1.00000	4.87574	88
chr9	99140812	99140978	.	1000	.	318.06723	-1.00000	4.87574	88
chr9	71768957	71769118	.	1000	.	246.02216	-1.00000	4.87574	88
chr9	34612896	34613056	.	1000	.	261.58288	-1.00000	4.87574	88
chr9	21813073	21813245	.	1000	.	330.34051	-1.00000	4.87574	88
chr9	117487610	117487797	.	1000	.	294.33244	-1.00000	4.87574	88
chr8	94079850	94080009	.	1000	.	290.96802	-1.00000	4.87574	88
chr8	69942448	69942593	.	1000	.	268.02144	-1.00000	4.87574	88
chr8	28419629	28419787	.	1000	.	297.93894	-1.00000	4.87574	88
chr8	23410453	23410608	.	1000	.	291.38150	-1.00000	4.87574	88
chr8	144900272	144900402	.	1000	.	225.85863	-1.00000	4.87574	88
chr8	144509769	144509908	.	1000	.	238.61102	-1.00000	4.87574	88
chr8	119867218	119867324	.	1000	.	253.80571	-1.00000	4.87574	88
chr8	116887594	116887771	.	1000	.	311.29508	-1.00000	4.87574	88
chr8	116766268	116766452	.	1000	.	311.55832	-1.00000	4.87574	88
chr8	10332819	10332983	.	1000	.	283.64990	-1.00000	4.87574	88
chr8	102651901	102652032	.	1000	.	234.87998	-1.00000	4.87574	88
chr7	873414	873604	.	1000	.	318.40063	-1.00000	4.87574	88
chr7	6435728	6435907	.	1000	.	328.99892	-1.00000	4.87574	88
chr7	50205435	50205587	.	1000	.	247.42508	-1.00000	4.87574	88
chr7	142587679	142587844	.	1000	.	287.97236	-1.00000	4.87574	88
chr7	121396318	121396487	.	1000	.	280.88153	-1.00000	4.87574	88
chr7	101688402	101688571	.	1000	.	315.22763	-1.00000	4.87574	88
chr7	101144115	101144292	.	1000	.	292.43975	-1.00000	4.87574	88
chr6	44313309	44313497	.	1000	.	359.28783	-1.00000	4.87574	88
chr6	36360598	36360782	.	1000	.	282.40938	-1.00000	4.87574	88
chr6	36123914	36124054	.	1000	.	265.21274	-1.00000	4.87574	88
chr6	36027443	36027626	.	1000	.	371.66529	-1.00000	4.87574	88
chr6	31729429	31729610	.	1000	.	309.74993	-1.00000	4.87574	88
chr6	31441711	31441878	.	1000	.	278.05336	-1.00000	4.87574	88
chr6	166313352	166313531	.	1000	.	302.75299	-1.00000	4.87574	88
chr6	158704286	158704461	.	1000	.	341.02332	-1.00000	4.87574	88
chr6	137314398	137314540	.	1000	.	274.76979	-1.00000	4.87574	88
chr6	113306645	113306779	.	1000	.	239.52838	-1.00000	4.87574	88
chr5	96868974	96869152	.	1000	.	353.66189	-1.00000	4.87574	88
chr5	82225673	82225838	.	1000	.	298.57647	-1.00000	4.87574	88
chr5	69093730	69093915	.	1000	.	328.70303	-1.00000	4.87574	88
chr5	431046	431210	.	1000	.	285.57304	-1.00000	4.87574	88
chr5	37413074	37413258	.	1000	.	282.20537	-1.00000	4.87574	88
chr5	177317977	177318146	.	1000	.	311.86655	-1.00000	4.87574	88
chr5	160345437	160345600	.	1000	.	326.68822	-1.00000	4.87574	88
chr5	141592125	141592292	.	1000	.	297.55962	-1.00000	4.87574	88
chr5	139392648	139392809	.	1000	.	332.19433	-1.00000	4.87574	88
chr5	139341691	139341850	.	1000	.	299.20857	-1.00000	4.87574	88
chr5	133111314	133111485	.	1000	.	348.34448	-1.00000	4.87574	88
chr5	128213367	128213508	.	1000	.	262.37471	-1.00000	4.87574	88
chr4	13549018	13549185	.	1000	.	293.41512	-1.00000	4.87574	88
chr3	45929148	45929317	.	1000	.	319.51293	-1.00000	4.87574	88
chr3	197510238	197510393	.	1000	.	288.74111	-1.00000	4.87574	88
chr3	14781022	14781171	.	1000	.	290.46637	-1.00000	4.87574	88
chr22	29245624	29245778	.	1000	.	315.12036	-1.00000	4.87574	88
chr22	22954805	22954986	.	1000	.	301.62223	-1.00000	4.87574	88
chr22	22060662	22060812	.	1000	.	239.29919	-1.00000	4.87574	88
chr22	20456356	20456485	.	1000	.	302.12348	-1.00000	4.87574	88
chr22	17742511	17742687	.	1000	.	285.92953	-1.00000	4.87574	88
chr21	45478177	45478334	.	1000	.	245.49632	-1.00000	4.87574	88
chr21	41283336	41283488	.	1000	.	303.37801	-1.00000	4.87574	88
chr20	956536	956712	.	1000	.	338.64349	-1.00000	4.87574	88
chr20	63179373	63179535	.	1000	.	246.94876	-1.00000	4.87574	88
chr20	59751189	59751358	.	1000	.	277.50059	-1.00000	4.87574	88
chr20	58179641	58179820	.	1000	.	277.67545	-1.00000	4.87574	88
chr20	34190688	34190831	.	1000	.	234.14635	-1.00000	4.87574	88
chr20	32653006	32653182	.	1000	.	336.84496	-1.00000	4.87574	88
chr20	20360495	20360669	.	1000	.	228.77999	-1.00000	4.87574	88
chr20	1965742	1965913	.	1000	.	288.13573	-1.00000	4.87574	88
chr20	14337672	14337812	.	1000	.	245.59519	-1.00000	4.87574	88
chr2	99490483	99490633	.	1000	.	247.02785	-1.00000	4.87574	88
chr2	98649513	98649710	.	1000	.	321.81621	-1.00000	4.87574	88
chr2	98569302	98569448	.	1000	.	238.72175	-1.00000	4.87574	88
chr2	9799755	9799942	.	1000	.	351.46145	-1.00000	4.87574	88
chr2	75640620	75640807	.	1000	.	338.57201	-1.00000	4.87574	88
chr2	74392049	74392209	.	1000	.	335.51093	-1.00000	4.87574	88
chr2	37414518	37414672	.	1000	.	322.64319	-1.00000	4.87574	88
chr2	27098692	27098876	.	1000	.	289.71575	-1.00000	4.87574	88
chr2	219298788	219298981	.	1000	.	332.55308	-1.00000	4.87574	88
chr2	21042939	21043125	.	1000	.	323.41924	-1.00000	4.87574	88
chr2	152740844	152740993	.	1000	.	254.66714	-1.00000	4.87574	88
chr2	143034425	143034608	.	1000	.	287.99723	-1.00000	4.87574	88
chr19	8654653	8654808	.	1000	.	245.17503	-1.00000	4.87574	88
chr19	770339	770509	.	1000	.	305.84395	-1.00000	4.87574	88
chr19	6125627	6125779	.	1000	.	302.56189	-1.00000	4.87574	88
chr19	52139285	52139401	.	1000	.	223.84847	-1.00000	4.87574	88
chr19	49570249	49570455	.	1000	.	385.10803	-1.00000	4.87574	88
chr19	48588992	48589188	.	1000	.	315.84612	-1.00000	4.87574	88
chr19	46728841	46729022	.	1000	.	294.57711	-1.00000	4.87574	88
chr19	38335589	38335770	.	1000	.	363.58481	-1.00000	4.87574	88
chr19	35135490	35135643	.	1000	.	228.50247	-1.00000	4.87574	88
chr19	17282761	17282931	.	1000	.	309.46742	-1.00000	4.87574	88
chr19	1672392	1672533	.	1000	.	197.30315	-1.00000	4.87574	88
chr19	11587730	11587908	.	1000	.	310.63693	-1.00000	4.87574	88
chr19	11293857	11294035	.	1000	.	317.45522	-1.00000	4.87574	88
chr18	79528878	79529018	.	1000	.	269.24421	-1.00000	4.87574	88
chr18	45691369	45691539	.	1000	.	300.97192	-1.00000	4.87574	88
chr18	21612139	21612317	.	1000	.	332.09429	-1.00000	4.87574	88
chr18	12039049	12039237	.	1000	.	343.00564	-1.00000	4.87574	88
chr17	82030534	82030714	.	1000	.	297.44059	-1.00000	4.87574	88
chr17	75749968	75750135	.	1000	.	287.68065	-1.00000	4.87574	88
chr17	74199714	74199876	.	1000	.	238.66911	-1.00000	4.87574	88
chr17	73429478	73429624	.	1000	.	290.63055	-1.00000	4.87574	88
chr17	62968554	62968739	.	1000	.	316.95119	-1.00000	4.87574	88
chr17	57114153	57114313	.	1000	.	241.65967	-1.00000	4.87574	88
chr17	5191918	5192070	.	1000	.	305.86092	-1.00000	4.87574	88
chr17	46002610	46002785	.	1000	.	283.61616	-1.00000	4.87574	88
chr17	44774873	44775055	.	1000	.	333.42552	-1.00000	4.87574	88
chr17	42019903	42020090	.	1000	.	338.96441	-1.00000	4.87574	88
chr17	39152969	39153126	.	1000	.	327.28621	-1.00000	4.87574	88
chr17	3683067	3683232	.	1000	.	235.30390	-1.00000	4.87574	88
chr17	17001874	17002045	.	1000	.	295.83194	-1.00000	4.87574	88
chr16	84511430	84511590	.	1000	.	312.11294	-1.00000	4.87574	88
chr16	71611107	71611293	.	1000	.	334.82019	-1.00000	4.87574	88
chr16	71412808	71412959	.	1000	.	229.43392	-1.00000	4.87574	88
chr16	667906	668088	.	1000	.	345.93014	-1.00000	4.87574	88
chr16	21300646	21300827	.	1000	.	315.77586	-1.00000	4.87574	88
chr16	18969376	18969548	.	1000	.	296.35117	-1.00000	4.87574	88
chr15	90320109	90320300	.	1000	.	362.69365	-1.00000	4.87574	88
chr15	84955432	84955577	.	1000	.	252.27750	-1.00000	4.87574	88
chr15	79993480	79993634	.	1000	.	299.07328	-1.00000	4.87574	88
chr15	72722178	72722319	.	1000	.	250.08693	-1.00000	4.87574	88
chr15	51192773	51192946	.	1000	.	276.29004	-1.00000	4.87574	88
chr15	41230724	41230870	.	1000	.	230.54233	-1.00000	4.87574	88
chr14	31207748	31207902	.	1000	.	220.27337	-1.00000	4.87574	88
chr12	94149217	94149375	.	1000	.	257.32285	-1.00000	4.87574	88
chr12	7109244	7109416	.	1000	.	295.97447	-1.00000	4.87574	88
chr12	6335721	6335888	.	1000	.	293.58227	-1.00000	4.87574	88
chr12	53321593	53321790	.	1000	.	342.58934	-1.00000	4.87574	88
chr12	50075277	50075443	.	1000	.	336.24843	-1.00000	4.87574	88
chr12	49644638	49644787	.	1000	.	294.57771	-1.00000	4.87574	88
chr12	48618554	48618698	.	1000	.	339.29101	-1.00000	4.87574	88
chr12	109880466	109880636	.	1000	.	257.31531	-1.00000	4.87574	88
chr11	65225700	65225860	.	1000	.	177.10900	-1.00000	4.87574	88
chr11	47408129	47408314	.	1000	.	325.17752	-1.00000	4.87574	88
chr11	45843209	45843374	.	1000	.	290.03954	-1.00000	4.87574	88
chr11	3091879	3092061	.	1000	.	334.74741	-1.00000	4.87574	88
chr11	17384005	17384172	.	1000	.	244.95504	-1.00000	4.87574	88
chr11	128859945	128860108	.	1000	.	293.87807	-1.00000	4.87574	88
chr11	123580674	123580845	.	1000	.	298.59406	-1.00000	4.87574	88
chr11	108697980	108698131	.	1000	.	327.36710	-1.00000	4.87574	88
chr10	97407531	97407661	.	1000	.	143.39776	-1.00000	4.87574	88
chr10	96396041	96396193	.	1000	.	261.72908	-1.00000	4.87574	88
chr10	92087836	92088007	.	1000	.	324.77830	-1.00000	4.87574	88
chr10	7525520	7525683	.	1000	.	286.65481	-1.00000	4.87574	88
chr10	13099705	13099891	.	1000	.	261.18856	-1.00000	4.87574	88
chr10	117176044	117176167	.	1000	.	220.41000	-1.00000	4.87574	88
chr10	113521303	113521461	.	1000	.	291.53020	-1.00000	4.87574	88
chr10	103485782	103485944	.	1000	.	292.57798	-1.00000	4.87574	88
chr1	94854484	94854628	.	1000	.	288.92427	-1.00000	4.87574	88
chr1	92968547	92968675	.	1000	.	231.00168	-1.00000	4.87574	88
chr1	9289102	9289273	.	1000	.	282.59992	-1.00000	4.87574	88
chr1	84620773	84620916	.	1000	.	133.20156	-1.00000	4.87574	88
chr1	5745893	5746047	.	1000	.	293.08975	-1.00000	4.87574	88
chr1	47436541	47436711	.	1000	.	309.93338	-1.00000	4.87574	88
chr1	46348191	46348366	.	1000	.	292.71892	-1.00000	4.87574	88
chr1	31663927	31664099	.	1000	.	288.79481	-1.00000	4.87574	88
chr1	29236348	29236519	.	1000	.	278.30182	-1.00000	4.87574	88
chr1	27284778	27284929	.	1000	.	245.15880	-1.00000	4.87574	88
chr1	25998220	25998406	.	1000	.	397.36991	-1.00000	4.87574	88
chr1	245042764	245042925	.	1000	.	332.16811	-1.00000	4.87574	88
chr1	23497154	23497317	.	1000	.	291.79501	-1.00000	4.87574	88
chr1	234065938	234066096	.	1000	.	234.08184	-1.00000	4.87574	88
chr1	206461933	206462070	.	1000	.	256.86919	-1.00000	4.87574	88
chr1	203702191	203702349	.	1000	.	262.95101	-1.00000	4.87574	88
chr1	168603593	168603756	.	1000	.	280.91258	-1.00000	4.87574	88
chr1	156383060	156383227	.	1000	.	293.62674	-1.00000	4.87574	88
chr1	156130420	156130570	.	1000	.	300.48493	-1.00000	4.87574	88
chr1	153572588	153572759	.	1000	.	307.45820	-1.00000	4.87574	88
chr1	12619946	12620118	.	1000	.	313.26418	-1.00000	4.87574	88
chr1	111508298	111508487	.	1000	.	321.31541	-1.00000	4.87574	88
chrX	110413241	110413408	.	1000	.	259.73390	-1.00000	4.87574	87
chr9	93160034	93160209	.	1000	.	327.57867	-1.00000	4.87574	87
chr9	613922	614118	.	1000	.	237.24721	-1.00000	4.87574	87
chr9	35826367	35826502	.	1000	.	190.72595	-1.00000	4.87574	87
chr9	35477348	35477463	.	1000	.	253.40348	-1.00000	4.87574	87
chr9	35096170	35096346	.	1000	.	313.32310	-1.00000	4.87574	87
chr9	131591268	131591443	.	1000	.	312.31637	-1.00000	4.87574	87
chr9	126860300	126860480	.	1000	.	275.24428	-1.00000	4.87574	87
chr9	125558545	125558691	.	1000	.	251.94505	-1.00000	4.87574	87
chr9	125408061	125408236	.	1000	.	309.15627	-1.00000	4.87574	87
chr9	125143681	125143859	.	1000	.	316.66627	-1.00000	4.87574	87
chr9	115014101	115014255	.	1000	.	264.01752	-1.00000	4.87574	87
chr8	98170097	98170244	.	1000	.	273.44346	-1.00000	4.87574	87
chr8	80683042	80683204	.	1000	.	298.62931	-1.00000	4.87574	87
chr8	42152626	42152798	.	1000	.	359.56560	-1.00000	4.87574	87
chr8	35152313	35152440	.	1000	.	233.08834	-1.00000	4.87574	87
chr8	22622956	22623121	.	1000	.	323.31712	-1.00000	4.87574	87
chr8	142739500	142739673	.	1000	.	258.59341	-1.00000	4.87574	87
chr8	140636131	140636315	.	1000	.	310.22039	-1.00000	4.87574	87
chr8	134691373	134691540	.	1000	.	284.53322	-1.00000	4.87574	87
chr7	87312366	87312557	.	1000	.	344.96215	-1.00000	4.87574	87
chr7	74417493	74417652	.	1000	.	324.78534	-1.00000	4.87574	87
chr7	30938841	30939019	.	1000	.	304.16996	-1.00000	4.87574	87
chr7	28854283	28854446	.	1000	.	295.00351	-1.00000	4.87574	87
chr7	149090758	149090943	.	1000	.	311.66267	-1.00000	4.87574	87
chr7	143008011	143008185	.	1000	.	315.82275	-1.00000	4.87574	87
chr7	131654781	131654959	.	1000	.	299.98021	-1.00000	4.87574	87
chr7	100852114	100852303	.	1000	.	287.36410	-1.00000	4.87574	87
chr6	7615569	7615710	.	1000	.	241.49811	-1.00000	4.87574	87
chr6	5303362	5303500	.	1000	.	264.04093	-1.00000	4.87574	87
chr6	50816188	50816356	.	1000	.	289.56506	-1.00000	4.87574	87
chr6	39362107	39362257	.	1000	.	286.32992	-1.00000	4.87574	87
chr6	37325829	37326020	.	1000	.	281.71396	-1.00000	4.87574	87
chr6	30170116	30170273	.	1000	.	236.53811	-1.00000	4.87574	87
chr6	27772529	27772685	.	1000	.	270.13225	-1.00000	4.87574	87
chr6	159042672	159042824	.	1000	.	305.15451	-1.00000	4.87574	87
chr6	151675821	151675978	.	1000	.	300.73048	-1.00000	4.87574	87
chr6	138001866	138002004	.	1000	.	235.33271	-1.00000	4.87574	87
chr6	137415697	137415872	.	1000	.	277.86029	-1.00000	4.87574	87
chr5	923505	923683	.	1000	.	326.32031	-1.00000	4.87574	87
chr5	50962984	50963201	.	1000	.	366.31144	-1.00000	4.87574	87
chr5	4879800	4879944	.	1000	.	272.41109	-1.00000	4.87574	87
chr5	32232544	32232678	.	1000	.	251.70979	-1.00000	4.87574	87
chr5	178164274	178164466	.	1000	.	341.38360	-1.00000	4.87574	87
chr5	178146104	178146252	.	1000	.	268.59474	-1.00000	4.87574	87
chr5	172959260	172959444	.	1000	.	331.54004	-1.00000	4.87574	87
chr5	170435092	170435254	.	1000	.	281.81784	-1.00000	4.87574	87
chr5	154072403	154072580	.	1000	.	337.24916	-1.00000	4.87574	87
chr5	141619171	141619352	.	1000	.	353.18763	-1.00000	4.87574	87
chr5	139775198	139775373	.	1000	.	244.45149	-1.00000	4.87574	87
chr4	86922473	86922619	.	1000	.	287.18808	-1.00000	4.87574	87
chr4	74932864	74932994	.	1000	.	257.17110	-1.00000	4.87574	87
chr4	5998419	5998601	.	1000	.	278.68403	-1.00000	4.87574	87
chr4	4488500	4488668	.	1000	.	303.04466	-1.00000	4.87574	87
chr4	40309337	40309492	.	1000	.	288.24773	-1.00000	4.87574	87
chr3	51719223	51719412	.	1000	.	308.17811	-1.00000	4.87574	87
chr3	49449206	49449361	.	1000	.	287.49214	-1.00000	4.87574	87
chr3	49171103	49171255	.	1000	.	286.16808	-1.00000	4.87574	87
chr3	44198741	44198908	.	1000	.	302.61724	-1.00000	4.87574	87
chr3	39378208	39378373	.	1000	.	288.51409	-1.00000	4.87574	87
chr3	32781567	32781712	.	1000	.	255.92012	-1.00000	4.87574	87
chr3	194344031	194344178	.	1000	.	244.39595	-1.00000	4.87574	87
chr3	184371629	184371796	.	1000	.	316.17225	-1.00000	4.87574	87
chr3	15268042	15268206	.	1000	.	342.64663	-1.00000	4.87574	87
chr3	115692998	115693154	.	1000	.	280.25747	-1.00000	4.87574	87
chr22	45994928	45995102	.	1000	.	316.33628	-1.00000	4.87574	87
chr22	42437571	42437747	.	1000	.	339.75762	-1.00000	4.87574	87
chr22	37267112	37267267	.	1000	.	281.32655	-1.00000	4.87574	87
chr22	21630071	21630242	.	1000	.	298.48462	-1.00000	4.87574	87
chr22	18076133	18076308	.	1000	.	313.66878	-1.00000	4.87574	87
chr21	38356117	38356300	.	1000	.	329.20310	-1.00000	4.87574	87
chr20	62010934	62011085	.	1000	.	255.81451	-1.00000	4.87574	87
chr20	52128588	52128705	.	1000	.	275.82098	-1.00000	4.87574	87
chr20	47663859	47664025	.	1000	.	295.43471	-1.00000	4.87574	87
chr20	1213019	1213172	.	1000	.	264.09354	-1.00000	4.87574	87
chr2	88740112	88740279	.	1000	.	284.85123	-1.00000	4.87574	87
chr2	85285559	85285705	.	1000	.	319.13546	-1.00000	4.87574	87
chr2	46063020	46063182	.	1000	.	263.47440	-1.00000	4.87574	87
chr2	44044279	44044450	.	1000	.	334.84507	-1.00000	4.87574	87
chr2	25522208	25522348	.	1000	.	246.93262	-1.00000	4.87574	87
chr2	230712682	230712857	.	1000	.	304.43745	-1.00000	4.87574	87
chr2	224357475	224357627	.	1000	.	266.03492	-1.00000	4.87574	87
chr2	222939349	222939520	.	1000	.	261.62628	-1.00000	4.87574	87
chr2	209423786	209423956	.	1000	.	254.42523	-1.00000	4.87574	87
chr2	177335059	177335218	.	1000	.	288.81434	-1.00000	4.87574	87
chr2	173027557	173027710	.	1000	.	301.61665	-1.00000	4.87574	87
chr2	10409216	10409384	.	1000	.	359.62044	-1.00000	4.87574	87
chr19	9934193	9934369	.	1000	.	314.17822	-1.00000	4.87574	87
chr19	734146	734288	.	1000	.	242.95397	-1.00000	4.87574	87
chr19	5048363	5048539	.	1000	.	311.57059	-1.00000	4.87574	87
chr19	39397734	39397914	.	1000	.	330.80311	-1.00000	4.87574	87
chr19	3706158	3706314	.	1000	.	296.33544	-1.00000	4.87574	87
chr19	18328433	18328605	.	1000	.	324.00867	-1.00000	4.87574	87
chr18	36809664	36809786	.	1000	.	252.55940	-1.00000	4.87574	87
chr17	79401217	79401393	.	1000	.	281.25421	-1.00000	4.87574	87
chr17	77772510	77772660	.	1000	.	277.54701	-1.00000	4.87574	87
chr17	69235571	69235740	.	1000	.	262.33514	-1.00000	4.87574	87
chr17	61412460	61412623	.	1000	.	280.62646	-1.00000	4.87574	87
chr17	58113135	58113309	.	1000	.	327.12209	-1.00000	4.87574	87
chr17	49032248	49032421	.	1000	.	310.44414	-1.00000	4.87574	87
chr17	48492592	48492762	.	1000	.	294.74375	-1.00000	4.87574	87
chr17	36629364	36629543	.	1000	.	331.80412	-1.00000	4.87574	87
chr17	29613502	29613656	.	1000	.	271.24154	-1.00000	4.87574	87
chr17	28494803	28494992	.	1000	.	350.71634	-1.00000	4.87574	87
chr17	16521364	16521532	.	1000	.	315.83619	-1.00000	4.87574	87
chr16	67667958	67668147	.	1000	.	286.27198	-1.00000	4.87574	87
chr16	66867907	66868079	.	1000	.	255.57588	-1.00000	4.87574	87
chr16	46929810	46929976	.	1000	.	260.59674	-1.00000	4.87574	87
chr16	30953747	30953862	.	1000	.	224.78836	-1.00000	4.87574	87
chr16	30430206	30430382	.	1000	.	283.53955	-1.00000	4.87574	87
chr16	28846461	28846634	.	1000	.	307.39217	-1.00000	4.87574	87
chr16	22195992	22196107	.	1000	.	277.10962	-1.00000	4.87574	87
chr15	96345617	96345773	.	1000	.	225.09344	-1.00000	4.87574	87
chr15	76148003	76148156	.	1000	.	263.18557	-1.00000	4.87574	87
chr15	74127613	74127794	.	1000	.	384.24177	-1.00000	4.87574	87
chr15	64810019	64810183	.	1000	.	286.33854	-1.00000	4.87574	87
chr15	55799860	55799973	.	1000	.	205.90509	-1.00000	4.87574	87
chr15	42059802	42059965	.	1000	.	282.10706	-1.00000	4.87574	87
chr14	96584297	96584477	.	1000	.	273.83110	-1.00000	4.87574	87
chr14	94486356	94486538	.	1000	.	330.64598	-1.00000	4.87574	87
chr14	93906842	93907011	.	1000	.	243.00762	-1.00000	4.87574	87
chr14	77070760	77070887	.	1000	.	252.44390	-1.00000	4.87574	87
chr14	77068344	77068519	.	1000	.	316.08470	-1.00000	4.87574	87
chr14	54441419	54441598	.	1000	.	306.61305	-1.00000	4.87574	87
chr14	49634268	49634448	.	1000	.	342.70463	-1.00000	4.87574	87
chr14	33792779	33792956	.	1000	.	301.11742	-1.00000	4.87574	87
chr14	23301491	23301672	.	1000	.	257.26004	-1.00000	4.87574	87
chr14	105537955	105538112	.	1000	.	274.63659	-1.00000	4.87574	87
chr14	104976192	104976376	.	1000	.	307.93502	-1.00000	4.87574	87
chr14	103921548	103921714	.	1000	.	371.48307	-1.00000	4.87574	87
chr13	49607154	49607314	.	1000	.	300.50074	-1.00000	4.87574	87
chr13	30115083	30115246	.	1000	.	314.54806	-1.00000	4.87574	87
chr13	26698785	26698962	.	1000	.	327.07786	-1.00000	4.87574	87
chr13	106536534	106536702	.	1000	.	316.93470	-1.00000	4.87574	87
chr12	6872455	6872619	.	1000	.	300.07379	-1.00000	4.87574	87
chr12	57633140	57633293	.	1000	.	252.00497	-1.00000	4.87574	87
chr12	54360949	54361113	.	1000	.	292.45668	-1.00000	4.87574	87
chr12	54032652	54032842	.	1000	.	296.96175	-1.00000	4.87574	87
chr12	49778252	49778408	.	1000	.	253.33313	-1.00000	4.87574	87
chr12	49234509	49234674	.	1000	.	290.56563	-1.00000	4.87574	87
chr12	48189618	48189756	.	1000	.	242.73472	-1.00000	4.87574	87
chr12	26853857	26854037	.	1000	.	302.88136	-1.00000	4.87574	87
chr12	13362347	13362510	.	1000	.	273.54438	-1.00000	4.87574	87
chr12	121773325	121773479	.	1000	.	299.86912	-1.00000	4.87574	87
chr12	120647031	120647174	.	1000	.	272.85145	-1.00000	4.87574	87
chr12	110888107	110888288	.	1000	.	353.74999	-1.00000	4.87574	87
chr12	110826742	110826948	.	1000	.	337.41987	-1.00000	4.87574	87
chr11	93543338	93543511	.	1000	.	293.50094	-1.00000	4.87574	87
chr11	8959678	8959825	.	1000	.	251.13663	-1.00000	4.87574	87
chr11	8263903	8264044	.	1000	.	244.10953	-1.00000	4.87574	87
chr11	77091250	77091435	.	1000	.	330.35189	-1.00000	4.87574	87
chr11	69101494	69101685	.	1000	.	327.16336	-1.00000	4.87574	87
chr11	62340297	62340470	.	1000	.	250.66183	-1.00000	4.87574	87
chr11	59158560	59158720	.	1000	.	319.78458	-1.00000	4.87574	87
chr11	3854967	3855150	.	1000	.	342.33192	-1.00000	4.87574	87
chr11	20387157	20387338	.	1000	.	299.48028	-1.00000	4.87574	87
chr11	19553841	19554023	.	1000	.	292.52132	-1.00000	4.87574	87
chr11	19077084	19077226	.	1000	.	249.43955	-1.00000	4.87574	87
chr11	1837808	1837961	.	1000	.	307.27787	-1.00000	4.87574	87
chr11	15650090	15650266	.	1000	.	291.18325	-1.00000	4.87574	87
chr11	134050564	134050715	.	1000	.	263.60488	-1.00000	4.87574	87
chr11	129117702	129117865	.	1000	.	315.00103	-1.00000	4.87574	87
chr11	125923131	125923282	.	1000	.	269.07362	-1.00000	4.87574	87
chr11	123247313	123247489	.	1000	.	320.49114	-1.00000	4.87574	87
chr11	118053490	118053652	.	1000	.	299.22194	-1.00000	4.87574	87
chr10	9209310	9209451	.	1000	.	252.96326	-1.00000	4.87574	87
chr10	86960520	86960684	.	1000	.	297.05151	-1.00000	4.87574	87
chr10	86585546	86585698	.	1000	.	305.65115	-1.00000	4.87574	87
chr10	69507952	69508137	.	1000	.	345.12944	-1.00000	4.87574	87
chr10	6920098	6920249	.	1000	.	310.88520	-1.00000	4.87574	87
chr10	43348563	43348726	.	1000	.	318.84207	-1.00000	4.87574	87
chr10	3781519	3781660	.	1000	.	226.96307	-1.00000	4.87574	87
chr10	33330586	33330750	.	1000	.	255.20489	-1.00000	4.87574	87
chr10	3239714	3239883	.	1000	.	286.89793	-1.00000	4.87574	87
chr10	102596562	102596705	.	1000	.	265.15201	-1.00000	4.87574	87
chr10	101889721	101889900	.	1000	.	276.22684	-1.00000	4.87574	87
chr1	9588523	9588692	.	1000	.	271.96970	-1.00000	4.87574	87
chr1	9101640	9101801	.	1000	.	270.45791	-1.00000	4.87574	87
chr1	46725342	46725499	.	1000	.	274.03207	-1.00000	4.87574	87
chr1	40952580	40952753	.	1000	.	289.73539	-1.00000	4.87574	87
chr1	40850095	40850266	.	1000	.	295.28830	-1.00000	4.87574	87
chr1	37487472	37487649	.	1000	.	291.07602	-1.00000	4.87574	87
chr1	27556826	27556962	.	1000	.	253.29023	-1.00000	4.87574	87
chr1	24391373	24391554	.	1000	.	315.72772	-1.00000	4.87574	87
chr1	235093923	235094066	.	1000	.	289.00458	-1.00000	4.87574	87
chr1	205657644	205657807	.	1000	.	306.14574	-1.00000	4.87574	87
chr1	201704295	201704455	.	1000	.	284.27810	-1.00000	4.87574	87
chr1	156608165	156608327	.	1000	.	287.27589	-1.00000	4.87574	87
chr1	153797316	153797449	.	1000	.	264.27631	-1.00000	4.87574	87
chr1	153511009	153511173	.	1000	.	310.19533	-1.00000	4.87574	87
chr1	153352533	153352708	.	1000	.	304.04290	-1.00000	4.87574	87
chr1	119675670	119675817	.	1000	.	223.78053	-1.00000	4.87574	87
chr1	112707389	112707557	.	1000	.	315.93990	-1.00000	4.87574	87
chr1	110783411	110783566	.	1000	.	318.74616	-1.00000	4.87574	87
chr1	109493910	109494097	.	1000	.	341.69743	-1.00000	4.87574	87
chrX	19904879	19905030	.	1000	.	243.89013	-1.00000	4.87574	86
chrX	19334238	19334416	.	1000	.	227.59842	-1.00000	4.87574	86
chrX	119005022	119005184	.	1000	.	260.02301	-1.00000	4.87574	86
chr9	89598213	89598369	.	1000	.	278.29284	-1.00000	4.87574	86
chr9	33722209	33722319	.	1000	.	229.85586	-1.00000	4.87574	86
chr9	136283819	136283973	.	1000	.	286.59928	-1.00000	4.87574	86
chr9	132259274	132259427	.	1000	.	264.85517	-1.00000	4.87574	86
chr9	131178385	131178559	.	1000	.	329.12994	-1.00000	4.87574	86
chr9	128702391	128702557	.	1000	.	223.11122	-1.00000	4.87574	86
chr9	127504062	127504220	.	1000	.	290.70833	-1.00000	4.87574	86
chr9	127199328	127199494	.	1000	.	327.85821	-1.00000	4.87574	86
chr9	126398577	126398750	.	1000	.	307.47370	-1.00000	4.87574	86
chr9	109469751	109469910	.	1000	.	305.63644	-1.00000	4.87574	86
chr8	48318801	48318950	.	1000	.	224.61550	-1.00000	4.87574	86
chr8	28324401	28324567	.	1000	.	292.72604	-1.00000	4.87574	86
chr8	23474362	23474534	.	1000	.	291.74748	-1.00000	4.87574	86
chr8	23472437	23472603	.	1000	.	314.03379	-1.00000	4.87574	86
chr8	143048320	143048478	.	1000	.	253.12001	-1.00000	4.87574	86
chr8	127734025	127734177	.	1000	.	304.86350	-1.00000	4.87574	86
chr8	122572409	122572565	.	1000	.	295.63564	-1.00000	4.87574	86
chr8	11765551	11765737	.	1000	.	331.47965	-1.00000	4.87574	86
chr8	101327056	101327211	.	1000	.	319.51311	-1.00000	4.87574	86
chr7	70829236	70829392	.	1000	.	242.39502	-1.00000	4.87574	86
chr7	5487927	5488039	.	1000	.	228.48229	-1.00000	4.87574	86
chr7	39465069	39465240	.	1000	.	288.01975	-1.00000	4.87574	86
chr7	22488977	22489132	.	1000	.	277.83344	-1.00000	4.87574	86
chr7	19709068	19709248	.	1000	.	333.75649	-1.00000	4.87574	86
chr7	156908997	156909159	.	1000	.	287.39817	-1.00000	4.87574	86
chr7	1504409	1504570	.	1000	.	303.07438	-1.00000	4.87574	86
chr7	149065886	149066070	.	1000	.	338.25301	-1.00000	4.87574	86
chr7	128883685	128883873	.	1000	.	279.26592	-1.00000	4.87574	86
chr7	111741841	111741982	.	1000	.	233.97648	-1.00000	4.87574	86
chr7	106042891	106043061	.	1000	.	321.71375	-1.00000	4.87574	86
chr6	89372148	89372330	.	1000	.	314.99189	-1.00000	4.87574	86
chr6	87929902	87930063	.	1000	.	305.44294	-1.00000	4.87574	86
chr6	56955251	56955397	.	1000	.	269.75611	-1.00000	4.87574	86
chr6	53061810	53061978	.	1000	.	335.64790	-1.00000	4.87574	86
chr6	35583918	35584070	.	1000	.	277.60047	-1.00000	4.87574	86
chr6	151014434	151014599	.	1000	.	299.67431	-1.00000	4.87574	86
chr6	1436789	1436919	.	1000	.	239.76866	-1.00000	4.87574	86
chr6	139219300	139219476	.	1000	.	354.77947	-1.00000	4.87574	86
chr6	134063937	134064119	.	1000	.	291.14635	-1.00000	4.87574	86
chr6	125996076	125996250	.	1000	.	291.37818	-1.00000	4.87574	86
chr6	125314215	125314384	.	1000	.	310.91475	-1.00000	4.87574	86
chr6	11575635	11575796	.	1000	.	320.77859	-1.00000	4.87574	86
chr6	100002017	100002169	.	1000	.	255.75054	-1.00000	4.87574	86
chr5	76641629	76641802	.	1000	.	256.52060	-1.00000	4.87574	86
chr5	61658634	61658776	.	1000	.	259.73064	-1.00000	4.87574	86
chr5	54517507	54517665	.	1000	.	329.70609	-1.00000	4.87574	86
chr5	34898379	34898511	.	1000	.	232.98774	-1.00000	4.87574	86
chr5	34486277	34486422	.	1000	.	280.93141	-1.00000	4.87574	86
chr5	181182029	181182185	.	1000	.	304.71167	-1.00000	4.87574	86
chr5	157148959	157149128	.	1000	.	289.18470	-1.00000	4.87574	86
chr5	151740747	151740896	.	1000	.	232.00896	-1.00000	4.87574	86
chr5	138450043	138450190	.	1000	.	307.72189	-1.00000	4.87574	86
chr5	134527639	134527794	.	1000	.	236.54142	-1.00000	4.87574	86
chr5	123000062	123000221	.	1000	.	272.61984	-1.00000	4.87574	86
chr4	6874059	6874225	.	1000	.	298.04680	-1.00000	4.87574	86
chr4	674302	674488	.	1000	.	373.24201	-1.00000	4.87574	86
chr4	47686389	47686498	.	1000	.	244.12920	-1.00000	4.87574	86
chr4	43132094	43132246	.	1000	.	289.70882	-1.00000	4.87574	86
chr4	182938209	182938364	.	1000	.	295.76388	-1.00000	4.87574	86
chr4	118281025	118281174	.	1000	.	245.19673	-1.00000	4.87574	86
chr4	105520933	105521053	.	1000	.	232.99760	-1.00000	4.87574	86
chr3	49539744	49539913	.	1000	.	315.75449	-1.00000	4.87574	86
chr3	49021966	49022127	.	1000	.	318.35864	-1.00000	4.87574	86
chr3	38479941	38480085	.	1000	.	280.40267	-1.00000	4.87574	86
chr3	25648159	25648327	.	1000	.	293.11538	-1.00000	4.87574	86
chr3	194472397	194472543	.	1000	.	304.89767	-1.00000	4.87574	86
chr3	183382504	183382674	.	1000	.	291.23424	-1.00000	4.87574	86
chr3	156150578	156150733	.	1000	.	277.27731	-1.00000	4.87574	86
chr3	155806203	155806387	.	1000	.	315.13799	-1.00000	4.87574	86
chr3	131794868	131795035	.	1000	.	279.02280	-1.00000	4.87574	86
chr3	130759836	130759975	.	1000	.	256.02644	-1.00000	4.87574	86
chr3	129628019	129628175	.	1000	.	279.64303	-1.00000	4.87574	86
chr3	123652448	123652588	.	1000	.	282.85765	-1.00000	4.87574	86
chr3	114290949	114291123	.	1000	.	288.31870	-1.00000	4.87574	86
chr3	10225010	10225162	.	1000	.	256.13347	-1.00000	4.87574	86
chr22	49993462	49993642	.	1000	.	300.75056	-1.00000	4.87574	86
chr22	39529309	39529496	.	1000	.	397.43151	-1.00000	4.87574	86
chr22	22111005	22111146	.	1000	.	238.68596	-1.00000	4.87574	86
chr21	39388667	39388838	.	1000	.	307.19954	-1.00000	4.87574	86
chr20	50169454	50169633	.	1000	.	301.63132	-1.00000	4.87574	86
chr20	46132724	46132875	.	1000	.	242.79867	-1.00000	4.87574	86
chr20	45373971	45374141	.	1000	.	272.90382	-1.00000	4.87574	86
chr2	70617700	70617855	.	1000	.	249.52597	-1.00000	4.87574	86
chr2	64917716	64917899	.	1000	.	339.86025	-1.00000	4.87574	86
chr2	55168671	55168782	.	1000	.	225.84450	-1.00000	4.87574	86
chr2	34012825	34012964	.	1000	.	230.08833	-1.00000	4.87574	86
chr2	28452587	28452753	.	1000	.	287.62214	-1.00000	4.87574	86
chr2	241610283	241610426	.	1000	.	248.57767	-1.00000	4.87574	86
chr2	231052966	231053143	.	1000	.	311.75590	-1.00000	4.87574	86
chr2	208175423	208175598	.	1000	.	262.19086	-1.00000	4.87574	86
chr2	189143258	189143433	.	1000	.	334.75619	-1.00000	4.87574	86
chr2	134412092	134412257	.	1000	.	321.30466	-1.00000	4.87574	86
chr2	113080162	113080307	.	1000	.	270.05109	-1.00000	4.87574	86
chr2	111117112	111117291	.	1000	.	281.37137	-1.00000	4.87574	86
chr2	102443342	102443481	.	1000	.	255.95817	-1.00000	4.87574	86
chr19	8253086	8253257	.	1000	.	323.96944	-1.00000	4.87574	86
chr19	55301904	55302069	.	1000	.	284.59508	-1.00000	4.87574	86
chr19	53195384	53195535	.	1000	.	271.43537	-1.00000	4.87574	86
chr19	48152577	48152717	.	1000	.	246.20054	-1.00000	4.87574	86
chr19	42279852	42280040	.	1000	.	279.40181	-1.00000	4.87574	86
chr19	38869920	38870087	.	1000	.	306.45148	-1.00000	4.87574	86
chr19	35352859	35352991	.	1000	.	310.60749	-1.00000	4.87574	86
chr19	12775622	12775815	.	1000	.	330.33912	-1.00000	4.87574	86
chr19	12141245	12141398	.	1000	.	306.28448	-1.00000	4.87574	86
chr18	839436	839600	.	1000	.	289.41736	-1.00000	4.87574	86
chr18	77900174	77900349	.	1000	.	276.79541	-1.00000	4.87574	86
chr18	58122004	58122166	.	1000	.	317.09849	-1.00000	4.87574	86
chr18	3666382	3666521	.	1000	.	279.75415	-1.00000	4.87574	86
chr17	82037319	82037482	.	1000	.	311.25710	-1.00000	4.87574	86
chr17	79970808	79970965	.	1000	.	288.45178	-1.00000	4.87574	86
chr17	72540428	72540594	.	1000	.	307.28703	-1.00000	4.87574	86
chr17	68759973	68760131	.	1000	.	245.46364	-1.00000	4.87574	86
chr17	50297482	50297639	.	1000	.	323.59136	-1.00000	4.87574	86
chr17	48018437	48018590	.	1000	.	257.99448	-1.00000	4.87574	86
chr17	46940919	46941064	.	1000	.	272.71815	-1.00000	4.87574	86
chr17	42527335	42527478	.	1000	.	290.11008	-1.00000	4.87574	86
chr17	29117227	29117394	.	1000	.	269.81021	-1.00000	4.87574	86
chr17	19766579	19766736	.	1000	.	321.99915	-1.00000	4.87574	86
chr17	1630089	1630249	.	1000	.	268.55392	-1.00000	4.87574	86
chr16	85303372	85303531	.	1000	.	274.49167	-1.00000	4.87574	86
chr16	67928567	67928711	.	1000	.	287.16929	-1.00000	4.87574	86
chr16	47037851	47038033	.	1000	.	336.56139	-1.00000	4.87574	86
chr16	30535781	30535921	.	1000	.	224.09459	-1.00000	4.87574	86
chr16	20300558	20300739	.	1000	.	299.57885	-1.00000	4.87574	86
chr16	19907549	19907719	.	1000	.	318.74848	-1.00000	4.87574	86
chr16	10954029	10954188	.	1000	.	298.99212	-1.00000	4.87574	86
chr16	10181642	10181816	.	1000	.	278.72123	-1.00000	4.87574	86
chr15	92714911	92715065	.	1000	.	306.88180	-1.00000	4.87574	86
chr15	89057607	89057799	.	1000	.	350.39325	-1.00000	4.87574	86
chr15	76190850	76191016	.	1000	.	307.25892	-1.00000	4.87574	86
chr15	74373728	74373882	.	1000	.	291.68890	-1.00000	4.87574	86
chr15	65638697	65638839	.	1000	.	259.68513	-1.00000	4.87574	86
chr15	52183666	52183822	.	1000	.	198.95070	-1.00000	4.87574	86
chr15	52139939	52140097	.	1000	.	278.69478	-1.00000	4.87574	86
chr15	34367646	34367818	.	1000	.	298.98784	-1.00000	4.87574	86
chr15	34210111	34210286	.	1000	.	290.70783	-1.00000	4.87574	86
chr15	31867948	31868106	.	1000	.	263.28940	-1.00000	4.87574	86
chr14	95442620	95442750	.	1000	.	265.15347	-1.00000	4.87574	86
chr14	93139261	93139427	.	1000	.	311.62484	-1.00000	4.87574	86
chr14	78598140	78598302	.	1000	.	289.88988	-1.00000	4.87574	86
chr14	64636779	64636944	.	1000	.	245.26240	-1.00000	4.87574	86
chr14	61252879	61253027	.	1000	.	278.36591	-1.00000	4.87574	86
chr14	55354719	55354877	.	1000	.	261.88409	-1.00000	4.87574	86
chr14	54805910	54806073	.	1000	.	275.68952	-1.00000	4.87574	86
chr14	21477032	21477225	.	1000	.	357.42817	-1.00000	4.87574	86
chr14	106373482	106373629	.	1000	.	204.99265	-1.00000	4.87574	86
chr14	100645826	100645976	.	1000	.	281.38415	-1.00000	4.87574	86
chr14	100108409	100108585	.	1000	.	268.84780	-1.00000	4.87574	86
chr13	99269734	99269844	.	1000	.	246.97684	-1.00000	4.87574	86
chr13	95478616	95478782	.	1000	.	318.82085	-1.00000	4.87574	86
chr13	95380793	95380904	.	1000	.	222.68556	-1.00000	4.87574	86
chr13	91349003	91349166	.	1000	.	304.68994	-1.00000	4.87574	86
chr13	29508228	29508387	.	1000	.	298.54315	-1.00000	4.87574	86
chr13	106918133	106918261	.	1000	.	227.53609	-1.00000	4.87574	86
chr13	106083734	106083908	.	1000	.	248.42776	-1.00000	4.87574	86
chr12	54191653	54191824	.	1000	.	291.10298	-1.00000	4.87574	86
chr12	5003121	5003304	.	1000	.	370.77247	-1.00000	4.87574	86
chr12	125183244	125183414	.	1000	.	325.66504	-1.00000	4.87574	86
chr12	121443316	121443500	.	1000	.	282.84667	-1.00000	4.87574	86
chr12	111397020	111397221	.	1000	.	353.50572	-1.00000	4.87574	86
chr12	102883299	102883459	.	1000	.	261.20301	-1.00000	4.87574	86
chr12	102484580	102484721	.	1000	.	230.54183	-1.00000	4.87574	86
chr11	74726671	74726845	.	1000	.	290.77701	-1.00000	4.87574	86
chr11	73295533	73295705	.	1000	.	327.55526	-1.00000	4.87574	86
chr11	70467596	70467754	.	1000	.	259.17988	-1.00000	4.87574	86
chr11	68447319	68447477	.	1000	.	296.51508	-1.00000	4.87574	86
chr11	64887978	64888146	.	1000	.	291.44493	-1.00000	4.87574	86
chr11	64449630	64449772	.	1000	.	245.23106	-1.00000	4.87574	86
chr11	57457422	57457576	.	1000	.	295.13274	-1.00000	4.87574	86
chr11	43311814	43311985	.	1000	.	326.66101	-1.00000	4.87574	86
chr11	3841655	3841796	.	1000	.	263.12434	-1.00000	4.87574	86
chr11	18115599	18115742	.	1000	.	284.92207	-1.00000	4.87574	86
chr11	17599050	17599214	.	1000	.	307.05563	-1.00000	4.87574	86
chr11	17504669	17504843	.	1000	.	279.53880	-1.00000	4.87574	86
chr11	14249442	14249605	.	1000	.	284.62906	-1.00000	4.87574	86
chr11	120511155	120511321	.	1000	.	331.79585	-1.00000	4.87574	86
chr11	117106073	117106224	.	1000	.	305.87844	-1.00000	4.87574	86
chr11	111230488	111230649	.	1000	.	278.76740	-1.00000	4.87574	86
chr10	99392553	99392694	.	1000	.	231.23413	-1.00000	4.87574	86
chr10	72364374	72364550	.	1000	.	323.56892	-1.00000	4.87574	86
chr10	26557184	26557345	.	1000	.	311.61881	-1.00000	4.87574	86
chr10	100562063	100562241	.	1000	.	263.14559	-1.00000	4.87574	86
chr1	7647335	7647503	.	1000	.	273.07524	-1.00000	4.87574	86
chr1	6245149	6245296	.	1000	.	305.04143	-1.00000	4.87574	86
chr1	6205286	6205437	.	1000	.	248.31650	-1.00000	4.87574	86
chr1	59699344	59699522	.	1000	.	264.23225	-1.00000	4.87574	86
chr1	39092458	39092605	.	1000	.	216.87253	-1.00000	4.87574	86
chr1	24898214	24898344	.	1000	.	240.04450	-1.00000	4.87574	86
chr1	23637521	23637688	.	1000	.	305.00732	-1.00000	4.87574	86
chr1	227542647	227542816	.	1000	.	303.07434	-1.00000	4.87574	86
chr1	22704547	22704696	.	1000	.	268.26944	-1.00000	4.87574	86
chr1	221478150	221478315	.	1000	.	300.10958	-1.00000	4.87574	86
chr1	212035187	212035387	.	1000	.	240.72944	-1.00000	4.87574	86
chr1	210584459	210584624	.	1000	.	278.21295	-1.00000	4.87574	86
chr1	209569552	209569648	.	1000	.	223.06214	-1.00000	4.87574	86
chr1	18820871	18821017	.	1000	.	243.93898	-1.00000	4.87574	86
chr1	180178932	180179102	.	1000	.	308.30795	-1.00000	4.87574	86
chr1	168082348	168082495	.	1000	.	280.71375	-1.00000	4.87574	86
chr1	158203916	158204045	.	1000	.	202.86478	-1.00000	4.87574	86
chr1	156657554	156657717	.	1000	.	320.07194	-1.00000	4.87574	86
chr1	155091528	155091674	.	1000	.	253.42216	-1.00000	4.87574	86
chr1	155062748	155062915	.	1000	.	309.25189	-1.00000	4.87574	86
chr1	15323640	15323781	.	1000	.	291.57143	-1.00000	4.87574	86
chrX	69286088	69286234	.	1000	.	256.29802	-1.00000	4.87574	85
chrX	53436098	53436229	.	1000	.	262.36482	-1.00000	4.87574	85
chrX	50204616	50204737	.	1000	.	187.92135	-1.00000	4.87574	85
chrX	149470980	149471145	.	1000	.	297.23208	-1.00000	4.87574	85
chr9	98975008	98975184	.	1000	.	332.65135	-1.00000	4.87574	85
chr9	34675152	34675332	.	1000	.	312.11388	-1.00000	4.87574	85
chr9	34664394	34664552	.	1000	.	308.03772	-1.00000	4.87574	85
chr9	134449660	134449823	.	1000	.	318.66528	-1.00000	4.87574	85
chr9	130236245	130236415	.	1000	.	277.09782	-1.00000	4.87574	85
chr9	114507816	114507966	.	1000	.	248.31524	-1.00000	4.87574	85
chr8	80091695	80091845	.	1000	.	240.68636	-1.00000	4.87574	85
chr8	79765319	79765489	.	1000	.	313.45590	-1.00000	4.87574	85
chr8	37851524	37851675	.	1000	.	298.13776	-1.00000	4.87574	85
chr8	2030669	2030823	.	1000	.	258.53682	-1.00000	4.87574	85
chr8	142472004	142472164	.	1000	.	300.70178	-1.00000	4.87574	85
chr8	133569698	133569864	.	1000	.	282.59170	-1.00000	4.87574	85
chr8	126383791	126383909	.	1000	.	222.28170	-1.00000	4.87574	85
chr8	123160522	123160700	.	1000	.	291.47552	-1.00000	4.87574	85
chr8	118743712	118743878	.	1000	.	327.98886	-1.00000	4.87574	85
chr7	50468119	50468282	.	1000	.	254.59769	-1.00000	4.87574	85
chr7	4753982	4754145	.	1000	.	295.55818	-1.00000	4.87574	85
chr7	322186	322337	.	1000	.	251.34363	-1.00000	4.87574	85
chr7	31736491	31736648	.	1000	.	266.98634	-1.00000	4.87574	85
chr7	148527735	148527919	.	1000	.	243.27117	-1.00000	4.87574	85
chr7	130897056	130897201	.	1000	.	254.65315	-1.00000	4.87574	85
chr7	101602502	101602670	.	1000	.	293.15946	-1.00000	4.87574	85
chr6	6547153	6547314	.	1000	.	332.40464	-1.00000	4.87574	85
chr6	5004041	5004158	.	1000	.	225.38123	-1.00000	4.87574	85
chr6	43667315	43667494	.	1000	.	304.76407	-1.00000	4.87574	85
chr6	42044312	42044490	.	1000	.	366.07385	-1.00000	4.87574	85
chr6	37692102	37692278	.	1000	.	325.45604	-1.00000	4.87574	85
chr6	35736380	35736559	.	1000	.	297.82663	-1.00000	4.87574	85
chr6	33161543	33161705	.	1000	.	309.59157	-1.00000	4.87574	85
chr6	16332194	16332354	.	1000	.	297.58714	-1.00000	4.87574	85
chr6	111997236	111997399	.	1000	.	303.53458	-1.00000	4.87574	85
chr6	11172598	11172760	.	1000	.	239.73795	-1.00000	4.87574	85
chr6	108782384	108782551	.	1000	.	289.67969	-1.00000	4.87574	85
chr5	83430507	83430682	.	1000	.	327.21262	-1.00000	4.87574	85
chr5	55146679	55146832	.	1000	.	283.46785	-1.00000	4.87574	85
chr5	34523230	34523379	.	1000	.	218.00871	-1.00000	4.87574	85
chr5	32613183	32613345	.	1000	.	296.74236	-1.00000	4.87574	85
chr5	32093311	32093457	.	1000	.	238.97302	-1.00000	4.87574	85
chr5	173144366	173144539	.	1000	.	349.63431	-1.00000	4.87574	85
chr5	172716887	172717031	.	1000	.	253.59694	-1.00000	4.87574	85
chr5	158695618	158695807	.	1000	.	302.00967	-1.00000	4.87574	85
chr5	153974495	153974641	.	1000	.	236.24797	-1.00000	4.87574	85
chr5	151164892	151165063	.	1000	.	342.77447	-1.00000	4.87574	85
chr5	134411905	134412061	.	1000	.	265.57228	-1.00000	4.87574	85
chr5	112420367	112420534	.	1000	.	272.34615	-1.00000	4.87574	85
chr5	112160666	112160870	.	1000	.	406.11756	-1.00000	4.87574	85
chr4	56800253	56800411	.	1000	.	330.06504	-1.00000	4.87574	85
chr4	52545554	52545728	.	1000	.	311.32780	-1.00000	4.87574	85
chr4	40149978	40150095	.	1000	.	246.73345	-1.00000	4.87574	85
chr4	3480615	3480757	.	1000	.	256.63619	-1.00000	4.87574	85
chr3	96813228	96813381	.	1000	.	240.90463	-1.00000	4.87574	85
chr3	64030760	64030920	.	1000	.	312.88356	-1.00000	4.87574	85
chr3	59575517	59575686	.	1000	.	299.39350	-1.00000	4.87574	85
chr3	57397530	57397668	.	1000	.	257.39393	-1.00000	4.87574	85
chr3	53375113	53375264	.	1000	.	284.09468	-1.00000	4.87574	85
chr3	50616025	50616203	.	1000	.	374.63086	-1.00000	4.87574	85
chr3	49671797	49671953	.	1000	.	303.49131	-1.00000	4.87574	85
chr3	46895292	46895449	.	1000	.	289.61173	-1.00000	4.87574	85
chr3	32467922	32468071	.	1000	.	294.66621	-1.00000	4.87574	85
chr3	187740951	187741095	.	1000	.	253.17361	-1.00000	4.87574	85
chr3	181700549	181700699	.	1000	.	247.15264	-1.00000	4.87574	85
chr3	167380294	167380452	.	1000	.	300.16481	-1.00000	4.87574	85
chr3	135503964	135504119	.	1000	.	229.67368	-1.00000	4.87574	85
chr3	12720154	12720319	.	1000	.	310.19290	-1.00000	4.87574	85
chr3	120417279	120417456	.	1000	.	328.39335	-1.00000	4.87574	85
chr22	46758912	46759043	.	1000	.	228.21561	-1.00000	4.87574	85
chr22	46122521	46122709	.	1000	.	304.91971	-1.00000	4.87574	85
chr22	42662059	42662234	.	1000	.	278.89862	-1.00000	4.87574	85
chr22	40348162	40348305	.	1000	.	258.75536	-1.00000	4.87574	85
chr22	36277752	36277891	.	1000	.	251.05666	-1.00000	4.87574	85
chr22	23128521	23128686	.	1000	.	276.93026	-1.00000	4.87574	85
chr20	64038626	64038798	.	1000	.	229.30752	-1.00000	4.87574	85
chr20	63973985	63974141	.	1000	.	297.11508	-1.00000	4.87574	85
chr20	561804	561967	.	1000	.	297.81174	-1.00000	4.87574	85
chr20	46349080	46349220	.	1000	.	240.25653	-1.00000	4.87574	85
chr20	44311226	44311368	.	1000	.	307.46046	-1.00000	4.87574	85
chr20	40968828	40969006	.	1000	.	343.14765	-1.00000	4.87574	85
chr20	38926051	38926206	.	1000	.	306.11875	-1.00000	4.87574	85
chr20	3676724	3676901	.	1000	.	269.09104	-1.00000	4.87574	85
chr20	19995389	19995531	.	1000	.	229.18007	-1.00000	4.87574	85
chr20	19692715	19692878	.	1000	.	241.64398	-1.00000	4.87574	85
chr2	96138784	96138940	.	1000	.	283.13574	-1.00000	4.87574	85
chr2	47323213	47323357	.	1000	.	334.48867	-1.00000	4.87574	85
chr2	29841491	29841655	.	1000	.	268.93149	-1.00000	4.87574	85
chr2	26745841	26746018	.	1000	.	281.18650	-1.00000	4.87574	85
chr2	232440645	232440810	.	1000	.	256.84522	-1.00000	4.87574	85
chr19	6516969	6517149	.	1000	.	355.55803	-1.00000	4.87574	85
chr19	56066520	56066684	.	1000	.	265.03914	-1.00000	4.87574	85
chr19	46487942	46488089	.	1000	.	305.19536	-1.00000	4.87574	85
chr19	3429604	3429761	.	1000	.	251.56250	-1.00000	4.87574	85
chr19	32224710	32224872	.	1000	.	288.39281	-1.00000	4.87574	85
chr18	45621065	45621221	.	1000	.	257.53080	-1.00000	4.87574	85
chr17	67475500	67475651	.	1000	.	294.00911	-1.00000	4.87574	85
chr17	45640470	45640631	.	1000	.	310.28875	-1.00000	4.87574	85
chr17	45152099	45152259	.	1000	.	242.64351	-1.00000	4.87574	85
chr17	412333	412492	.	1000	.	275.59095	-1.00000	4.87574	85
chr17	40111753	40111917	.	1000	.	312.74646	-1.00000	4.87574	85
chr17	27603255	27603395	.	1000	.	283.62426	-1.00000	4.87574	85
chr16	89240877	89241042	.	1000	.	235.70564	-1.00000	4.87574	85
chr16	77675825	77675969	.	1000	.	294.69566	-1.00000	4.87574	85
chr16	68264075	68264231	.	1000	.	229.73333	-1.00000	4.87574	85
chr16	67185483	67185630	.	1000	.	261.59104	-1.00000	4.87574	85
chr16	65754	65935	.	1000	.	369.34173	-1.00000	4.87574	85
chr16	30942022	30942193	.	1000	.	291.25714	-1.00000	4.87574	85
chr16	23434406	23434572	.	1000	.	286.47954	-1.00000	4.87574	85
chr16	1959342	1959475	.	1000	.	281.71831	-1.00000	4.87574	85
chr16	1706024	1706203	.	1000	.	352.88697	-1.00000	4.87574	85
chr15	83438788	83438947	.	1000	.	268.72963	-1.00000	4.87574	85
chr15	78195748	78195929	.	1000	.	331.32748	-1.00000	4.87574	85
chr15	74771151	74771320	.	1000	.	306.45204	-1.00000	4.87574	85
chr15	74635254	74635430	.	1000	.	331.12888	-1.00000	4.87574	85
chr15	31129383	31129539	.	1000	.	284.92946	-1.00000	4.87574	85
chr14	56579419	56579573	.	1000	.	244.74163	-1.00000	4.87574	85
chr14	45268648	45268779	.	1000	.	277.66077	-1.00000	4.87574	85
chr14	24806319	24806478	.	1000	.	276.81965	-1.00000	4.87574	85
chr14	24308195	24308361	.	1000	.	270.87977	-1.00000	4.87574	85
chr13	99916589	99916766	.	1000	.	364.39050	-1.00000	4.87574	85
chr13	49848073	49848234	.	1000	.	290.46338	-1.00000	4.87574	85
chr12	7113411	7113552	.	1000	.	232.82593	-1.00000	4.87574	85
chr12	6766862	6766993	.	1000	.	234.91805	-1.00000	4.87574	85
chr12	59150129	59150313	.	1000	.	362.34268	-1.00000	4.87574	85
chr12	53213387	53213560	.	1000	.	292.58891	-1.00000	4.87574	85
chr12	45728934	45729106	.	1000	.	337.01963	-1.00000	4.87574	85
chr12	38906704	38906847	.	1000	.	269.73719	-1.00000	4.87574	85
chr12	121096045	121096205	.	1000	.	273.49084	-1.00000	4.87574	85
chr12	112992913	112993051	.	1000	.	242.47846	-1.00000	4.87574	85
chr12	102948941	102949092	.	1000	.	261.71524	-1.00000	4.87574	85
chr11	95705633	95705787	.	1000	.	319.01241	-1.00000	4.87574	85
chr11	9137835	9138007	.	1000	.	323.70068	-1.00000	4.87574	85
chr11	8328857	8328952	.	1000	.	197.54499	-1.00000	4.87574	85
chr11	67262766	67262944	.	1000	.	326.47647	-1.00000	4.87574	85
chr11	66258345	66258514	.	1000	.	315.31028	-1.00000	4.87574	85
chr11	63837320	63837468	.	1000	.	302.64647	-1.00000	4.87574	85
chr11	46352221	46352375	.	1000	.	255.06207	-1.00000	4.87574	85
chr11	32809331	32809443	.	1000	.	251.43738	-1.00000	4.87574	85
chr11	2892173	2892331	.	1000	.	243.19144	-1.00000	4.87574	85
chr11	126607390	126607549	.	1000	.	242.24315	-1.00000	4.87574	85
chr11	119729395	119729563	.	1000	.	257.08037	-1.00000	4.87574	85
chr11	117807577	117807754	.	1000	.	283.11244	-1.00000	4.87574	85
chr10	77391974	77392087	.	1000	.	193.64341	-1.00000	4.87574	85
chr10	77173977	77174145	.	1000	.	311.22947	-1.00000	4.87574	85
chr10	73886162	73886304	.	1000	.	299.21765	-1.00000	4.87574	85
chr10	12264247	12264404	.	1000	.	288.27426	-1.00000	4.87574	85
chr10	112314965	112315112	.	1000	.	267.67868	-1.00000	4.87574	85
chr10	110557123	110557237	.	1000	.	219.58402	-1.00000	4.87574	85
chr10	101161836	101162011	.	1000	.	323.97512	-1.00000	4.87574	85
chr1	98051180	98051354	.	1000	.	278.38804	-1.00000	4.87574	85
chr1	7667636	7667819	.	1000	.	369.56612	-1.00000	4.87574	85
chr1	6489967	6490133	.	1000	.	298.60893	-1.00000	4.87574	85
chr1	44786192	44786355	.	1000	.	262.20069	-1.00000	4.87574	85
chr1	36369115	36369281	.	1000	.	256.11933	-1.00000	4.87574	85
chr1	33367865	33368036	.	1000	.	375.57199	-1.00000	4.87574	85
chr1	23544797	23544958	.	1000	.	324.46405	-1.00000	4.87574	85
[truncated: 1,000 more rows]
