# Supplementary material for: GRAFIMO: Variant and haplotype aware motif scanning on pangenome graphs
Source: PLoS Comput Biol. 2021 Sep 27;17(9):e1009444. doi: 10.1371/journal.pcbi.1009444 (PMC8519448; doi:10.1371/journal.pcbi.1009444)
Supplement: S1 Code — (ZIP) [file pcbi.1009444.s002.zip › S1_code/GRAFIMO/tests/test_data/input/scoring_test_input.tsv]

22:19723256-19723526	TTTTCTTCCGTTGTGAATG	22:19723256+	22:19723275+	5096	ref	849116+,849117+,
22:19723256-19723526	CTGTCCTGGTGACAGGAGA	22:19723282+	22:19723301+	5096	ref	849120+,
22:19723256-19723526	CCTGTCCTGGTGACAGGAG	22:19723281+	22:19723300+	5093	ref	849119+,849120+,
22:19723256-19723526	TTTCTTCCGTTGTGAATGC	22:19723257+	22:19723276+	5096	ref	849117+,
22:19723256-19723526	GACGCGGCATTCACAACGG	22:19723282-	22:19723263-	5093	ref	849119-,849117-,
22:19723256-19723526	GTCCTGGTGACAGGAGAAC	22:19723284+	22:19723303+	5096	ref	849120+,
22:19723256-19723526	TCTTCCGTTGTGAATGCCG	22:19723259+	22:19723278+	5096	ref	849117+,
22:19723256-19723526	CCTGGTGACAGGAGAACAA	22:19723286+	22:19723305+	5096	ref	849120+,
22:19723256-19723526	ACGTCGCAGCGGGTGTCCG	22:19723314+	22:19723333+	5096	ref	849121+,
22:19723256-19723526	TTCCGTTGTGAATGCCGCG	22:19723261+	22:19723280+	5096	ref	849117+,
22:19723256-19723526	TGGTGACAGGAGAACAATG	22:19723288+	22:19723307+	5096	ref	849120+,
22:19723256-19723526	GTCGCAGCGGGTGTCCGAG	22:19723316+	22:19723335+	5096	ref	849121+,
22:19723256-19723526	GTGACAGGAGAACAATGTT	22:19723290+	22:19723309+	5096	ref	849120+,
22:19723256-19723526	CGCAGCGGGTGTCCGAGTG	22:19723318+	22:19723337+	5096	ref	849121+,
22:19723256-19723526	TTCTTCCGTTGTGAATGCC	22:19723258+	22:19723277+	5096	ref	849117+,
22:19723256-19723526	GACAGGAGAACAATGTTGG	22:19723292+	22:19723311+	5096	ref	849120+,
22:19723256-19723526	CAGCGGGTGTCCGAGTGCT	22:19723320+	22:19723339+	5096	ref	849121+,
22:19723256-19723526	TCCGTTGTGAATGCCGCGT	22:19723262+	22:19723281+	5096	ref	849117+,
22:19723256-19723526	CAGGAGAACAATGTTGGTG	22:19723294+	22:19723313+	5096	ref	849120+,
22:19723256-19723526	GCGGGTGTCCGAGTGCTCC	22:19723322+	22:19723341+	5096	ref	849121+,
22:19723256-19723526	CCCTGAGAGCGGGTGGGAG	22:19723347+	22:19723366+	5089	ref	849122+,849124+,849125+,
22:19723256-19723526	CCGTTGTGAATGCCGCGTT	22:19723263+	22:19723282+	3	non.ref	849117+,849118+,
22:19723256-19723526	TGTCCTGGTGACAGGAGAA	22:19723283+	22:19723302+	5096	ref	849120+,
22:19723256-19723526	GGGTGTCCGAGTGCTCCGT	22:19723324+	22:19723343+	5096	ref	849121+,
22:19723256-19723526	CCTGAGAGCGGGTGGGAGC	22:19723348+	22:19723367+	5089	ref	849122+,849124+,849125+,
22:19723256-19723526	CGTTGTGAATGCCGCGTCC	22:19723264+	22:19723283+	5093	ref	849117+,849119+,849120+,
22:19723256-19723526	GTGTCCGAGTGCTCCGTGT	22:19723326+	22:19723345+	5096	ref	849121+,
22:19723256-19723526	CTGGTGACAGGAGAACAAT	22:19723287+	22:19723306+	5096	ref	849120+,
22:19723256-19723526	CTTGAGAGCGGGTGGGAGC	22:19723348+	22:19723367+	7	non.ref	849122+,849123+,849125+,
22:19723256-19723526	TTGTGAATGCCGCGTCCTG	22:19723266+	22:19723285+	5093	ref	849117+,849119+,849120+,
22:19723256-19723526	TGACAGGAGAACAATGTTG	22:19723291+	22:19723310+	5096	ref	849120+,
22:19723256-19723526	CCCCTGAGAGCGGGTGGGA	22:19723346+	22:19723365+	5089	ref	849122+,849124+,849125+,
22:19723256-19723526	GTGAATGCCGCGTCCTGTC	22:19723268+	22:19723287+	5093	ref	849117+,849119+,849120+,
22:19723256-19723526	CGTCGCAGCGGGTGTCCGA	22:19723315+	22:19723334+	5096	ref	849121+,
22:19723256-19723526	CCCTTGAGAGCGGGTGGGA	22:19723346+	22:19723365+	7	non.ref	849122+,849123+,849125+,
22:19723256-19723526	GAATGCCGCGTCCTGTCCT	22:19723270+	22:19723289+	5093	ref	849117+,849119+,849120+,
22:19723256-19723526	AGGAGAACAATGTTGGTGA	22:19723295+	22:19723314+	5096	ref	849120+,
22:19723256-19723526	GCAGCGGGTGTCCGAGTGC	22:19723319+	22:19723338+	5096	ref	849121+,
22:19723256-19723526	CCTTGAGAGCGGGTGGGAG	22:19723347+	22:19723366+	7	non.ref	849122+,849123+,849125+,
22:19723256-19723526	ATGCCGCGTCCTGTCCTGG	22:19723272+	22:19723291+	5093	ref	849117+,849119+,849120+,
22:19723256-19723526	CGGGTGTCCGAGTGCTCCG	22:19723323+	22:19723342+	5096	ref	849121+,
22:19723256-19723526	GAGAACAATGTTGGTGAAC	22:19723297+	22:19723316+	5096	ref	849120+,849121+,
22:19723256-19723526	GGGCACACGGAGCACTCGG	22:19723349-	22:19723330-	5096	ref	849122-,849121-,
22:19723256-19723526	TGTCCGAGTGCTCCGTGTG	22:19723327+	22:19723346+	5096	ref	849121+,
22:19723256-19723526	GCCGCGTCCTGTCCTGGTG	22:19723274+	22:19723293+	5093	ref	849117+,849119+,849120+,
22:19723256-19723526	GCACACGGAGCACTCGGAC	22:19723347-	22:19723328-	5096	ref	849122-,849121-,
22:19723256-19723526	GAACAATGTTGGTGAACGT	22:19723299+	22:19723318+	5096	ref	849120+,849121+,
22:19723256-19723526	TCCGAGTGCTCCGTGTGCC	22:19723329+	22:19723348+	5096	ref	849121+,849122+,
22:19723256-19723526	CGCGTCCTGTCCTGGTGAC	22:19723276+	22:19723295+	5093	ref	849117+,849119+,849120+,
22:19723256-19723526	GGCACACGGAGCACTCGGA	22:19723348-	22:19723329-	5096	ref	849122-,849121-,
22:19723256-19723526	ACAATGTTGGTGAACGTCG	22:19723301+	22:19723320+	5096	ref	849120+,849121+,
22:19723256-19723526	CGTCCTGTCCTGGTGACAG	22:19723278+	22:19723297+	5093	ref	849117+,849119+,849120+,
22:19723256-19723526	CGAGTGCTCCGTGTGCCCT	22:19723331+	22:19723350+	7	non.ref	849121+,849122+,849123+,
22:19723256-19723526	TCCTGTCCTGGTGACAGGA	22:19723280+	22:19723299+	5093	ref	849117+,849119+,849120+,
22:19723256-19723526	CTGAGAGCGGGTGGGAGCA	22:19723349+	22:19723368+	1	non.ref	849124+,849125+,849126+,
22:19723256-19723526	AATGTTGGTGAACGTCGCA	22:19723303+	22:19723322+	5096	ref	849120+,849121+,
22:19723256-19723526	CTTCCGTTGTGAATGCCGC	22:19723260+	22:19723279+	5096	ref	849117+,
22:19723256-19723526	CTGAGAGCGGGTGGGAGCG	22:19723349+	22:19723368+	5088	ref	849124+,849125+,849127+,
22:19723256-19723526	TGTTGGTGAACGTCGCAGC	22:19723305+	22:19723324+	5096	ref	849120+,849121+,
22:19723256-19723526	AGTGCTCCGTGTGCCCCTG	22:19723333+	22:19723352+	5089	ref	849121+,849122+,849124+,849125+,
22:19723256-19723526	TGTGAATGCCGCGTCCTGT	22:19723267+	22:19723286+	5093	ref	849117+,849119+,849120+,
22:19723256-19723526	GGGGCACACGGAGCACTCG	22:19723350-	22:19723331-	5089	ref	849124-,849122-,849121-,
22:19723256-19723526	CTCCGTGTGCCCCTGAGAG	22:19723337+	22:19723356+	5089	ref	849121+,849122+,849124+,849125+,
22:19723256-19723526	AATGCCGCGTCCTGTCCTG	22:19723271+	22:19723290+	5093	ref	849117+,849119+,849120+,
22:19723256-19723526	TTGGTGAACGTCGCAGCGG	22:19723307+	22:19723326+	5096	ref	849120+,849121+,
22:19723256-19723526	GTGTGCCCCTGAGAGCGGG	22:19723341+	22:19723360+	5089	ref	849121+,849122+,849124+,849125+,
22:19723256-19723526	CCGCGTCCTGTCCTGGTGA	22:19723275+	22:19723294+	5093	ref	849117+,849119+,849120+,
22:19723256-19723526	GGTGAACGTCGCAGCGGGT	22:19723309+	22:19723328+	5096	ref	849120+,849121+,
22:19723256-19723526	GCCCCTGAGAGCGGGTGGG	22:19723345+	22:19723364+	5089	ref	849121+,849122+,849124+,849125+,
22:19723256-19723526	GAGAGCGGGTGGGAGCGGA	22:19723351+	22:19723370+	5095	ref	849125+,849127+,849128+,
22:19723256-19723526	TGAACGTCGCAGCGGGTGT	22:19723311+	22:19723330+	5096	ref	849120+,849121+,
22:19723256-19723526	GTCCTGTCCTGGTGACAGG	22:19723279+	22:19723298+	5093	ref	849117+,849119+,849120+,
22:19723256-19723526	TCGCAGCGGGTGTCCGAGT	22:19723317+	22:19723336+	5096	ref	849121+,
22:19723256-19723526	AACGTCGCAGCGGGTGTCC	22:19723313+	22:19723332+	5096	ref	849120+,849121+,
22:19723256-19723526	TGTGAATGCCGCGTTCTGT	22:19723267+	22:19723286+	3	non.ref	849117+,849118+,849120+,
22:19723256-19723526	GAGCGGGTGGGAGCGGAAG	22:19723353+	22:19723372+	5095	ref	849125+,849127+,849128+,
22:19723256-19723526	GGTGTCCGAGTGCTCCGTG	22:19723325+	22:19723344+	5096	ref	849121+,
22:19723256-19723526	TCCTGGTGACAGGAGAACA	22:19723285+	22:19723304+	5096	ref	849120+,
22:19723256-19723526	AATGCCGCGTTCTGTCCTG	22:19723271+	22:19723290+	3	non.ref	849117+,849118+,849120+,
22:19723256-19723526	CCGAGTGCTCCGTGTGCCC	22:19723330+	22:19723349+	5096	ref	849121+,849122+,
22:19723256-19723526	ACAGGAGAACAATGTTGGT	22:19723293+	22:19723312+	5096	ref	849120+,
22:19723256-19723526	GCGGGTGGGAGCGGAAGCC	22:19723355+	22:19723374+	5095	ref	849125+,849127+,849128+,
22:19723256-19723526	CCGCGTTCTGTCCTGGTGA	22:19723275+	22:19723294+	3	non.ref	849117+,849118+,849120+,
22:19723256-19723526	AGAACAATGTTGGTGAACG	22:19723298+	22:19723317+	5096	ref	849120+,849121+,
22:19723256-19723526	TGCTCCGTGTGCCCCTGAG	22:19723335+	22:19723354+	5089	ref	849121+,849122+,849124+,849125+,
22:19723256-19723526	GGGTGGGAGCGGAAGCCTG	22:19723357+	22:19723376+	5095	ref	849125+,849127+,849128+,
22:19723256-19723526	GTTCTGTCCTGGTGACAGG	22:19723279+	22:19723298+	3	non.ref	849117+,849118+,849120+,
22:19723256-19723526	CAATGTTGGTGAACGTCGC	22:19723302+	22:19723321+	5096	ref	849120+,849121+,
22:19723256-19723526	GTGCCCCTGAGAGCGGGTG	22:19723343+	22:19723362+	5089	ref	849121+,849122+,849124+,849125+,
22:19723256-19723526	CCGTTGTGAATGCCGCGTC	22:19723263+	22:19723282+	5093	ref	849117+,849119+,
22:19723256-19723526	GTGGGAGCGGAAGCCTGAG	22:19723359+	22:19723378+	5095	ref	849125+,849127+,849128+,
22:19723256-19723526	GTTGGTGAACGTCGCAGCG	22:19723306+	22:19723325+	5096	ref	849120+,849121+,
22:19723256-19723526	TGAATGCCGCGTCCTGTCC	22:19723269+	22:19723288+	5093	ref	849117+,849119+,849120+,
22:19723256-19723526	GGGAGCGGAAGCCTGAGCG	22:19723361+	22:19723380+	5095	ref	849125+,849127+,849128+,
22:19723256-19723526	GTGAACGTCGCAGCGGGTG	22:19723310+	22:19723329+	5096	ref	849120+,849121+,
22:19723256-19723526	CCGTGTGCCCTTGAGAGCG	22:19723339+	22:19723358+	7	non.ref	849121+,849122+,849123+,849125+,
22:19723256-19723526	GAGCGGAAGCCTGAGCGGC	22:19723363+	22:19723382+	5095	ref	849125+,849127+,849128+,
22:19723256-19723526	GGTGACAGGAGAACAATGT	22:19723289+	22:19723308+	5096	ref	849120+,
22:19723256-19723526	GCGTCCTGTCCTGGTGACA	22:19723277+	22:19723296+	5093	ref	849117+,849119+,849120+,
22:19723256-19723526	GCGGAAGCCTGAGCGGCCT	22:19723365+	22:19723384+	5095	ref	849125+,849127+,849128+,
22:19723256-19723526	AACAATGTTGGTGAACGTC	22:19723300+	22:19723319+	5096	ref	849120+,849121+,
22:19723256-19723526	GAGTGCTCCGTGTGCCCTT	22:19723332+	22:19723351+	7	non.ref	849121+,849122+,849123+,849125+,
22:19723256-19723526	TGAATGCCGCGTTCTGTCC	22:19723269+	22:19723288+	3	non.ref	849117+,849118+,849120+,
22:19723256-19723526	TGGTGAACGTCGCAGCGGG	22:19723308+	22:19723327+	5096	ref	849120+,849121+,
22:19723256-19723526	CGTGTGCCCTTGAGAGCGG	22:19723340+	22:19723359+	7	non.ref	849121+,849122+,849123+,849125+,
22:19723256-19723526	TGAGAGCGGGTGGGAGCGG	22:19723350+	22:19723369+	5095	ref	849125+,849127+,849128+,
22:19723256-19723526	GCGTTCTGTCCTGGTGACA	22:19723277+	22:19723296+	3	non.ref	849117+,849118+,849120+,
22:19723256-19723526	GGAGAACAATGTTGGTGAA	22:19723296+	22:19723315+	5096	ref	849120+,849121+,
22:19723256-19723526	AGCGGGTGGGAGCGGAAGC	22:19723354+	22:19723373+	5095	ref	849125+,849127+,849128+,
22:19723256-19723526	GTGAATGCCGCGTTCTGTC	22:19723268+	22:19723287+	3	non.ref	849117+,849118+,849120+,
22:19723256-19723526	AGCGGGTGTCCGAGTGCTC	22:19723321+	22:19723340+	5096	ref	849121+,
22:19723256-19723526	GGTGGGAGCGGAAGCCTGA	22:19723358+	22:19723377+	5095	ref	849125+,849127+,849128+,
22:19723256-19723526	GAACGTCGCAGCGGGTGTC	22:19723312+	22:19723331+	5096	ref	849120+,849121+,
22:19723256-19723526	CGAGTGCTCCGTGTGCCCC	22:19723331+	22:19723350+	5089	ref	849121+,849122+,849124+,
22:19723256-19723526	GGAGCGGAAGCCTGAGCGG	22:19723362+	22:19723381+	5095	ref	849125+,849127+,849128+,
22:19723256-19723526	CGCGTTCTGTCCTGGTGAC	22:19723276+	22:19723295+	3	non.ref	849117+,849118+,849120+,
22:19723256-19723526	ATGTTGGTGAACGTCGCAG	22:19723304+	22:19723323+	5096	ref	849120+,849121+,
22:19723256-19723526	GTGCCCTTGAGAGCGGGTG	22:19723343+	22:19723362+	7	non.ref	849121+,849122+,849123+,849125+,
22:19723256-19723526	CGGAAGCCTGAGCGGCCTG	22:19723366+	22:19723385+	5095	ref	849125+,849127+,849128+,
22:19723256-19723526	GTTGTGAATGCCGCGTCCT	22:19723265+	22:19723284+	5093	ref	849117+,849119+,849120+,
22:19723256-19723526	TGCCCTTGAGAGCGGGTGG	22:19723344+	22:19723363+	7	non.ref	849121+,849122+,849123+,849125+,
22:19723256-19723526	AGAGCGGGTGGGAGCAGAA	22:19723352+	22:19723371+	1	non.ref	849125+,849126+,849128+,
22:19723256-19723526	TCACCAACATTGTTCTCCT	22:19723314-	22:19723295-	5096	ref	849120-,
22:19723256-19723526	TGCCGCGTTCTGTCCTGGT	22:19723273+	22:19723292+	3	non.ref	849117+,849118+,849120+,
22:19723256-19723526	AGTGCTCCGTGTGCCCTTG	22:19723333+	22:19723352+	7	non.ref	849121+,849122+,849123+,849125+,
22:19723256-19723526	ACCAACATTGTTCTCCTGT	22:19723312-	22:19723293-	5096	ref	849120-,
22:19723256-19723526	ATGCCGCGTTCTGTCCTGG	22:19723272+	22:19723291+	3	non.ref	849117+,849118+,849120+,
22:19723256-19723526	CGGGTGGGAGCAGAAGCCT	22:19723356+	22:19723375+	1	non.ref	849125+,849126+,849128+,
22:19723256-19723526	CAACATTGTTCTCCTGTCA	22:19723310-	22:19723291-	5096	ref	849120-,
22:19723256-19723526	GAATGCCGCGTTCTGTCCT	22:19723270+	22:19723289+	3	non.ref	849117+,849118+,849120+,
22:19723256-19723526	TGGGAGCAGAAGCCTGAGC	22:19723360+	22:19723379+	1	non.ref	849125+,849126+,849128+,
22:19723256-19723526	ACATTGTTCTCCTGTCACC	22:19723308-	22:19723289-	5096	ref	849120-,
22:19723256-19723526	GTTGTGAATGCCGCGTTCT	22:19723265+	22:19723284+	3	non.ref	849117+,849118+,849120+,
22:19723256-19723526	GCTCCGTGTGCCCCTGAGA	22:19723336+	22:19723355+	5089	ref	849121+,849122+,849124+,849125+,
22:19723256-19723526	ATTGTTCTCCTGTCACCAG	22:19723306-	22:19723287-	5096	ref	849120-,
22:19723256-19723526	AGCAGAAGCCTGAGCGGCC	22:19723364+	22:19723383+	1	non.ref	849125+,849126+,849128+,
22:19723256-19723526	TCCGTGTGCCCCTGAGAGC	22:19723338+	22:19723357+	5089	ref	849121+,849122+,849124+,849125+,
22:19723256-19723526	TGTTCTCCTGTCACCAGGA	22:19723304-	22:19723285-	5096	ref	849120-,
22:19723256-19723526	TTCTGTCCTGGTGACAGGA	22:19723280+	22:19723299+	3	non.ref	849117+,849118+,849120+,
22:19723256-19723526	GTCCGAGTGCTCCGTGTGC	22:19723328+	22:19723347+	5096	ref	849121+,849122+,
22:19723256-19723526	TTCTCCTGTCACCAGGACA	22:19723302-	22:19723283-	5096	ref	849120-,
22:19723256-19723526	AGAGCGGGTGGGAGCGGAA	22:19723352+	22:19723371+	5095	ref	849125+,849127+,849128+,
22:19723256-19723526	TTGTGAATGCCGCGTTCTG	22:19723266+	22:19723285+	3	non.ref	849117+,849118+,849120+,
22:19723256-19723526	GCTCCGTGTGCCCTTGAGA	22:19723336+	22:19723355+	7	non.ref	849121+,849122+,849123+,849125+,
22:19723256-19723526	TGGGAGCGGAAGCCTGAGC	22:19723360+	22:19723379+	5095	ref	849125+,849127+,849128+,
22:19723256-19723526	CACCAACATTGTTCTCCTG	22:19723313-	22:19723294-	5096	ref	849120-,
22:19723256-19723526	GTGTGCCCTTGAGAGCGGG	22:19723341+	22:19723360+	7	non.ref	849121+,849122+,849123+,849125+,
22:19723256-19723526	TGAGAGCGGGTGGGAGCAG	22:19723350+	22:19723369+	1	non.ref	849125+,849126+,849128+,
22:19723256-19723526	AACATTGTTCTCCTGTCAC	22:19723309-	22:19723290-	5096	ref	849120-,
22:19723256-19723526	GAGTGCTCCGTGTGCCCCT	22:19723332+	22:19723351+	5089	ref	849121+,849122+,849124+,849125+,
22:19723256-19723526	GGTGGGAGCAGAAGCCTGA	22:19723358+	22:19723377+	1	non.ref	849125+,849126+,849128+,
22:19723256-19723526	TTGTTCTCCTGTCACCAGG	22:19723305-	22:19723286-	5096	ref	849120-,
22:19723256-19723526	TGCTCCGTGTGCCCTTGAG	22:19723335+	22:19723354+	7	non.ref	849121+,849122+,849123+,849125+,
22:19723256-19723526	CAGAAGCCTGAGCGGCCTG	22:19723366+	22:19723385+	1	non.ref	849125+,849126+,849128+,
22:19723256-19723526	TCTCCTGTCACCAGGACAG	22:19723301-	22:19723282-	5096	ref	849120-,
22:19723256-19723526	TGCCCCTGAGAGCGGGTGG	22:19723344+	22:19723363+	5089	ref	849121+,849122+,849124+,849125+,
22:19723256-19723526	TGCCGCGTCCTGTCCTGGT	22:19723273+	22:19723292+	5093	ref	849117+,849119+,849120+,
22:19723256-19723526	GCGGGTGGGAGCAGAAGCC	22:19723355+	22:19723374+	1	non.ref	849125+,849126+,849128+,
22:19723256-19723526	GTGCTCCGTGTGCCCTTGA	22:19723334+	22:19723353+	7	non.ref	849121+,849122+,849123+,849125+,
22:19723256-19723526	CTCCTGTCACCAGGACAGA	22:19723300-	22:19723281-	3	non.ref	849120-,849118-,
22:19723256-19723526	GAGCAGAAGCCTGAGCGGC	22:19723363+	22:19723382+	1	non.ref	849125+,849126+,849128+,
22:19723256-19723526	CGTGTGCCCCTGAGAGCGG	22:19723340+	22:19723359+	5089	ref	849121+,849122+,849124+,849125+,
22:19723256-19723526	CGTTCTGTCCTGGTGACAG	22:19723278+	22:19723297+	3	non.ref	849117+,849118+,849120+,
22:19723256-19723526	CGGGTGGGAGCGGAAGCCT	22:19723356+	22:19723375+	5095	ref	849125+,849127+,849128+,
22:19723256-19723526	TCCTGTCACCAGGACAGGA	22:19723299-	22:19723280-	5093	ref	849120-,849119-,849117-,
22:19723256-19723526	CGTTGTGAATGCCGCGTTC	22:19723264+	22:19723283+	3	non.ref	849117+,849118+,849120+,
22:19723256-19723526	CCGTGTGCCCCTGAGAGCG	22:19723339+	22:19723358+	5089	ref	849121+,849122+,849124+,849125+,
22:19723256-19723526	AGCGGGTGGGAGCAGAAGC	22:19723354+	22:19723373+	1	non.ref	849125+,849126+,849128+,
22:19723256-19723526	CTGTCACCAGGACAGGACG	22:19723297-	22:19723278-	5093	ref	849120-,849119-,849117-,
22:19723256-19723526	GCCGCGTTCTGTCCTGGTG	22:19723274+	22:19723293+	3	non.ref	849117+,849118+,849120+,
22:19723256-19723526	CTCCGTGTGCCCTTGAGAG	22:19723337+	22:19723356+	7	non.ref	849121+,849122+,849123+,849125+,
22:19723256-19723526	GAGAGCGGGTGGGAGCAGA	22:19723351+	22:19723370+	1	non.ref	849125+,849126+,849128+,
22:19723256-19723526	GTCACCAGGACAGGACGCG	22:19723295-	22:19723276-	5093	ref	849120-,849119-,849117-,
22:19723256-19723526	ACGCGGCATTCACAACGGA	22:19723281-	22:19723262-	5096	ref	849117-,
22:19723256-19723526	GTGCTCCGTGTGCCCCTGA	22:19723334+	22:19723353+	5089	ref	849121+,849122+,849124+,849125+,
22:19723256-19723526	GGGAGCAGAAGCCTGAGCG	22:19723361+	22:19723380+	1	non.ref	849125+,849126+,849128+,
22:19723256-19723526	CACCAGGACAGGACGCGGC	22:19723293-	22:19723274-	5093	ref	849120-,849119-,849117-,
22:19723256-19723526	GCGGCATTCACAACGGAAG	22:19723279-	22:19723260-	5096	ref	849117-,
22:19723256-19723526	TGTGCCCTTGAGAGCGGGT	22:19723342+	22:19723361+	7	non.ref	849121+,849122+,849123+,849125+,
22:19723256-19723526	GGAGCAGAAGCCTGAGCGG	22:19723362+	22:19723381+	1	non.ref	849125+,849126+,849128+,
22:19723256-19723526	GGCATTCACAACGGAAGAA	22:19723277-	22:19723258-	5096	ref	849117-,
22:19723256-19723526	CCAGGACAGGACGCGGCAT	22:19723291-	22:19723272-	5093	ref	849120-,849119-,849117-,
22:19723256-19723526	GAGCGGGTGGGAGCAGAAG	22:19723353+	22:19723372+	1	non.ref	849125+,849126+,849128+,
22:19723256-19723526	GCCCTTGAGAGCGGGTGGG	22:19723345+	22:19723364+	7	non.ref	849121+,849122+,849123+,849125+,
22:19723256-19723526	AGGACAGGACGCGGCATTC	22:19723289-	22:19723270-	5093	ref	849120-,849119-,849117-,
22:19723256-19723526	AGCGGAAGCCTGAGCGGCC	22:19723364+	22:19723383+	5095	ref	849125+,849127+,849128+,
22:19723256-19723526	CGCGGCATTCACAACGGAA	22:19723280-	22:19723261-	5096	ref	849117-,
22:19723256-19723526	GACAGGACGCGGCATTCAC	22:19723287-	22:19723268-	5093	ref	849120-,849119-,849117-,
22:19723256-19723526	GCAGAAGCCTGAGCGGCCT	22:19723365+	22:19723384+	1	non.ref	849125+,849126+,849128+,
22:19723256-19723526	TGTGCCCCTGAGAGCGGGT	22:19723342+	22:19723361+	5089	ref	849121+,849122+,849124+,849125+,
22:19723256-19723526	CAGGACGCGGCATTCACAA	22:19723285-	22:19723266-	5093	ref	849120-,849119-,849117-,
22:19723256-19723526	GCATTCACAACGGAAGAAA	22:19723276-	22:19723257-	5096	ref	849117-,
22:19723256-19723526	TCCGTGTGCCCTTGAGAGC	22:19723338+	22:19723357+	7	non.ref	849121+,849122+,849123+,849125+,
22:19723256-19723526	GGACGCGGCATTCACAACG	22:19723283-	22:19723264-	5093	ref	849120-,849119-,849117-,
22:19723256-19723526	GTGGGAGCAGAAGCCTGAG	22:19723359+	22:19723378+	1	non.ref	849125+,849126+,849128+,
22:19723256-19723526	CCAACATTGTTCTCCTGTC	22:19723311-	22:19723292-	5096	ref	849120-,
22:19723256-19723526	GGGTGGGAGCAGAAGCCTG	22:19723357+	22:19723376+	1	non.ref	849125+,849126+,849128+,
22:19723256-19723526	CACACGGAGCACTCGGACA	22:19723346-	22:19723327-	5096	ref	849121-,
22:19723256-19723526	GTTCTCCTGTCACCAGGAC	22:19723303-	22:19723284-	5096	ref	849120-,
22:19723256-19723526	CGGCATTCACAACGGAAGA	22:19723278-	22:19723259-	5096	ref	849117-,
22:19723256-19723526	CACGGAGCACTCGGACACC	22:19723344-	22:19723325-	5096	ref	849121-,
22:19723256-19723526	TGTCACCAGGACAGGACGC	22:19723296-	22:19723277-	5093	ref	849120-,849119-,849117-,
22:19723256-19723526	CGGAGCACTCGGACACCCG	22:19723342-	22:19723323-	5096	ref	849121-,
22:19723256-19723526	CTCCCACCCGCTCTCAGGG	22:19723366-	22:19723347-	5089	ref	849125-,849124-,849122-,
22:19723256-19723526	ACCAGGACAGGACGCGGCA	22:19723292-	22:19723273-	5093	ref	849120-,849119-,849117-,
22:19723256-19723526	GAGCACTCGGACACCCGCT	22:19723340-	22:19723321-	5096	ref	849121-,
22:19723256-19723526	CATTCACAACGGAAGAAAA	22:19723275-	22:19723256-	5096	ref	849117-,849116-,
22:19723256-19723526	CACCCGCTCTCAGGGGCAC	22:19723362-	22:19723343-	5089	ref	849125-,849124-,849122-,849121-,
22:19723256-19723526	GCACTCGGACACCCGCTGC	22:19723338-	22:19723319-	5096	ref	849121-,
22:19723256-19723526	GGACAGGACGCGGCATTCA	22:19723288-	22:19723269-	5093	ref	849120-,849119-,849117-,
22:19723256-19723526	CGCTCTCAGGGGCACACGG	22:19723358-	22:19723339-	5089	ref	849125-,849124-,849122-,849121-,
22:19723256-19723526	ACTCGGACACCCGCTGCGA	22:19723336-	22:19723317-	5096	ref	849121-,
22:19723256-19723526	CTCAGGGGCACACGGAGCA	22:19723354-	22:19723335-	5089	ref	849125-,849124-,849122-,849121-,
22:19723256-19723526	AGGACGCGGCATTCACAAC	22:19723284-	22:19723265-	5093	ref	849120-,849119-,849117-,
22:19723256-19723526	TCGGACACCCGCTGCGACG	22:19723334-	22:19723315-	5096	ref	849121-,
22:19723256-19723526	GGAAGCCTGAGCGGCCTGC	22:19723367+	22:19723386+	5095	ref	849127+,849128+,
22:19723256-19723526	TGTCACCAGGACAGAACGC	22:19723296-	22:19723277-	3	non.ref	849120-,849118-,849117-,
22:19723256-19723526	GCTCCCACCCGCTCTCAGG	22:19723367-	22:19723348-	5089	ref	849125-,849124-,849122-,
22:19723256-19723526	ACACGGAGCACTCGGACAC	22:19723345-	22:19723326-	5096	ref	849121-,
22:19723256-19723526	ACCAGGACAGAACGCGGCA	22:19723292-	22:19723273-	3	non.ref	849120-,849118-,849117-,
22:19723256-19723526	CGCTCCCACCCGCTCTCAA	22:19723368-	22:19723349-	7	non.ref	849127-,849125-,849123-,
22:19723256-19723526	CCCGCTCTCAGGGGCACAC	22:19723360-	22:19723341-	5089	ref	849125-,849124-,849122-,849121-,
22:19723256-19723526	GGACAGAACGCGGCATTCA	22:19723288-	22:19723269-	3	non.ref	849120-,849118-,849117-,
22:19723256-19723526	CGCTCCCACCCGCTCTCAG	22:19723368-	22:19723349-	5088	ref	849127-,849125-,849124-,
22:19723256-19723526	GGAGCACTCGGACACCCGC	22:19723341-	22:19723322-	5096	ref	849121-,
22:19723256-19723526	AGAACGCGGCATTCACAAC	22:19723284-	22:19723265-	3	non.ref	849120-,849118-,849117-,
22:19723256-19723526	CAGGGGCACACGGAGCACT	22:19723352-	22:19723333-	5089	ref	849125-,849124-,849122-,849121-,
22:19723256-19723526	CACTCGGACACCCGCTGCG	22:19723337-	22:19723318-	5096	ref	849121-,
22:19723256-19723526	GAAGCCTGAGCGGCCTGCG	22:19723368+	22:19723387+	5096	ref	849128+,
22:19723256-19723526	CATTGTTCTCCTGTCACCA	22:19723307-	22:19723288-	5096	ref	849120-,
22:19723256-19723526	CGGACACCCGCTGCGACGT	22:19723333-	22:19723314-	5096	ref	849121-,
22:19723256-19723526	AGCCTGAGCGGCCTGCGGC	22:19723370+	22:19723389+	5096	ref	849128+,
22:19723256-19723526	CCTGTCACCAGGACAGGAC	22:19723298-	22:19723279-	5093	ref	849120-,849119-,849117-,
22:19723256-19723526	TCCCACCCGCTCTCAAGGG	22:19723365-	22:19723346-	7	non.ref	849125-,849123-,849122-,
22:19723256-19723526	GACACCCGCTGCGACGTTC	22:19723331-	22:19723312-	5096	ref	849121-,849120-,
22:19723256-19723526	CCTGAGCGGCCTGCGGCCT	22:19723372+	22:19723391+	5096	ref	849128+,
22:19723256-19723526	CAGGACAGGACGCGGCATT	22:19723290-	22:19723271-	5093	ref	849120-,849119-,849117-,
22:19723256-19723526	CCGCTCTCAGGGGCACACG	22:19723359-	22:19723340-	5089	ref	849125-,849124-,849122-,849121-,
22:19723256-19723526	CACCCGCTGCGACGTTCAC	22:19723329-	22:19723310-	5096	ref	849121-,849120-,
22:19723256-19723526	TCACCAGGACAGAACGCGG	22:19723294-	22:19723275-	3	non.ref	849120-,849118-,849117-,
22:19723256-19723526	TGAGCGGCCTGCGGCCTCC	22:19723374+	22:19723393+	5096	ref	849128+,
22:19723256-19723526	CCCGCTGCGACGTTCACCA	22:19723327-	22:19723308-	5096	ref	849121-,849120-,
22:19723256-19723526	AGGGGCACACGGAGCACTC	22:19723351-	22:19723332-	5089	ref	849125-,849124-,849122-,849121-,
22:19723256-19723526	ACAGAACGCGGCATTCACA	22:19723286-	22:19723267-	3	non.ref	849120-,849118-,849117-,
22:19723256-19723526	AGCGGCCTGCGGCCTCCGG	22:19723376+	22:19723395+	5096	ref	849128+,
22:19723256-19723526	CGCTGCGACGTTCACCAAC	22:19723325-	22:19723306-	5096	ref	849121-,849120-,
22:19723256-19723526	GTCACCAGGACAGAACGCG	22:19723295-	22:19723276-	3	non.ref	849120-,849118-,849117-,
22:19723256-19723526	CCGCTCTCAAGGGCACACG	22:19723359-	22:19723340-	7	non.ref	849125-,849123-,849122-,849121-,
22:19723256-19723526	CTGCGACGTTCACCAACAT	22:19723323-	22:19723304-	5096	ref	849121-,849120-,
22:19723256-19723526	CGGCCTGCGGCCTCCGGCG	22:19723378+	22:19723397+	5096	ref	849128+,
22:19723256-19723526	GACAGAACGCGGCATTCAC	22:19723287-	22:19723268-	3	non.ref	849120-,849118-,849117-,
22:19723256-19723526	AAGGGCACACGGAGCACTC	22:19723351-	22:19723332-	7	non.ref	849125-,849123-,849122-,849121-,
22:19723256-19723526	GCGACGTTCACCAACATTG	22:19723321-	22:19723302-	5096	ref	849121-,849120-,
22:19723256-19723526	CTCCTGTCACCAGGACAGG	22:19723300-	22:19723281-	5093	ref	849120-,849119-,
22:19723256-19723526	GCCTGCGGCCTCCGGCGAT	22:19723380+	22:19723399+	5096	ref	849128+,
22:19723256-19723526	TCCCACCCGCTCTCAGGGG	22:19723365-	22:19723346-	5089	ref	849125-,849124-,849122-,
22:19723256-19723526	ACAGGACGCGGCATTCACA	22:19723286-	22:19723267-	5093	ref	849120-,849119-,849117-,
22:19723256-19723526	GACGTTCACCAACATTGTT	22:19723319-	22:19723300-	5096	ref	849121-,849120-,
22:19723256-19723526	CCCACCCGCTCTCAGGGGC	22:19723364-	22:19723345-	5089	ref	849125-,849124-,849122-,849121-,
22:19723256-19723526	CAGGACAGAACGCGGCATT	22:19723290-	22:19723271-	3	non.ref	849120-,849118-,849117-,
22:19723256-19723526	CGTTCACCAACATTGTTCT	22:19723317-	22:19723298-	5096	ref	849121-,849120-,
22:19723256-19723526	GCTCCCACCCGCTCTCAAG	22:19723367-	22:19723348-	7	non.ref	849125-,849123-,849122-,
22:19723256-19723526	AAGCCTGAGCGGCCTGCGG	22:19723369+	22:19723388+	5096	ref	849128+,
22:19723256-19723526	CCAGGACAGAACGCGGCAT	22:19723291-	22:19723272-	3	non.ref	849120-,849118-,849117-,
22:19723256-19723526	TCTCAGGGGCACACGGAGC	22:19723355-	22:19723336-	5089	ref	849125-,849124-,849122-,849121-,
22:19723256-19723526	TTCACCAACATTGTTCTCC	22:19723315-	22:19723296-	5096	ref	849121-,849120-,
22:19723256-19723526	CTGAGCGGCCTGCGGCCTC	22:19723373+	22:19723392+	5096	ref	849128+,
22:19723256-19723526	CTGTCACCAGGACAGAACG	22:19723297-	22:19723278-	3	non.ref	849120-,849118-,849117-,
22:19723256-19723526	TCTCAAGGGCACACGGAGC	22:19723355-	22:19723336-	7	non.ref	849125-,849123-,849122-,849121-,
22:19723256-19723526	ACGGAGCACTCGGACACCC	22:19723343-	22:19723324-	5096	ref	849121-,
22:19723256-19723526	CCTGTCACCAGGACAGAAC	22:19723298-	22:19723279-	3	non.ref	849120-,849118-,849117-,
22:19723256-19723526	GCGGCCTGCGGCCTCCGGC	22:19723377+	22:19723396+	5096	ref	849128+,
22:19723256-19723526	TCAGGGGCACACGGAGCAC	22:19723353-	22:19723334-	5089	ref	849125-,849124-,849122-,849121-,
22:19723256-19723526	GAACGCGGCATTCACAACG	22:19723283-	22:19723264-	3	non.ref	849120-,849118-,849117-,
22:19723256-19723526	CTCGGACACCCGCTGCGAC	22:19723335-	22:19723316-	5096	ref	849121-,
22:19723256-19723526	CACCCGCTCTCAAGGGCAC	22:19723362-	22:19723343-	7	non.ref	849125-,849123-,849122-,849121-,
22:19723256-19723526	CAGAACGCGGCATTCACAA	22:19723285-	22:19723266-	3	non.ref	849120-,849118-,849117-,
22:19723256-19723526	CCTGCGGCCTCCGGCGATA	22:19723381+	22:19723400+	5096	ref	849128+,
22:19723256-19723526	ACACCCGCTGCGACGTTCA	22:19723330-	22:19723311-	5096	ref	849121-,849120-,
22:19723256-19723526	CCACCCGCTCTCAAGGGCA	22:19723363-	22:19723344-	7	non.ref	849125-,849123-,849122-,849121-,
22:19723256-19723526	TCACCAGGACAGGACGCGG	22:19723294-	22:19723275-	5093	ref	849120-,849119-,849117-,
22:19723256-19723526	TGCGGCCTCCGGCGATAGT	22:19723383+	22:19723402+	5096	ref	849128+,849129+,
22:19723256-19723526	CCGCTGCGACGTTCACCAA	22:19723326-	22:19723307-	5096	ref	849121-,849120-,
22:19723256-19723526	GCTCTCAAGGGCACACGGA	22:19723357-	22:19723338-	7	non.ref	849125-,849123-,849122-,849121-,
22:19723256-19723526	AGGACAGAACGCGGCATTC	22:19723289-	22:19723270-	3	non.ref	849120-,849118-,849117-,
22:19723256-19723526	TGCGACGTTCACCAACATT	22:19723322-	22:19723303-	5096	ref	849121-,849120-,
22:19723256-19723526	CGGCCTCCGGCGATAGTGT	22:19723385+	22:19723404+	5096	ref	849128+,849129+,
22:19723256-19723526	TCCTGTCACCAGGACAGAA	22:19723299-	22:19723280-	3	non.ref	849120-,849118-,849117-,
22:19723256-19723526	ACGTTCACCAACATTGTTC	22:19723318-	22:19723299-	5096	ref	849121-,849120-,
22:19723256-19723526	CGCTCTCAAGGGCACACGG	22:19723358-	22:19723339-	7	non.ref	849125-,849123-,849122-,849121-,
22:19723256-19723526	CACCAGGACAGAACGCGGC	22:19723293-	22:19723274-	3	non.ref	849120-,849118-,849117-,
22:19723256-19723526	GCCTCCGGCGATAGTGTGC	22:19723387+	22:19723406+	5096	ref	849128+,849129+,
22:19723256-19723526	AGCACTCGGACACCCGCTG	22:19723339-	22:19723320-	5096	ref	849121-,
22:19723256-19723526	CCACCCGCTCTCAGGGGCA	22:19723363-	22:19723344-	5089	ref	849125-,849124-,849122-,849121-,
22:19723256-19723526	CTCCGGCGATAGTGTGCTA	22:19723389+	22:19723408+	5096	ref	849128+,849129+,
22:19723256-19723526	ACCCGCTGCGACGTTCACC	22:19723328-	22:19723309-	5096	ref	849121-,849120-,
22:19723256-19723526	CCGGCGATAGTGTGCTATC	22:19723391+	22:19723410+	5096	ref	849128+,849129+,
22:19723256-19723526	ACCCGCTCTCAGGGGCACA	22:19723361-	22:19723342-	5089	ref	849125-,849124-,849122-,849121-,
22:19723256-19723526	CGACGTTCACCAACATTGT	22:19723320-	22:19723301-	5096	ref	849121-,849120-,
22:19723256-19723526	GTGTGCTATCTGCCGCTGC	22:19723400+	22:19723419+	5096	ref	849129+,
22:19723256-19723526	GGCGATAGTGTGCTATCTG	22:19723393+	22:19723412+	5096	ref	849128+,849129+,
22:19723256-19723526	TCAAGGGCACACGGAGCAC	22:19723353-	22:19723334-	7	non.ref	849125-,849123-,849122-,849121-,
22:19723256-19723526	GTGCTATCTGCCGCTGCAG	22:19723402+	22:19723421+	5096	ref	849129+,
22:19723256-19723526	CGATAGTGTGCTATCTGCC	22:19723395+	22:19723414+	5096	ref	849128+,849129+,
22:19723256-19723526	GGACACCCGCTGCGACGTT	22:19723332-	22:19723313-	5096	ref	849121-,849120-,
22:19723256-19723526	ACCCGCTCTCAAGGGCACA	22:19723361-	22:19723342-	7	non.ref	849125-,849123-,849122-,849121-,
22:19723256-19723526	ATAGTGTGCTATCTGCCGC	22:19723397+	22:19723416+	5096	ref	849128+,849129+,
22:19723256-19723526	GCTATCTGCCGCTGCAGCG	22:19723404+	22:19723423+	5096	ref	849129+,
22:19723256-19723526	CCCGCTCTCAAGGGCACAC	22:19723360-	22:19723341-	7	non.ref	849125-,849123-,849122-,849121-,
22:19723256-19723526	GTTCACCAACATTGTTCTC	22:19723316-	22:19723297-	5096	ref	849121-,849120-,
22:19723256-19723526	TATCTGCCGCTGCAGCGCG	22:19723406+	22:19723425+	5096	ref	849129+,
22:19723256-19723526	CTCTCAGGGGCACACGGAG	22:19723356-	22:19723337-	5089	ref	849125-,849124-,849122-,849121-,
22:19723256-19723526	GCTGCGACGTTCACCAACA	22:19723324-	22:19723305-	5096	ref	849121-,849120-,
22:19723256-19723526	AGTGTGCTATCTGCCGCTG	22:19723399+	22:19723418+	5096	ref	849128+,849129+,
22:19723256-19723526	CTCAAGGGCACACGGAGCA	22:19723354-	22:19723335-	7	non.ref	849125-,849123-,849122-,849121-,
22:19723256-19723526	TGTGCTATCTGCCGCTGCA	22:19723401+	22:19723420+	5096	ref	849129+,
22:19723256-19723526	GTCCGCGCGGCCTCTGGGC	22:19723426+	22:19723445+	5095	ref	849131+,849132+,
22:19723256-19723526	GCTCTCAGGGGCACACGGA	22:19723357-	22:19723338-	5089	ref	849125-,849124-,849122-,849121-,
22:19723256-19723526	GCCTGAGCGGCCTGCGGCC	22:19723371+	22:19723390+	5096	ref	849128+,
22:19723256-19723526	CTATCTGCCGCTGCAGCGC	22:19723405+	22:19723424+	5096	ref	849129+,
22:19723256-19723526	CGCGCGCTGCAGCGGCAGA	22:19723427-	22:19723408-	5095	ref	849131-,849129-,
22:19723256-19723526	CCCACCCGCTCTCAAGGGC	22:19723364-	22:19723345-	7	non.ref	849125-,849123-,849122-,849121-,
22:19723256-19723526	GGCCTGCGGCCTCCGGCGA	22:19723379+	22:19723398+	5096	ref	849128+,
22:19723256-19723526	TCTGCCGCTGCAGCGCGCG	22:19723408+	22:19723427+	5095	ref	849129+,849131+,
22:19723256-19723526	CTCCCACCCGCTCTCAAGG	22:19723366-	22:19723347-	7	non.ref	849125-,849123-,849122-,
22:19723256-19723526	TCCGCGCGGCCTCTGGGCT	22:19723427+	22:19723446+	5096	ref	849132+,
22:19723256-19723526	GCGGCCTCCGGCGATAGTG	22:19723384+	22:19723403+	5096	ref	849128+,849129+,
22:19723256-19723526	CAAGGGCACACGGAGCACT	22:19723352-	22:19723333-	7	non.ref	849125-,849123-,849122-,849121-,
22:19723256-19723526	TGCCGCTGCAGCGCGCGTC	22:19723410+	22:19723429+	5095	ref	849129+,849131+,849132+,
22:19723256-19723526	CCTCCGGCGATAGTGTGCT	22:19723388+	22:19723407+	5096	ref	849128+,849129+,
22:19723256-19723526	CTCTCAAGGGCACACGGAG	22:19723356-	22:19723337-	7	non.ref	849125-,849123-,849122-,849121-,
22:19723256-19723526	CGCGCGGCCTCTGGGCTAT	22:19723429+	22:19723448+	5096	ref	849132+,
22:19723256-19723526	CGGCGATAGTGTGCTATCT	22:19723392+	22:19723411+	5096	ref	849128+,849129+,
22:19723256-19723526	CCGCTGCAGCGCGCGTCCG	22:19723412+	22:19723431+	5095	ref	849129+,849131+,849132+,
22:19723256-19723526	CGCGGCCTCTGGGCTATTT	22:19723431+	22:19723450+	5096	ref	849132+,
22:19723256-19723526	GATAGTGTGCTATCTGCCG	22:19723396+	22:19723415+	5096	ref	849128+,849129+,
22:19723256-19723526	GCTGCAGCGCGCGTCCGCG	22:19723414+	22:19723433+	5095	ref	849129+,849131+,849132+,
22:19723256-19723526	CCGCAGCACTGTGGTCGGT	22:19723459+	22:19723478+	5095	ref	849133+,849134+,849135+,
22:19723256-19723526	CGGCCTCTGGGCTATTTCT	22:19723433+	22:19723452+	5096	ref	849132+,
22:19723256-19723526	TGCAGCGCGCGTCCGCGCG	22:19723416+	22:19723435+	5095	ref	849129+,849131+,849132+,
22:19723256-19723526	GAGCGGCCTGCGGCCTCCG	22:19723375+	22:19723394+	5096	ref	849128+,
22:19723256-19723526	GCCTCTGGGCTATTTCTGG	22:19723435+	22:19723454+	5096	ref	849132+,
22:19723256-19723526	GCAGCACTGTGGTCGGTGC	22:19723461+	22:19723480+	5095	ref	849133+,849134+,849135+,
22:19723256-19723526	CAGCGCGCGTCCGCGCGGC	22:19723418+	22:19723437+	5095	ref	849129+,849131+,849132+,
22:19723256-19723526	CTCTGGGCTATTTCTGGCC	22:19723437+	22:19723456+	5096	ref	849132+,
22:19723256-19723526	AGCACTGTGGTCGGTGCGG	22:19723463+	22:19723482+	5095	ref	849133+,849134+,849135+,
22:19723256-19723526	GCGCGCGTCCGCGCGGCCT	22:19723420+	22:19723439+	5095	ref	849129+,849131+,849132+,
22:19723256-19723526	GGCCTCCGGCGATAGTGTG	22:19723386+	22:19723405+	5096	ref	849128+,849129+,
22:19723256-19723526	CACTGTGGTCGGTGCGGGC	22:19723465+	22:19723484+	5095	ref	849133+,849134+,849135+,
22:19723256-19723526	CTGGGCTATTTCTGGCCAG	22:19723439+	22:19723458+	5096	ref	849132+,
22:19723256-19723526	GCGATAGTGTGCTATCTGC	22:19723394+	22:19723413+	5096	ref	849128+,849129+,
22:19723256-19723526	CTGTGGTCGGTGCGGGCGT	22:19723467+	22:19723486+	5095	ref	849133+,849134+,849135+,
22:19723256-19723526	GCGCGTCCGCGCGGCCTCT	22:19723422+	22:19723441+	5095	ref	849129+,849131+,849132+,
22:19723256-19723526	CTGCGGCCTCCGGCGATAG	22:19723382+	22:19723401+	5096	ref	849128+,849129+,
22:19723256-19723526	CCGCGCGGCCTCTGGGCTA	22:19723428+	22:19723447+	5096	ref	849132+,
22:19723256-19723526	GCGTCCGCGCGGCCTCTGG	22:19723424+	22:19723443+	5095	ref	849129+,849131+,849132+,
22:19723256-19723526	TAGTGTGCTATCTGCCGCT	22:19723398+	22:19723417+	5096	ref	849128+,849129+,
22:19723256-19723526	GCGGCCTCTGGGCTATTTC	22:19723432+	22:19723451+	5096	ref	849132+,
22:19723256-19723526	TGCTATCTGCCGCTGCAGC	22:19723403+	22:19723422+	5096	ref	849129+,
22:19723256-19723526	CCGCAGCACTGGTCGGTGC	22:19723459+	22:19723480+	1	ref	849133+,849135+,
22:19723256-19723526	CCTCTGGGCTATTTCTGGC	22:19723436+	22:19723455+	5096	ref	849132+,
22:19723256-19723526	TCCGGCGATAGTGTGCTAT	22:19723390+	22:19723409+	5096	ref	849128+,849129+,
22:19723256-19723526	TCTGCCGCTGCAGCGCGCA	22:19723408+	22:19723427+	1	non.ref	849129+,849130+,
22:19723256-19723526	GCAGCACTGGTCGGTGCGG	22:19723461+	22:19723482+	1	ref	849133+,849135+,
22:19723256-19723526	TGGGCTATTTCTGGCCAGG	22:19723440+	22:19723459+	5096	ref	849132+,
22:19723256-19723526	GCCGCTGCAGCGCGCGTCC	22:19723411+	22:19723430+	5095	ref	849129+,849131+,849132+,
22:19723256-19723526	TATCGCCGGAGGCCGCAGG	22:19723400-	22:19723381-	5096	ref	849128-,
22:19723256-19723526	AGCACTGGTCGGTGCGGGC	22:19723463+	22:19723484+	1	ref	849133+,849135+,
22:19723256-19723526	CTGCAGCGCGCGTCCGCGC	22:19723415+	22:19723434+	5095	ref	849129+,849131+,849132+,
22:19723256-19723526	GGCTATTTCTGGCCAGGCC	22:19723442+	22:19723461+	5096	ref	849132+,849133+,
22:19723256-19723526	TCGCCGGAGGCCGCAGGCC	22:19723398-	22:19723379-	5096	ref	849128-,
22:19723256-19723526	CACTGGTCGGTGCGGGCGT	22:19723465+	22:19723486+	1	ref	849133+,849135+,
22:19723256-19723526	CTATTTCTGGCCAGGCCGC	22:19723444+	22:19723463+	5096	ref	849132+,849133+,
22:19723256-19723526	AGCGCGCGTCCGCGCGGCC	22:19723419+	22:19723438+	5095	ref	849129+,849131+,849132+,
22:19723256-19723526	GCCGGAGGCCGCAGGCCGC	22:19723396-	22:19723377-	5096	ref	849128-,
22:19723256-19723526	CTGGTCGGTGCGGGCGTGG	22:19723467+	22:19723488+	1	ref	849133+,849135+,
22:19723256-19723526	CGCGTCCGCGCGGCCTCTG	22:19723423+	22:19723442+	5095	ref	849129+,849131+,849132+,
22:19723256-19723526	CGGAGGCCGCAGGCCGCTC	22:19723394-	22:19723375-	5096	ref	849128-,
22:19723256-19723526	ATTTCTGGCCAGGCCGCAG	22:19723446+	22:19723465+	5096	ref	849132+,849133+,
22:19723256-19723526	CAGCACTGTGGTCGGTGCG	22:19723462+	22:19723481+	5095	ref	849133+,849134+,849135+,
22:19723256-19723526	CTGCCGCTGCAGCGCGCAT	22:19723409+	22:19723428+	1	non.ref	849129+,849130+,849132+,
22:19723256-19723526	TTCTGGCCAGGCCGCAGCA	22:19723448+	22:19723467+	5096	ref	849132+,849133+,
22:19723256-19723526	GAGGCCGCAGGCCGCTCAG	22:19723392-	22:19723373-	5096	ref	849128-,
22:19723256-19723526	CGCTGCAGCGCGCATCCGC	22:19723413+	22:19723432+	1	non.ref	849129+,849130+,849132+,
22:19723256-19723526	CTGGCCAGGCCGCAGCACT	22:19723450+	22:19723471+	1	ref	849132+,849133+,849135+,
22:19723256-19723526	GGCCGCAGGCCGCTCAGGC	22:19723390-	22:19723371-	5096	ref	849128-,
22:19723256-19723526	GCAGCGCGCATCCGCGCGG	22:19723417+	22:19723436+	1	non.ref	849129+,849130+,849132+,
22:19723256-19723526	ACTGTGGTCGGTGCGGGCG	22:19723466+	22:19723485+	5095	ref	849133+,849134+,849135+,
22:19723256-19723526	GGCCAGGCCGCAGCACTGT	22:19723452+	22:19723471+	5095	ref	849132+,849133+,849134+,849135+,
22:19723256-19723526	CGCGCATCCGCGCGGCCTC	22:19723421+	22:19723440+	1	non.ref	849129+,849130+,849132+,
22:19723256-19723526	CGCAGCACTGGTCGGTGCG	22:19723460+	22:19723481+	1	ref	849133+,849135+,
22:19723256-19723526	AGGCCGCAGCACTGTGGTC	22:19723456+	22:19723475+	5095	ref	849132+,849133+,849134+,849135+,
22:19723256-19723526	CCGCAGGCCGCTCAGGCTT	22:19723388-	22:19723369-	5096	ref	849128-,
22:19723256-19723526	CATCCGCGCGGCCTCTGGG	22:19723425+	22:19723444+	1	non.ref	849129+,849130+,849132+,
22:19723256-19723526	GCGCGGCCTCTGGGCTATT	22:19723430+	22:19723449+	5096	ref	849132+,
22:19723256-19723526	GCACTGGTCGGTGCGGGCG	22:19723464+	22:19723485+	1	ref	849133+,849135+,
22:19723256-19723526	ATCTGCCGCTGCAGCGCGC	22:19723407+	22:19723426+	5096	ref	849129+,
22:19723256-19723526	TCTGGGCTATTTCTGGCCA	22:19723438+	22:19723457+	5096	ref	849132+,
22:19723256-19723526	CGCAGCACTGTGGTCGGTG	22:19723460+	22:19723479+	5095	ref	849133+,849134+,849135+,
22:19723256-19723526	ATCGCCGGAGGCCGCAGGC	22:19723399-	22:19723380-	5096	ref	849128-,
22:19723256-19723526	GCTATTTCTGGCCAGGCCG	22:19723443+	22:19723462+	5096	ref	849132+,849133+,
22:19723256-19723526	CGCTGCAGCGCGCGTCCGC	22:19723413+	22:19723432+	5095	ref	849129+,849131+,849132+,
22:19723256-19723526	CAGCACTGGTCGGTGCGGG	22:19723462+	22:19723483+	1	ref	849133+,849135+,
22:19723256-19723526	TTTCTGGCCAGGCCGCAGC	22:19723447+	22:19723466+	5096	ref	849132+,849133+,
22:19723256-19723526	CCGGAGGCCGCAGGCCGCT	22:19723395-	22:19723376-	5096	ref	849128-,
22:19723256-19723526	CGCGCGTCCGCGCGGCCTC	22:19723421+	22:19723440+	5095	ref	849129+,849131+,849132+,
22:19723256-19723526	CTGGCCAGGCCGCAGCACT	22:19723450+	22:19723469+	5095	ref	849132+,849133+,849134+,
22:19723256-19723526	AGGCCGCAGGCCGCTCAGG	22:19723391-	22:19723372-	5096	ref	849128-,
22:19723256-19723526	GCACTGTGGTCGGTGCGGG	22:19723464+	22:19723483+	5095	ref	849133+,849134+,849135+,
22:19723256-19723526	GCCGCTGCAGCGCGCATCC	22:19723411+	22:19723430+	1	non.ref	849129+,849130+,849132+,
22:19723256-19723526	CGCAGGCCGCTCAGGCTTC	22:19723387-	22:19723368-	5096	ref	849128-,
22:19723256-19723526	ACTGGTCGGTGCGGGCGTG	22:19723466+	22:19723487+	1	ref	849133+,849135+,
22:19723256-19723526	AGCGCGCATCCGCGCGGCC	22:19723419+	22:19723438+	1	non.ref	849129+,849130+,849132+,
22:19723256-19723526	CCAGGCCGCAGCACTGGTC	22:19723454+	22:19723475+	1	ref	849132+,849133+,849135+,
22:19723256-19723526	GCAGGCCGCTCAGGCTTCT	22:19723386-	22:19723367-	1	non.ref	849128-,849126-,
22:19723256-19723526	TGCAGCGCGCATCCGCGCG	22:19723416+	22:19723435+	1	non.ref	849129+,849130+,849132+,
22:19723256-19723526	GCCGCAGCACTGGTCGGTG	22:19723458+	22:19723479+	1	ref	849132+,849133+,849135+,
22:19723256-19723526	GTGCTGCGGCCTGGCCAGA	22:19723468-	22:19723449-	5096	ref	849133-,849132-,
22:19723256-19723526	GCATCCGCGCGGCCTCTGG	22:19723424+	22:19723443+	1	non.ref	849129+,849130+,849132+,
22:19723256-19723526	GCCGCAGCACTGTGGTCGG	22:19723458+	22:19723477+	5095	ref	849132+,849133+,849134+,849135+,
22:19723256-19723526	GCTGCGGCCTGGCCAGAAA	22:19723466-	22:19723447-	5096	ref	849133-,849132-,
22:19723256-19723526	CAGGCCGCTCAGGCTTCCG	22:19723385-	22:19723366-	5095	ref	849128-,849127-,849125-,
22:19723256-19723526	TGGCCAGGCCGCAGCACTG	22:19723451+	22:19723472+	1	ref	849132+,849133+,849135+,
22:19723256-19723526	CTGCCGCTGCAGCGCGCGT	22:19723409+	22:19723428+	5095	ref	849129+,849131+,849132+,
22:19723256-19723526	TGCGGCCTGGCCAGAAATA	22:19723464-	22:19723445-	5096	ref	849133-,849132-,
22:19723256-19723526	CAGGCCGCAGCACTGTGGT	22:19723455+	22:19723474+	5095	ref	849132+,849133+,849134+,849135+,
22:19723256-19723526	CGTCCGCGCGGCCTCTGGG	22:19723425+	22:19723444+	5095	ref	849129+,849131+,849132+,
22:19723256-19723526	CGGCCTGGCCAGAAATAGC	22:19723462-	22:19723443-	5096	ref	849133-,849132-,
22:19723256-19723526	GGCCGCTCAGGCTTCCGCT	22:19723383-	22:19723364-	5095	ref	849128-,849127-,849125-,
22:19723256-19723526	CGCATCCGCGCGGCCTCTG	22:19723423+	22:19723442+	1	non.ref	849129+,849130+,849132+,
22:19723256-19723526	GCCTGGCCAGAAATAGCCC	22:19723460-	22:19723441-	5096	ref	849133-,849132-,
22:19723256-19723526	GGCCTCTGGGCTATTTCTG	22:19723434+	22:19723453+	5096	ref	849132+,
22:19723256-19723526	CCGCTCAGGCTTCCGCTCC	22:19723381-	22:19723362-	5095	ref	849128-,849127-,849125-,
22:19723256-19723526	GCGCGCATCCGCGCGGCCT	22:19723420+	22:19723439+	1	non.ref	849129+,849130+,849132+,
22:19723256-19723526	TGCTGCGGCCTGGCCAGAA	22:19723467-	22:19723448-	5096	ref	849133-,849132-,
22:19723256-19723526	TATTTCTGGCCAGGCCGCA	22:19723445+	22:19723464+	5096	ref	849132+,849133+,
22:19723256-19723526	GCGCATCCGCGCGGCCTCT	22:19723422+	22:19723441+	1	non.ref	849129+,849130+,849132+,
22:19723256-19723526	GCGGCCTGGCCAGAAATAG	22:19723463-	22:19723444-	5096	ref	849133-,849132-,
22:19723256-19723526	GCTCAGGCTTCCGCTCCCA	22:19723379-	22:19723360-	5095	ref	849128-,849127-,849125-,
22:19723256-19723526	AGGCCGCAGCACTGGTCGG	22:19723456+	22:19723477+	1	ref	849132+,849133+,849135+,
22:19723256-19723526	CTGCAGCGCGCATCCGCGC	22:19723415+	22:19723434+	1	non.ref	849129+,849130+,849132+,
22:19723256-19723526	CTGCGGCCTGGCCAGAAAT	22:19723465-	22:19723446-	5096	ref	849133-,849132-,
22:19723256-19723526	TGGCCAGGCCGCAGCACTG	22:19723451+	22:19723470+	5095	ref	849132+,849133+,849134+,
22:19723256-19723526	GCAGCGCGCGTCCGCGCGG	22:19723417+	22:19723436+	5095	ref	849129+,849131+,849132+,
22:19723256-19723526	TCAGGCTTCCGCTCCCACC	22:19723377-	22:19723358-	5095	ref	849128-,849127-,849125-,
22:19723256-19723526	GGCCTGGCCAGAAATAGCC	22:19723461-	22:19723442-	5096	ref	849133-,849132-,
22:19723256-19723526	GCTGCAGCGCGCATCCGCG	22:19723414+	22:19723433+	1	non.ref	849129+,849130+,849132+,
22:19723256-19723526	AGGCTTCCGCTCCCACCCG	22:19723375-	22:19723356-	5095	ref	849128-,849127-,849125-,
22:19723256-19723526	GGGCTATTTCTGGCCAGGC	22:19723441+	22:19723460+	5096	ref	849132+,849133+,
22:19723256-19723526	CAGCGCGCATCCGCGCGGC	22:19723418+	22:19723437+	1	non.ref	849129+,849130+,849132+,
22:19723256-19723526	GCTTCCGCTCCCACCCGCT	22:19723373-	22:19723354-	5095	ref	849128-,849127-,849125-,
22:19723256-19723526	TGTGGTCGGTGCGGGCGTG	22:19723468+	22:19723487+	5095	ref	849134+,849135+,
22:19723256-19723526	CCGCTGCAGCGCGCATCCG	22:19723412+	22:19723431+	1	non.ref	849129+,849130+,849132+,
22:19723256-19723526	CCAGGCCGCAGCACTGTGG	22:19723454+	22:19723473+	5095	ref	849132+,849133+,849134+,849135+,
22:19723256-19723526	TTCCGCTCCCACCCGCTCT	22:19723371-	22:19723352-	5095	ref	849128-,849127-,849125-,
22:19723256-19723526	TGCCGCTGCAGCGCGCATC	22:19723410+	22:19723429+	1	non.ref	849129+,849130+,849132+,
22:19723256-19723526	GCCAGGCCGCAGCACTGGT	22:19723453+	22:19723474+	1	ref	849132+,849133+,849135+,
22:19723256-19723526	CCGCTCCCACCCGCTCTCA	22:19723369-	22:19723350-	5095	ref	849128-,849127-,849125-,
22:19723256-19723526	GTGGTCGGTGCGGGCGTGG	22:19723469+	22:19723488+	5095	ref	849134+,849135+,
22:19723256-19723526	GCCAGGCCGCAGCACTGTG	22:19723453+	22:19723472+	5095	ref	849132+,849133+,849134+,849135+,
22:19723256-19723526	GCGCGCTGCAGCGGCAGAT	22:19723426-	22:19723407-	5096	ref	849129-,
22:19723256-19723526	CGCCGGAGGCCGCAGGCCG	22:19723397-	22:19723378-	5096	ref	849128-,
22:19723256-19723526	TCTGGCCAGGCCGCAGCAC	22:19723449+	22:19723468+	5096	ref	849132+,849133+,
22:19723256-19723526	CAGTGCTGCGGCCTGGCCA	22:19723470-	22:19723451-	5095	ref	849134-,849133-,849132-,
22:19723256-19723526	GCGCTGCAGCGGCAGATAG	22:19723424-	22:19723405-	5096	ref	849129-,
22:19723256-19723526	GGCCGCAGCACTGTGGTCG	22:19723457+	22:19723476+	5095	ref	849132+,849133+,849134+,849135+,
22:19723256-19723526	AGTGCTGCGGCCTGGCCAG	22:19723469-	22:19723450-	5095	ref	849134-,849133-,849132-,
22:19723256-19723526	GCCGCAGGCCGCTCAGGCT	22:19723389-	22:19723370-	5096	ref	849128-,
22:19723256-19723526	GCTGCAGCGGCAGATAGCA	22:19723422-	22:19723403-	5096	ref	849129-,
22:19723256-19723526	GGCCAGGCCGCAGCACTGG	22:19723452+	22:19723473+	1	ref	849132+,849133+,849135+,
22:19723256-19723526	TGGTCGGTGCGGGCGTGGC	22:19723470+	22:19723489+	5096	ref	849135+,
22:19723256-19723526	TGCAGCGGCAGATAGCACA	22:19723420-	22:19723401-	5096	ref	849129-,
22:19723256-19723526	GCCGCTCAGGCTTCCGCTC	22:19723382-	22:19723363-	5095	ref	849128-,849127-,849125-,
22:19723256-19723526	GTCGGTGCGGGCGTGGCAG	22:19723472+	22:19723491+	5096	ref	849135+,
22:19723256-19723526	GGCCGCAGCACTGGTCGGT	22:19723457+	22:19723478+	1	ref	849132+,849133+,849135+,
22:19723256-19723526	CTCAGGCTTCCGCTCCCAC	22:19723378-	22:19723359-	5095	ref	849128-,849127-,849125-,
22:19723256-19723526	CGGTGCGGGCGTGGCAGGG	22:19723474+	22:19723493+	5096	ref	849135+,
22:19723256-19723526	CAGGCCGCAGCACTGGTCG	22:19723455+	22:19723476+	1	ref	849132+,849133+,849135+,
22:19723256-19723526	CGCGCTGCAGCGGCAGATA	22:19723425-	22:19723406-	5096	ref	849129-,
22:19723256-19723526	GTGCGGGCGTGGCAGGGGC	22:19723476+	22:19723495+	5096	ref	849135+,
22:19723256-19723526	GGCTTCCGCTCCCACCCGC	22:19723374-	22:19723355-	5095	ref	849128-,849127-,849125-,
22:19723256-19723526	CTGCAGCGGCAGATAGCAC	22:19723421-	22:19723402-	5096	ref	849129-,
22:19723256-19723526	GCGGGCGTGGCAGGGGCGG	22:19723478+	22:19723497+	5096	ref	849135+,
22:19723256-19723526	TCCGCTCCCACCCGCTCTC	22:19723370-	22:19723351-	5095	ref	849128-,849127-,849125-,
22:19723256-19723526	CAGCGGCAGATAGCACACT	22:19723418-	22:19723399-	5096	ref	849129-,849128-,
22:19723256-19723526	GGGCGTGGCAGGGGCGGGG	22:19723480+	22:19723499+	5096	ref	849135+,
22:19723256-19723526	GCCGCTCAGGCTTCTGCTC	22:19723382-	22:19723363-	1	non.ref	849128-,849126-,849125-,
22:19723256-19723526	GCGGCAGATAGCACACTAT	22:19723416-	22:19723397-	5096	ref	849129-,849128-,
22:19723256-19723526	GCGTGGCAGGGGCGGGGCG	22:19723482+	22:19723501+	5096	ref	849135+,
22:19723256-19723526	CTCAGGCTTCTGCTCCCAC	22:19723378-	22:19723359-	1	non.ref	849128-,849126-,849125-,
22:19723256-19723526	GGCAGATAGCACACTATCG	22:19723414-	22:19723395-	5096	ref	849129-,849128-,
22:19723256-19723526	GGTCGGTGCGGGCGTGGCA	22:19723471+	22:19723490+	5096	ref	849135+,
22:19723256-19723526	GGCTTCTGCTCCCACCCGC	22:19723374-	22:19723355-	1	non.ref	849128-,849126-,849125-,
22:19723256-19723526	CAGATAGCACACTATCGCC	22:19723412-	22:19723393-	5096	ref	849129-,849128-,
22:19723256-19723526	GGTGCGGGCGTGGCAGGGG	22:19723475+	22:19723494+	5096	ref	849135+,
22:19723256-19723526	CCTGGCCAGAAATAGCCCA	22:19723459-	22:19723440-	5096	ref	849132-,
22:19723256-19723526	GATAGCACACTATCGCCGG	22:19723410-	22:19723391-	5096	ref	849129-,849128-,
22:19723256-19723526	TCTGCTCCCACCCGCTCTC	22:19723370-	22:19723351-	1	non.ref	849128-,849126-,849125-,
22:19723256-19723526	CGGGCGTGGCAGGGGCGGG	22:19723479+	22:19723498+	5096	ref	849135+,
22:19723256-19723526	TAGCACACTATCGCCGGAG	22:19723408-	22:19723389-	5096	ref	849129-,849128-,
22:19723256-19723526	TGGCCAGAAATAGCCCAGA	22:19723457-	22:19723438-	5096	ref	849132-,
22:19723256-19723526	CGTGGCAGGGGCGGGGCGG	22:19723483+	22:19723502+	5096	ref	849135+,
22:19723256-19723526	GGAGGCCGCAGGCCGCTCA	22:19723393-	22:19723374-	5096	ref	849128-,
22:19723256-19723526	GCCAGAAATAGCCCAGAGG	22:19723455-	22:19723436-	5096	ref	849132-,
22:19723256-19723526	TGGCAGGGGCGGGGCGGCC	22:19723485+	22:19723504+	5096	ref	849135+,849136+,
22:19723256-19723526	AGGCCGCTCAGGCTTCCGC	22:19723384-	22:19723365-	5095	ref	849128-,849127-,849125-,
22:19723256-19723526	GCACACTATCGCCGGAGGC	22:19723406-	22:19723387-	5096	ref	849129-,849128-,
22:19723256-19723526	GCAGGGGCGGGGCGGCCTT	22:19723487+	22:19723506+	5096	ref	849135+,849136+,
22:19723256-19723526	CAGAAATAGCCCAGAGGCC	22:19723453-	22:19723434-	5096	ref	849132-,
22:19723256-19723526	ACACTATCGCCGGAGGCCG	22:19723404-	22:19723385-	5096	ref	849129-,849128-,
22:19723256-19723526	CAGGCTTCCGCTCCCACCC	22:19723376-	22:19723357-	5095	ref	849128-,849127-,849125-,
22:19723256-19723526	AGGGGCGGGGCGGCCTTAT	22:19723489+	22:19723508+	5096	ref	849135+,849136+,
22:19723256-19723526	ACTATCGCCGGAGGCCGCA	22:19723402-	22:19723383-	5096	ref	849129-,849128-,
22:19723256-19723526	GAAATAGCCCAGAGGCCGC	22:19723451-	22:19723432-	5096	ref	849132-,
22:19723256-19723526	GGGCGGGGCGGCCTTATCG	22:19723491+	22:19723510+	5096	ref	849135+,849136+,
22:19723256-19723526	CGCTGCAGCGGCAGATAGC	22:19723423-	22:19723404-	5096	ref	849129-,
22:19723256-19723526	AATAGCCCAGAGGCCGCGC	22:19723449-	22:19723430-	5096	ref	849132-,
22:19723256-19723526	CGCTCAGGCTTCTGCTCCC	22:19723380-	22:19723361-	1	non.ref	849128-,849126-,849125-,
22:19723256-19723526	AGCGGCAGATAGCACACTA	22:19723417-	22:19723398-	5096	ref	849129-,849128-,
22:19723256-19723526	GCGGGGCGGCCTTATCGCT	22:19723493+	22:19723512+	5096	ref	849135+,849136+,
22:19723256-19723526	CTTCTGCTCCCACCCGCTC	22:19723372-	22:19723353-	1	non.ref	849128-,849126-,849125-,
22:19723256-19723526	TAGCCCAGAGGCCGCGCGG	22:19723447-	22:19723428-	5096	ref	849132-,
22:19723256-19723526	GCAGATAGCACACTATCGC	22:19723413-	22:19723394-	5096	ref	849129-,849128-,
22:19723256-19723526	CCGCTCAGGCTTCTGCTCC	22:19723381-	22:19723362-	1	non.ref	849128-,849126-,849125-,
22:19723256-19723526	GGGGCGGCCTTATCGCTCG	22:19723495+	22:19723514+	5096	ref	849135+,849136+,
22:19723256-19723526	ATAGCACACTATCGCCGGA	22:19723409-	22:19723390-	5096	ref	849129-,849128-,
22:19723256-19723526	GCTTCTGCTCCCACCCGCT	22:19723373-	22:19723354-	1	non.ref	849128-,849126-,849125-,
22:19723256-19723526	GGCGGCCTTATCGCTCGGC	22:19723497+	22:19723516+	5096	ref	849135+,849136+,
22:19723256-19723526	CTGGCCAGAAATAGCCCAG	22:19723458-	22:19723439-	5096	ref	849132-,
22:19723256-19723526	GCAGGCCGCTCAGGCTTCC	22:19723386-	22:19723367-	5095	ref	849128-,849127-,
22:19723256-19723526	CGGCCTTATCGCTCGGCTC	22:19723499+	22:19723518+	5096	ref	849135+,849136+,
22:19723256-19723526	CACACTATCGCCGGAGGCC	22:19723405-	22:19723386-	5096	ref	849129-,849128-,
22:19723256-19723526	CTTCCGCTCCCACCCGCTC	22:19723372-	22:19723353-	5095	ref	849128-,849127-,849125-,
22:19723256-19723526	GCCTTATCGCTCGGCTCTC	22:19723501+	22:19723520+	5096	ref	849135+,849136+,
22:19723256-19723526	CTATCGCCGGAGGCCGCAG	22:19723401-	22:19723382-	5096	ref	849129-,849128-,
22:19723256-19723526	CAGGCTTCTGCTCCCACCC	22:19723376-	22:19723357-	1	non.ref	849128-,849126-,849125-,
22:19723256-19723526	TCGGTGCGGGCGTGGCAGG	22:19723473+	22:19723492+	5096	ref	849135+,
22:19723256-19723526	GCAGCGGCAGATAGCACAC	22:19723419-	22:19723400-	5096	ref	849129-,
22:19723256-19723526	CCAGAAATAGCCCAGAGGC	22:19723454-	22:19723435-	5096	ref	849132-,
22:19723256-19723526	TCAGGCTTCTGCTCCCACC	22:19723377-	22:19723358-	1	non.ref	849128-,849126-,849125-,
22:19723256-19723526	GGCGTGGCAGGGGCGGGGC	22:19723481+	22:19723500+	5096	ref	849135+,
22:19723256-19723526	AAATAGCCCAGAGGCCGCG	22:19723450-	22:19723431-	5096	ref	849132-,
22:19723256-19723526	AGATAGCACACTATCGCCG	22:19723411-	22:19723392-	5096	ref	849129-,849128-,
22:19723256-19723526	GGCCGCTCAGGCTTCTGCT	22:19723383-	22:19723364-	1	non.ref	849128-,849126-,849125-,
22:19723256-19723526	GGCAGGGGCGGGGCGGCCT	22:19723486+	22:19723505+	5096	ref	849135+,849136+,
22:19723256-19723526	AGCCCAGAGGCCGCGCGGA	22:19723446-	22:19723427-	5096	ref	849132-,
22:19723256-19723526	CACTATCGCCGGAGGCCGC	22:19723403-	22:19723384-	5096	ref	849129-,849128-,
22:19723256-19723526	AGGCCGCTCAGGCTTCTGC	22:19723384-	22:19723365-	1	non.ref	849128-,849126-,849125-,
22:19723256-19723526	GGGGCGGGGCGGCCTTATC	22:19723490+	22:19723509+	5096	ref	849135+,849136+,
22:19723256-19723526	GCCCAGAGGCCGCGCGGAT	22:19723445-	22:19723426-	1	non.ref	849132-,849130-,
22:19723256-19723526	CTGCTCCCACCCGCTCTCA	22:19723369-	22:19723350-	1	non.ref	849128-,849126-,849125-,
22:19723256-19723526	CGGGGCGGCCTTATCGCTC	22:19723494+	22:19723513+	5096	ref	849135+,849136+,
22:19723256-19723526	CGGCAGATAGCACACTATC	22:19723415-	22:19723396-	5096	ref	849129-,849128-,
22:19723256-19723526	TTCTGCTCCCACCCGCTCT	22:19723371-	22:19723352-	1	non.ref	849128-,849126-,849125-,
22:19723256-19723526	GCGGCCTTATCGCTCGGCT	22:19723498+	22:19723517+	5096	ref	849135+,849136+,
22:19723256-19723526	AGCACACTATCGCCGGAGG	22:19723407-	22:19723388-	5096	ref	849129-,849128-,
22:19723256-19723526	CGCTCAGGCTTCCGCTCCC	22:19723380-	22:19723361-	5095	ref	849128-,849127-,849125-,
22:19723256-19723526	TGCGGGCGTGGCAGGGGCG	22:19723477+	22:19723496+	5096	ref	849135+,
22:19723256-19723526	CCCAGAGGCCGCGCGGACG	22:19723444-	22:19723425-	5095	ref	849132-,849131-,849129-,
22:19723256-19723526	AGGCTTCTGCTCCCACCCG	22:19723375-	22:19723356-	1	non.ref	849128-,849126-,849125-,
22:19723256-19723526	CAGGGGCGGGGCGGCCTTA	22:19723488+	22:19723507+	5096	ref	849135+,849136+,
22:19723256-19723526	CCTTATCGCTCGGCTCTCC	22:19723502+	22:19723521+	5096	ref	849136+,
22:19723256-19723526	CAGAGGCCGCGCGGACGCG	22:19723442-	22:19723423-	5095	ref	849132-,849131-,849129-,
22:19723256-19723526	GGGCGGCCTTATCGCTCGG	22:19723496+	22:19723515+	5096	ref	849135+,849136+,
22:19723256-19723526	CAGGCCGCTCAGGCTTCTG	22:19723385-	22:19723366-	1	non.ref	849128-,849126-,849125-,
22:19723256-19723526	GAGGCCGCGCGGACGCGCG	22:19723440-	22:19723421-	5095	ref	849132-,849131-,849129-,
22:19723256-19723526	GTGGCAGGGGCGGGGCGGC	22:19723484+	22:19723503+	5096	ref	849135+,849136+,
22:19723256-19723526	GCTCAGGCTTCTGCTCCCA	22:19723379-	22:19723360-	1	non.ref	849128-,849126-,849125-,
22:19723256-19723526	GGCCGCGCGGACGCGCGCT	22:19723438-	22:19723419-	5095	ref	849132-,849131-,849129-,
22:19723256-19723526	GGCCTTATCGCTCGGCTCT	22:19723500+	22:19723519+	5096	ref	849135+,849136+,
22:19723256-19723526	CTTATCGCTCGGCTCTCCT	22:19723503+	22:19723522+	1	non.ref	849136+,849137+,
22:19723256-19723526	CCGCGCGGACGCGCGCTGC	22:19723436-	22:19723417-	5095	ref	849132-,849131-,849129-,
22:19723256-19723526	GGGAGAGCCGAGCGATAAG	22:19723522-	22:19723503-	5095	ref	849138-,849136-,
22:19723256-19723526	GGCGGGGCGGCCTTATCGC	22:19723492+	22:19723511+	5096	ref	849135+,849136+,
22:19723256-19723526	GCGCGGACGCGCGCTGCAG	22:19723434-	22:19723415-	5095	ref	849132-,849131-,849129-,
22:19723256-19723526	TTATCGCTCGGCTCTCCCG	22:19723504+	22:19723523+	5095	ref	849136+,849138+,849139+,
22:19723256-19723526	GCGGACGCGCGCTGCAGCG	22:19723432-	22:19723413-	5095	ref	849132-,849131-,849129-,
22:19723256-19723526	ATCGCTCGGCTCTCCCGCC	22:19723506+	22:19723525+	5095	ref	849136+,849138+,849139+,
22:19723256-19723526	CCGCCCCGCCCCTGCCACG	22:19723502-	22:19723483-	5096	ref	849135-,
22:19723256-19723526	GGACGCGCGCTGCAGCGGC	22:19723430-	22:19723411-	5095	ref	849132-,849131-,849129-,
22:19723256-19723526	GCCCCGCCCCTGCCACGCC	22:19723500-	22:19723481-	5096	ref	849135-,
22:19723256-19723526	ACGCGCGCTGCAGCGGCAG	22:19723428-	22:19723409-	5095	ref	849132-,849131-,849129-,
22:19723256-19723526	CCCGCCCCTGCCACGCCCG	22:19723498-	22:19723479-	5096	ref	849135-,
22:19723256-19723526	GGCCAGAAATAGCCCAGAG	22:19723456-	22:19723437-	5096	ref	849132-,
22:19723256-19723526	CGCCCCTGCCACGCCCGCA	22:19723496-	22:19723477-	5096	ref	849135-,
22:19723256-19723526	CTTATCGCTCGGCTCTCCC	22:19723503+	22:19723522+	5095	ref	849136+,849138+,
22:19723256-19723526	ATAGCCCAGAGGCCGCGCG	22:19723448-	22:19723429-	5096	ref	849132-,
22:19723256-19723526	CCCCTGCCACGCCCGCACC	22:19723494-	22:19723475-	5096	ref	849135-,
22:19723256-19723526	TATCGCTCGGCTCTCCCGC	22:19723505+	22:19723524+	5095	ref	849136+,849138+,849139+,
22:19723256-19723526	AGAGGCCGCGCGGACGCGC	22:19723441-	22:19723422-	5095	ref	849132-,849131-,849129-,
22:19723256-19723526	CCTGCCACGCCCGCACCGA	22:19723492-	22:19723473-	5096	ref	849135-,
22:19723256-19723526	GCCGCGCGGACGCGCGCTG	22:19723437-	22:19723418-	5095	ref	849132-,849131-,849129-,
22:19723256-19723526	TGCCACGCCCGCACCGACC	22:19723490-	22:19723471-	5096	ref	849135-,
22:19723256-19723526	TCGCTCGGCTCTCCTGCCT	22:19723507+	22:19723526+	1	non.ref	849136+,849137+,849139+,
22:19723256-19723526	CGCGGACGCGCGCTGCAGC	22:19723433-	22:19723414-	5095	ref	849132-,849131-,849129-,
22:19723256-19723526	GACGCGCGCTGCAGCGGCA	22:19723429-	22:19723410-	5095	ref	849132-,849131-,849129-,
22:19723256-19723526	CGCCCCGCCCCTGCCACGC	22:19723501-	22:19723482-	5096	ref	849135-,
22:19723256-19723526	AGAGGCCGCGCGGATGCGC	22:19723441-	22:19723422-	1	non.ref	849132-,849130-,849129-,
22:19723256-19723526	CCGCCCCTGCCACGCCCGC	22:19723497-	22:19723478-	5096	ref	849135-,
22:19723256-19723526	GCCGCGCGGATGCGCGCTG	22:19723437-	22:19723418-	1	non.ref	849132-,849130-,849129-,
22:19723256-19723526	GGCGGGAGAGCCGAGCGAT	22:19723525-	22:19723506-	5095	ref	849139-,849138-,849136-,
22:19723256-19723526	TCGCTCGGCTCTCCCGCCT	22:19723507+	22:19723526+	5095	ref	849136+,849138+,849139+,
22:19723256-19723526	CGCGGATGCGCGCTGCAGC	22:19723433-	22:19723414-	1	non.ref	849132-,849130-,849129-,
22:19723256-19723526	CCCTGCCACGCCCGCACCG	22:19723493-	22:19723474-	5096	ref	849135-,
22:19723256-19723526	TATCGCTCGGCTCTCCTGC	22:19723505+	22:19723524+	1	non.ref	849136+,849137+,849139+,
22:19723256-19723526	GATGCGCGCTGCAGCGGCA	22:19723429-	22:19723410-	1	non.ref	849132-,849130-,849129-,
22:19723256-19723526	CGGGAGAGCCGAGCGATAA	22:19723523-	22:19723504-	5095	ref	849139-,849138-,849136-,
22:19723256-19723526	GCCACGCCCGCACCGACCA	22:19723489-	22:19723470-	5096	ref	849135-,
22:19723256-19723526	AGAAATAGCCCAGAGGCCG	22:19723452-	22:19723433-	5096	ref	849132-,
22:19723256-19723526	CCACGCCCGCACCGACCAG	22:19723488-	22:19723467-	1	ref	849135-,849133-,
22:19723256-19723526	CCAGAGGCCGCGCGGACGC	22:19723443-	22:19723424-	5095	ref	849132-,849131-,849129-,
22:19723256-19723526	TTATCGCTCGGCTCTCCTG	22:19723504+	22:19723523+	1	non.ref	849136+,849137+,849139+,
22:19723256-19723526	CACGCCCGCACCGACCAGT	22:19723487-	22:19723466-	1	ref	849135-,849133-,
22:19723256-19723526	GCGGGAGAGCCGAGCGATA	22:19723524-	22:19723505-	5095	ref	849139-,849138-,849136-,
22:19723256-19723526	CGCGCGGACGCGCGCTGCA	22:19723435-	22:19723416-	5095	ref	849132-,849131-,849129-,
22:19723256-19723526	ATCGCTCGGCTCTCCTGCC	22:19723506+	22:19723525+	1	non.ref	849136+,849137+,849139+,
22:19723256-19723526	CGCCCGCACCGACCACAGT	22:19723485-	22:19723466-	5095	ref	849135-,849134-,849133-,
22:19723256-19723526	AGGCCGCGCGGATGCGCGC	22:19723439-	22:19723420-	1	non.ref	849132-,849130-,849129-,
22:19723256-19723526	GCAGGAGAGCCGAGCGATA	22:19723524-	22:19723505-	1	non.ref	849139-,849137-,849136-,
22:19723256-19723526	CCCGCACCGACCACAGTGC	22:19723483-	22:19723464-	5095	ref	849135-,849134-,849133-,
22:19723256-19723526	CGGATGCGCGCTGCAGCGG	22:19723431-	22:19723412-	1	non.ref	849132-,849130-,849129-,
22:19723256-19723526	GGAGAGCCGAGCGATAAGG	22:19723521-	22:19723502-	5096	ref	849136-,
22:19723256-19723526	CGCACCGACCACAGTGCTG	22:19723481-	22:19723462-	5095	ref	849135-,849134-,849133-,
22:19723256-19723526	GAGGCCGCGCGGATGCGCG	22:19723440-	22:19723421-	1	non.ref	849132-,849130-,849129-,
22:19723256-19723526	AGGCAGGAGAGCCGAGCGA	22:19723526-	22:19723507-	1	non.ref	849139-,849137-,849136-,
22:19723256-19723526	CACCGACCACAGTGCTGCG	22:19723479-	22:19723460-	5095	ref	849135-,849134-,849133-,
22:19723256-19723526	GCGGATGCGCGCTGCAGCG	22:19723432-	22:19723413-	1	non.ref	849132-,849130-,849129-,
22:19723256-19723526	AGAGCCGAGCGATAAGGCC	22:19723519-	22:19723500-	5096	ref	849136-,849135-,
22:19723256-19723526	GACCACAGTGCTGCGGCCT	22:19723475-	22:19723456-	5095	ref	849135-,849134-,849133-,849132-,
22:19723256-19723526	GCCCAGAGGCCGCGCGGAC	22:19723445-	22:19723426-	5095	ref	849132-,849131-,
22:19723256-19723526	AGCCGAGCGATAAGGCCGC	22:19723517-	22:19723498-	5096	ref	849136-,849135-,
22:19723256-19723526	AGGCGGGAGAGCCGAGCGA	22:19723526-	22:19723507-	5095	ref	849139-,849138-,849136-,
22:19723256-19723526	CGGACGCGCGCTGCAGCGG	22:19723431-	22:19723412-	5095	ref	849132-,849131-,849129-,
22:19723256-19723526	CCGAGCGATAAGGCCGCCC	22:19723515-	22:19723496-	5096	ref	849136-,849135-,
22:19723256-19723526	ACAGTGCTGCGGCCTGGCC	22:19723471-	22:19723452-	5095	ref	849135-,849134-,849133-,849132-,
22:19723256-19723526	CGCGCGGATGCGCGCTGCA	22:19723435-	22:19723416-	1	non.ref	849132-,849130-,849129-,
22:19723256-19723526	GAGCGATAAGGCCGCCCCG	22:19723513-	22:19723494-	5096	ref	849136-,849135-,
22:19723256-19723526	CCCCGCCCCTGCCACGCCC	22:19723499-	22:19723480-	5096	ref	849135-,
22:19723256-19723526	CAGGAGAGCCGAGCGATAA	22:19723523-	22:19723504-	1	non.ref	849139-,849137-,849136-,
22:19723256-19723526	CCGCGCGGATGCGCGCTGC	22:19723436-	22:19723417-	1	non.ref	849132-,849130-,849129-,
22:19723256-19723526	CTGCCACGCCCGCACCGAC	22:19723491-	22:19723472-	5096	ref	849135-,
22:19723256-19723526	GGCAGGAGAGCCGAGCGAT	22:19723525-	22:19723506-	1	non.ref	849139-,849137-,849136-,
22:19723256-19723526	CAGAGGCCGCGCGGATGCG	22:19723442-	22:19723423-	1	non.ref	849132-,849130-,849129-,
22:19723256-19723526	GCGATAAGGCCGCCCCGCC	22:19723511-	22:19723492-	5096	ref	849136-,849135-,
22:19723256-19723526	CACGCCCGCACCGACCACA	22:19723487-	22:19723468-	5095	ref	849135-,849134-,
22:19723256-19723526	CCAGAGGCCGCGCGGATGC	22:19723443-	22:19723424-	1	non.ref	849132-,849130-,849129-,
22:19723256-19723526	GATAAGGCCGCCCCGCCCC	22:19723509-	22:19723490-	5096	ref	849136-,849135-,
22:19723256-19723526	CGCCCGCACCGACCAGTGC	22:19723485-	22:19723464-	1	ref	849135-,849133-,
22:19723256-19723526	ATGCGCGCTGCAGCGGCAG	22:19723428-	22:19723409-	1	non.ref	849132-,849130-,849129-,
22:19723256-19723526	TCTGTCCTGGTGACAGGAG	22:19723281+	22:19723300+	3	non.ref	849118+,849120+,
22:19723256-19723526	CCCGCACCGACCAGTGCTG	22:19723483-	22:19723462-	1	ref	849135-,849133-,
22:19723256-19723526	GGATGCGCGCTGCAGCGGC	22:19723430-	22:19723411-	1	non.ref	849132-,849130-,849129-,
22:19723256-19723526	TAAGGCCGCCCCGCCCCTG	22:19723507-	22:19723488-	5096	ref	849136-,849135-,
22:19723256-19723526	AACGCGGCATTCACAACGG	22:19723282-	22:19723263-	3	non.ref	849118-,849117-,
22:19723256-19723526	AGGCCGCGCGGACGCGCGC	22:19723439-	22:19723420-	5095	ref	849132-,849131-,849129-,
22:19723256-19723526	AGGCCGCCCCGCCCCTGCC	22:19723505-	22:19723486-	5096	ref	849136-,849135-,
22:19723256-19723526	CGCACCGACCAGTGCTGCG	22:19723481-	22:19723460-	1	ref	849135-,849133-,
22:19723256-19723526	GCGCGGATGCGCGCTGCAG	22:19723434-	22:19723415-	1	non.ref	849132-,849130-,849129-,
22:19723256-19723526	TTGAGAGCGGGTGGGAGCA	22:19723349+	22:19723368+	0	non.ref	849123+,849125+,849126+,
22:19723256-19723526	GCCGCCCCGCCCCTGCCAC	22:19723503-	22:19723484-	5096	ref	849136-,849135-,
22:19723256-19723526	CCCAGAGGCCGCGCGGATG	22:19723444-	22:19723425-	1	non.ref	849132-,849130-,849129-,
22:19723256-19723526	ACGCCCGCACCGACCACAG	22:19723486-	22:19723467-	5095	ref	849135-,849134-,849133-,
22:19723256-19723526	TTGAGAGCGGGTGGGAGCG	22:19723349+	22:19723368+	7	non.ref	849123+,849125+,849127+,
22:19723256-19723526	GGCCGCGCGGATGCGCGCT	22:19723438-	22:19723419-	1	non.ref	849132-,849130-,849129-,
22:19723256-19723526	GAGAGCCGAGCGATAAGGC	22:19723520-	22:19723501-	5096	ref	849136-,849135-,
22:19723256-19723526	CCGCACCGACCACAGTGCT	22:19723482-	22:19723463-	5095	ref	849135-,849134-,849133-,
22:19723256-19723526	AGGGCACACGGAGCACTCG	22:19723350-	22:19723331-	7	non.ref	849123-,849122-,849121-,
22:19723256-19723526	GCCGAGCGATAAGGCCGCC	22:19723516-	22:19723497-	5096	ref	849136-,849135-,
22:19723256-19723526	AGAAGCCTGAGCGGCCTGC	22:19723367+	22:19723386+	1	non.ref	849126+,849128+,
22:19723256-19723526	ACCGACCACAGTGCTGCGG	22:19723478-	22:19723459-	5095	ref	849135-,849134-,849133-,
22:19723256-19723526	AGCGATAAGGCCGCCCCGC	22:19723512-	22:19723493-	5096	ref	849136-,849135-,
22:19723256-19723526	ATCCGCGCGGCCTCTGGGC	22:19723426+	22:19723445+	1	non.ref	849130+,849132+,
22:19723256-19723526	CCACAGTGCTGCGGCCTGG	22:19723473-	22:19723454-	5095	ref	849135-,849134-,849133-,849132-,
22:19723256-19723526	TGCTCCCACCCGCTCTCAA	22:19723368-	22:19723349-	0	non.ref	849126-,849125-,849123-,
22:19723256-19723526	TGCGCGCTGCAGCGGCAGA	22:19723427-	22:19723408-	1	non.ref	849130-,849129-,
22:19723256-19723526	CCGACCAGTGCTGCGGCCT	22:19723477-	22:19723456-	1	ref	849135-,849133-,849132-,
22:19723256-19723526	ATAAGGCCGCCCCGCCCCT	22:19723508-	22:19723489-	5096	ref	849136-,849135-,
22:19723256-19723526	TGCTCCCACCCGCTCTCAG	22:19723368-	22:19723349-	1	non.ref	849126-,849125-,849124-,
22:19723256-19723526	CCAGTGCTGCGGCCTGGCC	22:19723473-	22:19723452-	1	ref	849135-,849133-,849132-,
22:19723256-19723526	AGGAGAGCCGAGCGATAAG	22:19723522-	22:19723503-	1	non.ref	849137-,849136-,
22:19723256-19723526	GGCCGCCCCGCCCCTGCCA	22:19723504-	22:19723485-	5096	ref	849136-,849135-,
22:19723256-19723526	CGACCACAGTGCTGCGGCC	22:19723476-	22:19723457-	5095	ref	849135-,849134-,849133-,849132-,
22:19723256-19723526	GAGCCGAGCGATAAGGCCG	22:19723518-	22:19723499-	5096	ref	849136-,849135-,
22:19723256-19723526	GCCCCTGCCACGCCCGCAC	22:19723495-	22:19723476-	5096	ref	849135-,
22:19723256-19723526	CGATAAGGCCGCCCCGCCC	22:19723510-	22:19723491-	5096	ref	849136-,849135-,
22:19723256-19723526	GCCCGCACCGACCAGTGCT	22:19723484-	22:19723463-	1	ref	849135-,849133-,
22:19723256-19723526	CGAGCGATAAGGCCGCCCC	22:19723514-	22:19723495-	5096	ref	849136-,849135-,
22:19723256-19723526	GCACCGACCAGTGCTGCGG	22:19723480-	22:19723459-	1	ref	849135-,849133-,
22:19723256-19723526	AAGGCCGCCCCGCCCCTGC	22:19723506-	22:19723487-	5096	ref	849136-,849135-,
22:19723256-19723526	GCACCGACCACAGTGCTGC	22:19723480-	22:19723461-	5095	ref	849135-,849134-,849133-,
22:19723256-19723526	CCGACCACAGTGCTGCGGC	22:19723477-	22:19723458-	5095	ref	849135-,849134-,849133-,849132-,
22:19723256-19723526	GACCAGTGCTGCGGCCTGG	22:19723475-	22:19723454-	1	ref	849135-,849133-,849132-,
22:19723256-19723526	CACAGTGCTGCGGCCTGGC	22:19723472-	22:19723453-	5095	ref	849135-,849134-,849133-,849132-,
22:19723256-19723526	ACCAGTGCTGCGGCCTGGC	22:19723474-	22:19723453-	1	ref	849135-,849133-,849132-,
22:19723256-19723526	CCACGCCCGCACCGACCAC	22:19723488-	22:19723469-	5095	ref	849135-,849134-,
22:19723256-19723526	CCGCACCGACCAGTGCTGC	22:19723482-	22:19723461-	1	ref	849135-,849133-,
22:19723256-19723526	GCCCGCACCGACCACAGTG	22:19723484-	22:19723465-	5095	ref	849135-,849134-,849133-,
22:19723256-19723526	AGTGCTGCGGCCTGGCCAG	22:19723471-	22:19723450-	1	ref	849135-,849133-,849132-,
22:19723256-19723526	ACGCCCGCACCGACCAGTG	22:19723486-	22:19723465-	1	ref	849135-,849133-,
22:19723256-19723526	ACCGACCAGTGCTGCGGCC	22:19723478-	22:19723457-	1	ref	849135-,849133-,849132-,
22:19723256-19723526	CAGTGCTGCGGCCTGGCCA	22:19723472-	22:19723451-	1	ref	849135-,849133-,849132-,
22:19723256-19723526	CACCGACCAGTGCTGCGGC	22:19723479-	22:19723458-	1	ref	849135-,849133-,849132-,
22:19723256-19723526	CGACCAGTGCTGCGGCCTG	22:19723476-	22:19723455-	1	ref	849135-,849133-,849132-,
22:19723256-19723526	ACCACAGTGCTGCGGCCTG	22:19723474-	22:19723455-	5095	ref	849135-,849134-,849133-,849132-,
