# Supplementary material for: GRAFIMO: Variant and haplotype aware motif scanning on pangenome graphs
Source: PLoS Comput Biol. 2021 Sep 27;17(9):e1009444. doi: 10.1371/journal.pcbi.1009444 (PMC8519448; doi:10.1371/journal.pcbi.1009444)
Supplement: S1 Code — (ZIP) [file pcbi.1009444.s002.zip › S1_code/GRAFIMO/tests/test_data/input/MA0139.1.jaspar]

>MA0139.1	CTCF
A  [    87    167    281     56      8    744     40    107    851      5    333     54     12     56    104    372     82    117    402 ]
C  [   291    145     49    800    903     13    528    433     11      0      3     12      0      8    733     13    482    322    181 ]
G  [    76    414    449     21      0     65    334     48     32    903    566    504    890    775      5    507    307     73    266 ]
T  [   459    187    134     36      2     91     11    324     18      3      9    341      8     71     67     17     37    396     59 ]
