# Supplementary material for: GRAFIMO: Variant and haplotype aware motif scanning on pangenome graphs
Source: PLoS Comput Biol. 2021 Sep 27;17(9):e1009444. doi: 10.1371/journal.pcbi.1009444 (PMC8519448; doi:10.1371/journal.pcbi.1009444)
Supplement: S1 Code — (ZIP) [file pcbi.1009444.s002.zip › S1_code/GRAFIMO/tests/test_data/expected_results/motif_processing_test_meme.txt]

782 840 887 742 569 974 712 800 986 527 902 739 605 743 798 912 777 809 919
890 827 730 980 991 612 943 925 597  52 481 605  52 569 973 612 935 899 848
770 921 929 655  52 756 902 729 692 991 949 939 990 978 527 940 895 767 882
930 850 820 703 445 786 597 899 641 481 579 904 569 764 759 636 706 918 748
