# Supplementary material for: GRAFIMO: Variant and haplotype aware motif scanning on pangenome graphs
Source: PLoS Comput Biol. 2021 Sep 27;17(9):e1009444. doi: 10.1371/journal.pcbi.1009444 (PMC8519448; doi:10.1371/journal.pcbi.1009444)
Supplement: S1 Code — (ZIP) [file pcbi.1009444.s002.zip › S1_code/GRAFIMO/tests/test_data/expected_results/scoring_results.tsv]

	motif_id	motif_alt_id	sequence_name	start	stop	strand	score	p-value	q-value	matched_sequence	haplotype_frequency	reference
0	MA0139.1	CTCF	22:19723256-19723526	19723401	19723382	-	1.2096774193548185	0.0013399618583207484	0.49884025391656905	CTATCGCCGGAGGCCGCAG	5096	ref
1	MA0139.1	CTCF	22:19723256-19723526	19723419	19723400	-	1.0322580645161565	0.0014171598122629803	0.49884025391656905	GCAGCGGCAGATAGCACAC	5096	ref
2	MA0139.1	CTCF	22:19723256-19723526	19723294	19723275	-	-2.6290322580645125	0.004144415514019784	0.5516956501912016	TCACCAGGACAGGACGCGG	5093	ref
3	MA0139.1	CTCF	22:19723256-19723526	19723439	19723420	-	-2.822580645161281	0.004368204583443003	0.5516956501912016	AGGCCGCGCGGATGCGCGC	1	non.ref
4	MA0139.1	CTCF	22:19723256-19723526	19723352	19723371	+	-3.7096774193548185	0.005531213340873364	0.5516956501912016	AGAGCGGGTGGGAGCGGAA	5095	ref
5	MA0139.1	CTCF	22:19723256-19723526	19723316	19723335	+	-3.7741935483870748	0.005625229241559282	0.5516956501912016	GTCGCAGCGGGTGTCCGAG	5096	ref
6	MA0139.1	CTCF	22:19723256-19723526	19723352	19723371	+	-4.161290322580669	0.006218380298378179	0.5516956501912016	AGAGCGGGTGGGAGCAGAA	1	non.ref
7	MA0139.1	CTCF	22:19723256-19723526	19723476	19723457	-	-4.4677419354838435	0.0067248878003738355	0.5516956501912016	CGACCACAGTGCTGCGGCC	5095	ref
8	MA0139.1	CTCF	22:19723256-19723526	19723360	19723341	-	-5.064516129032256	0.007812118408764945	0.5516956501912016	CCCGCTCTCAGGGGCACAC	5089	ref
9	MA0139.1	CTCF	22:19723256-19723526	19723342	19723361	+	-5.096774193548413	0.007874887862271862	0.5516956501912016	TGTGCCCCTGAGAGCGGGT	5089	ref
10	MA0139.1	CTCF	22:19723256-19723526	19723342	19723361	+	-5.51612903225805	0.008730396628379822	0.5516956501912016	TGTGCCCTTGAGAGCGGGT	7	non.ref
11	MA0139.1	CTCF	22:19723256-19723526	19723360	19723341	-	-5.822580645161281	0.009403903128259117	0.5516956501912016	CCCGCTCTCAAGGGCACAC	7	non.ref
12	MA0139.1	CTCF	22:19723256-19723526	19723425	19723406	-	-6.193548387096769	0.010277100918756332	0.5565445420618813	CGCGCTGCAGCGGCAGATA	5096	ref
13	MA0139.1	CTCF	22:19723256-19723526	19723461	19723482	+	-6.903225806451587	0.012137177491240436	0.5992164723220808	GCAGCACTGGTCGGTGCGG	1	non.ref
14	MA0139.1	CTCF	22:19723256-19723526	19723349	19723368	+	-8.580645161290306	0.017667812393483473	0.5992164723220808	TTGAGAGCGGGTGGGAGCA	0	non.ref
15	MA0139.1	CTCF	22:19723256-19723526	19723289	19723270	-	-8.612903225806463	0.017791626298276242	0.5992164723220808	AGGACAGAACGCGGCATTC	3	non.ref
16	MA0139.1	CTCF	22:19723256-19723526	19723294	19723275	-	-8.838709677419331	0.018678307114896597	0.5992164723220808	TCACCAGGACAGAACGCGG	3	non.ref
17	MA0139.1	CTCF	22:19723256-19723526	19723350	19723369	+	-9.177419354838719	0.020075880049262196	0.5992164723220808	TGAGAGCGGGTGGGAGCAG	1	non.ref
18	MA0139.1	CTCF	22:19723256-19723526	19723349	19723368	+	-9.177419354838719	0.020075880049262196	0.5992164723220808	TTGAGAGCGGGTGGGAGCG	7	non.ref
19	MA0139.1	CTCF	22:19723256-19723526	19723349	19723368	+	-9.225806451612925	0.020282298100937624	0.5992164723220808	CTGAGAGCGGGTGGGAGCA	1	non.ref
20	MA0139.1	CTCF	22:19723256-19723526	19723358	19723339	-	-9.661290322580669	0.02221905034093652	0.5992164723220808	CGCTCTCAAGGGCACACGG	7	non.ref
21	MA0139.1	CTCF	22:19723256-19723526	19723289	19723270	-	-9.758064516129025	0.022669235018838663	0.5992164723220808	AGGACAGGACGCGGCATTC	5093	ref
22	MA0139.1	CTCF	22:19723256-19723526	19723422	19723403	-	-9.806451612903231	0.022897067610756494	0.5992164723220808	GCTGCAGCGGCAGATAGCA	5096	ref
23	MA0139.1	CTCF	22:19723256-19723526	19723349	19723368	+	-9.822580645161281	0.022973418032051995	0.5992164723220808	CTGAGAGCGGGTGGGAGCG	5088	ref
24	MA0139.1	CTCF	22:19723256-19723526	19723350	19723369	+	-9.854838709677438	0.023126722320739646	0.5992164723220808	TGAGAGCGGGTGGGAGCGG	5095	ref
25	MA0139.1	CTCF	22:19723256-19723526	19723485	19723504	+	-10.016129032258078	0.02390578272024868	0.5992164723220808	TGGCAGGGGCGGGGCGGCC	5096	ref
26	MA0139.1	CTCF	22:19723256-19723526	19723463	19723482	+	-10.016129032258078	0.02390578272024868	0.5992164723220808	AGCACTGTGGTCGGTGCGG	5095	ref
27	MA0139.1	CTCF	22:19723256-19723526	19723457	19723438	-	-10.112903225806463	0.024383317682804773	0.5992164723220808	TGGCCAGAAATAGCCCAGA	5096	ref
28	MA0139.1	CTCF	22:19723256-19723526	19723391	19723410	+	-10.306451612903231	0.025361441668792395	0.5992164723220808	CCGGCGATAGTGTGCTATC	5096	ref
29	MA0139.1	CTCF	22:19723256-19723526	19723283	19723302	+	-10.467741935483872	0.026200538828561548	0.5992164723220808	TGTCCTGGTGACAGGAGAA	5096	ref
30	MA0139.1	CTCF	22:19723256-19723526	19723362	19723381	+	-10.64516129032259	0.02714904979802668	0.5992164723220808	GGAGCAGAAGCCTGAGCGG	1	non.ref
31	MA0139.1	CTCF	22:19723256-19723526	19723398	19723379	-	-10.790322580645153	0.02794546440782142	0.5992164723220808	TCGCCGGAGGCCGCAGGCC	5096	ref
32	MA0139.1	CTCF	22:19723256-19723526	19723378	19723397	+	-10.83870967741936	0.02821507756016217	0.5992164723220808	CGGCCTGCGGCCTCCGGCG	5096	ref
33	MA0139.1	CTCF	22:19723256-19723526	19723439	19723420	-	-11.16129032258064	0.030065927745454246	0.5992164723220808	AGGCCGCGCGGACGCGCGC	5095	ref
34	MA0139.1	CTCF	22:19723256-19723526	19723385	19723404	+	-11.225806451612897	0.030447471770457923	0.5992164723220808	CGGCCTCCGGCGATAGTGT	5096	ref
35	MA0139.1	CTCF	22:19723256-19723526	19723447	19723428	-	-11.467741935483872	0.03191267407601117	0.5992164723220808	TAGCCCAGAGGCCGCGCGG	5096	ref
36	MA0139.1	CTCF	22:19723256-19723526	19723451	19723470	+	-11.774193548387103	0.0338483797495428	0.5992164723220808	TGGCCAGGCCGCAGCACTG	5095	ref
37	MA0139.1	CTCF	22:19723256-19723526	19723451	19723472	+	-11.774193548387103	0.0338483797495428	0.5992164723220808	TGGCCAGGCCGCAGCACTG	1	non.ref
38	MA0139.1	CTCF	22:19723256-19723526	19723431	19723412	-	-11.887096774193537	0.034584520195494406	0.5992164723220808	CGGACGCGCGCTGCAGCGG	5095	ref
39	MA0139.1	CTCF	22:19723256-19723526	19723405	19723424	+	-11.903225806451616	0.03469070985011058	0.5992164723220808	CTATCTGCCGCTGCAGCGC	5096	ref
40	MA0139.1	CTCF	22:19723256-19723526	19723333	19723314	-	-12.193548387096769	0.036646422904595966	0.5992164723220808	CGGACACCCGCTGCGACGT	5096	ref
41	MA0139.1	CTCF	22:19723256-19723526	19723314	19723295	-	-12.209677419354847	0.036757568290340714	0.5992164723220808	TCACCAACATTGTTCTCCT	5096	ref
42	MA0139.1	CTCF	22:19723256-19723526	19723333	19723352	+	-12.322580645161281	0.03754296342594898	0.5992164723220808	AGTGCTCCGTGTGCCCCTG	5089	ref
43	MA0139.1	CTCF	22:19723256-19723526	19723350	19723331	-	-12.33870967741936	0.037656249882275006	0.5992164723220808	AGGGCACACGGAGCACTCG	7	non.ref
44	MA0139.1	CTCF	22:19723256-19723526	19723350	19723331	-	-12.532258064516128	0.039036559719534125	0.5992164723220808	GGGGCACACGGAGCACTCG	5089	ref
45	MA0139.1	CTCF	22:19723256-19723526	19723346	19723365	+	-12.548387096774206	0.03915334904377232	0.5992164723220808	CCCCTGAGAGCGGGTGGGA	5089	ref
46	MA0139.1	CTCF	22:19723256-19723526	19723458	19723479	+	-12.903225806451616	0.041792579846514855	0.602908956072497	GCCGCAGCACTGGTCGGTG	1	non.ref
47	MA0139.1	CTCF	22:19723256-19723526	19723297	19723278	-	-12.935483870967744	0.04203920318832388	0.602908956072497	CTGTCACCAGGACAGGACG	5093	ref
48	MA0139.1	CTCF	22:19723256-19723526	19723356	19723375	+	-13.14516129032259	0.04367006463508005	0.602908956072497	CGGGTGGGAGCGGAAGCCT	5095	ref
49	MA0139.1	CTCF	22:19723256-19723526	19723480	19723459	-	-13.306451612903231	0.04495763088561944	0.602908956072497	GCACCGACCAGTGCTGCGG	1	non.ref
50	MA0139.1	CTCF	22:19723256-19723526	19723297	19723278	-	-13.387096774193537	0.04561233001368237	0.602908956072497	CTGTCACCAGGACAGAACG	3	non.ref
51	MA0139.1	CTCF	22:19723256-19723526	19723433	19723452	+	-13.806451612903231	0.049136399171402445	0.602908956072497	CGGCCTCTGGGCTATTTCT	5096	ref
52	MA0139.1	CTCF	22:19723256-19723526	19723518	19723499	-	-13.870967741935488	0.04969665407043067	0.602908956072497	GAGCCGAGCGATAAGGCCG	5096	ref
53	MA0139.1	CTCF	22:19723256-19723526	19723362	19723381	+	-14.16129032258064	0.052278549101174576	0.602908956072497	GGAGCGGAAGCCTGAGCGG	5095	ref
54	MA0139.1	CTCF	22:19723256-19723526	19723405	19723386	-	-14.193548387096769	0.05257164656359237	0.602908956072497	CACACTATCGCCGGAGGCC	5096	ref
55	MA0139.1	CTCF	22:19723256-19723526	19723464	19723485	+	-14.241935483870975	0.053013657437986694	0.602908956072497	GCACTGGTCGGTGCGGGCG	1	non.ref
56	MA0139.1	CTCF	22:19723256-19723526	19723296	19723277	-	-14.258064516129025	0.05316161496375571	0.602908956072497	TGTCACCAGGACAGAACGC	3	non.ref
57	MA0139.1	CTCF	22:19723256-19723526	19723374	19723393	+	-14.306451612903231	0.05360735654539894	0.602908956072497	TGAGCGGCCTGCGGCCTCC	5096	ref
58	MA0139.1	CTCF	22:19723256-19723526	19723280	19723299	+	-14.33870967741936	0.05390608754896675	0.602908956072497	TTCTGTCCTGGTGACAGGA	3	non.ref
59	MA0139.1	CTCF	22:19723256-19723526	19723343	19723362	+	-14.35483870967741	0.054055928925663466	0.602908956072497	GTGCCCCTGAGAGCGGGTG	5089	ref
60	MA0139.1	CTCF	22:19723256-19723526	19723358	19723339	-	-14.403225806451616	0.054507351847860264	0.602908956072497	CGCTCTCAGGGGCACACGG	5089	ref
61	MA0139.1	CTCF	22:19723256-19723526	19723402	19723383	-	-14.435483870967744	0.05480990509749972	0.602908956072497	ACTATCGCCGGAGGCCGCA	5096	ref
62	MA0139.1	CTCF	22:19723256-19723526	19723259	19723278	+	-14.435483870967744	0.05480990509749972	0.602908956072497	TCTTCCGTTGTGAATGCCG	5096	ref
63	MA0139.1	CTCF	22:19723256-19723526	19723359	19723340	-	-14.435483870967744	0.05480990509749972	0.602908956072497	CCGCTCTCAGGGGCACACG	5089	ref
64	MA0139.1	CTCF	22:19723256-19723526	19723288	19723307	+	-14.612903225806463	0.05649687358527444	0.6119046000620494	TGGTGACAGGAGAACAATG	5096	ref
65	MA0139.1	CTCF	22:19723256-19723526	19723280	19723299	+	-14.709677419354847	0.057433475492871366	0.6126237385906279	TCCTGTCCTGGTGACAGGA	5093	ref
66	MA0139.1	CTCF	22:19723256-19723526	19723449	19723430	-	-15.096774193548384	0.06129761787451571	0.6440824325919262	AATAGCCCAGAGGCCGCGC	5096	ref
67	MA0139.1	CTCF	22:19723256-19723526	19723384	19723403	+	-15.241935483870975	0.06279597062894027	0.6501229900407933	GCGGCCTCCGGCGATAGTG	5096	ref
68	MA0139.1	CTCF	22:19723256-19723526	19723300	19723319	+	-15.370967741935488	0.06415077776546241	0.6545238774910948	AACAATGTTGGTGAACGTC	5096	ref
69	MA0139.1	CTCF	22:19723256-19723526	19723484	19723503	+	-15.677419354838719	0.06745580254937522	0.6778777264832594	GTGGCAGGGGCGGGGCGGC	5096	ref
70	MA0139.1	CTCF	22:19723256-19723526	19723480	19723499	+	-15.903225806451616	0.0699708866814035	0.6778777264832594	GGGCGTGGCAGGGGCGGGG	5096	ref
71	MA0139.1	CTCF	22:19723256-19723526	19723481	19723500	+	-15.919354838709666	0.07015315915850806	0.6778777264832594	GGCGTGGCAGGGGCGGGGC	5096	ref
72	MA0139.1	CTCF	22:19723256-19723526	19723366	19723347	-	-15.983870967741922	0.07088576704336447	0.6778777264832594	CTCCCACCCGCTCTCAGGG	5089	ref
73	MA0139.1	CTCF	22:19723256-19723526	19723333	19723352	+	-16.01612903225808	0.07125419284056989	0.6778777264832594	AGTGCTCCGTGTGCCCTTG	7	non.ref
74	MA0139.1	CTCF	22:19723256-19723526	19723475	19723494	+	-16.14516129032259	0.07274197735387133	0.6828046940950055	GGTGCGGGCGTGGCAGGGG	5096	ref
75	MA0139.1	CTCF	22:19723256-19723526	19723458	19723439	-	-16.30645161290323	0.07463378390093567	0.6840176738571758	CTGGCCAGAAATAGCCCAG	5096	ref
76	MA0139.1	CTCF	22:19723256-19723526	19723356	19723375	+	-16.370967741935488	0.0754005073067674	0.6840176738571758	CGGGTGGGAGCAGAAGCCT	1	non.ref
77	MA0139.1	CTCF	22:19723256-19723526	19723304	19723285	-	-16.403225806451616	0.07578604909213027	0.6840176738571758	TGTTCTCCTGTCACCAGGA	5096	ref
78	MA0139.1	CTCF	22:19723256-19723526	19723450	19723431	-	-16.870967741935488	0.08153960114941583	0.7220167854828212	AAATAGCCCAGAGGCCGCG	5096	ref
79	MA0139.1	CTCF	22:19723256-19723526	19723256	19723275	+	-16.919354838709666	0.0821523901031469	0.7220167854828212	TTTTCTTCCGTTGTGAATG	5096	ref
80	MA0139.1	CTCF	22:19723256-19723526	19723346	19723365	+	-17.01612903225808	0.0833879889214586	0.7220167854828212	CCCTTGAGAGCGGGTGGGA	7	non.ref
81	MA0139.1	CTCF	22:19723256-19723526	19723359	19723378	+	-17.14516129032259	0.08505620678261039	0.7220167854828212	GTGGGAGCAGAAGCCTGAG	1	non.ref
82	MA0139.1	CTCF	22:19723256-19723526	19723381	19723400	+	-17.209677419354847	0.08589932737595518	0.7220167854828212	CCTGCGGCCTCCGGCGATA	5096	ref
83	MA0139.1	CTCF	22:19723256-19723526	19723392	19723373	-	-17.290322580645153	0.08696172052805196	0.7220167854828212	GAGGCCGCAGGCCGCTCAG	5096	ref
84	MA0139.1	CTCF	22:19723256-19723526	19723323	19723342	+	-17.30645161290323	0.087175322110852	0.7220167854828212	CGGGTGTCCGAGTGCTCCG	5096	ref
85	MA0139.1	CTCF	22:19723256-19723526	19723313	19723332	+	-17.48387096774192	0.08954975484448369	0.7330584582618199	AACGTCGCAGCGGGTGTCC	5096	ref
86	MA0139.1	CTCF	22:19723256-19723526	19723366	19723347	-	-17.887096774193537	0.09511751018362702	0.7669850395590417	CTCCCACCCGCTCTCAAGG	7	non.ref
87	MA0139.1	CTCF	22:19723256-19723526	19723411	19723430	+	-17.951612903225794	0.0960306991401012	0.7669850395590417	GCCGCTGCAGCGCGCGTCC	5095	ref
88	MA0139.1	CTCF	22:19723256-19723526	19723459	19723478	+	-18.032258064516128	0.09718082037943532	0.7669850395590417	CCGCAGCACTGTGGTCGGT	5095	ref
89	MA0139.1	CTCF	22:19723256-19723526	19723395	19723376	-	-18.32258064516128	0.10140161622621235	0.7669850395590417	CCGGAGGCCGCAGGCCGCT	5096	ref
90	MA0139.1	CTCF	22:19723256-19723526	19723362	19723343	-	-18.35483870967741	0.1018783961153531	0.7669850395590417	CACCCGCTCTCAGGGGCAC	5089	ref
91	MA0139.1	CTCF	22:19723256-19723526	19723411	19723430	+	-18.403225806451616	0.10259651176238549	0.7669850395590417	GCCGCTGCAGCGCGCATCC	1	non.ref
92	MA0139.1	CTCF	22:19723256-19723526	19723298	19723317	+	-18.419354838709666	0.10283666200120933	0.7669850395590417	AGAACAATGTTGGTGAACG	5096	ref
93	MA0139.1	CTCF	22:19723256-19723526	19723429	19723410	-	-18.5	0.10404332207326661	0.7669850395590417	GATGCGCGCTGCAGCGGCA	1	non.ref
94	MA0139.1	CTCF	22:19723256-19723526	19723504	19723523	+	-18.5	0.10404332207326661	0.7669850395590417	TTATCGCTCGGCTCTCCTG	1	non.ref
95	MA0139.1	CTCF	22:19723256-19723526	19723296	19723277	-	-18.629032258064512	0.10599451702364604	0.7669850395590417	TGTCACCAGGACAGGACGC	5093	ref
96	MA0139.1	CTCF	22:19723256-19723526	19723344	19723363	+	-18.67741935483872	0.10673272333224304	0.7669850395590417	TGCCCTTGAGAGCGGGTGG	7	non.ref
97	MA0139.1	CTCF	22:19723256-19723526	19723504	19723523	+	-18.80645161290323	0.10871873772339313	0.7669850395590417	TTATCGCTCGGCTCTCCCG	5095	ref
98	MA0139.1	CTCF	22:19723256-19723526	19723382	19723363	-	-18.870967741935488	0.10972124808176886	0.7669850395590417	GCCGCTCAGGCTTCCGCTC	5095	ref
99	MA0139.1	CTCF	22:19723256-19723526	19723368	19723387	+	-18.870967741935488	0.10972124808176886	0.7669850395590417	GAAGCCTGAGCGGCCTGCG	5096	ref
100	MA0139.1	CTCF	22:19723256-19723526	19723327	19723308	-	-18.967741935483872	0.11123695220521768	0.7669850395590417	CCCGCTGCGACGTTCACCA	5096	ref
101	MA0139.1	CTCF	22:19723256-19723526	19723440	19723459	+	-19.080645161290334	0.11302345535295899	0.7669850395590417	TGGGCTATTTCTGGCCAGG	5096	ref
102	MA0139.1	CTCF	22:19723256-19723526	19723287	19723306	+	-19.16129032258064	0.11431152470322559	0.7669850395590417	CTGGTGACAGGAGAACAAT	5096	ref
103	MA0139.1	CTCF	22:19723256-19723526	19723467	19723488	+	-19.225806451612897	0.11534918157849461	0.7669850395590417	CTGGTCGGTGCGGGCGTGG	1	non.ref
104	MA0139.1	CTCF	22:19723256-19723526	19723290	19723309	+	-19.30645161290323	0.11665530006212066	0.7669850395590417	GTGACAGGAGAACAATGTT	5096	ref
105	MA0139.1	CTCF	22:19723256-19723526	19723304	19723323	+	-19.467741935483872	0.11929779822094133	0.7669850395590417	ATGTTGGTGAACGTCGCAG	5096	ref
106	MA0139.1	CTCF	22:19723256-19723526	19723516	19723497	-	-19.51612903225808	0.12009833908450673	0.7669850395590417	GCCGAGCGATAAGGCCGCC	5096	ref
107	MA0139.1	CTCF	22:19723256-19723526	19723399	19723418	+	-19.548387096774206	0.12063411636700039	0.7669850395590417	AGTGTGCTATCTGCCGCTG	5096	ref
108	MA0139.1	CTCF	22:19723256-19723526	19723353	19723372	+	-19.80645161290323	0.12497837975024595	0.7669850395590417	GAGCGGGTGGGAGCAGAAG	1	non.ref
109	MA0139.1	CTCF	22:19723256-19723526	19723387	19723406	+	-19.85483870967741	0.12580452049951418	0.7669850395590417	GCCTCCGGCGATAGTGTGC	5096	ref
110	MA0139.1	CTCF	22:19723256-19723526	19723456	19723475	+	-19.870967741935488	0.12608067951077828	0.7669850395590417	AGGCCGCAGCACTGTGGTC	5095	ref
111	MA0139.1	CTCF	22:19723256-19723526	19723409	19723428	+	-19.903225806451616	0.12663424406127888	0.7669850395590417	CTGCCGCTGCAGCGCGCAT	1	non.ref
112	MA0139.1	CTCF	22:19723256-19723526	19723483	19723462	-	-19.919354838709666	0.1269116574076179	0.7669850395590417	CCCGCACCGACCAGTGCTG	1	non.ref
113	MA0139.1	CTCF	22:19723256-19723526	19723343	19723362	+	-19.935483870967744	0.12718947046232643	0.7669850395590417	GTGCCCTTGAGAGCGGGTG	7	non.ref
114	MA0139.1	CTCF	22:19723256-19723526	19723389	19723408	+	-19.935483870967744	0.12718947046232643	0.7669850395590417	CTCCGGCGATAGTGTGCTA	5096	ref
115	MA0139.1	CTCF	22:19723256-19723526	19723415	19723434	+	-19.951612903225794	0.1274676841312612	0.7669850395590417	CTGCAGCGCGCGTCCGCGC	5095	ref
116	MA0139.1	CTCF	22:19723256-19723526	19723429	19723410	-	-19.951612903225794	0.1274676841312612	0.7669850395590417	GACGCGCGCTGCAGCGGCA	5095	ref
117	MA0139.1	CTCF	22:19723256-19723526	19723341	19723322	-	-20.096774193548384	0.12999002400465542	0.7755337025362493	GGAGCACTCGGACACCCGC	5096	ref
118	MA0139.1	CTCF	22:19723256-19723526	19723345	19723364	+	-20.290322580645153	0.133404373373196	0.7814589771575706	GCCCCTGAGAGCGGGTGGG	5089	ref
119	MA0139.1	CTCF	22:19723256-19723526	19723294	19723313	+	-20.370967741935488	0.13484442231492721	0.7814589771575706	CAGGAGAACAATGTTGGTG	5096	ref
120	MA0139.1	CTCF	22:19723256-19723526	19723466	19723485	+	-20.370967741935488	0.13484442231492721	0.7814589771575706	ACTGTGGTCGGTGCGGGCG	5095	ref
121	MA0139.1	CTCF	22:19723256-19723526	19723391	19723372	-	-20.403225806451616	0.1354232886551472	0.7814589771575706	AGGCCGCAGGCCGCTCAGG	5096	ref
122	MA0139.1	CTCF	22:19723256-19723526	19723409	19723428	+	-20.580645161290334	0.1386362838165951	0.7894973340592095	CTGCCGCTGCAGCGCGCGT	5095	ref
123	MA0139.1	CTCF	22:19723256-19723526	19723431	19723412	-	-20.69354838709677	0.1407068199805508	0.7894973340592095	CGGATGCGCGCTGCAGCGG	1	non.ref
124	MA0139.1	CTCF	22:19723256-19723526	19723399	19723380	-	-20.725806451612897	0.1413020796753699	0.7894973340592095	ATCGCCGGAGGCCGCAGGC	5096	ref
125	MA0139.1	CTCF	22:19723256-19723526	19723317	19723336	+	-20.725806451612897	0.1413020796753699	0.7894973340592095	TCGCAGCGGGTGTCCGAGT	5096	ref
126	MA0139.1	CTCF	22:19723256-19723526	19723285	19723266	-	-20.951612903225794	0.14551470593505655	0.8044896814569522	CAGAACGCGGCATTCACAA	3	non.ref
127	MA0139.1	CTCF	22:19723256-19723526	19723297	19723316	+	-21.0	0.14642792177255615	0.8044896814569522	GAGAACAATGTTGGTGAAC	5096	ref
128	MA0139.1	CTCF	22:19723256-19723526	19723469	19723488	+	-21.16129032258064	0.1494985690624162	0.8044896814569522	GTGGTCGGTGCGGGCGTGG	5095	ref
129	MA0139.1	CTCF	22:19723256-19723526	19723275	19723256	-	-21.17741935483872	0.14980786243177135	0.8044896814569522	CATTCACAACGGAAGAAAA	5096	ref
130	MA0139.1	CTCF	22:19723256-19723526	19723414	19723433	+	-21.209677419354847	0.15042770083528012	0.8044896814569522	GCTGCAGCGCGCGTCCGCG	5095	ref
131	MA0139.1	CTCF	22:19723256-19723526	19723278	19723297	+	-21.241935483870975	0.15104921671081684	0.8044896814569522	CGTCCTGTCCTGGTGACAG	5093	ref
132	MA0139.1	CTCF	22:19723256-19723526	19723296	19723315	+	-21.290322580645153	0.15198455629797536	0.8044896814569522	GGAGAACAATGTTGGTGAA	5096	ref
133	MA0139.1	CTCF	22:19723256-19723526	19723272	19723291	+	-21.467741935483872	0.1554457946040202	0.8063021435518749	ATGCCGCGTTCTGTCCTGG	3	non.ref
134	MA0139.1	CTCF	22:19723256-19723526	19723344	19723363	+	-21.48387096774192	0.15576291409524856	0.8063021435518749	TGCCCCTGAGAGCGGGTGG	5089	ref
135	MA0139.1	CTCF	22:19723256-19723526	19723486	19723465	-	-21.48387096774192	0.15576291409524856	0.8063021435518749	ACGCCCGCACCGACCAGTG	1	non.ref
136	MA0139.1	CTCF	22:19723256-19723526	19723446	19723465	+	-21.629032258064512	0.15863534469826845	0.8137920918153314	ATTTCTGGCCAGGCCGCAG	5096	ref
137	MA0139.1	CTCF	22:19723256-19723526	19723425	19723444	+	-21.790322580645153	0.16186600858418387	0.8137920918153314	CGTCCGCGCGGCCTCTGGG	5095	ref
138	MA0139.1	CTCF	22:19723256-19723526	19723359	19723378	+	-21.887096774193537	0.16382394494576147	0.8137920918153314	GTGGGAGCGGAAGCCTGAG	5095	ref
139	MA0139.1	CTCF	22:19723256-19723526	19723463	19723484	+	-21.903225806451616	0.16415171479457058	0.8137920918153314	AGCACTGGTCGGTGCGGGC	1	non.ref
140	MA0139.1	CTCF	22:19723256-19723526	19723359	19723340	-	-21.919354838709666	0.16447989659718587	0.8137920918153314	CCGCTCTCAAGGGCACACG	7	non.ref
141	MA0139.1	CTCF	22:19723256-19723526	19723375	19723394	+	-21.951612903225794	0.16513744273470365	0.8137920918153314	GAGCGGCCTGCGGCCTCCG	5096	ref
142	MA0139.1	CTCF	22:19723256-19723526	19723446	19723427	-	-22.0	0.16612687271117466	0.8137920918153314	AGCCCAGAGGCCGCGCGGA	5096	ref
143	MA0139.1	CTCF	22:19723256-19723526	19723488	19723507	+	-22.01612903225808	0.16645747332586325	0.8137920918153314	CAGGGGCGGGGCGGCCTTA	5096	ref
144	MA0139.1	CTCF	22:19723256-19723526	19723262	19723281	+	-22.112903225806463	0.16844979777306435	0.814268789345709	TCCGTTGTGAATGCCGCGT	5096	ref
145	MA0139.1	CTCF	22:19723256-19723526	19723460	19723441	-	-22.241935483870975	0.17112909568822943	0.814268789345709	GCCTGGCCAGAAATAGCCC	5096	ref
146	MA0139.1	CTCF	22:19723256-19723526	19723288	19723269	-	-22.290322580645153	0.17214051284827292	0.814268789345709	GGACAGGACGCGGCATTCA	5093	ref
147	MA0139.1	CTCF	22:19723256-19723526	19723382	19723363	-	-22.32258064516128	0.17281681254826253	0.814268789345709	GCCGCTCAGGCTTCTGCTC	1	non.ref
148	MA0139.1	CTCF	22:19723256-19723526	19723331	19723312	-	-22.33870967741936	0.1731555793339794	0.814268789345709	GACACCCGCTGCGACGTTC	5096	ref
149	MA0139.1	CTCF	22:19723256-19723526	19723285	19723266	-	-22.35483870967741	0.1734947704571823	0.814268789345709	CAGGACGCGGCATTCACAA	5093	ref
150	MA0139.1	CTCF	22:19723256-19723526	19723460	19723479	+	-22.51612903225808	0.17690897461943678	0.8247941598151225	CGCAGCACTGTGGTCGGTG	5095	ref
151	MA0139.1	CTCF	22:19723256-19723526	19723486	19723467	-	-22.596774193548384	0.17863125931762625	0.8273447799974268	ACGCCCGCACCGACCACAG	5095	ref
152	MA0139.1	CTCF	22:19723256-19723526	19723388	19723407	+	-22.66129032258064	0.1800163457301096	0.8277001204135429	CCTCCGGCGATAGTGTGCT	5096	ref
153	MA0139.1	CTCF	22:19723256-19723526	19723268	19723287	+	-22.709677419354847	0.1810594013404625	0.8277001204135429	GTGAATGCCGCGTTCTGTC	3	non.ref
154	MA0139.1	CTCF	22:19723256-19723526	19723402	19723421	+	-22.903225806451616	0.18526806611407665	0.8317809886454294	GTGCTATCTGCCGCTGCAG	5096	ref
155	MA0139.1	CTCF	22:19723256-19723526	19723277	19723258	-	-22.951612903225794	0.18632926278951345	0.8317809886454294	GGCATTCACAACGGAAGAA	5096	ref
156	MA0139.1	CTCF	22:19723256-19723526	19723299	19723318	+	-23.048387096774206	0.18846253033916582	0.8317809886454294	GAACAATGTTGGTGAACGT	5096	ref
157	MA0139.1	CTCF	22:19723256-19723526	19723425	19723444	+	-23.096774193548384	0.18953457420502673	0.8317809886454294	CATCCGCGCGGCCTCTGGG	1	non.ref
158	MA0139.1	CTCF	22:19723256-19723526	19723343	19723324	-	-23.112903225806463	0.1898927200381877	0.8317809886454294	ACGGAGCACTCGGACACCC	5096	ref
159	MA0139.1	CTCF	22:19723256-19723526	19723477	19723456	-	-23.14516129032259	0.1906102540961001	0.8317809886454294	CCGACCAGTGCTGCGGCCT	1	non.ref
160	MA0139.1	CTCF	22:19723256-19723526	19723415	19723434	+	-23.17741935483872	0.19132932529828395	0.8317809886454294	CTGCAGCGCGCATCCGCGC	1	non.ref
161	MA0139.1	CTCF	22:19723256-19723526	19723366	19723385	+	-23.225806451612897	0.19241098437851178	0.8317809886454294	CGGAAGCCTGAGCGGCCTG	5095	ref
162	MA0139.1	CTCF	22:19723256-19723526	19723435	19723416	-	-23.274193548387103	0.19349616569525097	0.8317809886454294	CGCGCGGATGCGCGCTGCA	1	non.ref
163	MA0139.1	CTCF	22:19723256-19723526	19723448	19723467	+	-23.290322580645153	0.19385872203565668	0.8317809886454294	TTCTGGCCAGGCCGCAGCA	5096	ref
164	MA0139.1	CTCF	22:19723256-19723526	19723479	19723460	-	-23.33870967741936	0.19494866921377252	0.8317809886454294	CACCGACCACAGTGCTGCG	5095	ref
165	MA0139.1	CTCF	22:19723256-19723526	19723521	19723502	-	-23.596774193548384	0.2008223019329307	0.8516801238601398	GGAGAGCCGAGCGATAAGG	5096	ref
166	MA0139.1	CTCF	22:19723256-19723526	19723291	19723310	+	-23.67741935483872	0.20267851117023383	0.8544052207415845	TGACAGGAGAACAATGTTG	5096	ref
167	MA0139.1	CTCF	22:19723256-19723526	19723435	19723416	-	-23.98387096774192	0.20982137901592068	0.8792514930190961	CGCGCGGACGCGCGCTGCA	5095	ref
168	MA0139.1	CTCF	22:19723256-19723526	19723314	19723333	+	-24.129032258064512	0.2132538939549704	0.8826968375163164	ACGTCGCAGCGGGTGTCCG	5096	ref
169	MA0139.1	CTCF	22:19723256-19723526	19723353	19723372	+	-24.17741935483872	0.21440505570353707	0.8826968375163164	GAGCGGGTGGGAGCGGAAG	5095	ref
170	MA0139.1	CTCF	22:19723256-19723526	19723301	19723282	-	-24.17741935483872	0.21440505570353707	0.8826968375163164	TCTCCTGTCACCAGGACAG	5096	ref
171	MA0139.1	CTCF	22:19723256-19723526	19723501	19723482	-	-24.403225806451616	0.2198226307918958	0.8983966132016996	CGCCCCGCCCCTGCCACGC	5096	ref
172	MA0139.1	CTCF	22:19723256-19723526	19723366	19723385	+	-24.532258064516128	0.2229521136105177	0.8983966132016996	CAGAAGCCTGAGCGGCCTG	1	non.ref
173	MA0139.1	CTCF	22:19723256-19723526	19723362	19723343	-	-24.564516129032256	0.22373824647365836	0.8983966132016996	CACCCGCTCTCAAGGGCAC	7	non.ref
174	MA0139.1	CTCF	22:19723256-19723526	19723385	19723366	-	-24.596774193548384	0.22452589841122972	0.8983966132016996	CAGGCCGCTCAGGCTTCTG	1	non.ref
175	MA0139.1	CTCF	22:19723256-19723526	19723356	19723337	-	-24.612903225806463	0.2249202582061116	0.8983966132016996	CTCTCAGGGGCACACGGAG	5089	ref
176	MA0139.1	CTCF	22:19723256-19723526	19723409	19723390	-	-24.67741935483872	0.22650155337760225	0.8983966132016996	ATAGCACACTATCGCCGGA	5096	ref
177	MA0139.1	CTCF	22:19723256-19723526	19723384	19723365	-	-24.870967741935488	0.23128161315980833	0.8983966132016996	AGGCCGCTCAGGCTTCCGC	5095	ref
178	MA0139.1	CTCF	22:19723256-19723526	19723385	19723366	-	-24.903225806451616	0.2320835585196619	0.8983966132016996	CAGGCCGCTCAGGCTTCCG	5095	ref
179	MA0139.1	CTCF	22:19723256-19723526	19723257	19723276	+	-24.903225806451616	0.2320835585196619	0.8983966132016996	TTTCTTCCGTTGTGAATGC	5096	ref
180	MA0139.1	CTCF	22:19723256-19723526	19723313	19723294	-	-24.951612903225794	0.233289189858624	0.8983966132016996	CACCAACATTGTTCTCCTG	5096	ref
181	MA0139.1	CTCF	22:19723256-19723526	19723380	19723361	-	-25.032258064516128	0.23530593173200032	0.8983966132016996	CGCTCAGGCTTCTGCTCCC	1	non.ref
182	MA0139.1	CTCF	22:19723256-19723526	19723422	19723441	+	-25.14516129032259	0.23814491658413317	0.8983966132016996	GCGCATCCGCGCGGCCTCT	1	non.ref
183	MA0139.1	CTCF	22:19723256-19723526	19723461	19723480	+	-25.14516129032259	0.23814491658413317	0.8983966132016996	GCAGCACTGTGGTCGGTGC	5095	ref
184	MA0139.1	CTCF	22:19723256-19723526	19723349	19723330	-	-25.19354838709677	0.23936712980503216	0.8983966132016996	GGGCACACGGAGCACTCGG	5096	ref
185	MA0139.1	CTCF	22:19723256-19723526	19723421	19723402	-	-25.19354838709677	0.23936712980503216	0.8983966132016996	CTGCAGCGGCAGATAGCAC	5096	ref
186	MA0139.1	CTCF	22:19723256-19723526	19723365	19723384	+	-25.274193548387103	0.2414114285784308	0.8983966132016996	GCGGAAGCCTGAGCGGCCT	5095	ref
187	MA0139.1	CTCF	22:19723256-19723526	19723408	19723427	+	-25.274193548387103	0.2414114285784308	0.8983966132016996	TCTGCCGCTGCAGCGCGCA	1	non.ref
188	MA0139.1	CTCF	22:19723256-19723526	19723423	19723442	+	-25.30645161290323	0.24223168026583153	0.8983966132016996	CGCATCCGCGCGGCCTCTG	1	non.ref
189	MA0139.1	CTCF	22:19723256-19723526	19723288	19723269	-	-25.35483870967741	0.24346474289995967	0.8983966132016996	GGACAGAACGCGGCATTCA	3	non.ref
190	MA0139.1	CTCF	22:19723256-19723526	19723515	19723496	-	-25.403225806451616	0.24470107360684779	0.8983966132016996	CCGAGCGATAAGGCCGCCC	5096	ref
191	MA0139.1	CTCF	22:19723256-19723526	19723394	19723375	-	-25.419354838709666	0.24511390518819098	0.8983966132016996	CGGAGGCCGCAGGCCGCTC	5096	ref
192	MA0139.1	CTCF	22:19723256-19723526	19723284	19723303	+	-25.5	0.24718351853152853	0.8983966132016996	GTCCTGGTGACAGGAGAAC	5096	ref
193	MA0139.1	CTCF	22:19723256-19723526	19723481	19723460	-	-25.51612903225808	0.24759854804869974	0.8983966132016996	CGCACCGACCAGTGCTGCG	1	non.ref
194	MA0139.1	CTCF	22:19723256-19723526	19723408	19723389	-	-25.564516129032256	0.24884565280444804	0.8983966132016996	TAGCACACTATCGCCGGAG	5096	ref
195	MA0139.1	CTCF	22:19723256-19723526	19723461	19723442	-	-25.64516129032259	0.25093132920665084	0.9013043661300113	GGCCTGGCCAGAAATAGCC	5096	ref
196	MA0139.1	CTCF	22:19723256-19723526	19723278	19723297	+	-25.709677419354847	0.25260620911285514	0.9024341164253615	CGTTCTGTCCTGGTGACAG	3	non.ref
197	MA0139.1	CTCF	22:19723256-19723526	19723470	19723489	+	-25.758064516129025	0.25386607056861976	0.9024341164253615	TGGTCGGTGCGGGCGTGGC	5096	ref
198	MA0139.1	CTCF	22:19723256-19723526	19723268	19723287	+	-25.85483870967741	0.2563952687414712	0.9024341164253615	GTGAATGCCGCGTCCTGTC	5093	ref
199	MA0139.1	CTCF	22:19723256-19723526	19723408	19723427	+	-25.870967741935488	0.256818038145866	0.9024341164253615	TCTGCCGCTGCAGCGCGCG	5095	ref
200	MA0139.1	CTCF	22:19723256-19723526	19723301	19723320	+	-25.935483870967744	0.2585125800942478	0.9024341164253615	ACAATGTTGGTGAACGTCG	5096	ref
201	MA0139.1	CTCF	22:19723256-19723526	19723365	19723384	+	-25.951612903225794	0.2589370618152316	0.9024341164253615	GCAGAAGCCTGAGCGGCCT	1	non.ref
202	MA0139.1	CTCF	22:19723256-19723526	19723411	19723392	-	-26.19354838709677	0.2653457969718147	0.9097555499559872	AGATAGCACACTATCGCCG	5096	ref
203	MA0139.1	CTCF	22:19723256-19723526	19723353	19723334	-	-26.258064516129025	0.2670678066315304	0.9097555499559872	TCAAGGGCACACGGAGCAC	7	non.ref
204	MA0139.1	CTCF	22:19723256-19723526	19723348	19723367	+	-26.274193548387103	0.2674991460808087	0.9097555499559872	CTTGAGAGCGGGTGGGAGC	7	non.ref
205	MA0139.1	CTCF	22:19723256-19723526	19723469	19723450	-	-26.274193548387103	0.2674991460808087	0.9097555499559872	AGTGCTGCGGCCTGGCCAG	5095	ref
206	MA0139.1	CTCF	22:19723256-19723526	19723471	19723450	-	-26.274193548387103	0.2674991460808087	0.9097555499559872	AGTGCTGCGGCCTGGCCAG	1	non.ref
207	MA0139.1	CTCF	22:19723256-19723526	19723417	19723436	+	-26.370967741935488	0.27009423437630176	0.9112518865026926	GCAGCGCGCGTCCGCGCGG	5095	ref
208	MA0139.1	CTCF	22:19723256-19723526	19723340	19723359	+	-26.387096774193537	0.27052790380548686	0.9112518865026926	CGTGTGCCCTTGAGAGCGG	7	non.ref
209	MA0139.1	CTCF	22:19723256-19723526	19723292	19723273	-	-26.532258064516128	0.27444600313174305	0.9200475533559387	ACCAGGACAGGACGCGGCA	5093	ref
210	MA0139.1	CTCF	22:19723256-19723526	19723286	19723267	-	-26.596774193548384	0.27619601395417703	0.9215260370793394	ACAGAACGCGGCATTCACA	3	non.ref
211	MA0139.1	CTCF	22:19723256-19723526	19723348	19723367	+	-26.64516129032259	0.2775119610923866	0.9215491538162273	CCTGAGAGCGGGTGGGAGC	5089	ref
212	MA0139.1	CTCF	22:19723256-19723526	19723423	19723442	+	-26.709677419354847	0.2792710722569609	0.923036783422068	CGCGTCCGCGCGGCCTCTG	5095	ref
213	MA0139.1	CTCF	22:19723256-19723526	19723316	19723297	-	-26.790322580645153	0.28147722391440766	0.9231223488573072	GTTCACCAACATTGTTCTC	5096	ref
214	MA0139.1	CTCF	22:19723256-19723526	19723281	19723300	+	-26.80645161290323	0.2819194673356833	0.9231223488573072	TCTGTCCTGGTGACAGGAG	3	non.ref
215	MA0139.1	CTCF	22:19723256-19723526	19723330	19723311	-	-26.98387096774192	0.28680494409854873	0.9231675787687594	ACACCCGCTGCGACGTTCA	5096	ref
216	MA0139.1	CTCF	22:19723256-19723526	19723376	19723357	-	-27.0	0.28725095649497234	0.9231675787687594	CAGGCTTCTGCTCCCACCC	1	non.ref
217	MA0139.1	CTCF	22:19723256-19723526	19723437	19723418	-	-27.032258064516128	0.2881439347038395	0.9231675787687594	GCCGCGCGGATGCGCGCTG	1	non.ref
218	MA0139.1	CTCF	22:19723256-19723526	19723513	19723494	-	-27.225806451612897	0.2935280999954557	0.9231675787687594	GAGCGATAAGGCCGCCCCG	5096	ref
219	MA0139.1	CTCF	22:19723256-19723526	19723310	19723329	+	-27.258064516129025	0.2944297916110372	0.9231675787687594	GTGAACGTCGCAGCGGGTG	5096	ref
220	MA0139.1	CTCF	22:19723256-19723526	19723526	19723507	-	-27.274193548387103	0.29488114354535355	0.9231675787687594	AGGCAGGAGAGCCGAGCGA	1	non.ref
221	MA0139.1	CTCF	22:19723256-19723526	19723292	19723273	-	-27.290322580645153	0.2953327648683626	0.9231675787687594	ACCAGGACAGAACGCGGCA	3	non.ref
222	MA0139.1	CTCF	22:19723256-19723526	19723415	19723396	-	-27.290322580645153	0.2953327648683626	0.9231675787687594	CGGCAGATAGCACACTATC	5096	ref
223	MA0139.1	CTCF	22:19723256-19723526	19723462	19723443	-	-27.419354838709666	0.29895653754647356	0.9231675787687594	CGGCCTGGCCAGAAATAGC	5096	ref
224	MA0139.1	CTCF	22:19723256-19723526	19723414	19723433	+	-27.419354838709666	0.29895653754647356	0.9231675787687594	GCTGCAGCGCGCATCCGCG	1	non.ref
225	MA0139.1	CTCF	22:19723256-19723526	19723281	19723300	+	-27.451612903225794	0.29986551686306484	0.9231675787687594	CCTGTCCTGGTGACAGGAG	5093	ref
226	MA0139.1	CTCF	22:19723256-19723526	19723276	19723257	-	-27.451612903225794	0.29986551686306484	0.9231675787687594	GCATTCACAACGGAAGAAA	5096	ref
227	MA0139.1	CTCF	22:19723256-19723526	19723441	19723422	-	-27.532258064516128	0.3021432558125525	0.9231675787687594	AGAGGCCGCGCGGACGCGC	5095	ref
228	MA0139.1	CTCF	22:19723256-19723526	19723353	19723334	-	-27.66129032258064	0.30580298779386794	0.9231675787687594	TCAGGGGCACACGGAGCAC	5089	ref
229	MA0139.1	CTCF	22:19723256-19723526	19723356	19723337	-	-27.67741935483872	0.3062617676987429	0.9231675787687594	CTCTCAAGGGCACACGGAG	7	non.ref
230	MA0139.1	CTCF	22:19723256-19723526	19723473	19723454	-	-27.69354838709677	0.3067208190150268	0.9231675787687594	CCACAGTGCTGCGGCCTGG	5095	ref
231	MA0139.1	CTCF	22:19723256-19723526	19723376	19723357	-	-27.709677419354847	0.30718016835453454	0.9231675787687594	CAGGCTTCCGCTCCCACCC	5095	ref
232	MA0139.1	CTCF	22:19723256-19723526	19723432	19723413	-	-27.790322580645153	0.3094813511270331	0.9231675787687594	GCGGATGCGCGCTGCAGCG	1	non.ref
233	MA0139.1	CTCF	22:19723256-19723526	19723481	19723462	-	-27.919354838709666	0.3131781467309338	0.9231675787687594	CGCACCGACCACAGTGCTG	5095	ref
234	MA0139.1	CTCF	22:19723256-19723526	19723371	19723390	+	-28.032258064516128	0.31642772773557226	0.9231675787687594	GCCTGAGCGGCCTGCGGCC	5096	ref
235	MA0139.1	CTCF	22:19723256-19723526	19723472	19723491	+	-28.032258064516128	0.31642772773557226	0.9231675787687594	GTCGGTGCGGGCGTGGCAG	5096	ref
236	MA0139.1	CTCF	22:19723256-19723526	19723347	19723328	-	-28.032258064516128	0.31642772773557226	0.9231675787687594	GCACACGGAGCACTCGGAC	5096	ref
237	MA0139.1	CTCF	22:19723256-19723526	19723392	19723411	+	-28.064516129032256	0.317358661111939	0.9231675787687594	CGGCGATAGTGTGCTATCT	5096	ref
238	MA0139.1	CTCF	22:19723256-19723526	19723317	19723298	-	-28.112903225806463	0.3187571533198934	0.9231675787687594	CGTTCACCAACATTGTTCT	5096	ref
239	MA0139.1	CTCF	22:19723256-19723526	19723478	19723457	-	-28.14516129032259	0.31969089440462994	0.9231675787687594	ACCGACCAGTGCTGCGGCC	1	non.ref
240	MA0139.1	CTCF	22:19723256-19723526	19723355	19723374	+	-28.209677419354847	0.32156166762069915	0.9231675787687594	GCGGGTGGGAGCGGAAGCC	5095	ref
241	MA0139.1	CTCF	22:19723256-19723526	19723379	19723360	-	-28.274193548387103	0.32343680934718577	0.9231675787687594	GCTCAGGCTTCTGCTCCCA	1	non.ref
242	MA0139.1	CTCF	22:19723256-19723526	19723478	19723459	-	-28.30645161290323	0.32437597080570413	0.9231675787687594	ACCGACCACAGTGCTGCGG	5095	ref
243	MA0139.1	CTCF	22:19723256-19723526	19723291	19723272	-	-28.32258064516128	0.32484595848291065	0.9231675787687594	CCAGGACAGGACGCGGCAT	5093	ref
244	MA0139.1	CTCF	22:19723256-19723526	19723261	19723280	+	-28.33870967741936	0.3253162276232615	0.9231675787687594	TTCCGTTGTGAATGCCGCG	5096	ref
245	MA0139.1	CTCF	22:19723256-19723526	19723474	19723493	+	-28.387096774193537	0.32672853584153927	0.9231675787687594	CGGTGCGGGCGTGGCAGGG	5096	ref
246	MA0139.1	CTCF	22:19723256-19723526	19723272	19723291	+	-28.387096774193537	0.32672853584153927	0.9231675787687594	ATGCCGCGTCCTGTCCTGG	5093	ref
247	MA0139.1	CTCF	22:19723256-19723526	19723315	19723334	+	-28.403225806451616	0.3271998596464982	0.9231675787687594	CGTCGCAGCGGGTGTCCGA	5096	ref
248	MA0139.1	CTCF	22:19723256-19723526	19723307	19723326	+	-28.419354838709666	0.3276714813000581	0.9231675787687594	TTGGTGAACGTCGCAGCGG	5096	ref
249	MA0139.1	CTCF	22:19723256-19723526	19723258	19723277	+	-28.48387096774192	0.3295603203805513	0.9231675787687594	TTCTTCCGTTGTGAATGCC	5096	ref
250	MA0139.1	CTCF	22:19723256-19723526	19723384	19723365	-	-28.564516129032256	0.33192739672085736	0.9231675787687594	AGGCCGCTCAGGCTTCTGC	1	non.ref
251	MA0139.1	CTCF	22:19723256-19723526	19723437	19723418	-	-28.612903225806463	0.3333507352108427	0.9231675787687594	GCCGCGCGGACGCGCGCTG	5095	ref
252	MA0139.1	CTCF	22:19723256-19723526	19723340	19723321	-	-28.69354838709677	0.3357281151438656	0.9231675787687594	GAGCACTCGGACACCCGCT	5096	ref
253	MA0139.1	CTCF	22:19723256-19723526	19723455	19723476	+	-28.725806451612897	0.3366808285136358	0.9231675787687594	CAGGCCGCAGCACTGGTCG	1	non.ref
254	MA0139.1	CTCF	22:19723256-19723526	19723479	19723498	+	-28.83870967741936	0.3400231300438463	0.9231675787687594	CGGGCGTGGCAGGGGCGGG	5096	ref
255	MA0139.1	CTCF	22:19723256-19723526	19723260	19723279	+	-28.870967741935488	0.34098029090455384	0.9231675787687594	CTTCCGTTGTGAATGCCGC	5096	ref
256	MA0139.1	CTCF	22:19723256-19723526	19723282	19723263	-	-28.903225806451616	0.3419385002889612	0.9231675787687594	AACGCGGCATTCACAACGG	3	non.ref
257	MA0139.1	CTCF	22:19723256-19723526	19723286	19723305	+	-28.903225806451616	0.3419385002889612	0.9231675787687594	CCTGGTGACAGGAGAACAA	5096	ref
258	MA0139.1	CTCF	22:19723256-19723526	19723348	19723329	-	-28.919354838709666	0.3424179408502823	0.9231675787687594	GGCACACGGAGCACTCGGA	5096	ref
259	MA0139.1	CTCF	22:19723256-19723526	19723401	19723420	+	-28.935483870967744	0.34289763709239196	0.9231675787687594	TGTGCTATCTGCCGCTGCA	5096	ref
260	MA0139.1	CTCF	22:19723256-19723526	19723395	19723414	+	-29.080645161290334	0.34722580260495306	0.9231675787687594	CGATAGTGTGCTATCTGCC	5096	ref
261	MA0139.1	CTCF	22:19723256-19723526	19723282	19723263	-	-29.096774193548384	0.3477078810828971	0.9231675787687594	GACGCGGCATTCACAACGG	5093	ref
262	MA0139.1	CTCF	22:19723256-19723526	19723345	19723364	+	-29.096774193548384	0.3477078810828971	0.9231675787687594	GCCCTTGAGAGCGGGTGGG	7	non.ref
263	MA0139.1	CTCF	22:19723256-19723526	19723486	19723505	+	-29.129032258064512	0.3486727368981519	0.9231675787687594	GGCAGGGGCGGGGCGGCCT	5096	ref
264	MA0139.1	CTCF	22:19723256-19723526	19723436	19723455	+	-29.14516129032259	0.34915552584425313	0.9231675787687594	CCTCTGGGCTATTTCTGGC	5096	ref
265	MA0139.1	CTCF	22:19723256-19723526	19723452	19723473	+	-29.14516129032259	0.34915552584425313	0.9231675787687594	GGCCAGGCCGCAGCACTGG	1	non.ref
266	MA0139.1	CTCF	22:19723256-19723526	19723351	19723332	-	-29.17741935483872	0.35012179478871985	0.9231675787687594	AGGGGCACACGGAGCACTC	5089	ref
267	MA0139.1	CTCF	22:19723256-19723526	19723441	19723460	+	-29.225806451612897	0.3515729669597931	0.9235349579839341	GGGCTATTTCTGGCCAGGC	5096	ref
268	MA0139.1	CTCF	22:19723256-19723526	19723519	19723500	-	-29.32258064516128	0.35448154845289537	0.9277137922335998	AGAGCCGAGCGATAAGGCC	5096	ref
269	MA0139.1	CTCF	22:19723256-19723526	19723363	19723344	-	-29.64516129032259	0.3642348449357087	0.9497086327212552	CCACCCGCTCTCAGGGGCA	5089	ref
270	MA0139.1	CTCF	22:19723256-19723526	19723483	19723502	+	-29.758064516129025	0.3676688056475541	0.9516133793230812	CGTGGCAGGGGCGGGGCGG	5096	ref
271	MA0139.1	CTCF	22:19723256-19723526	19723456	19723477	+	-29.758064516129025	0.3676688056475541	0.9516133793230812	AGGCCGCAGCACTGGTCGG	1	non.ref
272	MA0139.1	CTCF	22:19723256-19723526	19723456	19723437	-	-29.903225806451616	0.3720987262749986	0.9595512941303994	GGCCAGAAATAGCCCAGAG	5096	ref
273	MA0139.1	CTCF	22:19723256-19723526	19723295	19723276	-	-30.048387096774206	0.37654503322482924	0.9620111878843269	GTCACCAGGACAGGACGCG	5093	ref
274	MA0139.1	CTCF	22:19723256-19723526	19723477	19723496	+	-30.064516129032256	0.37704001356178196	0.9620111878843269	TGCGGGCGTGGCAGGGGCG	5096	ref
275	MA0139.1	CTCF	22:19723256-19723526	19723458	19723477	+	-30.129032258064512	0.3790220042283181	0.9620111878843269	GCCGCAGCACTGTGGTCGG	5095	ref
276	MA0139.1	CTCF	22:19723256-19723526	19723438	19723419	-	-30.17741935483872	0.3805104190214479	0.9620111878843269	GGCCGCGCGGATGCGCGCT	1	non.ref
277	MA0139.1	CTCF	22:19723256-19723526	19723388	19723369	-	-30.290322580645153	0.3839899853483075	0.9620111878843269	CCGCAGGCCGCTCAGGCTT	5096	ref
278	MA0139.1	CTCF	22:19723256-19723526	19723476	19723455	-	-30.35483870967741	0.3859823727652838	0.9620111878843269	CGACCAGTGCTGCGGCCTG	1	non.ref
279	MA0139.1	CTCF	22:19723256-19723526	19723429	19723448	+	-30.467741935483872	0.3894759074173635	0.9620111878843269	CGCGCGGCCTCTGGGCTAT	5096	ref
280	MA0139.1	CTCF	22:19723256-19723526	19723520	19723501	-	-30.467741935483872	0.3894759074173635	0.9620111878843269	GAGAGCCGAGCGATAAGGC	5096	ref
281	MA0139.1	CTCF	22:19723256-19723526	19723351	19723332	-	-30.48387096774192	0.3899757147883065	0.9620111878843269	AAGGGCACACGGAGCACTC	7	non.ref
282	MA0139.1	CTCF	22:19723256-19723526	19723383	19723364	-	-30.48387096774192	0.3899757147883065	0.9620111878843269	GGCCGCTCAGGCTTCTGCT	1	non.ref
283	MA0139.1	CTCF	22:19723256-19723526	19723326	19723307	-	-30.5	0.3904756981683022	0.9620111878843269	CCGCTGCGACGTTCACCAA	5096	ref
284	MA0139.1	CTCF	22:19723256-19723526	19723472	19723453	-	-30.564516129032256	0.3924772086829762	0.9620111878843269	CACAGTGCTGCGGCCTGGC	5095	ref
285	MA0139.1	CTCF	22:19723256-19723526	19723432	19723413	-	-30.596774193548384	0.39347901181099587	0.9620111878843269	GCGGACGCGCGCTGCAGCG	5095	ref
286	MA0139.1	CTCF	22:19723256-19723526	19723522	19723503	-	-30.709677419354847	0.3969905464546173	0.9620111878843269	AGGAGAGCCGAGCGATAAG	1	non.ref
287	MA0139.1	CTCF	22:19723256-19723526	19723477	19723458	-	-30.709677419354847	0.3969905464546173	0.9620111878843269	CCGACCACAGTGCTGCGGC	5095	ref
288	MA0139.1	CTCF	22:19723256-19723526	19723459	19723480	+	-30.741935483870975	0.3979953290327103	0.9620111878843269	CCGCAGCACTGGTCGGTGC	1	non.ref
289	MA0139.1	CTCF	22:19723256-19723526	19723495	19723476	-	-30.82258064516128	0.400510107359878	0.9620111878843269	GCCCCTGCCACGCCCGCAC	5096	ref
290	MA0139.1	CTCF	22:19723256-19723526	19723383	19723364	-	-30.870967741935488	0.4020208143410855	0.9620111878843269	GGCCGCTCAGGCTTCCGCT	5095	ref
291	MA0139.1	CTCF	22:19723256-19723526	19723412	19723431	+	-30.887096774193537	0.40252471803614753	0.9620111878843269	CCGCTGCAGCGCGCATCCG	1	non.ref
292	MA0139.1	CTCF	22:19723256-19723526	19723522	19723503	-	-30.903225806451616	0.40302874079861795	0.9620111878843269	GGGAGAGCCGAGCGATAAG	5095	ref
293	MA0139.1	CTCF	22:19723256-19723526	19723311	19723292	-	-30.967741935483872	0.4050464637402911	0.9620111878843269	CCAACATTGTTCTCCTGTC	5096	ref
294	MA0139.1	CTCF	22:19723256-19723526	19723441	19723422	-	-30.98387096774192	0.40555124181628344	0.9620111878843269	AGAGGCCGCGCGGATGCGC	1	non.ref
295	MA0139.1	CTCF	22:19723256-19723526	19723478	19723497	+	-31.032258064516128	0.40706653443703544	0.9620111878843269	GCGGGCGTGGCAGGGGCGG	5096	ref
296	MA0139.1	CTCF	22:19723256-19723526	19723475	19723456	-	-31.048387096774206	0.4075719555548858	0.9620111878843269	GACCACAGTGCTGCGGCCT	5095	ref
297	MA0139.1	CTCF	22:19723256-19723526	19723421	19723440	+	-31.14516129032259	0.4106073916082096	0.9620111878843269	CGCGCATCCGCGCGGCCTC	1	non.ref
298	MA0139.1	CTCF	22:19723256-19723526	19723326	19723345	+	-31.225806451612897	0.41314085285557667	0.9620111878843269	GTGTCCGAGTGCTCCGTGT	5096	ref
299	MA0139.1	CTCF	22:19723256-19723526	19723514	19723495	-	-31.258064516129025	0.41415522954048356	0.9620111878843269	CGAGCGATAAGGCCGCCCC	5096	ref
300	MA0139.1	CTCF	22:19723256-19723526	19723315	19723296	-	-31.290322580645153	0.41517009835661156	0.9620111878843269	TTCACCAACATTGTTCTCC	5096	ref
301	MA0139.1	CTCF	22:19723256-19723526	19723452	19723471	+	-31.30645161290323	0.4156777474527189	0.9620111878843269	GGCCAGGCCGCAGCACTGT	5095	ref
302	MA0139.1	CTCF	22:19723256-19723526	19723432	19723451	+	-31.35483870967741	0.4172015489602927	0.9620111878843269	GCGGCCTCTGGGCTATTTC	5096	ref
303	MA0139.1	CTCF	22:19723256-19723526	19723468	19723449	-	-31.370967741935488	0.41770973148959456	0.9620111878843269	GTGCTGCGGCCTGGCCAGA	5096	ref
304	MA0139.1	CTCF	22:19723256-19723526	19723369	19723388	+	-31.387096774193537	0.41821804577921284	0.9620111878843269	AAGCCTGAGCGGCCTGCGG	5096	ref
305	MA0139.1	CTCF	22:19723256-19723526	19723471	19723490	+	-31.435483870967744	0.41974375448626233	0.9620111878843269	GGTCGGTGCGGGCGTGGCA	5096	ref
306	MA0139.1	CTCF	22:19723256-19723526	19723271	19723290	+	-31.532258064516128	0.4227985579345841	0.9620111878843269	AATGCCGCGTTCTGTCCTG	3	non.ref
307	MA0139.1	CTCF	22:19723256-19723526	19723428	19723409	-	-31.548387096774206	0.42330817185211345	0.9620111878843269	ATGCGCGCTGCAGCGGCAG	1	non.ref
308	MA0139.1	CTCF	22:19723256-19723526	19723309	19723328	+	-31.580645161290334	0.4243276791603421	0.9620111878843269	GGTGAACGTCGCAGCGGGT	5096	ref
309	MA0139.1	CTCF	22:19723256-19723526	19723482	19723501	+	-31.741935483870975	0.42943236809878726	0.9620111878843269	GCGTGGCAGGGGCGGGGCG	5096	ref
310	MA0139.1	CTCF	22:19723256-19723526	19723412	19723393	-	-31.85483870967741	0.43301229870849056	0.9620111878843269	CAGATAGCACACTATCGCC	5096	ref
311	MA0139.1	CTCF	22:19723256-19723526	19723487	19723468	-	-31.919354838709666	0.43506032654477167	0.9620111878843269	CACGCCCGCACCGACCACA	5095	ref
312	MA0139.1	CTCF	22:19723256-19723526	19723428	19723409	-	-31.919354838709666	0.43506032654477167	0.9620111878843269	ACGCGCGCTGCAGCGGCAG	5095	ref
313	MA0139.1	CTCF	22:19723256-19723526	19723475	19723454	-	-31.951612903225794	0.4360850322191254	0.9620111878843269	GACCAGTGCTGCGGCCTGG	1	non.ref
314	MA0139.1	CTCF	22:19723256-19723526	19723299	19723280	-	-32.096774193548384	0.4407009184869821	0.9620111878843269	TCCTGTCACCAGGACAGAA	3	non.ref
315	MA0139.1	CTCF	22:19723256-19723526	19723462	19723481	+	-32.12903225806451	0.4417277163665858	0.9620111878843269	CAGCACTGTGGTCGGTGCG	5095	ref
316	MA0139.1	CTCF	22:19723256-19723526	19723277	19723296	+	-32.16129032258064	0.44275485349135124	0.9620111878843269	GCGTCCTGTCCTGGTGACA	5093	ref
317	MA0139.1	CTCF	22:19723256-19723526	19723404	19723385	-	-32.17741935483872	0.4432685988213052	0.9620111878843269	ACACTATCGCCGGAGGCCG	5096	ref
318	MA0139.1	CTCF	22:19723256-19723526	19723279	19723298	+	-32.258064516129025	0.4458385049692879	0.9620111878843269	GTTCTGTCCTGGTGACAGG	3	non.ref
319	MA0139.1	CTCF	22:19723256-19723526	19723325	19723344	+	-32.35483870967741	0.4489252157545707	0.9620111878843269	GGTGTCCGAGTGCTCCGTG	5096	ref
320	MA0139.1	CTCF	22:19723256-19723526	19723367	19723386	+	-32.37096774193549	0.44943996394067653	0.9620111878843269	AGAAGCCTGAGCGGCCTGC	1	non.ref
321	MA0139.1	CTCF	22:19723256-19723526	19723324	19723343	+	-32.435483870967744	0.4514998335580458	0.9620111878843269	GGGTGTCCGAGTGCTCCGT	5096	ref
322	MA0139.1	CTCF	22:19723256-19723526	19723426	19723407	-	-32.46774193548387	0.4525301954636234	0.9620111878843269	GCGCGCTGCAGCGGCAGAT	5096	ref
323	MA0139.1	CTCF	22:19723256-19723526	19723329	19723310	-	-32.48387096774192	0.4530454860905593	0.9620111878843269	CACCCGCTGCGACGTTCAC	5096	ref
324	MA0139.1	CTCF	22:19723256-19723526	19723466	19723447	-	-32.51612903225808	0.4540762724718661	0.9620111878843269	GCTGCGGCCTGGCCAGAAA	5096	ref
325	MA0139.1	CTCF	22:19723256-19723526	19723474	19723453	-	-32.51612903225808	0.4540762724718661	0.9620111878843269	ACCAGTGCTGCGGCCTGGC	1	non.ref
326	MA0139.1	CTCF	22:19723256-19723526	19723483	19723464	-	-32.564516129032256	0.45562297153446707	0.9620111878843269	CCCGCACCGACCACAGTGC	5095	ref
327	MA0139.1	CTCF	22:19723256-19723526	19723331	19723350	+	-32.564516129032256	0.45562297153446707	0.9620111878843269	CGAGTGCTCCGTGTGCCCC	5089	ref
328	MA0139.1	CTCF	22:19723256-19723526	19723367	19723386	+	-32.564516129032256	0.45562297153446707	0.9620111878843269	GGAAGCCTGAGCGGCCTGC	5095	ref
329	MA0139.1	CTCF	22:19723256-19723526	19723324	19723305	-	-32.66129032258064	0.458718279889581	0.9620111878843269	GCTGCGACGTTCACCAACA	5096	ref
330	MA0139.1	CTCF	22:19723256-19723526	19723496	19723477	-	-32.7258064516129	0.4607831961220654	0.9620111878843269	CGCCCCTGCCACGCCCGCA	5096	ref
331	MA0139.1	CTCF	22:19723256-19723526	19723299	19723280	-	-32.7741935483871	0.4623325071625004	0.9620111878843269	TCCTGTCACCAGGACAGGA	5093	ref
332	MA0139.1	CTCF	22:19723256-19723526	19723321	19723302	-	-32.7741935483871	0.4623325071625004	0.9620111878843269	GCGACGTTCACCAACATTG	5096	ref
333	MA0139.1	CTCF	22:19723256-19723526	19723312	19723331	+	-32.82258064516128	0.46388238939107396	0.9620111878843269	GAACGTCGCAGCGGGTGTC	5096	ref
334	MA0139.1	CTCF	22:19723256-19723526	19723442	19723423	-	-32.88709677419354	0.4659496202111768	0.9620111878843269	CAGAGGCCGCGCGGATGCG	1	non.ref
335	MA0139.1	CTCF	22:19723256-19723526	19723499	19723518	+	-32.98387096774192	0.46905197498199414	0.9620111878843269	CGGCCTTATCGCTCGGCTC	5096	ref
336	MA0139.1	CTCF	22:19723256-19723526	19723444	19723463	+	-33.03225806451613	0.47060384760334273	0.9620111878843269	CTATTTCTGGCCAGGCCGC	5096	ref
337	MA0139.1	CTCF	22:19723256-19723526	19723440	19723421	-	-33.096774193548384	0.47267376496529323	0.9620111878843269	GAGGCCGCGCGGATGCGCG	1	non.ref
338	MA0139.1	CTCF	22:19723256-19723526	19723379	19723360	-	-33.096774193548384	0.47267376496529323	0.9620111878843269	GCTCAGGCTTCCGCTCCCA	5095	ref
339	MA0139.1	CTCF	22:19723256-19723526	19723271	19723290	+	-33.11290322580646	0.47319133213022724	0.9620111878843269	AATGCCGCGTCCTGTCCTG	5093	ref
340	MA0139.1	CTCF	22:19723256-19723526	19723443	19723424	-	-33.12903225806451	0.4737089219306654	0.9620111878843269	CCAGAGGCCGCGCGGACGC	5095	ref
341	MA0139.1	CTCF	22:19723256-19723526	19723498	19723517	+	-33.12903225806451	0.4737089219306654	0.9620111878843269	GCGGCCTTATCGCTCGGCT	5096	ref
342	MA0139.1	CTCF	22:19723256-19723526	19723269	19723288	+	-33.16129032258064	0.47474428533314494	0.9620111878843269	TGAATGCCGCGTTCTGTCC	3	non.ref
343	MA0139.1	CTCF	22:19723256-19723526	19723442	19723423	-	-33.2741935483871	0.4783690892436425	0.9620111878843269	CAGAGGCCGCGCGGACGCG	5095	ref
344	MA0139.1	CTCF	22:19723256-19723526	19723473	19723492	+	-33.2741935483871	0.4783690892436425	0.9620111878843269	TCGGTGCGGGCGTGGCAGG	5096	ref
345	MA0139.1	CTCF	22:19723256-19723526	19723370	19723351	-	-33.30645161290323	0.4794050193777366	0.9620111878843269	TCTGCTCCCACCCGCTCTC	1	non.ref
346	MA0139.1	CTCF	22:19723256-19723526	19723496	19723515	+	-33.30645161290323	0.4794050193777366	0.9620111878843269	GGGCGGCCTTATCGCTCGG	5096	ref
347	MA0139.1	CTCF	22:19723256-19723526	19723340	19723359	+	-33.30645161290323	0.4794050193777366	0.9620111878843269	CGTGTGCCCCTGAGAGCGG	5089	ref
348	MA0139.1	CTCF	22:19723256-19723526	19723380	19723361	-	-33.37096774193549	0.4814773596554005	0.9620111878843269	CGCTCAGGCTTCCGCTCCC	5095	ref
349	MA0139.1	CTCF	22:19723256-19723526	19723319	19723338	+	-33.38709677419354	0.4819955124585249	0.9620111878843269	GCAGCGGGTGTCCGAGTGC	5096	ref
350	MA0139.1	CTCF	22:19723256-19723526	19723363	19723344	-	-33.435483870967744	0.4835501330162515	0.9620111878843269	CCACCCGCTCTCAAGGGCA	7	non.ref
351	MA0139.1	CTCF	22:19723256-19723526	19723512	19723493	-	-33.451612903225794	0.48406842480471823	0.9620111878843269	AGCGATAAGGCCGCCCCGC	5096	ref
352	MA0139.1	CTCF	22:19723256-19723526	19723464	19723445	-	-33.451612903225794	0.48406842480471823	0.9620111878843269	TGCGGCCTGGCCAGAAATA	5096	ref
353	MA0139.1	CTCF	22:19723256-19723526	19723416	19723397	-	-33.46774193548387	0.48458672957349336	0.9620111878843269	GCGGCAGATAGCACACTAT	5096	ref
354	MA0139.1	CTCF	22:19723256-19723526	19723422	19723441	+	-33.48387096774192	0.48510507343598874	0.9620111878843269	GCGCGTCCGCGCGGCCTCT	5095	ref
355	MA0139.1	CTCF	22:19723256-19723526	19723430	19723449	+	-33.53225806451613	0.4866600812456454	0.962383980890265	GCGCGGCCTCTGGGCTATT	5096	ref
356	MA0139.1	CTCF	22:19723256-19723526	19723347	19723366	+	-33.62903225806451	0.48977064861537656	0.9641440014020597	CCTTGAGAGCGGGTGGGAG	7	non.ref
357	MA0139.1	CTCF	22:19723256-19723526	19723480	19723461	-	-33.64516129032259	0.4902891370766156	0.9641440014020597	GCACCGACCACAGTGCTGC	5095	ref
358	MA0139.1	CTCF	22:19723256-19723526	19723279	19723298	+	-33.70967741935485	0.49236318673865753	0.9655255806797074	GTCCTGTCCTGGTGACAGG	5093	ref
359	MA0139.1	CTCF	22:19723256-19723526	19723295	19723276	-	-33.83870967741936	0.49651184922549874	0.9692782543411277	GTCACCAGGACAGAACGCG	3	non.ref
360	MA0139.1	CTCF	22:19723256-19723526	19723417	19723436	+	-33.85483870967741	0.4970304684902658	0.9692782543411277	GCAGCGCGCATCCGCGCGG	1	non.ref
361	MA0139.1	CTCF	22:19723256-19723526	19723407	19723388	-	-34.01612903225808	0.5022164123365656	0.9739954663497029	AGCACACTATCGCCGGAGG	5096	ref
362	MA0139.1	CTCF	22:19723256-19723526	19723490	19723471	-	-34.01612903225808	0.5022164123365656	0.9739954663497029	TGCCACGCCCGCACCGACC	5096	ref
363	MA0139.1	CTCF	22:19723256-19723526	19723334	19723315	-	-34.064516129032256	0.5037720742329839	0.974328407307749	TCGGACACCCGCTGCGACG	5096	ref
364	MA0139.1	CTCF	22:19723256-19723526	19723331	19723350	+	-34.17741935483872	0.5074018008599523	0.9786599117956342	CGAGTGCTCCGTGTGCCCT	7	non.ref
365	MA0139.1	CTCF	22:19723256-19723526	19723357	19723338	-	-34.258064516129025	0.5099940349173266	0.9809721327371529	GCTCTCAAGGGCACACGGA	7	non.ref
366	MA0139.1	CTCF	22:19723256-19723526	19723468	19723487	+	-34.30645161290323	0.5115491465876403	0.9812822866422308	TGTGGTCGGTGCGGGCGTG	5095	ref
367	MA0139.1	CTCF	22:19723256-19723526	19723298	19723279	-	-34.35483870967741	0.5131040729356755	0.9815904003986836	CCTGTCACCAGGACAGGAC	5093	ref
368	MA0139.1	CTCF	22:19723256-19723526	19723355	19723374	+	-34.419354838709666	0.5151769471303851	0.9828850156633905	GCGGGTGGGAGCAGAAGCC	1	non.ref
369	MA0139.1	CTCF	22:19723256-19723526	19723434	19723453	+	-34.53225806451613	0.5188035317114554	0.9871288819590937	GGCCTCTGGGCTATTTCTG	5096	ref
370	MA0139.1	CTCF	22:19723256-19723526	19723303	19723322	+	-34.61290322580646	0.5213929554483911	0.9882617727003924	AATGTTGGTGAACGTCGCA	5096	ref
371	MA0139.1	CTCF	22:19723256-19723526	19723421	19723440	+	-34.66129032258064	0.5229461085400544	0.9882617727003924	CGCGCGTCCGCGCGGCCTC	5095	ref
372	MA0139.1	CTCF	22:19723256-19723526	19723370	19723351	-	-34.758064516129025	0.5260514129731746	0.9882617727003924	TCCGCTCCCACCCGCTCTC	5095	ref
373	MA0139.1	CTCF	22:19723256-19723526	19723327	19723346	+	-34.79032258064515	0.5270861988174147	0.9882617727003924	TGTCCGAGTGCTCCGTGTG	5096	ref
374	MA0139.1	CTCF	22:19723256-19723526	19723339	19723320	-	-34.83870967741936	0.5286379824683536	0.9882617727003924	AGCACTCGGACACCCGCTG	5096	ref
375	MA0139.1	CTCF	22:19723256-19723526	19723455	19723474	+	-34.87096774193549	0.529672261694941	0.9882617727003924	CAGGCCGCAGCACTGTGGT	5095	ref
376	MA0139.1	CTCF	22:19723256-19723526	19723502	19723483	-	-34.935483870967744	0.5317402108921669	0.9882617727003924	CCGCCCCGCCCCTGCCACG	5096	ref
377	MA0139.1	CTCF	22:19723256-19723526	19723286	19723267	-	-34.935483870967744	0.5317402108921669	0.9882617727003924	ACAGGACGCGGCATTCACA	5093	ref
378	MA0139.1	CTCF	22:19723256-19723526	19723284	19723265	-	-34.951612903225794	0.5322570714342874	0.9882617727003924	AGGACGCGGCATTCACAAC	5093	ref
379	MA0139.1	CTCF	22:19723256-19723526	19723438	19723419	-	-35.0	0.533807314652222	0.9882617727003924	GGCCGCGCGGACGCGCGCT	5095	ref
380	MA0139.1	CTCF	22:19723256-19723526	19723498	19723479	-	-35.03225806451613	0.5348405332370021	0.9882617727003924	CCCGCCCCTGCCACGCCCG	5096	ref
381	MA0139.1	CTCF	22:19723256-19723526	19723347	19723366	+	-35.080645161290334	0.5363898703508312	0.988530022845511	CCCTGAGAGCGGGTGGGAG	5089	ref
382	MA0139.1	CTCF	22:19723256-19723526	19723264	19723283	+	-35.19354838709677	0.5400029220982105	0.98908790751281	CGTTGTGAATGCCGCGTTC	3	non.ref
383	MA0139.1	CTCF	22:19723256-19723526	19723412	19723431	+	-35.258064516129025	0.5420660664822208	0.98908790751281	CCGCTGCAGCGCGCGTCCG	5095	ref
384	MA0139.1	CTCF	22:19723256-19723526	19723489	19723470	-	-35.2741935483871	0.542581660887663	0.98908790751281	GCCACGCCCGCACCGACCA	5096	ref
385	MA0139.1	CTCF	22:19723256-19723526	19723293	19723274	-	-35.32258064516128	0.5441280140767049	0.98908790751281	CACCAGGACAGGACGCGGC	5093	ref
386	MA0139.1	CTCF	22:19723256-19723526	19723505	19723486	-	-35.32258064516128	0.5441280140767049	0.98908790751281	AGGCCGCCCCGCCCCTGCC	5096	ref
387	MA0139.1	CTCF	22:19723256-19723526	19723449	19723468	+	-35.403225806451616	0.5467037739435909	0.98908790751281	TCTGGCCAGGCCGCAGCAC	5096	ref
388	MA0139.1	CTCF	22:19723256-19723526	19723357	19723338	-	-35.403225806451616	0.5467037739435909	0.98908790751281	GCTCTCAGGGGCACACGGA	5089	ref
389	MA0139.1	CTCF	22:19723256-19723526	19723479	19723458	-	-35.451612903225794	0.5482483394953306	0.98908790751281	CACCGACCAGTGCTGCGGC	1	non.ref
390	MA0139.1	CTCF	22:19723256-19723526	19723264	19723283	+	-35.5	0.5497922082649893	0.98908790751281	CGTTGTGAATGCCGCGTCC	5093	ref
391	MA0139.1	CTCF	22:19723256-19723526	19723491	19723472	-	-35.564516129032256	0.5518494412572181	0.98908790751281	CTGCCACGCCCGCACCGAC	5096	ref
392	MA0139.1	CTCF	22:19723256-19723526	19723526	19723507	-	-35.61290322580646	0.5533915129708475	0.98908790751281	AGGCGGGAGAGCCGAGCGA	5095	ref
393	MA0139.1	CTCF	22:19723256-19723526	19723284	19723265	-	-35.62903225806451	0.5539053539869201	0.98908790751281	AGAACGCGGCATTCACAAC	3	non.ref
394	MA0139.1	CTCF	22:19723256-19723526	19723419	19723438	+	-35.741935483870975	0.5574996570030635	0.98908790751281	AGCGCGCATCCGCGCGGCC	1	non.ref
395	MA0139.1	CTCF	22:19723256-19723526	19723360	19723379	+	-35.758064516129025	0.5580127512330364	0.98908790751281	TGGGAGCAGAAGCCTGAGC	1	non.ref
396	MA0139.1	CTCF	22:19723256-19723526	19723300	19723281	-	-35.80645161290323	0.5595514667220414	0.98908790751281	CTCCTGTCACCAGGACAGA	3	non.ref
397	MA0139.1	CTCF	22:19723256-19723526	19723291	19723272	-	-35.80645161290323	0.5595514667220414	0.98908790751281	CCAGGACAGAACGCGGCAT	3	non.ref
398	MA0139.1	CTCF	22:19723256-19723526	19723431	19723450	+	-35.83870967741936	0.5605768112181977	0.98908790751281	CGCGGCCTCTGGGCTATTT	5096	ref
399	MA0139.1	CTCF	22:19723256-19723526	19723332	19723351	+	-35.88709677419354	0.5621140839211876	0.9893207877012901	GAGTGCTCCGTGTGCCCTT	7	non.ref
400	MA0139.1	CTCF	22:19723256-19723526	19723295	19723314	+	-36.0	0.5656972980614228	0.9931443836290316	AGGAGAACAATGTTGGTGA	5096	ref
401	MA0139.1	CTCF	22:19723256-19723526	19723358	19723377	+	-36.14516129032259	0.5702964157317183	0.9950799855301524	GGTGGGAGCGGAAGCCTGA	5095	ref
402	MA0139.1	CTCF	22:19723256-19723526	19723332	19723351	+	-36.19354838709677	0.5718274018727243	0.9950799855301524	GAGTGCTCCGTGTGCCCCT	5089	ref
403	MA0139.1	CTCF	22:19723256-19723526	19723451	19723432	-	-36.20967741935485	0.572337509758654	0.9950799855301524	GAAATAGCCCAGAGGCCGC	5096	ref
404	MA0139.1	CTCF	22:19723256-19723526	19723440	19723421	-	-36.241935483870975	0.5733574054356723	0.9950799855301524	GAGGCCGCGCGGACGCGCG	5095	ref
405	MA0139.1	CTCF	22:19723256-19723526	19723298	19723279	-	-36.258064516129025	0.5738671507460822	0.9950799855301524	CCTGTCACCAGGACAGAAC	3	non.ref
406	MA0139.1	CTCF	22:19723256-19723526	19723300	19723281	-	-36.403225806451616	0.578449187665683	0.9991677467350354	CTCCTGTCACCAGGACAGG	5093	ref
407	MA0139.1	CTCF	22:19723256-19723526	19723372	19723353	-	-36.435483870967744	0.5794660275059869	0.9991677467350354	CTTCCGCTCCCACCCGCTC	5095	ref
408	MA0139.1	CTCF	22:19723256-19723526	19723335	19723354	+	-36.46774193548387	0.580482398316235	0.9991677467350354	TGCTCCGTGTGCCCCTGAG	5089	ref
409	MA0139.1	CTCF	22:19723256-19723526	19723454	19723435	-	-36.64516129032259	0.5860627619731531	0.9999708531177021	CCAGAAATAGCCCAGAGGC	5096	ref
410	MA0139.1	CTCF	22:19723256-19723526	19723394	19723413	+	-36.66129032258064	0.5865692133229459	0.9999708531177021	GCGATAGTGTGCTATCTGC	5096	ref
411	MA0139.1	CTCF	22:19723256-19723526	19723487	19723466	-	-36.80645161290323	0.5911208649013133	0.9999708531177021	CACGCCCGCACCGACCAGT	1	non.ref
412	MA0139.1	CTCF	22:19723256-19723526	19723443	19723424	-	-36.82258064516128	0.5916258740289777	0.9999708531177021	CCAGAGGCCGCGCGGATGC	1	non.ref
413	MA0139.1	CTCF	22:19723256-19723526	19723278	19723259	-	-36.83870967741936	0.5921307830794831	0.9999708531177021	CGGCATTCACAACGGAAGA	5096	ref
414	MA0139.1	CTCF	22:19723256-19723526	19723419	19723438	+	-36.88709677419354	0.593644547083386	0.9999708531177021	AGCGCGCGTCCGCGCGGCC	5095	ref
415	MA0139.1	CTCF	22:19723256-19723526	19723360	19723379	+	-36.903225806451616	0.5941488320750068	0.9999708531177021	TGGGAGCGGAAGCCTGAGC	5095	ref
416	MA0139.1	CTCF	22:19723256-19723526	19723497	19723478	-	-36.96774193548387	0.5961644171729858	0.9999708531177021	CCGCCCCTGCCACGCCCGC	5096	ref
417	MA0139.1	CTCF	22:19723256-19723526	19723389	19723370	-	-36.98387096774192	0.5966678839213273	0.9999708531177021	GCCGCAGGCCGCTCAGGCT	5096	ref
418	MA0139.1	CTCF	22:19723256-19723526	19723274	19723293	+	-37.01612903225808	0.5976744393519766	0.9999708531177021	GCCGCGTCCTGTCCTGGTG	5093	ref
419	MA0139.1	CTCF	22:19723256-19723526	19723524	19723505	-	-37.241935483870975	0.6047019936158904	0.9999708531177021	GCGGGAGAGCCGAGCGATA	5095	ref
420	MA0139.1	CTCF	22:19723256-19723526	19723465	19723484	+	-37.241935483870975	0.6047019936158904	0.9999708531177021	CACTGTGGTCGGTGCGGGC	5095	ref
421	MA0139.1	CTCF	22:19723256-19723526	19723501	19723520	+	-37.33870967741936	0.6077038545590767	0.9999708531177021	GCCTTATCGCTCGGCTCTC	5096	ref
422	MA0139.1	CTCF	22:19723256-19723526	19723462	19723483	+	-37.35483870967741	0.6082035378676665	0.9999708531177021	CAGCACTGGTCGGTGCGGG	1	non.ref
423	MA0139.1	CTCF	22:19723256-19723526	19723274	19723293	+	-37.435483870967744	0.6106993504072307	0.9999708531177021	GCCGCGTTCTGTCCTGGTG	3	non.ref
424	MA0139.1	CTCF	22:19723256-19723526	19723336	19723355	+	-37.51612903225808	0.613190706462774	0.9999708531177021	GCTCCGTGTGCCCTTGAGA	7	non.ref
425	MA0139.1	CTCF	22:19723256-19723526	19723377	19723396	+	-37.564516129032256	0.614683375984896	0.9999708531177021	GCGGCCTGCGGCCTCCGGC	5096	ref
426	MA0139.1	CTCF	22:19723256-19723526	19723491	19723510	+	-37.69354838709677	0.6186557343280583	0.9999708531177021	GGGCGGGGCGGCCTTATCG	5096	ref
427	MA0139.1	CTCF	22:19723256-19723526	19723369	19723350	-	-37.741935483870975	0.6201421790137829	0.9999708531177021	CTGCTCCCACCCGCTCTCA	1	non.ref
428	MA0139.1	CTCF	22:19723256-19723526	19723502	19723521	+	-37.80645161290323	0.6221214688557666	0.9999708531177021	CCTTATCGCTCGGCTCTCC	5096	ref
429	MA0139.1	CTCF	22:19723256-19723526	19723524	19723505	-	-37.919354838709666	0.6255776579746453	0.9999708531177021	GCAGGAGAGCCGAGCGATA	1	non.ref
430	MA0139.1	CTCF	22:19723256-19723526	19723337	19723318	-	-37.98387096774192	0.627548298885813	0.9999708531177021	CACTCGGACACCCGCTGCG	5096	ref
431	MA0139.1	CTCF	22:19723256-19723526	19723453	19723434	-	-38.03225806451613	0.6290240922098747	0.9999708531177021	CAGAAATAGCCCAGAGGCC	5096	ref
432	MA0139.1	CTCF	22:19723256-19723526	19723434	19723415	-	-38.048387096774206	0.6295156134110584	0.9999708531177021	GCGCGGACGCGCGCTGCAG	5095	ref
433	MA0139.1	CTCF	22:19723256-19723526	19723369	19723350	-	-38.11290322580646	0.6314796236983966	0.9999708531177021	CCGCTCCCACCCGCTCTCA	5095	ref
434	MA0139.1	CTCF	22:19723256-19723526	19723466	19723487	+	-38.20967741935485	0.634419357029401	0.9999708531177021	ACTGGTCGGTGCGGGCGTG	1	non.ref
435	MA0139.1	CTCF	22:19723256-19723526	19723418	19723399	-	-38.258064516129025	0.6358864120156795	0.9999708531177021	CAGCGGCAGATAGCACACT	5096	ref
436	MA0139.1	CTCF	22:19723256-19723526	19723306	19723325	+	-38.30645161290323	0.6373515239465632	0.9999708531177021	GTTGGTGAACGTCGCAGCG	5096	ref
437	MA0139.1	CTCF	22:19723256-19723526	19723489	19723508	+	-38.32258064516128	0.6378394453749934	0.9999708531177021	AGGGGCGGGGCGGCCTTAT	5096	ref
438	MA0139.1	CTCF	22:19723256-19723526	19723487	19723506	+	-38.33870967741936	0.6383271425002022	0.9999708531177021	GCAGGGGCGGGGCGGCCTT	5096	ref
439	MA0139.1	CTCF	22:19723256-19723526	19723434	19723415	-	-38.46774193548387	0.6422209055454005	0.9999708531177021	GCGCGGATGCGCGCTGCAG	1	non.ref
440	MA0139.1	CTCF	22:19723256-19723526	19723318	19723299	-	-38.48387096774192	0.6427065924326598	0.9999708531177021	ACGTTCACCAACATTGTTC	5096	ref
441	MA0139.1	CTCF	22:19723256-19723526	19723346	19723327	-	-38.548387096774206	0.6446471959025075	0.9999708531177021	CACACGGAGCACTCGGACA	5096	ref
442	MA0139.1	CTCF	22:19723256-19723526	19723293	19723274	-	-38.548387096774206	0.6446471959025075	0.9999708531177021	CACCAGGACAGAACGCGGC	3	non.ref
443	MA0139.1	CTCF	22:19723256-19723526	19723279	19723260	-	-38.66129032258064	0.6480344547744608	0.9999708531177021	GCGGCATTCACAACGGAAG	5096	ref
444	MA0139.1	CTCF	22:19723256-19723526	19723330	19723349	+	-38.67741935483872	0.6485174023109721	0.9999708531177021	CCGAGTGCTCCGTGTGCCC	5096	ref
445	MA0139.1	CTCF	22:19723256-19723526	19723398	19723417	+	-38.69354838709677	0.6490001212296193	0.9999708531177021	TAGTGTGCTATCTGCCGCT	5096	ref
446	MA0139.1	CTCF	22:19723256-19723526	19723344	19723325	-	-38.70967741935485	0.6494826197958901	0.9999708531177021	CACGGAGCACTCGGACACC	5096	ref
447	MA0139.1	CTCF	22:19723256-19723526	19723351	19723370	+	-38.741935483870975	0.6504469455212529	0.9999708531177021	GAGAGCGGGTGGGAGCGGA	5095	ref
448	MA0139.1	CTCF	22:19723256-19723526	19723307	19723288	-	-38.85483870967741	0.6538144413134432	0.9999708531177021	CATTGTTCTCCTGTCACCA	5096	ref
449	MA0139.1	CTCF	22:19723256-19723526	19723407	19723426	+	-38.919354838709666	0.6557334837780218	0.9999708531177021	ATCTGCCGCTGCAGCGCGC	5096	ref
450	MA0139.1	CTCF	22:19723256-19723526	19723465	19723446	-	-38.919354838709666	0.6557334837780218	0.9999708531177021	CTGCGGCCTGGCCAGAAAT	5096	ref
451	MA0139.1	CTCF	22:19723256-19723526	19723484	19723465	-	-38.935483870967744	0.6562126330391038	0.9999708531177021	GCCCGCACCGACCACAGTG	5095	ref
452	MA0139.1	CTCF	22:19723256-19723526	19723443	19723462	+	-38.96774193548387	0.6571701929497067	0.9999708531177021	GCTATTTCTGGCCAGGCCG	5096	ref
453	MA0139.1	CTCF	22:19723256-19723526	19723517	19723498	-	-38.98387096774192	0.6576486109916004	0.9999708531177021	AGCCGAGCGATAAGGCCGC	5096	ref
454	MA0139.1	CTCF	22:19723256-19723526	19723448	19723429	-	-39.17741935483872	0.6633701896389539	0.9999708531177021	ATAGCCCAGAGGCCGCGCG	5096	ref
455	MA0139.1	CTCF	22:19723256-19723526	19723328	19723309	-	-39.33870967741936	0.6681103388218617	0.9999708531177021	ACCCGCTGCGACGTTCACC	5096	ref
456	MA0139.1	CTCF	22:19723256-19723526	19723311	19723330	+	-39.35483870967741	0.6685829040616227	0.9999708531177021	TGAACGTCGCAGCGGGTGT	5096	ref
457	MA0139.1	CTCF	22:19723256-19723526	19723427	19723408	-	-39.51612903225808	0.673294354990503	0.9999708531177021	TGCGCGCTGCAGCGGCAGA	1	non.ref
458	MA0139.1	CTCF	22:19723256-19723526	19723334	19723353	+	-39.70967741935485	0.6789128424570663	0.9999708531177021	GTGCTCCGTGTGCCCTTGA	7	non.ref
459	MA0139.1	CTCF	22:19723256-19723526	19723485	19723464	-	-39.741935483870975	0.6798454039744684	0.9999708531177021	CGCCCGCACCGACCAGTGC	1	non.ref
460	MA0139.1	CTCF	22:19723256-19723526	19723464	19723483	+	-39.85483870967741	0.6831006791617256	0.9999708531177021	GCACTGTGGTCGGTGCGGG	5095	ref
461	MA0139.1	CTCF	22:19723256-19723526	19723335	19723354	+	-39.919354838709666	0.684954751177429	0.9999708531177021	TGCTCCGTGTGCCCTTGAG	7	non.ref
462	MA0139.1	CTCF	22:19723256-19723526	19723355	19723336	-	-39.951612903225794	0.6858800754671392	0.9999708531177021	TCTCAAGGGCACACGGAGC	7	non.ref
463	MA0139.1	CTCF	22:19723256-19723526	19723474	19723455	-	-39.98387096774192	0.6868043361828313	0.9999708531177021	ACCACAGTGCTGCGGCCTG	5095	ref
464	MA0139.1	CTCF	22:19723256-19723526	19723341	19723360	+	-40.03225806451613	0.6881884759495733	0.9999708531177021	GTGTGCCCTTGAGAGCGGG	7	non.ref
465	MA0139.1	CTCF	22:19723256-19723526	19723495	19723514	+	-40.048387096774206	0.6886493009878905	0.9999708531177021	GGGGCGGCCTTATCGCTCG	5096	ref
466	MA0139.1	CTCF	22:19723256-19723526	19723393	19723412	+	-40.080645161290334	0.689570088423352	0.9999708531177021	GGCGATAGTGTGCTATCTG	5096	ref
467	MA0139.1	CTCF	22:19723256-19723526	19723334	19723353	+	-40.096774193548384	0.6900300430716015	0.9999708531177021	GTGCTCCGTGTGCCCCTGA	5089	ref
468	MA0139.1	CTCF	22:19723256-19723526	19723427	19723408	-	-40.16129032258064	0.6918669265942299	0.9999708531177021	CGCGCGCTGCAGCGGCAGA	5095	ref
469	MA0139.1	CTCF	22:19723256-19723526	19723403	19723384	-	-40.20967741935485	0.6932415184928686	0.9999708531177021	CACTATCGCCGGAGGCCGC	5096	ref
470	MA0139.1	CTCF	22:19723256-19723526	19723476	19723495	+	-40.241935483870975	0.6941564873231982	0.9999708531177021	GTGCGGGCGTGGCAGGGGC	5096	ref
471	MA0139.1	CTCF	22:19723256-19723526	19723510	19723491	-	-40.29032258064515	0.6955267307457689	0.9999708531177021	CGATAAGGCCGCCCCGCCC	5096	ref
472	MA0139.1	CTCF	22:19723256-19723526	19723339	19723358	+	-40.29032258064515	0.6955267307457689	0.9999708531177021	CCGTGTGCCCTTGAGAGCG	7	non.ref
473	MA0139.1	CTCF	22:19723256-19723526	19723499	19723480	-	-40.5	0.7014334927043819	0.9999708531177021	CCCCGCCCCTGCCACGCCC	5096	ref
474	MA0139.1	CTCF	22:19723256-19723526	19723351	19723370	+	-40.64516129032259	0.7054928839934291	0.9999708531177021	GAGAGCGGGTGGGAGCAGA	1	non.ref
475	MA0139.1	CTCF	22:19723256-19723526	19723336	19723355	+	-40.66129032258064	0.7059424054496048	0.9999708531177021	GCTCCGTGTGCCCCTGAGA	5089	ref
476	MA0139.1	CTCF	22:19723256-19723526	19723364	19723345	-	-40.67741935483872	0.7063916051229171	0.9999708531177021	CCCACCCGCTCTCAAGGGC	7	non.ref
477	MA0139.1	CTCF	22:19723256-19723526	19723285	19723304	+	-40.67741935483872	0.7063916051229171	0.9999708531177021	TCCTGGTGACAGGAGAACA	5096	ref
478	MA0139.1	CTCF	22:19723256-19723526	19723341	19723360	+	-40.741935483870975	0.7081853767667781	0.9999708531177021	GTGTGCCCCTGAGAGCGGG	5089	ref
479	MA0139.1	CTCF	22:19723256-19723526	19723436	19723417	-	-40.82258064516128	0.7104204995630425	0.9999708531177021	CCGCGCGGATGCGCGCTGC	1	non.ref
480	MA0139.1	CTCF	22:19723256-19723526	19723267	19723286	+	-40.87096774193549	0.7117577618555515	0.9999708531177021	TGTGAATGCCGCGTCCTGT	5093	ref
481	MA0139.1	CTCF	22:19723256-19723526	19723417	19723398	-	-40.951612903225794	0.7139802968376898	0.9999708531177021	AGCGGCAGATAGCACACTA	5096	ref
482	MA0139.1	CTCF	22:19723256-19723526	19723277	19723296	+	-40.96774193548387	0.714423867604637	0.9999708531177021	GCGTTCTGTCCTGGTGACA	3	non.ref
483	MA0139.1	CTCF	22:19723256-19723526	19723482	19723461	-	-40.98387096774192	0.7148671245086007	0.9999708531177021	CCGCACCGACCAGTGCTGC	1	non.ref
484	MA0139.1	CTCF	22:19723256-19723526	19723426	19723445	+	-41.01612903225808	0.7157526788287214	0.9999708531177021	ATCCGCGCGGCCTCTGGGC	1	non.ref
485	MA0139.1	CTCF	22:19723256-19723526	19723364	19723383	+	-41.048387096774206	0.7166369909209607	0.9999708531177021	AGCAGAAGCCTGAGCGGCC	1	non.ref
486	MA0139.1	CTCF	22:19723256-19723526	19723320	19723339	+	-41.080645161290334	0.7175199499506562	0.9999708531177021	CAGCGGGTGTCCGAGTGCT	5096	ref
487	MA0139.1	CTCF	22:19723256-19723526	19723442	19723461	+	-41.12903225806451	0.7188420330821828	0.9999708531177021	GGCTATTTCTGGCCAGGCC	5096	ref
488	MA0139.1	CTCF	22:19723256-19723526	19723460	19723481	+	-41.19354838709677	0.7206002047059883	0.9999708531177021	CGCAGCACTGGTCGGTGCG	1	non.ref
489	MA0139.1	CTCF	22:19723256-19723526	19723437	19723456	+	-41.19354838709677	0.7206002047059883	0.9999708531177021	CTCTGGGCTATTTCTGGCC	5096	ref
490	MA0139.1	CTCF	22:19723256-19723526	19723426	19723445	+	-41.20967741935485	0.7210389405663591	0.9999708531177021	GTCCGCGCGGCCTCTGGGC	5095	ref
491	MA0139.1	CTCF	22:19723256-19723526	19723507	19723526	+	-41.2741935483871	0.7227905982472294	0.9999708531177021	TCGCTCGGCTCTCCCGCCT	5095	ref
492	MA0139.1	CTCF	22:19723256-19723526	19723523	19723504	-	-41.32258064516128	0.7241009428762482	0.9999708531177021	CGGGAGAGCCGAGCGATAA	5095	ref
493	MA0139.1	CTCF	22:19723256-19723526	19723372	19723391	+	-41.38709677419354	0.7258434906034381	0.9999708531177021	CCTGAGCGGCCTGCGGCCT	5096	ref
494	MA0139.1	CTCF	22:19723256-19723526	19723269	19723288	+	-41.5	0.7288801789363788	0.9999708531177021	TGAATGCCGCGTCCTGTCC	5093	ref
495	MA0139.1	CTCF	22:19723256-19723526	19723463	19723444	-	-41.580645161290334	0.7310391744176741	0.9999708531177021	GCGGCCTGGCCAGAAATAG	5096	ref
496	MA0139.1	CTCF	22:19723256-19723526	19723452	19723433	-	-41.596774193548384	0.7314699676135206	0.9999708531177021	AGAAATAGCCCAGAGGCCG	5096	ref
497	MA0139.1	CTCF	22:19723256-19723526	19723293	19723312	+	-41.64516129032259	0.7327603105914022	0.9999708531177021	ACAGGAGAACAATGTTGGT	5096	ref
498	MA0139.1	CTCF	22:19723256-19723526	19723445	19723464	+	-41.70967741935485	0.7344760818014038	0.9999708531177021	TATTTCTGGCCAGGCCGCA	5096	ref
499	MA0139.1	CTCF	22:19723256-19723526	19723423	19723404	-	-41.80645161290323	0.7370395840298443	0.9999708531177021	CGCTGCAGCGGCAGATAGC	5096	ref
500	MA0139.1	CTCF	22:19723256-19723526	19723473	19723452	-	-41.87096774193549	0.7387417114441632	0.9999708531177021	CCAGTGCTGCGGCCTGGCC	1	non.ref
501	MA0139.1	CTCF	22:19723256-19723526	19723339	19723358	+	-41.87096774193549	0.7387417114441632	0.9999708531177021	CCGTGTGCCCCTGAGAGCG	5089	ref
502	MA0139.1	CTCF	22:19723256-19723526	19723418	19723437	+	-41.951612903225794	0.7408615553977143	0.9999708531177021	CAGCGCGCATCCGCGCGGC	1	non.ref
503	MA0139.1	CTCF	22:19723256-19723526	19723282	19723301	+	-42.01612903225808	0.7425512426016212	0.9999708531177021	CTGTCCTGGTGACAGGAGA	5096	ref
504	MA0139.1	CTCF	22:19723256-19723526	19723503	19723522	+	-42.2258064516129	0.7480041865019302	0.9999708531177021	CTTATCGCTCGGCTCTCCC	5095	ref
505	MA0139.1	CTCF	22:19723256-19723526	19723332	19723313	-	-42.29032258064515	0.7496700071023952	0.9999708531177021	GGACACCCGCTGCGACGTT	5096	ref
506	MA0139.1	CTCF	22:19723256-19723526	19723438	19723457	+	-42.32258064516128	0.7505007715335523	0.9999708531177021	TCTGGGCTATTTCTGGCCA	5096	ref
507	MA0139.1	CTCF	22:19723256-19723526	19723363	19723382	+	-42.33870967741936	0.750915651453397	0.9999708531177021	GAGCAGAAGCCTGAGCGGC	1	non.ref
508	MA0139.1	CTCF	22:19723256-19723526	19723365	19723346	-	-42.38709677419354	0.7521580612556136	0.9999708531177021	TCCCACCCGCTCTCAGGGG	5089	ref
509	MA0139.1	CTCF	22:19723256-19723526	19723493	19723474	-	-42.419354838709666	0.7529846212601115	0.9999708531177021	CCCTGCCACGCCCGCACCG	5096	ref
510	MA0139.1	CTCF	22:19723256-19723526	19723364	19723383	+	-42.451612903225794	0.7538096940370451	0.9999708531177021	AGCGGAAGCCTGAGCGGCC	5095	ref
511	MA0139.1	CTCF	22:19723256-19723526	19723336	19723317	-	-42.5	0.7550446913082851	0.9999708531177021	ACTCGGACACCCGCTGCGA	5096	ref
512	MA0139.1	CTCF	22:19723256-19723526	19723404	19723423	+	-42.564516129032256	0.7566861692830571	0.9999708531177021	GCTATCTGCCGCTGCAGCG	5096	ref
513	MA0139.1	CTCF	22:19723256-19723526	19723492	19723473	-	-42.580645161290334	0.7570956571289571	0.9999708531177021	CCTGCCACGCCCGCACCGA	5096	ref
514	MA0139.1	CTCF	22:19723256-19723526	19723467	19723486	+	-42.61290322580646	0.757913517725683	0.9999708531177021	CTGTGGTCGGTGCGGGCGT	5095	ref
515	MA0139.1	CTCF	22:19723256-19723526	19723523	19723504	-	-42.62903225806451	0.7583219192856632	0.9999708531177021	CAGGAGAGCCGAGCGATAA	1	non.ref
516	MA0139.1	CTCF	22:19723256-19723526	19723490	19723509	+	-42.70967741935485	0.7603584541611781	0.9999708531177021	GGGGCGGGGCGGCCTTATC	5096	ref
517	MA0139.1	CTCF	22:19723256-19723526	19723365	19723346	-	-42.83870967741936	0.7635979378392221	0.9999708531177021	TCCCACCCGCTCTCAAGGG	7	non.ref
518	MA0139.1	CTCF	22:19723256-19723526	19723382	19723401	+	-42.88709677419354	0.7648067397240084	0.9999708531177021	CTGCGGCCTCCGGCGATAG	5096	ref
519	MA0139.1	CTCF	22:19723256-19723526	19723265	19723284	+	-42.935483870967744	0.7660121592707583	0.9999708531177021	GTTGTGAATGCCGCGTCCT	5093	ref
520	MA0139.1	CTCF	22:19723256-19723526	19723275	19723294	+	-43.048387096774206	0.7688118852456682	0.9999708531177021	CCGCGTCCTGTCCTGGTGA	5093	ref
521	MA0139.1	CTCF	22:19723256-19723526	19723367	19723348	-	-43.14516129032259	0.7711972058459651	0.9999708531177021	GCTCCCACCCGCTCTCAAG	7	non.ref
522	MA0139.1	CTCF	22:19723256-19723526	19723467	19723448	-	-43.20967741935485	0.7727799305757799	0.9999708531177021	TGCTGCGGCCTGGCCAGAA	5096	ref
523	MA0139.1	CTCF	22:19723256-19723526	19723454	19723475	+	-43.30645161290323	0.7751427584807971	0.9999708531177021	CCAGGCCGCAGCACTGGTC	1	non.ref
524	MA0139.1	CTCF	22:19723256-19723526	19723494	19723513	+	-43.33870967741936	0.7759273622395995	0.9999708531177021	CGGGGCGGCCTTATCGCTC	5096	ref
525	MA0139.1	CTCF	22:19723256-19723526	19723373	19723354	-	-43.35483870967741	0.7763191118901887	0.9999708531177021	GCTTCTGCTCCCACCCGCT	1	non.ref
526	MA0139.1	CTCF	22:19723256-19723526	19723386	19723367	-	-43.37096774193549	0.7767104857957747	0.9999708531177021	GCAGGCCGCTCAGGCTTCC	5095	ref
527	MA0139.1	CTCF	22:19723256-19723526	19723289	19723308	+	-43.419354838709666	0.7778823259941419	0.9999708531177021	GGTGACAGGAGAACAATGT	5096	ref
528	MA0139.1	CTCF	22:19723256-19723526	19723525	19723506	-	-43.435483870967744	0.7782721907533414	0.9999708531177021	GGCAGGAGAGCCGAGCGAT	1	non.ref
529	MA0139.1	CTCF	22:19723256-19723526	19723492	19723511	+	-43.46774193548387	0.7790507534991775	0.9999708531177021	GGCGGGGCGGCCTTATCGC	5096	ref
530	MA0139.1	CTCF	22:19723256-19723526	19723355	19723336	-	-43.46774193548387	0.7790507534991775	0.9999708531177021	TCTCAGGGGCACACGGAGC	5089	ref
531	MA0139.1	CTCF	22:19723256-19723526	19723276	19723295	+	-43.580645161290334	0.7817637264524819	0.9999708531177021	CGCGTTCTGTCCTGGTGAC	3	non.ref
532	MA0139.1	CTCF	22:19723256-19723526	19723471	19723452	-	-43.61290322580646	0.7825354007763963	0.9999708531177021	ACAGTGCTGCGGCCTGGCC	5095	ref
533	MA0139.1	CTCF	22:19723256-19723526	19723358	19723377	+	-43.62903225806451	0.7829206769893062	0.9999708531177021	GGTGGGAGCAGAAGCCTGA	1	non.ref
534	MA0139.1	CTCF	22:19723256-19723526	19723368	19723349	-	-43.62903225806451	0.7829206769893062	0.9999708531177021	TGCTCCCACCCGCTCTCAA	0	non.ref
535	MA0139.1	CTCF	22:19723256-19723526	19723506	19723525	+	-43.69354838709677	0.7844579914926726	0.9999708531177021	ATCGCTCGGCTCTCCTGCC	1	non.ref
536	MA0139.1	CTCF	22:19723256-19723526	19723420	19723439	+	-43.70967741935485	0.7848413610263378	0.9999708531177021	GCGCGCGTCCGCGCGGCCT	5095	ref
537	MA0139.1	CTCF	22:19723256-19723526	19723367	19723348	-	-43.82258064516128	0.7875142363700434	0.9999708531177021	GCTCCCACCCGCTCTCAGG	5089	ref
538	MA0139.1	CTCF	22:19723256-19723526	19723505	19723524	+	-43.82258064516128	0.7875142363700434	0.9999708531177021	TATCGCTCGGCTCTCCCGC	5095	ref
539	MA0139.1	CTCF	22:19723256-19723526	19723503	19723522	+	-43.83870967741936	0.7878945147203922	0.9999708531177021	CTTATCGCTCGGCTCTCCT	1	non.ref
540	MA0139.1	CTCF	22:19723256-19723526	19723447	19723466	+	-43.87096774193549	0.7886539525316039	0.9999708531177021	TTTCTGGCCAGGCCGCAGC	5096	ref
541	MA0139.1	CTCF	22:19723256-19723526	19723457	19723478	+	-44.0	0.7916761185879295	0.9999708531177021	GGCCGCAGCACTGGTCGGT	1	non.ref
542	MA0139.1	CTCF	22:19723256-19723526	19723500	19723481	-	-44.03225806451613	0.7924278476093605	0.9999708531177021	GCCCCGCCCCTGCCACGCC	5096	ref
543	MA0139.1	CTCF	22:19723256-19723526	19723506	19723525	+	-44.080645161290334	0.7935524682034156	0.9999708531177021	ATCGCTCGGCTCTCCCGCC	5095	ref
544	MA0139.1	CTCF	22:19723256-19723526	19723368	19723349	-	-44.2258064516129	0.7969052969237964	0.9999708531177021	TGCTCCCACCCGCTCTCAG	1	non.ref
545	MA0139.1	CTCF	22:19723256-19723526	19723368	19723349	-	-44.2741935483871	0.7980158318896429	0.9999708531177021	CGCTCCCACCCGCTCTCAA	7	non.ref
546	MA0139.1	CTCF	22:19723256-19723526	19723267	19723286	+	-44.32258064516128	0.7991228530700027	0.9999708531177021	TGTGAATGCCGCGTTCTGT	3	non.ref
547	MA0139.1	CTCF	22:19723256-19723526	19723361	19723342	-	-44.37096774193549	0.8002263364614919	0.9999708531177021	ACCCGCTCTCAGGGGCACA	5089	ref
548	MA0139.1	CTCF	22:19723256-19723526	19723500	19723519	+	-44.419354838709666	0.8013263432803797	0.9999708531177021	GGCCTTATCGCTCGGCTCT	5096	ref
549	MA0139.1	CTCF	22:19723256-19723526	19723386	19723405	+	-44.51612903225808	0.8035156775913492	0.9999708531177021	GGCCTCCGGCGATAGTGTG	5096	ref
550	MA0139.1	CTCF	22:19723256-19723526	19723445	19723426	-	-44.51612903225808	0.8035156775913492	0.9999708531177021	GCCCAGAGGCCGCGCGGAC	5095	ref
551	MA0139.1	CTCF	22:19723256-19723526	19723305	19723286	-	-44.580645161290334	0.8049673326531774	0.9999708531177021	TTGTTCTCCTGTCACCAGG	5096	ref
552	MA0139.1	CTCF	22:19723256-19723526	19723457	19723476	+	-44.66129032258064	0.8067729264112131	0.9999708531177021	GGCCGCAGCACTGTGGTCG	5095	ref
553	MA0139.1	CTCF	22:19723256-19723526	19723507	19723526	+	-44.7258064516129	0.8082102716361987	0.9999708531177021	TCGCTCGGCTCTCCTGCCT	1	non.ref
554	MA0139.1	CTCF	22:19723256-19723526	19723424	19723405	-	-44.82258064516128	0.8103544933874218	0.9999708531177021	GCGCTGCAGCGGCAGATAG	5096	ref
555	MA0139.1	CTCF	22:19723256-19723526	19723525	19723506	-	-44.83870967741936	0.8107104809278098	0.9999708531177021	GGCGGGAGAGCCGAGCGAT	5095	ref
556	MA0139.1	CTCF	22:19723256-19723526	19723368	19723349	-	-44.87096774193549	0.8114212549735385	0.9999708531177021	CGCTCCCACCCGCTCTCAG	5088	ref
557	MA0139.1	CTCF	22:19723256-19723526	19723352	19723333	-	-44.951612903225794	0.8131910938573128	0.9999708531177021	CAGGGGCACACGGAGCACT	5089	ref
558	MA0139.1	CTCF	22:19723256-19723526	19723386	19723367	-	-44.98387096774192	0.813896239244059	0.9999708531177021	GCAGGCCGCTCAGGCTTCT	1	non.ref
559	MA0139.1	CTCF	22:19723256-19723526	19723364	19723345	-	-45.048387096774206	0.8153017260483466	0.9999708531177021	CCCACCCGCTCTCAGGGGC	5089	ref
560	MA0139.1	CTCF	22:19723256-19723526	19723283	19723264	-	-45.064516129032256	0.8156521134005743	0.9999708531177021	GGACGCGGCATTCACAACG	5093	ref
561	MA0139.1	CTCF	22:19723256-19723526	19723354	19723335	-	-45.12903225806451	0.8170495800477511	0.9999708531177021	CTCAAGGGCACACGGAGCA	7	non.ref
562	MA0139.1	CTCF	22:19723256-19723526	19723357	19723376	+	-45.241935483870975	0.8194798669828742	0.9999708531177021	GGGTGGGAGCGGAAGCCTG	5095	ref
563	MA0139.1	CTCF	22:19723256-19723526	19723372	19723353	-	-45.241935483870975	0.8194798669828742	0.9999708531177021	CTTCTGCTCCCACCCGCTC	1	non.ref
564	MA0139.1	CTCF	22:19723256-19723526	19723390	19723409	+	-45.2741935483871	0.8201706273612217	0.9999708531177021	TCCGGCGATAGTGTGCTAT	5096	ref
565	MA0139.1	CTCF	22:19723256-19723526	19723504	19723485	-	-45.35483870967741	0.82189037065109	0.9999708531177021	GGCCGCCCCGCCCCTGCCA	5096	ref
566	MA0139.1	CTCF	22:19723256-19723526	19723485	19723466	-	-45.5	0.8249605835262628	0.9999708531177021	CGCCCGCACCGACCACAGT	5095	ref
567	MA0139.1	CTCF	22:19723256-19723526	19723342	19723323	-	-45.61290322580646	0.8273259726192919	0.9999708531177021	CGGAGCACTCGGACACCCG	5096	ref
568	MA0139.1	CTCF	22:19723256-19723526	19723459	19723440	-	-45.62903225806451	0.8276622828198015	0.9999708531177021	CCTGGCCAGAAATAGCCCA	5096	ref
569	MA0139.1	CTCF	22:19723256-19723526	19723352	19723333	-	-45.62903225806451	0.8276622828198015	0.9999708531177021	CAAGGGCACACGGAGCACT	7	non.ref
570	MA0139.1	CTCF	22:19723256-19723526	19723370	19723389	+	-45.64516129032259	0.8279981802224938	0.9999708531177021	AGCCTGAGCGGCCTGCGGC	5096	ref
571	MA0139.1	CTCF	22:19723256-19723526	19723361	19723380	+	-45.758064516129025	0.8303379979188321	0.9999708531177021	GGGAGCGGAAGCCTGAGCG	5095	ref
572	MA0139.1	CTCF	22:19723256-19723526	19723444	19723425	-	-45.80645161290323	0.8313347369112307	0.9999708531177021	CCCAGAGGCCGCGCGGATG	1	non.ref
573	MA0139.1	CTCF	22:19723256-19723526	19723465	19723486	+	-45.98387096774192	0.8349582657101564	0.9999708531177021	CACTGGTCGGTGCGGGCGT	1	non.ref
574	MA0139.1	CTCF	22:19723256-19723526	19723357	19723376	+	-46.0	0.8352852169082325	0.9999708531177021	GGGTGGGAGCAGAAGCCTG	1	non.ref
575	MA0139.1	CTCF	22:19723256-19723526	19723424	19723443	+	-46.03225806451613	0.835937962965545	0.9999708531177021	GCGTCCGCGCGGCCTCTGG	5095	ref
576	MA0139.1	CTCF	22:19723256-19723526	19723444	19723425	-	-46.11290322580646	0.8375626321612799	0.9999708531177021	CCCAGAGGCCGCGCGGACG	5095	ref
577	MA0139.1	CTCF	22:19723256-19723526	19723445	19723426	-	-46.12903225806451	0.8378863313737384	0.9999708531177021	GCCCAGAGGCCGCGCGGAT	1	non.ref
578	MA0139.1	CTCF	22:19723256-19723526	19723373	19723354	-	-46.16129032258064	0.8385325091221603	0.9999708531177021	GCTTCCGCTCCCACCCGCT	5095	ref
579	MA0139.1	CTCF	22:19723256-19723526	19723310	19723291	-	-46.17741935483872	0.838855038418842	0.9999708531177021	CAACATTGTTCTCCTGTCA	5096	ref
580	MA0139.1	CTCF	22:19723256-19723526	19723303	19723284	-	-46.2741935483871	0.8407815326863783	0.9999708531177021	GTTCTCCTGTCACCAGGAC	5096	ref
581	MA0139.1	CTCF	22:19723256-19723526	19723283	19723264	-	-46.37096774193549	0.842693369511835	0.9999708531177021	GAACGCGGCATTCACAACG	3	non.ref
582	MA0139.1	CTCF	22:19723256-19723526	19723276	19723295	+	-46.38709677419354	0.843010567517922	0.9999708531177021	CGCGTCCTGTCCTGGTGAC	5093	ref
583	MA0139.1	CTCF	22:19723256-19723526	19723312	19723293	-	-46.48387096774192	0.8449052890500752	0.9999708531177021	ACCAACATTGTTCTCCTGT	5096	ref
584	MA0139.1	CTCF	22:19723256-19723526	19723354	19723373	+	-46.53225806451613	0.8458471623634978	0.9999708531177021	AGCGGGTGGGAGCGGAAGC	5095	ref
585	MA0139.1	CTCF	22:19723256-19723526	19723265	19723284	+	-46.62903225806451	0.8477199289191049	0.9999708531177021	GTTGTGAATGCCGCGTTCT	3	non.ref
586	MA0139.1	CTCF	22:19723256-19723526	19723418	19723437	+	-46.69354838709677	0.8489603005873505	0.9999708531177021	CAGCGCGCGTCCGCGCGGC	5095	ref
587	MA0139.1	CTCF	22:19723256-19723526	19723424	19723443	+	-46.70967741935485	0.8492693602529471	0.9999708531177021	GCATCCGCGCGGCCTCTGG	1	non.ref
588	MA0139.1	CTCF	22:19723256-19723526	19723420	19723439	+	-46.7741935483871	0.8505015593727876	0.9999708531177021	GCGCGCATCCGCGCGGCCT	1	non.ref
589	MA0139.1	CTCF	22:19723256-19723526	19723410	19723429	+	-46.83870967741936	0.8517272202516324	0.9999708531177021	TGCCGCTGCAGCGCGCGTC	5095	ref
590	MA0139.1	CTCF	22:19723256-19723526	19723435	19723454	+	-47.30645161290323	0.860418741194735	0.9999708531177021	GCCTCTGGGCTATTTCTGG	5096	ref
591	MA0139.1	CTCF	22:19723256-19723526	19723280	19723261	-	-47.37096774193549	0.8615907623170642	0.9999708531177021	CGCGGCATTCACAACGGAA	5096	ref
592	MA0139.1	CTCF	22:19723256-19723526	19723505	19723524	+	-47.51612903225808	0.864203964578337	0.9999708531177021	TATCGCTCGGCTCTCCTGC	1	non.ref
593	MA0139.1	CTCF	22:19723256-19723526	19723361	19723342	-	-47.596774193548384	0.8656416017875017	0.9999708531177021	ACCCGCTCTCAAGGGCACA	7	non.ref
594	MA0139.1	CTCF	22:19723256-19723526	19723428	19723447	+	-47.61290322580646	0.8659279205057828	0.9999708531177021	CCGCGCGGCCTCTGGGCTA	5096	ref
595	MA0139.1	CTCF	22:19723256-19723526	19723436	19723417	-	-47.741935483870975	0.868203711885144	0.9999708531177021	CCGCGCGGACGCGCGCTGC	5095	ref
596	MA0139.1	CTCF	22:19723256-19723526	19723470	19723451	-	-47.7741935483871	0.8687686105513421	0.9999708531177021	CAGTGCTGCGGCCTGGCCA	5095	ref
597	MA0139.1	CTCF	22:19723256-19723526	19723472	19723451	-	-47.7741935483871	0.8687686105513421	0.9999708531177021	CAGTGCTGCGGCCTGGCCA	1	non.ref
598	MA0139.1	CTCF	22:19723256-19723526	19723306	19723287	-	-47.919354838709666	0.8712907678273041	0.9999708531177021	ATTGTTCTCCTGTCACCAG	5096	ref
599	MA0139.1	CTCF	22:19723256-19723526	19723329	19723348	+	-48.0	0.8726778376039874	0.9999708531177021	TCCGAGTGCTCCGTGTGCC	5096	ref
600	MA0139.1	CTCF	22:19723256-19723526	19723427	19723446	+	-48.01612903225808	0.8729540328458825	0.9999708531177021	TCCGCGCGGCCTCTGGGCT	5096	ref
601	MA0139.1	CTCF	22:19723256-19723526	19723323	19723304	-	-48.064516129032256	0.8737802053656196	0.9999708531177021	CTGCGACGTTCACCAACAT	5096	ref
602	MA0139.1	CTCF	22:19723256-19723526	19723406	19723425	+	-48.080645161290334	0.8740547948509629	0.9999708531177021	TATCTGCCGCTGCAGCGCG	5096	ref
603	MA0139.1	CTCF	22:19723256-19723526	19723322	19723341	+	-48.20967741935485	0.8762369960131764	0.9999708531177021	GCGGGTGTCCGAGTGCTCC	5096	ref
604	MA0139.1	CTCF	22:19723256-19723526	19723308	19723289	-	-48.2258064516129	0.8765079834265634	0.9999708531177021	ACATTGTTCTCCTGTCACC	5096	ref
605	MA0139.1	CTCF	22:19723256-19723526	19723454	19723473	+	-48.241935483870975	0.8767785578384064	0.9999708531177021	CCAGGCCGCAGCACTGTGG	5095	ref
606	MA0139.1	CTCF	22:19723256-19723526	19723325	19723306	-	-48.33870967741936	0.8783935867577384	0.9999708531177021	CGCTGCGACGTTCACCAAC	5096	ref
607	MA0139.1	CTCF	22:19723256-19723526	19723290	19723271	-	-48.564516129032256	0.882105796088581	0.9999708531177021	CAGGACAGAACGCGGCATT	3	non.ref
608	MA0139.1	CTCF	22:19723256-19723526	19723275	19723294	+	-48.62903225806451	0.883152137768775	0.9999708531177021	CCGCGTTCTGTCCTGGTGA	3	non.ref
609	MA0139.1	CTCF	22:19723256-19723526	19723420	19723401	-	-48.64516129032259	0.8834126900983392	0.9999708531177021	TGCAGCGGCAGATAGCACA	5096	ref
610	MA0139.1	CTCF	22:19723256-19723526	19723410	19723429	+	-48.741935483870975	0.8849677988037001	0.9999708531177021	TGCCGCTGCAGCGCGCATC	1	non.ref
611	MA0139.1	CTCF	22:19723256-19723526	19723361	19723380	+	-48.82258064516128	0.8862527346536808	0.9999708531177021	GGGAGCAGAAGCCTGAGCG	1	non.ref
612	MA0139.1	CTCF	22:19723256-19723526	19723509	19723490	-	-49.2258064516129	0.8925294188447879	0.9999708531177021	GATAAGGCCGCCCCGCCCC	5096	ref
613	MA0139.1	CTCF	22:19723256-19723526	19723488	19723467	-	-49.33870967741936	0.8942428831214784	0.9999708531177021	CCACGCCCGCACCGACCAG	1	non.ref
614	MA0139.1	CTCF	22:19723256-19723526	19723453	19723472	+	-49.403225806451616	0.8952134203609603	0.9999708531177021	GCCAGGCCGCAGCACTGTG	5095	ref
615	MA0139.1	CTCF	22:19723256-19723526	19723396	19723415	+	-49.451612903225794	0.895937188211974	0.9999708531177021	GATAGTGTGCTATCTGCCG	5096	ref
616	MA0139.1	CTCF	22:19723256-19723526	19723488	19723469	-	-49.88709677419354	0.9022942071896978	0.9999708531177021	CCACGCCCGCACCGACCAC	5095	ref
617	MA0139.1	CTCF	22:19723256-19723526	19723273	19723292	+	-49.96774193548387	0.9034406296159432	0.9999708531177021	TGCCGCGTTCTGTCCTGGT	3	non.ref
618	MA0139.1	CTCF	22:19723256-19723526	19723375	19723356	-	-50.096774193548384	0.9052550349151716	0.9999708531177021	AGGCTTCCGCTCCCACCCG	5095	ref
619	MA0139.1	CTCF	22:19723256-19723526	19723338	19723357	+	-50.19354838709677	0.9065998448277242	0.9999708531177021	TCCGTGTGCCCTTGAGAGC	7	non.ref
620	MA0139.1	CTCF	22:19723256-19723526	19723497	19723516	+	-50.29032258064515	0.9079309737426229	0.9999708531177021	GGCGGCCTTATCGCTCGGC	5096	ref
621	MA0139.1	CTCF	22:19723256-19723526	19723266	19723285	+	-50.30645161290323	0.9081515059478988	0.9999708531177021	TTGTGAATGCCGCGTTCTG	3	non.ref
622	MA0139.1	CTCF	22:19723256-19723526	19723354	19723373	+	-50.32258064516128	0.9083716517779976	0.9999708531177021	AGCGGGTGGGAGCAGAAGC	1	non.ref
623	MA0139.1	CTCF	22:19723256-19723526	19723494	19723475	-	-50.32258064516128	0.9083716517779976	0.9999708531177021	CCCCTGCCACGCCCGCACC	5096	ref
624	MA0139.1	CTCF	22:19723256-19723526	19723375	19723356	-	-50.51612903225808	0.910984188238217	0.9999708531177021	AGGCTTCTGCTCCCACCCG	1	non.ref
625	MA0139.1	CTCF	22:19723256-19723526	19723318	19723337	+	-50.53225806451613	0.9111994625200168	0.9999708531177021	CGCAGCGGGTGTCCGAGTG	5096	ref
626	MA0139.1	CTCF	22:19723256-19723526	19723363	19723382	+	-50.67741935483872	0.9131201257077919	0.9999708531177021	GAGCGGAAGCCTGAGCGGC	5095	ref
627	MA0139.1	CTCF	22:19723256-19723526	19723273	19723292	+	-50.67741935483872	0.9131201257077919	0.9999708531177021	TGCCGCGTCCTGTCCTGGT	5093	ref
628	MA0139.1	CTCF	22:19723256-19723526	19723266	19723285	+	-50.69354838709677	0.9133316715488036	0.9999708531177021	TTGTGAATGCCGCGTCCTG	5093	ref
629	MA0139.1	CTCF	22:19723256-19723526	19723377	19723358	-	-50.87096774193549	0.9156342040114396	0.9999708531177021	TCAGGCTTCTGCTCCCACC	1	non.ref
630	MA0139.1	CTCF	22:19723256-19723526	19723263	19723282	+	-51.03225806451613	0.9176887060930312	0.9999708531177021	CCGTTGTGAATGCCGCGTC	5093	ref
631	MA0139.1	CTCF	22:19723256-19723526	19723321	19723340	+	-51.19354838709677	0.9197066460401402	0.9999708531177021	AGCGGGTGTCCGAGTGCTC	5096	ref
632	MA0139.1	CTCF	22:19723256-19723526	19723413	19723432	+	-51.35483870967741	0.9216883403241809	0.9999708531177021	CGCTGCAGCGCGCGTCCGC	5095	ref
633	MA0139.1	CTCF	22:19723256-19723526	19723345	19723326	-	-51.564516129032256	0.9242107719946944	0.9999708531177021	ACACGGAGCACTCGGACAC	5096	ref
634	MA0139.1	CTCF	22:19723256-19723526	19723337	19723356	+	-51.85483870967741	0.9276042814271932	0.9999708531177021	CTCCGTGTGCCCTTGAGAG	7	non.ref
635	MA0139.1	CTCF	22:19723256-19723526	19723406	19723387	-	-52.0	0.9292583447968354	0.9999708531177021	GCACACTATCGCCGGAGGC	5096	ref
636	MA0139.1	CTCF	22:19723256-19723526	19723507	19723488	-	-52.096774193548384	0.9303454504952242	0.9999708531177021	TAAGGCCGCCCCGCCCCTG	5096	ref
637	MA0139.1	CTCF	22:19723256-19723526	19723433	19723414	-	-52.30645161290323	0.9326581993809668	0.9999708531177021	CGCGGACGCGCGCTGCAGC	5095	ref
638	MA0139.1	CTCF	22:19723256-19723526	19723482	19723463	-	-52.5	0.9347418752513477	0.9999708531177021	CCGCACCGACCACAGTGCT	5095	ref
639	MA0139.1	CTCF	22:19723256-19723526	19723506	19723487	-	-52.580645161290334	0.9355957070692966	0.9999708531177021	AAGGCCGCCCCGCCCCTGC	5096	ref
640	MA0139.1	CTCF	22:19723256-19723526	19723302	19723321	+	-52.580645161290334	0.9355957070692966	0.9999708531177021	CAATGTTGGTGAACGTCGC	5096	ref
641	MA0139.1	CTCF	22:19723256-19723526	19723263	19723282	+	-52.64516129032259	0.9362726900981215	0.9999708531177021	CCGTTGTGAATGCCGCGTT	3	non.ref
642	MA0139.1	CTCF	22:19723256-19723526	19723308	19723327	+	-52.82258064516128	0.9381070743183955	0.9999708531177021	TGGTGAACGTCGCAGCGGG	5096	ref
643	MA0139.1	CTCF	22:19723256-19723526	19723484	19723463	-	-53.048387096774206	0.940383927183575	0.9999708531177021	GCCCGCACCGACCAGTGCT	1	non.ref
644	MA0139.1	CTCF	22:19723256-19723526	19723400	19723381	-	-53.11290322580646	0.9410227219996159	0.9999708531177021	TATCGCCGGAGGCCGCAGG	5096	ref
645	MA0139.1	CTCF	22:19723256-19723526	19723302	19723283	-	-53.11290322580646	0.9410227219996159	0.9999708531177021	TTCTCCTGTCACCAGGACA	5096	ref
646	MA0139.1	CTCF	22:19723256-19723526	19723281	19723262	-	-53.14516129032259	0.9413401812962547	0.9999708531177021	ACGCGGCATTCACAACGGA	5096	ref
647	MA0139.1	CTCF	22:19723256-19723526	19723290	19723271	-	-53.30645161290323	0.9429080929730844	0.9999708531177021	CAGGACAGGACGCGGCATT	5093	ref
648	MA0139.1	CTCF	22:19723256-19723526	19723354	19723335	-	-53.46774193548387	0.944444043419935	0.9999708531177021	CTCAGGGGCACACGGAGCA	5089	ref
649	MA0139.1	CTCF	22:19723256-19723526	19723414	19723395	-	-53.596774193548384	0.9456500925407454	0.9999708531177021	GGCAGATAGCACACTATCG	5096	ref
650	MA0139.1	CTCF	22:19723256-19723526	19723270	19723289	+	-53.61290322580646	0.9457994272670476	0.9999708531177021	GAATGCCGCGTTCTGTCCT	3	non.ref
651	MA0139.1	CTCF	22:19723256-19723526	19723287	19723268	-	-53.758064516129025	0.9471294218128605	0.9999708531177021	GACAGAACGCGGCATTCAC	3	non.ref
652	MA0139.1	CTCF	22:19723256-19723526	19723453	19723474	+	-54.0	0.9492906093946658	0.9999708531177021	GCCAGGCCGCAGCACTGGT	1	non.ref
653	MA0139.1	CTCF	22:19723256-19723526	19723511	19723492	-	-54.064516129032256	0.9498553152916429	0.9999708531177021	GCGATAAGGCCGCCCCGCC	5096	ref
654	MA0139.1	CTCF	22:19723256-19723526	19723328	19723347	+	-54.14516129032259	0.9505544138519326	0.9999708531177021	GTCCGAGTGCTCCGTGTGC	5096	ref
655	MA0139.1	CTCF	22:19723256-19723526	19723320	19723301	-	-54.30645161290323	0.9519301498658024	0.9999708531177021	CGACGTTCACCAACATTGT	5096	ref
656	MA0139.1	CTCF	22:19723256-19723526	19723396	19723377	-	-54.48387096774192	0.9534092146568582	0.9999708531177021	GCCGGAGGCCGCAGGCCGC	5096	ref
657	MA0139.1	CTCF	22:19723256-19723526	19723455	19723436	-	-54.48387096774192	0.9534092146568582	0.9999708531177021	GCCAGAAATAGCCCAGAGG	5096	ref
658	MA0139.1	CTCF	22:19723256-19723526	19723379	19723398	+	-54.51612903225808	0.9536743123135238	0.9999708531177021	GGCCTGCGGCCTCCGGCGA	5096	ref
659	MA0139.1	CTCF	22:19723256-19723526	19723305	19723324	+	-54.548387096774206	0.9539382596049109	0.9999708531177021	TGTTGGTGAACGTCGCAGC	5096	ref
660	MA0139.1	CTCF	22:19723256-19723526	19723397	19723416	+	-54.87096774193549	0.9565142254214152	0.9999708531177021	ATAGTGTGCTATCTGCCGC	5096	ref
661	MA0139.1	CTCF	22:19723256-19723526	19723338	19723357	+	-55.01612903225808	0.9576362542975403	0.9999708531177021	TCCGTGTGCCCCTGAGAGC	5089	ref
662	MA0139.1	CTCF	22:19723256-19723526	19723387	19723368	-	-55.01612903225808	0.9576362542975403	0.9999708531177021	CGCAGGCCGCTCAGGCTTC	5096	ref
663	MA0139.1	CTCF	22:19723256-19723526	19723413	19723394	-	-55.048387096774206	0.9578825331482221	0.9999708531177021	GCAGATAGCACACTATCGC	5096	ref
664	MA0139.1	CTCF	22:19723256-19723526	19723413	19723432	+	-55.14516129032259	0.958614647948707	0.9999708531177021	CGCTGCAGCGCGCATCCGC	1	non.ref
665	MA0139.1	CTCF	22:19723256-19723526	19723322	19723303	-	-55.258064516129025	0.959456203130685	0.9999708531177021	TGCGACGTTCACCAACATT	5096	ref
666	MA0139.1	CTCF	22:19723256-19723526	19723378	19723359	-	-55.258064516129025	0.959456203130685	0.9999708531177021	CTCAGGCTTCTGCTCCCAC	1	non.ref
667	MA0139.1	CTCF	22:19723256-19723526	19723383	19723402	+	-55.758064516129025	0.9630237764176854	0.9999708531177021	TGCGGCCTCCGGCGATAGT	5096	ref
668	MA0139.1	CTCF	22:19723256-19723526	19723493	19723512	+	-56.080645161290334	0.9651912946283119	0.9999708531177021	GCGGGGCGGCCTTATCGCT	5096	ref
669	MA0139.1	CTCF	22:19723256-19723526	19723319	19723300	-	-56.16129032258064	0.965717209273862	0.9999708531177021	GACGTTCACCAACATTGTT	5096	ref
670	MA0139.1	CTCF	22:19723256-19723526	19723439	19723458	+	-56.2741935483871	0.9664429488839232	0.9999708531177021	CTGGGCTATTTCTGGCCAG	5096	ref
671	MA0139.1	CTCF	22:19723256-19723526	19723403	19723422	+	-56.451612903225794	0.967558733849728	0.9999708531177021	TGCTATCTGCCGCTGCAGC	5096	ref
672	MA0139.1	CTCF	22:19723256-19723526	19723378	19723359	-	-56.83870967741936	0.9698911991472414	0.9999708531177021	CTCAGGCTTCCGCTCCCAC	5095	ref
673	MA0139.1	CTCF	22:19723256-19723526	19723508	19723489	-	-56.903225806451616	0.9702666448902164	0.9999708531177021	ATAAGGCCGCCCCGCCCCT	5096	ref
674	MA0139.1	CTCF	22:19723256-19723526	19723292	19723311	+	-57.11290322580646	0.9714611197669001	0.9999708531177021	GACAGGAGAACAATGTTGG	5096	ref
675	MA0139.1	CTCF	22:19723256-19723526	19723374	19723355	-	-57.17741935483872	0.9718208358208358	0.9999708531177021	GGCTTCCGCTCCCACCCGC	5095	ref
676	MA0139.1	CTCF	22:19723256-19723526	19723287	19723268	-	-57.2741935483871	0.9723536280289409	0.9999708531177021	GACAGGACGCGGCATTCAC	5093	ref
677	MA0139.1	CTCF	22:19723256-19723526	19723397	19723378	-	-57.741935483870975	0.9748162188770948	0.9999708531177021	CGCCGGAGGCCGCAGGCCG	5096	ref
678	MA0139.1	CTCF	22:19723256-19723526	19723377	19723358	-	-57.79032258064515	0.9750605465633271	0.9999708531177021	TCAGGCTTCCGCTCCCACC	5095	ref
679	MA0139.1	CTCF	22:19723256-19723526	19723433	19723414	-	-57.88709677419354	0.9755435095066787	0.9999708531177021	CGCGGATGCGCGCTGCAGC	1	non.ref
680	MA0139.1	CTCF	22:19723256-19723526	19723450	19723471	+	-58.096774193548384	0.976564137643436	0.9999708531177021	CTGGCCAGGCCGCAGCACT	1	non.ref
681	MA0139.1	CTCF	22:19723256-19723526	19723450	19723469	+	-58.096774193548384	0.976564137643436	0.9999708531177021	CTGGCCAGGCCGCAGCACT	5095	ref
682	MA0139.1	CTCF	22:19723256-19723526	19723390	19723371	-	-58.241935483870975	0.977250345666107	0.9999708531177021	GGCCGCAGGCCGCTCAGGC	5096	ref
683	MA0139.1	CTCF	22:19723256-19723526	19723270	19723289	+	-58.435483870967744	0.9781399980893184	0.9999708531177021	GAATGCCGCGTCCTGTCCT	5093	ref
684	MA0139.1	CTCF	22:19723256-19723526	19723393	19723374	-	-58.5	0.9784301950821828	0.9999708531177021	GGAGGCCGCAGGCCGCTCA	5096	ref
685	MA0139.1	CTCF	22:19723256-19723526	19723416	19723435	+	-58.79032258064515	0.9796977410042018	0.9999708531177021	TGCAGCGCGCGTCCGCGCG	5095	ref
686	MA0139.1	CTCF	22:19723256-19723526	19723503	19723484	-	-59.064516129032256	0.9808386348377098	0.9999708531177021	GCCGCCCCGCCCCTGCCAC	5096	ref
687	MA0139.1	CTCF	22:19723256-19723526	19723376	19723395	+	-59.51612903225808	0.9826035104815674	0.9999708531177021	AGCGGCCTGCGGCCTCCGG	5096	ref
688	MA0139.1	CTCF	22:19723256-19723526	19723416	19723435	+	-59.548387096774206	0.9827243041036127	0.9999708531177021	TGCAGCGCGCATCCGCGCG	1	non.ref
689	MA0139.1	CTCF	22:19723256-19723526	19723338	19723319	-	-59.903225806451616	0.9840082964728936	0.9999708531177021	GCACTCGGACACCCGCTGC	5096	ref
690	MA0139.1	CTCF	22:19723256-19723526	19723337	19723356	+	-60.19354838709677	0.9849996336743061	0.9999708531177021	CTCCGTGTGCCCCTGAGAG	5089	ref
691	MA0139.1	CTCF	22:19723256-19723526	19723381	19723362	-	-60.20967741935485	0.9850531876909372	0.9999708531177021	CCGCTCAGGCTTCTGCTCC	1	non.ref
692	MA0139.1	CTCF	22:19723256-19723526	19723430	19723411	-	-60.2741935483871	0.9852658311720006	0.9999708531177021	GGACGCGCGCTGCAGCGGC	5095	ref
693	MA0139.1	CTCF	22:19723256-19723526	19723373	19723392	+	-60.46774193548387	0.9858888972557907	0.9999708531177021	CTGAGCGGCCTGCGGCCTC	5096	ref
694	MA0139.1	CTCF	22:19723256-19723526	19723410	19723391	-	-61.32258064516128	0.988386626009742	0.9999708531177021	GATAGCACACTATCGCCGG	5096	ref
695	MA0139.1	CTCF	22:19723256-19723526	19723374	19723355	-	-62.758064516129025	0.9917522241994448	0.9999708531177021	GGCTTCTGCTCCCACCCGC	1	non.ref
696	MA0139.1	CTCF	22:19723256-19723526	19723309	19723290	-	-63.19354838709677	0.9925943494599778	0.9999708531177021	AACATTGTTCTCCTGTCAC	5096	ref
697	MA0139.1	CTCF	22:19723256-19723526	19723381	19723362	-	-63.35483870967741	0.9928872906712058	0.9999708531177021	CCGCTCAGGCTTCCGCTCC	5095	ref
698	MA0139.1	CTCF	22:19723256-19723526	19723430	19723411	-	-64.74193548387098	0.9950275435621734	0.9999708531177021	GGATGCGCGCTGCAGCGGC	1	non.ref
699	MA0139.1	CTCF	22:19723256-19723526	19723335	19723316	-	-64.87096774193549	0.9951952899427852	0.9999708531177021	CTCGGACACCCGCTGCGAC	5096	ref
700	MA0139.1	CTCF	22:19723256-19723526	19723371	19723352	-	-73.33870967741936	0.9996784064969688	0.9999708531177021	TTCCGCTCCCACCCGCTCT	5095	ref
701	MA0139.1	CTCF	22:19723256-19723526	19723380	19723399	+	-76.01612903225808	0.9998918274868629	0.9999708531177021	GCCTGCGGCCTCCGGCGAT	5096	ref
702	MA0139.1	CTCF	22:19723256-19723526	19723371	19723352	-	-77.80645161290323	0.9999520622186537	0.9999708531177021	TTCTGCTCCCACCCGCTCT	1	non.ref
703	MA0139.1	CTCF	22:19723256-19723526	19723400	19723419	+	-78.82258064516128	0.9999708531177021	0.9999708531177021	GTGTGCTATCTGCCGCTGC	5096	ref
