# Supplementary material for: GRAFIMO: Variant and haplotype aware motif scanning on pangenome graphs
Source: PLoS Comput Biol. 2021 Sep 27;17(9):e1009444. doi: 10.1371/journal.pcbi.1009444 (PMC8519448; doi:10.1371/journal.pcbi.1009444)
Supplement: S1 Code — (ZIP) [file pcbi.1009444.s002.zip › S1_code/GRAFIMO/tests/test_data/expected_results/expected_seqs.tsv]

x:0-20	AAATTTTCAAGTCTTATTT	x:20-	x:1-	0	non.ref	9-,7-,6-,5-,2-,1-,
x:0-20	AAATTTTCAAATCTTATTT	x:20-	x:1-	0	non.ref	9-,7-,6-,4-,2-,1-,
x:0-20	CAAATAAGGCTTGGAAATT	x:0+	x:19+	0	ref	1+,3+,5+,6+,8+,9+,
x:0-20	AAATTTTCAAGCCTTATTT	x:20-	x:1-	0	non.ref	9-,7-,6-,5-,3-,1-,
x:0-20	CAAATAAGGCTTGAAAATT	x:0+	x:19+	0	non.ref	1+,3+,5+,6+,7+,9+,
x:0-20	AAATTTTCAAACCTTATTT	x:20-	x:1-	0	non.ref	9-,7-,6-,4-,3-,1-,
x:0-20	AAATAAGGCTTGGAAATTT	x:1+	x:20+	0	ref	1+,3+,5+,6+,8+,9+,
x:0-20	AAATTTCCAAACCTTATTT	x:20-	x:1-	0	non.ref	9-,8-,6-,4-,3-,1-,
x:0-20	CAAATAAGGTTTGGAAATT	x:0+	x:19+	0	non.ref	1+,3+,4+,6+,8+,9+,
x:0-20	CAAATAAGACTTGGAAATT	x:0+	x:19+	0	non.ref	1+,2+,5+,6+,8+,9+,
x:0-20	AATTTCCAAGCCTTATTTG	x:19-	x:0-	0	ref	9-,8-,6-,5-,3-,1-,
x:0-20	AAATTTCCAAGCCTTATTT	x:20-	x:1-	0	ref	9-,8-,6-,5-,3-,1-,
x:0-20	CAAATAAGACTTGAAAATT	x:0+	x:19+	0	non.ref	1+,2+,5+,6+,7+,9+,
x:0-20	AAATAAGGTTTGGAAATTT	x:1+	x:20+	0	non.ref	1+,3+,4+,6+,8+,9+,
x:0-20	AAATAAGACTTGGAAATTT	x:1+	x:20+	0	non.ref	1+,2+,5+,6+,8+,9+,
x:0-20	AAATAAGGCTTGAAAATTT	x:1+	x:20+	0	non.ref	1+,3+,5+,6+,7+,9+,
x:0-20	AATTTCCAAACCTTATTTG	x:19-	x:0-	0	non.ref	9-,8-,6-,4-,3-,1-,
x:0-20	CAAATAAGATTTGGAAATT	x:0+	x:19+	0	non.ref	1+,2+,4+,6+,8+,9+,
x:0-20	AATTTCCAAGTCTTATTTG	x:19-	x:0-	0	non.ref	9-,8-,6-,5-,2-,1-,
x:0-20	CAAATAAGATTTGAAAATT	x:0+	x:19+	0	non.ref	1+,2+,4+,6+,7+,9+,
x:0-20	AATTTCCAAATCTTATTTG	x:19-	x:0-	0	non.ref	9-,8-,6-,4-,2-,1-,
x:0-20	AAATAAGATTTGGAAATTT	x:1+	x:20+	0	non.ref	1+,2+,4+,6+,8+,9+,
x:0-20	AATTTTCAAGCCTTATTTG	x:19-	x:0-	0	non.ref	9-,7-,6-,5-,3-,1-,
x:0-20	CAAATAAGGTTTGAAAATT	x:0+	x:19+	0	non.ref	1+,3+,4+,6+,7+,9+,
x:0-20	AAATTTCCAAGTCTTATTT	x:20-	x:1-	0	non.ref	9-,8-,6-,5-,2-,1-,
x:0-20	AAATAAGGTTTGAAAATTT	x:1+	x:20+	0	non.ref	1+,3+,4+,6+,7+,9+,
x:0-20	AAATAAGATTTGAAAATTT	x:1+	x:20+	0	non.ref	1+,2+,4+,6+,7+,9+,
x:0-20	AATTTTCAAGTCTTATTTG	x:19-	x:0-	0	non.ref	9-,7-,6-,5-,2-,1-,
x:0-20	AATTTTCAAACCTTATTTG	x:19-	x:0-	0	non.ref	9-,7-,6-,4-,3-,1-,
x:0-20	AAATTTCCAAATCTTATTT	x:20-	x:1-	0	non.ref	9-,8-,6-,4-,2-,1-,
x:0-20	AAATAAGACTTGAAAATTT	x:1+	x:20+	0	non.ref	1+,2+,5+,6+,7+,9+,
x:0-20	AATTTTCAAATCTTATTTG	x:19-	x:0-	0	non.ref	9-,7-,6-,4-,2-,1-,
