# Supplementary material for: GRAFIMO: Variant and haplotype aware motif scanning on pangenome graphs
Source: PLoS Comput Biol. 2021 Sep 27;17(9):e1009444. doi: 10.1371/journal.pcbi.1009444 (PMC8519448; doi:10.1371/journal.pcbi.1009444)
Supplement: S1 Code — (ZIP) [file pcbi.1009444.s002.zip › S1_code/GRAFIMO/tests/grafimo_run_test.py]

from grafimo.constructVG import build_vg, indexVG
from grafimo.motif_ops import build_motif_MEME, build_motif_JASPAR
from grafimo.score_sequences import compute_results
from grafimo.extract_regions import get_seqs

import multiprocessing as mp
import numpy as np
import pandas as pd
import pytest
import os


def test_vg_construct():

    test_ref = "test_data/input/test.fa"
    test_vcf = "test_data/input/test.vcf.gz"

    expected_vg = "test_data/expected_results/expected.vg"
    test_vg = "test.vg"

    # create vg and check results
    done = build_vg(test_vg, test_ref, test_vcf, "x", 1)
    print(os.stat(test_vg).st_size)
    print(os.stat(expected_vg).st_size)

    assert (
        (done == 0) and (os.stat(test_vg).st_size == os.stat(expected_vg).st_size)
    )

# end of test_vg_construction()


def test_vg_index():

    test_vg = "test.vg"
    test_xg = "test.xg"
    test_gbwt = "test.gbwt"
    test_vcf = "test_data/input/test.vcf.gz"

    expected_xg = "test_data/expected_results/expected.xg"
    expected_gbwt = "test_data/expected_results/expected.gbwt"

    # index vg and check results
    done = indexVG(test_vg, test_vcf, 1, True, True)

    assert (
        (done == 0) and 
        (os.stat(test_xg).st_size > 0) and
        (os.stat(test_gbwt).st_size > 0)
    )

# end of test_vg_index()


def test_sequence_extraction():

    vg = "test.xg"
    region = "x:0-20"
    width = 19

    seqs_extracted = "seqs_extracted.tsv"
    expected_seqs = "test_data/expected_results/expected_seqs.tsv"

    # extract sequences and check results
    query = "vg find -x {} -E -p {} -K {} > {}".format(
        vg, region, width, seqs_extracted
    )
    get_seqs(query)

    result = pd.read_csv(seqs_extracted, sep='\t', header=None).sort_values([1,2,3])
    result.index = range(len(result))  # with sort_values the indexes are not ordered
    expected = pd.read_csv(expected_seqs, sep='\t', header=None).sort_values([1,2,3])
    expected.index = range(len(expected))

    assert (result.equals(expected))

# end of test_sequence_extraction()


def test_motif_processing_meme():

    er_motif_fn = "test_data/expected_results/motif_processing_test_meme.txt"
    memefn = "test_data/input/MA0139.1.meme"  # CTCF motif in MEME format

    # read the expected processed motif
    er_motif = np.loadtxt(er_motif_fn).astype(int)

    # process the motif in MEME format
    proc_motif_meme = build_motif_MEME(
        memefn, "unfrm_dst", 0.1, False, mp.cpu_count(), False, True
    )[0].scoreMatrix

    # check correctness
    assert (proc_motif_meme == er_motif).all()

# end of test_motif_processing_meme()


def test_motif_processing_jaspar():

    er_motif_fn = "test_data/expected_results/motif_processing_test_jaspar.txt"
    jasparfn = "test_data/input/MA0139.1.jaspar"

    er_motif = np.loadtxt(er_motif_fn).astype(int)

    proc_motif_jaspar = build_motif_JASPAR(
        jasparfn, "unfrm_dst", 0.1, False, False, True
    ).scoreMatrix

    assert (proc_motif_jaspar == er_motif).all()

# end of test_motif_processing_jaspar()


def test_scoring():

    infile_meme = "test_data/input/MA0139.1.meme"  # CTCF motif in MEME format
    motif = build_motif_MEME(
        infile_meme, "unfrm_dst", 0.1, False, mp.cpu_count(), False, True
    )[0]

    input_seqs = "test_data/input/"

    # read the expected results
    expected_results = pd.read_csv(
        "test_data/expected_results/scoring_results.tsv", sep="\t", index_col=0
    ).sort_values(["p-value", "start", "stop"], ascending=True).reset_index(
        drop=True
    )

    # test scoring procedure
    results = compute_results(motif, input_seqs, True, None, testmode=True)

    results.to_csv("scoring_test.tsv", sep="\t")
    results = pd.read_csv("scoring_test.tsv", sep='\t', index_col=0).sort_values(
        ["p-value", "start", "stop"], ascending=True
    ).reset_index(drop=True)

    # check correctness
    assert (results.equals(expected_results))

# end of test_scoring()
