# Supplementary material for: GRAFIMO: Variant and haplotype aware motif scanning on pangenome graphs
Source: PLoS Comput Biol. 2021 Sep 27;17(9):e1009444. doi: 10.1371/journal.pcbi.1009444 (PMC8519448; doi:10.1371/journal.pcbi.1009444)
Supplement: S1 Code — (ZIP) [file pcbi.1009444.s002.zip › S1_code/GRAFIMO/tutorials/findmotif_tutorial/data/regions.bed]

chrx	13	33	.	0	.	181.773299389192	-1	3.65059889817266	98
chrx	35	55	.	0	.	181.773299389192	-1	3.65059889817266	98
chrx	57	77	.	0	.	181.773299389192	-1	3.65059889817266	98
chrx	79	99	.	0	.	181.773299389192	-1	3.65059889817266	98
chrx	101	121	.	0	.	181.773299389192	-1	3.65059889817266	98
chrx	123	143	.	0	.	181.773299389192	-1	3.65059889817266	98
chrx	145	165	.	0	.	181.773299389192	-1	3.65059889817266	98
chrx	167	187	.	0	.	181.773299389192	-1	3.65059889817266	98
chrx	189	209	.	0	.	181.773299389192	-1	3.65059889817266	98
chrx	211	231	.	0	.	181.773299389192	-1	3.65059889817266	98
chrx	233	253	.	0	.	181.773299389192	-1	3.65059889817266	98
chrx	255	275	.	0	.	181.773299389192	-1	3.65059889817266	98
chrx	277	297	.	0	.	181.773299389192	-1	3.65059889817266	98
chrx	299	319	.	0	.	181.773299389192	-1	3.65059889817266	98
chrx	321	341	.	0	.	181.773299389192	-1	3.65059889817266	98
chrx	343	363	.	0	.	181.773299389192	-1	3.65059889817266	98
chrx	365	385	.	0	.	181.773299389192	-1	3.65059889817266	98
chrx	387	407	.	0	.	181.773299389192	-1	3.65059889817266	98
chrx	409	429	.	0	.	181.773299389192	-1	3.65059889817266	98
chrx	431	451	.	0	.	181.773299389192	-1	3.65059889817266	98
chrx	453	473	.	0	.	181.773299389192	-1	3.65059889817266	98
chrx	475	495	.	0	.	181.773299389192	-1	3.65059889817266	98
chrx	497	517	.	0	.	181.773299389192	-1	3.65059889817266	98
chrx	519	539	.	0	.	181.773299389192	-1	3.65059889817266	98
chrx	541	561	.	0	.	181.773299389192	-1	3.65059889817266	98
chrx	563	583	.	0	.	181.773299389192	-1	3.65059889817266	98
chrx	585	605	.	0	.	181.773299389192	-1	3.65059889817266	98
chrx	607	627	.	0	.	181.773299389192	-1	3.65059889817266	98
chrx	629	649	.	0	.	181.773299389192	-1	3.65059889817266	98
chrx	651	671	.	0	.	181.773299389192	-1	3.65059889817266	98
chrx	673	693	.	0	.	181.773299389192	-1	3.65059889817266	98
chrx	695	715	.	0	.	181.773299389192	-1	3.65059889817266	98
chrx	717	737	.	0	.	181.773299389192	-1	3.65059889817266	98
chrx	739	759	.	0	.	181.773299389192	-1	3.65059889817266	98
chrx	761	781	.	0	.	181.773299389192	-1	3.65059889817266	98
chrx	783	803	.	0	.	181.773299389192	-1	3.65059889817266	98
chrx	805	825	.	0	.	181.773299389192	-1	3.65059889817266	98
chrx	827	847	.	0	.	181.773299389192	-1	3.65059889817266	98
chrx	849	869	.	0	.	181.773299389192	-1	3.65059889817266	98
chrx	871	891	.	0	.	181.773299389192	-1	3.65059889817266	98
chrx	893	913	.	0	.	181.773299389192	-1	3.65059889817266	98
chrx	915	935	.	0	.	181.773299389192	-1	3.65059889817266	98
chrx	937	957	.	0	.	181.773299389192	-1	3.65059889817266	98
chrx	959	979	.	0	.	181.773299389192	-1	3.65059889817266	98
chrx	981	1001	.	0	.	181.773299389192	-1	3.65059889817266	98
chry	15	35	.	0	.	181.773299389192	-1	3.65059889817266	98
chry	37	57	.	0	.	181.773299389192	-1	3.65059889817266	98
chry	59	79	.	0	.	181.773299389192	-1	3.65059889817266	98
chry	81	101	.	0	.	181.773299389192	-1	3.65059889817266	98
chry	103	123	.	0	.	181.773299389192	-1	3.65059889817266	98
chry	125	145	.	0	.	181.773299389192	-1	3.65059889817266	98
chry	147	167	.	0	.	181.773299389192	-1	3.65059889817266	98
chry	169	189	.	0	.	181.773299389192	-1	3.65059889817266	98
chry	191	211	.	0	.	181.773299389192	-1	3.65059889817266	98
chry	213	233	.	0	.	181.773299389192	-1	3.65059889817266	98
chry	235	255	.	0	.	181.773299389192	-1	3.65059889817266	98
chry	257	277	.	0	.	181.773299389192	-1	3.65059889817266	98
chry	279	299	.	0	.	181.773299389192	-1	3.65059889817266	98
chry	301	321	.	0	.	181.773299389192	-1	3.65059889817266	98
chry	323	343	.	0	.	181.773299389192	-1	3.65059889817266	98
chry	345	365	.	0	.	181.773299389192	-1	3.65059889817266	98
chry	367	387	.	0	.	181.773299389192	-1	3.65059889817266	98
chry	389	409	.	0	.	181.773299389192	-1	3.65059889817266	98
chry	411	431	.	0	.	181.773299389192	-1	3.65059889817266	98
chry	433	453	.	0	.	181.773299389192	-1	3.65059889817266	98
chry	455	475	.	0	.	181.773299389192	-1	3.65059889817266	98
chry	477	497	.	0	.	181.773299389192	-1	3.65059889817266	98
chry	499	519	.	0	.	181.773299389192	-1	3.65059889817266	98
chry	521	541	.	0	.	181.773299389192	-1	3.65059889817266	98
chry	543	563	.	0	.	181.773299389192	-1	3.65059889817266	98
chry	565	585	.	0	.	181.773299389192	-1	3.65059889817266	98
chry	587	607	.	0	.	181.773299389192	-1	3.65059889817266	98
chry	609	629	.	0	.	181.773299389192	-1	3.65059889817266	98
chry	631	651	.	0	.	181.773299389192	-1	3.65059889817266	98
chry	653	673	.	0	.	181.773299389192	-1	3.65059889817266	98
chry	675	695	.	0	.	181.773299389192	-1	3.65059889817266	98
chry	697	717	.	0	.	181.773299389192	-1	3.65059889817266	98
chry	719	739	.	0	.	181.773299389192	-1	3.65059889817266	98
chry	741	761	.	0	.	181.773299389192	-1	3.65059889817266	98
chry	763	783	.	0	.	181.773299389192	-1	3.65059889817266	98
chry	785	805	.	0	.	181.773299389192	-1	3.65059889817266	98
chry	807	827	.	0	.	181.773299389192	-1	3.65059889817266	98
chry	829	849	.	0	.	181.773299389192	-1	3.65059889817266	98
chry	851	871	.	0	.	181.773299389192	-1	3.65059889817266	98
chry	873	893	.	0	.	181.773299389192	-1	3.65059889817266	98
chry	895	915	.	0	.	181.773299389192	-1	3.65059889817266	98
chry	917	937	.	0	.	181.773299389192	-1	3.65059889817266	98
chry	939	959	.	0	.	181.773299389192	-1	3.65059889817266	98
chry	961	981	.	0	.	181.773299389192	-1	3.65059889817266	98
chry	983	1001	.	0	.	181.773299389192	-1	3.65059889817266	98
