# Supplementary material for: GRAFIMO: Variant and haplotype aware motif scanning on pangenome graphs
Source: PLoS Comput Biol. 2021 Sep 27;17(9):e1009444. doi: 10.1371/journal.pcbi.1009444 (PMC8519448; doi:10.1371/journal.pcbi.1009444)
Supplement: S1 Code — (ZIP) [file pcbi.1009444.s002.zip › S1_code/GRAFIMO/tutorials/findmotif_tutorial/data/example.meme]

MEME version 5.3.0

ALPHABET= ACGT

strands: + -

Background letter frequencies (from unknown source):
A 0.288 C 0.212 G 0.212 T 0.288

MOTIF EXAMPLE
letter-probability matrix: alength= 4 w= 15 nsites= 10 E= 2.3e-009
0.000000 1.000000 0.000000 0.000000
0.000000 0.000000 0.000000 1.000000
0.000000 0.000000 1.000000 0.000000
0.000000 0.000000 1.000000 0.000000
0.000000 0.800000 0.200000 0.000000
0.000000 0.200000 0.000000 0.800000
0.000000 0.200000 0.000000 0.800000
0.000000 0.600000 0.000000 0.400000
0.400000 0.000000 0.000000 0.600000
0.400000 0.200000 0.000000 0.400000
1.000000 0.000000 0.000000 0.000000
0.000000 0.000000 0.000000 1.000000
0.000000 0.800000 0.000000 0.200000
0.200000 0.200000 0.200000 0.400000
0.000000 0.000000 0.200000 0.800000
