# Supplementary material for: GRAFIMO: Variant and haplotype aware motif scanning on pangenome graphs
Source: PLoS Comput Biol. 2021 Sep 27;17(9):e1009444. doi: 10.1371/journal.pcbi.1009444 (PMC8519448; doi:10.1371/journal.pcbi.1009444)
Supplement: S1 Code — (ZIP) [file pcbi.1009444.s002.zip › S1_code/GRAFIMO/tutorials/buildvg_tutorial/data/xy.fa]

>x
CAAATAAGGCTTGGAAATTTTCTGGAGTTCTATTATATTCCAACTCTCTGGTTCCTGGTGCTATGTGTAACTAGTAATGG
TAATGGATATGTTGGGCTTTTTTCTTTGATTTATTTGAAGTGACGTTTGACAATCTATCACTAGGGGTAATGTGGGGAAA
TGGAAAGAATACAAGATTTGGAGCCAGACAAATCTGGGTTCAAATCCTCACTTTGCCACATATTAGCCATGTGACTTTGA
ACAAGTTAGTTAATCTCTCTGAACTTCAGTTTAATTATCTCTAATATGGAGATGATACTACTGACAGCAGAGGTTTGCTG
TGAAGATTAAATTAGGTGATGCTTGTAAAGCTCAGGGAATAGTGCCTGGCATAGAGGAAAGCCTCTGACAACTGGTAGTT
ACTGTTATTTACTATGAATCCTCACCTTCCTTGACTTCTTGAAACATTTGGCTATTGACCTCTTTCCTCCTTGAGGCTCT
TCTGGCTTTTCATTGTCAACACAGTCAACGCTCAATACAAGGGACATTAGGATTGGCAGTAGCTCAGAGATCTCTCTGCT
CACCGTGATCTTCAAGTTTGAAAATTGCATCTCAAATCTAAGACCCAGAGGGCTCACCCAGAGTCGAGGCTCAAGGACAG
CTCTCCTTTGTGTCCAGAGTGTATACGATGTAACTCTGTTCGGGCACTGGTGAAAGATAACAGAGGAAATGCCTGGCTTT
TTATCAGAACATGTTTCCAAGCTTATCCCTTTTCCCAGCTCTCCTTGTCCCTCCCAAGATCTCTTCACTGGCCTCTTATC
TTTACTGTTACCAAATCTTTCCAGAAGCTGCTCTTTCCCTCAATTGTTCATTTGTCTTCTTGTCCAGGAATGAACCACTG
CTCTCTTCTTGTCAGATCAGCTTCTCATCCCTCCTCAAGGGCCTTTAACTACTCCACATCCAAAGCTACCCAGGCCATTT
TAAGTTTCCTGTGGACTAAGGACAAAGGTGCGGGGAGATGA
>y
CAAATAAGGCTTGGAAATTTTCTGGAGTTCTATTATATTCCAACTCTCTGGTTCCTGGTGCTATGTGTAACTAGTAATGG
TAATGGATATGTTGGGCTTTTTTCTTTGATTTATTTGAAGTGACGTTTGACAATCTATCACTAGGGGTAATGTGGGGAAA
TGGAAAGAATACAAGATTTGGAGCCAGACAAATCTGGGTTCAAATCCTCACTTTGCCACATATTAGCCATGTGACTTTGA
ACAAGTTAGTTAATCTCTCTGAACTTCAGTTTAATTATCTCTAATATGGAGATGATACTACTGACAGCAGAGGTTTGCTG
TGAAGATTAAATTAGGTGATGCTTGTAAAGCTCAGGGAATAGTGCCTGGCATAGAGGAAAGCCTCTGACAACTGGTAGTT
ACTGTTATTTACTATGAATCCTCACCTTCCTTGACTTCTTGAAACATTTGGCTATTGACCTCTTTCCTCCTTGAGGCTCT
TCTGGCTTTTCATTGTCAACACAGTCAACGCTCAATACAAGGGACATTAGGATTGGCAGTAGCTCAGAGATCTCTCTGCT
CACCGTGATCTTCAAGTTTGAAAATTGCATCTCAAATCTAAGACCCAGAGGGCTCACCCAGAGTCGAGGCTCAAGGACAG
CTCTCCTTTGTGTCCAGAGTGTATACGATGTAACTCTGTTCGGGCACTGGTGAAAGATAACAGAGGAAATGCCTGGCTTT
TTATCAGAACATGTTTCCAAGCTTATCCCTTTTCCCAGCTCTCCTTGTCCCTCCCAAGATCTCTTCACTGGCCTCTTATC
TTTACTGTTACCAAATCTTTCCAGAAGCTGCTCTTTCCCTCAATTGTTCATTTGTCTTCTTGTCCAGGAATGAACCACTG
CTCTCTTCTTGTCAGATCAGCTTCTCATCCCTCCTCAAGGGCCTTTAACTACTCCACATCCAAAGCTACCCAGGCCATTT
TAAGTTTCCTGTGGACTAAGGACAAAGGTGCGGGGAGATGA
