# Supplementary material for: GRAFIMO: Variant and haplotype aware motif scanning on pangenome graphs
Source: PLoS Comput Biol. 2021 Sep 27;17(9):e1009444. doi: 10.1371/journal.pcbi.1009444 (PMC8519448; doi:10.1371/journal.pcbi.1009444)
Supplement: S1 Code — (ZIP) [file pcbi.1009444.s002.zip › S1_code/GRAFIMO/src/grafimo/utils.py]

"""Functions and constant variables used in GRAFIMO code"""


from grafimo.GRAFIMOException import NoDataFrameException
from colorama import Fore, init 
from typing import List, Optional, Tuple, Dict
from shutil import which
import pandas as pd
import numpy as np
import gzip
import sys
import os


#-----------------------------------------------------------------------
# constant vars
#
DNA_ALPHABET = ["A", "C", "G", "T"] 
REV_COMPL = {"A":"T", "C":"G", "G":"C", "T":"A"}
NOMAP = "NOMAP"
ALL_CHROMS = "use_all_chroms"
UNIF = "unfrm_dst"
PSEUDObg = np.double(0.0000005)
LOG_FACTOR = 1.44269504
RANGE = 1000
CHROMS_LIST = [str(i) for i in range(1, 23)] + ['X', 'Y']
DEFAULT_OUTDIR = "default_out_dir_name"
EXT_DEPS = ['tabix', 'vg', 'dot']
SOURCE = 'grafimo'
TP = 'nucleotide_motif'
PHASE = '.'


#-----------------------------------------------------------------------
# functions
#
def die(code: int) -> None:
    """Stop the execution and exit.

    ...

    Parameters
    ----------
    code : int
        stop code
    """

    sys.exit(code)

# end of die()


def sigint_handler() -> None:
    """Print a message when a SIGINT is caught and exit."""

    print("\nCaught SIGINT. GRAFIMO will exit")
    die(2)

# end of sigint_handler()


def exception_handler(
    exception_type, 
    exception, 
    debug
):
    """Handle Exceptions for debugging purposes. If debug is set to True 
    the entire error traceback is printed to stderr, otherwise a 
    graceful error message is sent to stderr.
    """
    init()
    if debug:
        raise exception_type("\n\n{}".format(exception))
    else:
        sys.stderr.write(Fore.RED + "\n\nERROR: " + "{}".format(exception) + Fore.RESET)
        die(1)

# end of exception_handler()


def parse_namemap(namemap_fn:str) -> Dict:
    """Parse chromosome name-map file.

    Parameters
    ----------
    namemap_fn : str
        path to name-map file

    Returns
    -------
        dict
    """

    if not isinstance(namemap_fn, str):
        errmsg = "\n\nERROR: expected str, got {}.\n"
        raise TypeError(errmsg.format(type(namemap_fn).__name__))
    chroms_namemap = dict()
    if namemap_fn == NOMAP:  # no name-map file given -> return empty dict
        assert not bool(chroms_namemap)
    else:  # name-map file is given
        if not os.path.isfile(namemap_fn):
            errmsg = "\n\nERROR: Unable to find {}.\n"
            raise FileNotFoundError(errmsg.format(namemap_fn))
        try:
            with open(namemap_fn, mode="r") as infile:
                for line in infile:
                    chrom, name = line.strip().split()
                    chroms_namemap.update({chrom:name})
        except:
            errmsg = "\n\nERROR: a problem was encountered while reading {}.\n"
            raise IOError(errmsg.format(namemap_fn))
        finally:
            infile.close()
        assert bool(chroms_namemap)
    return chroms_namemap

# end of parse_namemap()


def isListEqual(lst1: List, lst2: List) -> bool:
    """Check if two lists contain the same distinct elements.

    Parameters
    ----------
    lst1 : list
        list 1
    lst2 : list
        list 2
    
    Returns
    -------
    bool
    """

    if (len(lst1) == len(lst2) and set(lst1) == set(lst2)):
        return True

    return False

# end of isListEqual()

def anydup(lst: List) -> bool:
    """Check if are there any duplicate value in the input list
    
    Parameters
    ----------
    lst : list
        list of values

    Returns 
    -------
    bool
    """

    seen = set()
    for e in lst:
        if e in seen: return True
        seen.add(e)
    return False

# end of anydup()


def initialize_chroms_list(args_chroms: List[str]):
    """Initialize a list of chromomsome to use during GRAFIMO analysis.

    Parameters
    ----------
    args_chroms : list
        list of user chromosomes
    
    Returns
    -------
    list
        chromosome list
    """

    if not args_chroms:
        chroms = CHROMS_LIST # all the chromosomes

    else:
        chroms = args_chroms # the given chromosomes

    return chroms

# end of initialize_chroms_list()


def check_deps() -> Tuple[bool, List[str]]:
    """Check if the external dependencies needed to run GRAFIMO are 
    satisfied.

    Returns
    -------
    bool
        check result
    list
        list of dependencies not satisfied
    """

    deps_not_sats: List[str] = list()
    sat: bool = True

    for dep in EXT_DEPS:
        if not which(dep) is not None:
            deps_not_sats.append(dep)
            sat = False

    return sat, deps_not_sats

# end of check_deps()


def isJaspar_ff(motif_file: str, debug: bool) -> bool:
    """Check if the given motif file is a JASPAR file.
        
    Parameters
    ----------
    motif_file : str 
        motif file
    debug : bool
        trace the full error stack
        
    Returns
    -------
    bool
        check result
    """

    if not isinstance(motif_file, str):
        errmsg = "\n\nERROR: Expected str, got {}.\n"
        exception_handler(TypeError, errmsg.format(type(motif_file).__name__), debug)
    if not os.path.isfile(motif_file):
        errmsg = "\n\nERROR: Unable to locate {}.\n"
        exception_handler(FileNotFoundError, errmsg.format(motif_file), debug)
    if os.stat(motif_file).st_size == 0:
        errmsg = "\n\nERROR: {} seems to be empty.\n"
        exception_handler(EOFError, errmsg.format(motif_file), debug)

    ff = motif_file.split(".")[-1]
    if ff == "jaspar":
        return True
    return False

# end of isJaspar_ff()


def isMEME_ff(motif_file: str, debug: bool) -> bool:
    """Check if the given motif file is a MEME file.
        
    Parameters
    ----------
    motif_file : str 
        motif file
    debug : bool
        trace the full error stack
        
    Returns
    -------
    bool
        check result
    """

    if not isinstance(motif_file, str):
        errmsg = "\n\nERROR: Expected str, got {}.\n"
        exception_handler(TypeError, errmsg.format(type(motif_file).__name__), debug)
    if not os.path.isfile(motif_file):
        errmsg = "\n\nERROR: Unable to locate {}.\n"
        exception_handler(FileNotFoundError, errmsg.format(motif_file), debug)
    if os.stat(motif_file).st_size == 0:
        errmsg = "\n\nERROR: {} seems to be empty.\n"
        exception_handler(EOFError, errmsg.format(motif_file), debug)

    ifstream = open(motif_file, mode="r")
    for line in ifstream:
        if line.startswith("MEME version"): return True
    return False  # no MEME version found --> improper input

# end of isMEME_ff()


def isbed(bedfile: str, debug: bool) -> bool:
    """Check if the given file is in UCSC BED format.

    ...

    Parameters
    ----------
    bedfile : str
        path to bedfile
    debug : bool
        trace the full error stack

    Returns
    -------
    bool
        check result
    """

    if not isinstance(bedfile, str):
        errmsg = "Expected str, got {}.\n"
        exception_handler(TypeError, errmsg, debug)
    if not os.path.isfile(bedfile):
        errmsg = "Unble to locate {}.\n"
        exception_handler(FileNotFoundError, errmsg, debug)
    
    # check if bed is gzipped
    gzipped: bool = False
    ff: str = bedfile.split(".")[-1]
    if ff == "gz": gzipped = True
    if gzipped: ifstream = gzip.open(bedfile, mode="rt")
    else: ifstream = open(bedfile, mode="r")
    for line in ifstream:
        if line.startswith("chr"): 
            if len(line.split()) >= 3: return True  # at least chrom, start, end
            else: return False
    # if EOF reached and no line started with chr --> False
    return False


def almost_equal(
    value1: np.double,
    value2: np.double,
    slope: np.double
) -> bool:
    """Check if two values are close to each other, given a degree
    of tolerance (slope).

    ...
    
    Parameters
    ----------
    value1 : np.double
        first value
    value2 : np.double 
        second value
    slope : np.double
        tolerance
        
    Returns
    -------
    bool
    """

    if ((value1 - slope) > value2 or (value1 + slope) < value2):
        return False
    return True

# end of almost_equal()


def lg2(value: np.double) -> np.double:
    """C like computation of log2
        
    Parameters
    ----------
    value : np.double 
        value
        
    Returns
    np.double
        log2 of the input value
    """

    log2value = (np.log(value) * LOG_FACTOR)
    return log2value

# end of lg2()


def dftolist(data: pd.DataFrame, no_qvalue: bool, debug: bool) -> List:
    """Convert pandas DataFrame in a list of lists.

    ...

    Parameters
    ----------
    data : pandas.DataFrame
        DataFrame
    no_qvalue : bool
        skip q-values
    debug : bool
        trace the full error stack

    Returns
    -------
    list
        DataFrame values as list of lists
    """

    if not isinstance(data, pd.DataFrame):
        errmsg = "Expected pandas.DataFrame, got {}.\n"
        exception_handler(TypeError, errmsg.format(type(data).__name__), debug)
    if len(data) == 0:
        errmsg = "Empty DataFrames cannot be converted to lists of values.\n"
        exception_handler(ValueError, errmsg, debug)
    if len(data.columns) > 12 or len(data.columns) < 11:
        errmsg = "Not enough values to extract from the DataFrame.\n"
        exception_handler(ValueError, errmsg, debug)
    if not isinstance(no_qvalue, bool):
        errmsg = "Expected bool, got {}.\n"
        exception_handler(TypeError, errmsg.format(type(no_qvalue).__name__), debug)

    seqnames: List[str] = data["sequence_name"].tolist()
    starts: List[int] = data["start"].tolist()
    stops: List[int] = data["stop"].tolist()
    scores: List[np.double] = data["score"].tolist()
    strands: List[str] = data["strand"].tolist()
    motifIDs: List[str] = data["motif_id"].tolist()
    motifNames: List[str] = data["motif_alt_id"].tolist()
    pvalues: List[np.double] = data["p-value"].tolist()
    sequences: List[str] = data["matched_sequence"].tolist()
    frequencies:List[int] = data["haplotype_frequency"].tolist()
    references: List[str] = data["reference"].tolist()
    if not no_qvalue:
        qvalues: List[np.double] = data["q-value"].tolist()
        summary = [
            motifIDs, motifNames, seqnames, starts, stops, strands, scores,
            pvalues, sequences, frequencies, references, qvalues
        ]
    else:  # no_qvalue == True
        summary = [
            motifIDs, motifNames, seqnames, starts, stops, strands, scores,
            pvalues, sequences, frequencies, references
        ]
    if any([len(seqnames) != len(l) for l in summary]):
        errmsg = "List length mismatch.\n"
        exception_handler(ValueError, errmsg, debug)

    return summary

# end of dftolist()


def printProgressBar(
    iteration: int,
    total: int,
    prefix: Optional[str] = '',
    suffix: Optional[str] = '',
    decimals: Optional[int] = 1,
    length: Optional[int] = 50,
    fill: Optional[str] = '=',
    printEnd: Optional[str] ="\r"
) -> None:
    """Print progress bar.

    ...

    Parameters
    ----------
    iteration : int
        iteration number
    total : int
        total number of iterations 
    prefix : str
        progress bar prefix
    suffix : str
        progress bar suffix
    decimals : int
        number of decimal digits to display
    length : int
        bar length
    fill : str
        bar filling character
    printEnd : str
        bar ending character 
    """

    pct: str = ("{0:." + str(decimals) + "f}").format(100 * (iteration / float(total)))
    filledLength: int = int(length * iteration // total)
    # allocate space for the bar
    bar: float = fill * filledLength + ' ' * (length - filledLength)  
    print('\r%s [%s] %s%% %s' % (prefix, bar, pct, suffix), end = printEnd)
    # new line when the bar is completely filled
    if iteration == total:
        print()

# end of printProgressBar()
